# Supplementary material for: The long non-coding RNA MALAT1 regulates intestine host-microbe interactions and polyposis
Source: Front Cell Dev Biol. 2023 May 30;11:1168693. doi: 10.3389/fcell.2023.1168693 (PMC10265687; doi:10.3389/fcell.2023.1168693)
Supplement: Supplementary file 1 [file Table2.XLSX]

## Sheet: A3SS.MATS.JCEC
ID	GeneID	geneSymbol	chr	strand	longExonStart_0base	longExonEnd	shortES	shortEE	flankingES	flankingEE	ID	IJC_SAMPLE_1	SJC_SAMPLE_1	IJC_SAMPLE_2	SJC_SAMPLE_2	IncFormLen	SkipFormLen	PValue	FDR	IncLevel1	IncLevel2	IncLevelDifference
5	ENSMUSG00000039936.18	Pik3cd	chr4	-	149654022	149654138	149654022	149654135	149654224	149654403	5	0,2	5,1	1,1	0,4	102	99	0.624337	1	0.0,0.66	1.0,0.195	-0.268
9	ENSMUSG00000032187.16	Smarca4	chr9	+	21686012	21686275	21686021	21686275	21678928	21679147	9	125108	208183	58101	81128	108	99	0.153246	0.83716	0.355,0.351	0.396,0.42	-0.055
10	ENSMUSG00000032187.16	Smarca4	chr9	+	21699799	21699908	21699802	21699908	21686021	21686275	10	203188	49,68	114140	27,66	102	99	0.507555	1	0.801,0.729	0.804,0.673	0.026
13	ENSMUSG00000014850.15	Msh3	chr13	-	92235573	92235731	92235573	92235728	92249826	92249938	13	42,17	9,11	16,17	4,5	102	99	0.536357	1	0.819,0.6	0.795,0.767	-0.072
14	ENSMUSG00000014850.15	Msh3	chr13	-	92351230	92351451	92351230	92351360	92353224	92353342	14	24,11	3,1	14,14	1,1	190	99	0.341617	1	0.807,0.851	0.879,0.879	-0.05
15	ENSMUSG00000026409.14	Pfkfb2	chr1	-	130702230	130702438	130702230	130702419	130706425	130706482	15	1,0	2,0	0,1	0,0	118	99	1	1	0.296,NA	NA,1.0	-0.704
18	ENSMUSG00000021336.17	Slc17a4	chr13	-	23904711	23905330	23904711	23904798	23905416	23905650	18	32,25	4,0	15,28	1,2	631	99	0.703638	1	0.557,1.0	0.702,0.687	0.084
19	ENSMUSG00000021336.17	Slc17a4	chr13	-	23904711	23905330	23904711	23904798	23906579	23906779	19	0,0	1,1	1,0	2,0	631	99	1	1	0.0,0.0	0.073,NA	-0.073
20	ENSMUSG00000039795.14	Zfand1	chr3	-	10340993	10341149	10340993	10341145	10344800	10344922	20	99,47	0,1	45,75	1,5	103	99	0.035708	0.431662	1.0,0.978	0.977,0.935	0.033
21	ENSMUSG00000039795.14	Zfand1	chr3	-	10347164	10347411	10347164	10347204	10348509	10348552	21	16,2	111,63	10,5	59,69	306	99	0.747427	1	0.045,0.01	0.052,0.023	-0.01
22	ENSMUSG00000072571.3	Tmem253	chr14	+	52018652	52018878	52018731	52018878	52017953	52018010	22	9,17	0,1	11,21	1,0	178	99	1	1	1.0,0.904	0.86,1.0	0.022
23	ENSMUSG00000045128.9	Rpl18a	chr8	-	70895599	70896045	70895599	70895709	70896132	70896312	23	79248928	4,9	42627871	3,2	435	99	1	1	0.998,0.996	0.997,0.999	-0.001
25	ENSMUSG00000041064.13	Pif1	chr9	+	65591686	65591859	65591719	65591859	65589947	65590054	25	2,0	21,11	1,4	11,16	132	99	0.100898	0.689433	0.067,0.0	0.064,0.158	-0.077
26	ENSMUSG00000028256.16	Odf2l	chr3	+	145145875	145148616	145148530	145148616	145144311	145144416	26	0,2	33,25	1,0	19,24	2754	99	1	1	0.0,0.003	0.002,0.0	0.001
33	ENSMUSG00000015790.16	Surf1	chr2	-	26913576	26913690	26913576	26913658	26913912	26914075	33	2,9	197195	1,1	130204	131	99	0.156294	0.840193	0.008,0.034	0.006,0.004	0.016
34	ENSMUSG00000015790.16	Surf1	chr2	-	26915431	26915532	26915431	26915514	26915595	26915769	34	1,0	192215	1,0	115180	117	99	1	1	0.004,0.0	0.007,0.0	-0.002
35	ENSMUSG00000015790.16	Surf1	chr2	-	26915595	26915749	26915595	26915729	26915954	26916006	35	6,3	181197	5,6	96179	119	99	0.272058	1	0.027,0.013	0.042,0.027	-0.015
36	ENSMUSG00000015790.16	Surf1	chr2	-	26915595	26915769	26915595	26915729	26915954	26916006	36	4,4	181197	4,7	96179	139	99	0.182957	0.895326	0.015,0.014	0.029,0.027	-0.014
37	ENSMUSG00000015790.16	Surf1	chr2	-	26915595	26915784	26915595	26915729	26915954	26916006	37	1,0	181197	1,1	96179	154	99	1	1	0.004,0.0	0.007,0.004	-0.003
38	ENSMUSG00000015790.16	Surf1	chr2	-	26915595	26915769	26915595	26915749	26915954	26916006	38	4,4	6,3	4,7	5,6	119	99	0.850759	1	0.357,0.526	0.4,0.493	-0.005
39	ENSMUSG00000015790.16	Surf1	chr2	-	26915595	26915784	26915595	26915749	26915954	26916006	39	1,0	6,3	1,1	5,6	134	99	0.117513	0.754936	0.11,0.0	0.129,0.11	-0.065
40	ENSMUSG00000015790.16	Surf1	chr2	-	26915595	26915784	26915595	26915769	26915954	26916006	40	1,0	4,4	1,1	4,7	114	99	0.125356	0.77185	0.178,0.0	0.178,0.11	-0.055
41	ENSMUSG00000015790.16	Surf1	chr2	-	26915595	26915784	26915595	26915769	26916256	26916345	41	2,0	2,14	1,1	1,5	114	99	0.58207	1	0.465,0.0	0.465,0.148	-0.074
42	ENSMUSG00000053411.16	Cbx7	chr15	-	79918752	79918927	79918752	79918825	79921371	79921438	42	5,0	44,12	4,2	10,20	201	99	0.220661	0.941103	0.053,0.0	0.165,0.047	-0.08
43	ENSMUSG00000053411.16	Cbx7	chr15	-	79918752	79919104	79918752	79918825	79921371	79921438	43	7,3	44,12	5,4	10,20	378	99	0.406327	1	0.04,0.061	0.116,0.05	-0.033
44	ENSMUSG00000053411.16	Cbx7	chr15	-	79918752	79919104	79918752	79918927	79921371	79921438	44	6,3	4,0	2,3	1,1	276	99	0.631273	1	0.35,1.0	0.418,0.518	0.207
45	ENSMUSG00000026883.17	Dab2ip	chr2	+	35719852	35720741	35719918	35720741	35718759	35718938	45	121,39	14,5	39,46	10,7	165	99	0.195003	0.913227	0.838,0.824	0.701,0.798	0.081
47	ENSMUSG00000034744.13	Nagk	chr6	+	83798482	83798654	83798543	83798654	83797955	83798097	47	5,5	278219	5,2	157222	160	99	0.894874	1	0.011,0.014	0.019,0.006	0
48	ENSMUSG00000021708.17	Rasgrf2	chr13	-	91972180	91972288	91972180	91972285	91982593	91982856	48	14,6	20,9	11,5	13,8	102	99	0.848029	1	0.405,0.393	0.451,0.378	-0.015
49	ENSMUSG00000002833.11	Hdgfl2	chr17	+	56096820	56097016	56096847	56097016	56096204	56096276	49	31,16	17,39	17,24	11,20	126	99	0.366162	1	0.589,0.244	0.548,0.485	-0.1
50	ENSMUSG00000002833.11	Hdgfl2	chr17	+	56096820	56097016	56096850	56097016	56096204	56096276	50	31,16	2,5	17,24	0,4	129	99	0.348317	1	0.922,0.711	1.0,0.822	-0.095
51	ENSMUSG00000002833.11	Hdgfl2	chr17	+	56096847	56097016	56096850	56097016	56096204	56096276	51	17,39	2,5	11,20	0,4	102	99	0.875552	1	0.892,0.883	1.0,0.829	-0.027
52	ENSMUSG00000002833.11	Hdgfl2	chr17	+	56100344	56100592	56100347	56100592	56099858	56099985	52	135,78	44,39	66,67	31,19	102	99	0.797695	1	0.749,0.66	0.674,0.774	-0.019
53	ENSMUSG00000060538.14	Tmem219	chr7	-	126897025	126897227	126897025	126897224	126898796	126898923	53	0,2	0,3	0,5	0,1	102	99	1	1	NA,0.393	NA,0.829	-0.436
55	ENSMUSG00000070953.13	Rabepk	chr2	-	34785566	34785728	34785566	34785725	34790502	34790655	55	70,50	8,9	47,67	14,21	102	99	0.0155031	0.2823	0.895,0.844	0.765,0.756	0.109
56	ENSMUSG00000052656.12	Rnf103	chr6	+	71508685	71510881	71508868	71510881	71505733	71505849	56	3,4	70,45	0,0	37,37	282	99	0.484951	1	0.015,0.03	0.0,0.0	0.022
57	ENSMUSG00000026150.14	Mff	chr1	+	82735415	82735507	82735418	82735507	82731112	82731282	57	100,98	111106	43,89	74100	102	99	0.299117	1	0.466,0.473	0.361,0.463	0.057
58	ENSMUSG00000005125.13	Ndrg1	chr15	-	66948378	66948484	66948378	66948424	66959361	66959397	58	213,67	5,1	123,91	4,2	159	99	0.715444	1	0.964,0.977	0.95,0.966	0.012
61	ENSMUSG00000090112.8	Shprh	chr10	+	11166485	11166737	11166607	11166737	11164344	11164995	61	19,4	1,0	6,2	0,0	221	99	1	1	0.895,1.0	1.0,1.0	-0.052
62	ENSMUSG00000030007.8	Cct7	chr6	+	85461044	85461170	85461086	85461170	85459114	85459268	62	50,58	4,7	32,47	3,8	141	99	0.54243	1	0.898,0.853	0.882,0.805	0.032
64	ENSMUSG00000003779.16	Kif20a	chr18	+	34629059	34629284	34629140	34629284	34628884	34628953	64	0,1	154,76	0,0	79,67	180	99	1	1	0.0,0.007	0.0,0.0	0.004
66	ENSMUSG00000029407.10	Uso1	chr5	+	92187697	92187816	92187704	92187816	92187234	92187345	66	175151	2,0	106157	0,0	106	99	1	1	0.988,1.0	1.0,1.0	-0.006
67	ENSMUSG00000019820.11	Utrn	chr10	-	12861567	12861735	12861567	12861705	12868754	12869365	67	15,6	0,2	5,2	1,0	129	99	0.747602	1	1.0,0.697	0.793,1.0	-0.048
68	ENSMUSG00000024947.17	Men1	chr19	+	6337478	6337519	6337481	6337519	6337152	6337281	68	86,74	6,1	39,65	1,5	102	99	0.802288	1	0.933,0.986	0.974,0.927	0.009
69	ENSMUSG00000074272.10	Ceacam1	chr7	-	25464848	25466437	25464848	25464880	25471797	25472073	69	1388660	22,5	822725	6,10	1656	99	0.470944	1	0.79,0.888	0.891,0.813	-0.013
70	ENSMUSG00000062012.14	Zfp13	chr17	-	23581056	23581270	23581056	23581225	23585437	23585574	70	15,4	2,0	4,7	0,0	144	99	0.628779	1	0.838,1.0	1.0,1.0	-0.081
71	ENSMUSG00000031485.15	Plpbp	chr8	+	27045799	27045999	27045923	27045999	27045397	27045433	71	0,1	101,95	0,0	57,57	223	99	1	1	0.0,0.005	0.0,0.0	0.003
77	ENSMUSG00000029075.6	Tnfrsf4	chr4	+	156015299	156015452	156015385	156015452	156014901	156015009	77	0,0	2,0	0,1	1,0	185	99	1	1	0.0,NA	0.0,1.0	-0.5
78	ENSMUSG00000010110.17	Stx5a	chr19	+	8754876	8755642	8754908	8755642	8749905	8750027	78	0,0	197172	0,3	103163	131	99	1	1	0.0,0.0	0.0,0.014	-0.007
79	ENSMUSG00000024220.14	Zfp523	chr17	+	28197750	28197973	28197773	28197973	28195147	28195225	79	1,3	32,13	0,3	12,7	122	99	0.834501	1	0.025,0.158	0.0,0.258	-0.038
80	ENSMUSG00000024220.14	Zfp523	chr17	+	28201260	28201440	28201350	28201440	28201007	28201133	80	43,15	4,1	20,23	1,2	189	99	0.591747	1	0.849,0.887	0.913,0.858	-0.017
81	ENSMUSG00000024220.14	Zfp523	chr17	+	28201260	28202348	28202114	28202348	28201007	28201133	81	41,15	2,0	19,23	0,0	953	99	0.725619	1	0.68,1.0	1.0,1.0	-0.16
82	ENSMUSG00000024220.14	Zfp523	chr17	+	28202100	28202348	28202114	28202348	28201260	28201440	82	2,0	28,16	1,0	13,14	113	99	1	1	0.059,0.0	0.063,0.0	-0.002
83	ENSMUSG00000003813.15	Rad23a	chr8	-	84837459	84837593	84837459	84837590	84837688	84837767	83	156130	138133	90107	79120	102	99	0.734154	1	0.523,0.487	0.525,0.464	0.01
84	ENSMUSG00000018433.14	Nol11	chr11	-	107173209	107173461	107173209	107173401	107173603	107173729	84	61,51	20,7	45,45	7,7	159	99	0.276889	1	0.655,0.819	0.8,0.8	-0.063
85	ENSMUSG00000006740.14	Kif5b	chr18	-	6210699	6211252	6210699	6210804	6212516	6212618	85	317162	0,0	165214	0,1	547	99	1	1	1.0,1.0	1.0,0.975	0.012
86	ENSMUSG00000022324.15	Matn2	chr15	+	34433032	34433167	34433089	34433167	34432679	34432751	86	24,15	4,12	7,6	3,8	156	99	0.2688	1	0.792,0.442	0.597,0.322	0.157
88	ENSMUSG00000064036.15	Mro	chr18	+	73873220	73873406	73873223	73873406	73871917	73872064	88	12,18	12,6	5,13	5,5	102	99	0.91254	1	0.493,0.744	0.493,0.716	0.014
90	ENSMUSG00000020918.14	Kat2a	chr11	-	100708845	100708985	100708845	100708982	100709075	100709177	90	50,19	77,52	26,23	36,47	102	99	0.645142	1	0.387,0.262	0.412,0.322	-0.042
92	ENSMUSG00000021175.15	Cdca7l	chr12	+	117870005	117870137	117870008	117870137	117865029	117865164	92	81,27	48,27	40,48	7,19	102	99	0.00484268	0.159495	0.621,0.493	0.847,0.71	-0.222
93	ENSMUSG00000024247.14	Pkdcc	chr17	+	83220965	83221237	83221052	83221237	83220101	83220156	93	86115	6,0	64,96	1,2	186	99	0.463465	1	0.884,1.0	0.971,0.962	-0.024
94	ENSMUSG00000022550.18	Adck5	chr15	+	76593430	76593631	76593435	76593631	76593233	76593309	94	121100	33,8	84105	14,36	104	99	0.205853	0.924987	0.777,0.922	0.851,0.735	0.057
95	ENSMUSG00000022550.18	Adck5	chr15	+	76593937	76594447	76594152	76594447	76593718	76593859	95	162114	1,0	77146	0,0	314	99	1	1	0.981,1.0	1.0,1.0	-0.01
96	ENSMUSG00000022550.18	Adck5	chr15	+	76594152	76594447	76594363	76594447	76593937	76594051	96	186111	3,4	98164	1,0	310	99	0.00941146	0.227797	0.952,0.899	0.969,1.0	-0.059
98	ENSMUSG00000002105.15	Slc39a13	chr2	-	91065581	91065714	91065581	91065700	91066012	91066126	98	0,0	10,9	1,1	7,10	113	99	0.462314	1	0.0,0.0	0.111,0.081	-0.096
99	ENSMUSG00000002105.15	Slc39a13	chr2	-	91065581	91065739	91065581	91065700	91066012	91066126	99	3,0	10,9	0,1	7,10	138	99	0.40177	1	0.177,0.0	0.0,0.067	0.055
100	ENSMUSG00000002105.15	Slc39a13	chr2	-	91065581	91065739	91065581	91065714	91066012	91066126	100	3,0	0,0	0,1	1,1	124	99	1	1	1.0,NA	0.0,0.444	0.778
102	ENSMUSG00000031770.16	Herpud1	chr8	+	94389520	94389595	94389523	94389595	94389355	94389433	102	261250	27,23	128268	13,18	102	99	0.369909	1	0.904,0.913	0.905,0.935	-0.011
104	ENSMUSG00000028028.11	Alpk1	chr3	-	127684341	127686343	127684341	127684437	127695553	127695752	104	1,0	4,0	0,2	0,1	2005	99	1	1	0.012,NA	NA,0.09	-0.078
105	ENSMUSG00000004947.15	Dtx2	chr5	+	136028498	136028572	136028501	136028572	136026469	136026607	105	24,24	0,1	13,24	0,1	102	99	1	1	1.0,0.959	1.0,0.959	0
107	ENSMUSG00000029670.12	Ing3	chr6	+	21968884	21969004	21968917	21969004	21967626	21967698	107	31,12	9,1	26,29	0,3	132	99	0.0130147	0.262232	0.721,0.9	1.0,0.879	-0.129
109	ENSMUSG00000024835.15	Coro1b	chr19	+	4150089	4150621	4150439	4150621	4149862	4149985	109	631645	3,2	426640	0,3	449	99	0.708138	1	0.979,0.986	1.0,0.979	-0.007
110	ENSMUSG00000024908.15	Ppp6r3	chr19	-	3473768	3473866	3473768	3473815	3478277	3478364	110	230,84	30,27	123141	12,14	150	99	0.0211332	0.339415	0.835,0.672	0.871,0.869	-0.116
111	ENSMUSG00000024908.15	Ppp6r3	chr19	-	3473768	3473866	3473768	3473815	3484830	3484916	111	101,34	3,2	44,50	4,6	150	99	0.042391	0.451918	0.957,0.918	0.879,0.846	0.075
112	ENSMUSG00000024908.15	Ppp6r3	chr19	-	3526701	3526934	3526701	3526929	3544107	3544255	112	93,35	1,1	52,48	1,8	104	99	0.00310581	0.131786	0.989,0.971	0.98,0.851	0.065
115	ENSMUSG00000005980.15	Dnase1	chr16	+	4039113	4039284	4039129	4039284	4038942	4038992	115	1,6	0,2	0,2	0,0	115	99	1	1	1.0,0.721	NA,1.0	-0.139
117	ENSMUSG00000032359.14	Ctsh	chr9	+	90061501	90061624	90061518	90061624	90060478	90060510	117	3,4	101137	0,5	49123	116	99	0.781929	1	0.025,0.024	0.0,0.034	0.007
118	ENSMUSG00000024026.13	Glo1	chr17	-	30597804	30597892	30597804	30597872	30600038	30600179	118	0,1	508531	0,2	263516	119	99	1	1	0.0,0.002	0.0,0.003	-0.001
119	ENSMUSG00000039308.6	Ndst2	chr14	-	20727177	20727373	20727177	20727360	20727486	20727615	119	1,0	28,21	0,0	20,26	112	99	1	1	0.031,0.0	0.0,0.0	0.015
120	ENSMUSG00000039308.6	Ndst2	chr14	-	20728075	20728261	20728075	20728186	20728450	20728605	120	37,30	0,0	14,19	1,0	174	99	1	1	1.0,1.0	0.888,1.0	0.056
121	ENSMUSG00000034024.8	Cct2	chr10	-	117055106	117055381	117055106	117055235	117056039	117056159	121	9,4	11701019	1,0	675876	245	99	1	1	0.003,0.002	0.001,0.0	0.002
122	ENSMUSG00000030866.8	Ern2	chr7	-	122173978	122174063	122173978	122174060	122176188	122176330	122	40,11	19,11	28,12	21,7	102	99	0.797659	1	0.671,0.493	0.564,0.625	-0.012
123	ENSMUSG00000052337.15	Immt	chr6	+	71852729	71852867	71852762	71852867	71851771	71851880	123	181124	274206	82141	191196	132	99	0.511013	1	0.331,0.311	0.244,0.35	0.024
124	ENSMUSG00000052337.15	Immt	chr6	+	71852729	71852867	71852765	71852867	71851771	71851880	124	181124	54,52	82141	35,55	135	99	0.478482	1	0.711,0.636	0.632,0.653	0.031
125	ENSMUSG00000052337.15	Immt	chr6	+	71852762	71852867	71852765	71852867	71851771	71851880	125	274206	54,52	191196	35,55	102	99	0.83561	1	0.831,0.794	0.841,0.776	0.004
126	ENSMUSG00000019737.14	Syne4	chr7	+	30316229	30316373	30316294	30316373	30315261	30315400	126	39,14	2,1	19,17	1,1	164	99	0.69278	1	0.922,0.894	0.92,0.911	-0.007
127	ENSMUSG00000019737.14	Syne4	chr7	+	30316229	30316373	30316313	30316373	30315261	30315400	127	57,23	1,0	29,21	0,0	183	99	1	1	0.969,1.0	1.0,1.0	-0.016
128	ENSMUSG00000019737.14	Syne4	chr7	+	30316294	30316373	30316313	30316373	30315261	30315400	128	20,10	1,0	11,5	0,0	118	99	1	1	0.944,1.0	1.0,1.0	-0.028
129	ENSMUSG00000019737.14	Syne4	chr7	+	30318672	30318731	30318677	30318731	30317967	30318042	129	28,26	1,2	13,11	1,0	104	99	1	1	0.964,0.925	0.925,1.0	-0.018
130	ENSMUSG00000035683.13	Melk	chr4	+	44308905	44309049	44308947	44309049	44306989	44307106	130	140,69	3,1	68,94	1,1	141	99	0.487277	1	0.97,0.98	0.979,0.985	-0.007
133	ENSMUSG00000029060.17	Mib2	chr4	-	155655251	155655439	155655251	155655270	155655521	155656305	133	38,50	4,0	21,94	0,0	268	99	0.0455512	0.460842	0.778,1.0	1.0,1.0	-0.111
135	ENSMUSG00000037336.14	Mfsd2b	chr12	-	4869534	4869672	4869534	4869658	4870498	4870623	135	0,0	0,2	0,2	0,0	113	99	1	1	NA,0.0	NA,1.0	-1
136	ENSMUSG00000035597.19	Prpf39	chr12	+	65055614	65055764	65055637	65055764	65055433	65055533	136	0,0	6,5	0,1	15,3	122	99	1	1	0.0,0.0	0.0,0.213	-0.106
137	ENSMUSG00000035597.19	Prpf39	chr12	+	65056250	65056519	65056304	65056519	65055637	65055764	137	80,19	3,1	41,38	0,0	153	99	0.19724	0.913786	0.945,0.925	1.0,1.0	-0.065
138	ENSMUSG00000035597.19	Prpf39	chr12	+	65057728	65057913	65057731	65057913	65056250	65056519	138	99,12	7,2	50,20	3,1	102	99	0.363183	1	0.932,0.853	0.942,0.951	-0.054
143	ENSMUSG00000019373.11	Cops3	chr11	-	59830146	59830307	59830146	59830239	59832883	59832933	143	14,6	291216	4,7	178213	167	99	0.326755	1	0.028,0.016	0.013,0.019	0.006
147	ENSMUSG00000040563.13	Plppr2	chr9	+	21940684	21940873	21940759	21940873	21939298	21939378	147	1,4	0,0	1,1	1,0	174	99	1	1	1.0,1.0	0.363,1.0	0.319
149	ENSMUSG00000005687.14	Bcas2	chr3	+	103175618	103177419	103177338	103177419	103174339	103174501	149	328259	15,10	143231	9,9	1819	99	0.698941	1	0.543,0.585	0.464,0.583	0.041
150	ENSMUSG00000079109.11	Pms2	chr5	+	143911920	143912060	143911925	143912060	143909963	143910079	150	18,10	9,4	9,7	3,7	104	99	0.666204	1	0.656,0.704	0.741,0.488	0.065
151	ENSMUSG00000079109.11	Pms2	chr5	+	143928098	143929042	143928941	143929042	143923476	143923632	151	2,0	1,0	0,2	0,0	942	99	1	1	0.174,NA	NA,1.0	-0.826
153	ENSMUSG00000004626.14	Stxbp2	chr8	+	3641894	3642055	3641897	3642055	3641110	3641206	153	0,4	6,2	1,1	0,0	102	99	1.18311e-06	0.000406635	0.0,0.66	1.0,1.0	-0.67
154	ENSMUSG00000004626.14	Stxbp2	chr8	+	3641894	3642055	3641897	3642055	3641734	3641820	154	49,55	247258	37,66	161222	102	99	0.16122	0.852484	0.161,0.171	0.182,0.224	-0.037
157	ENSMUSG00000027575.19	Arfgap1	chr2	+	180971013	180971114	180971050	180971114	180967601	180967814	157	2,0	91,50	1,1	47,52	136	99	1	1	0.016,0.0	0.015,0.014	-0.006
158	ENSMUSG00000027575.19	Arfgap1	chr2	+	180980397	180980474	180980403	180980474	180979170	180979227	158	28,14	1,0	20,20	1,3	105	99	0.0445392	0.458327	0.964,1.0	0.95,0.863	0.076
159	ENSMUSG00000112489.1	9230116L04Rik	chr12	-	79098336	79098495	79098336	79098395	79102854	79102980	159	2,0	2,3	1,1	0,3	199	99	0.754306	1	0.332,0.0	1.0,0.142	-0.405
160	ENSMUSG00000030533.16	Unc45a	chr7	-	80329021	80329162	80329021	80329131	80329505	80329647	160	80,58	0,0	35,53	1,1	130	99	0.392715	1	1.0,1.0	0.964,0.976	0.03
161	ENSMUSG00000030533.16	Unc45a	chr7	-	80339550	80339712	80339550	80339707	80340068	80340219	161	14,22	4,0	11,17	1,0	104	99	0.0583213	0.528582	0.769,1.0	0.913,1.0	-0.072
162	ENSMUSG00000018861.8	Fdxr	chr11	-	115271876	115271999	115271876	115271975	115272186	115272282	162	31,28	3,1	7,17	1,0	123	99	0.0943117	0.668349	0.893,0.958	0.849,1.0	0.001
163	ENSMUSG00000045679.14	Pqlc3	chr12	-	16992277	16993573	16992277	16992319	16995613	16995671	163	53,36	7,3	38,42	0,1	1353	99	9.35089e-05	0.0140523	0.357,0.468	1.0,0.754	-0.465
164	ENSMUSG00000045679.14	Pqlc3	chr12	-	16997633	16997703	16997633	16997656	16997773	16997856	164	72,42	2,1	43,75	2,4	146	99	0.220969	0.941103	0.961,0.966	0.936,0.927	0.032
165	ENSMUSG00000020758.15	Itgb4	chr11	+	115989718	115989841	115989721	115989841	115988889	115989019	165	79,42	45,45	51,38	29,53	102	99	0.660076	1	0.63,0.475	0.631,0.41	0.032
167	ENSMUSG00000038039.13	Gcc2	chr10	+	58256746	58256904	58256819	58256904	58255828	58255882	167	11,0	69,30	0,1	42,63	172	99	0.00133735	0.0806397	0.084,0.0	0.0,0.009	0.038
168	ENSMUSG00000038039.13	Gcc2	chr10	+	58296087	58296239	58296099	58296239	58294710	58294905	168	175,91	3,0	81112	0,0	111	99	1	1	0.981,1.0	1.0,1.0	-0.01
169	ENSMUSG00000035310.15	Lin54	chr5	-	100475688	100475831	100475688	100475827	100480197	100480321	169	41,13	0,0	23,10	0,1	103	99	1	1	1.0,1.0	1.0,0.906	0.047
171	ENSMUSG00000000884.17	Gnb1l	chr16	+	18544110	18544273	18544114	18544273	18540971	18541097	171	17,13	1,0	11,20	0,0	103	99	1	1	0.942,1.0	1.0,1.0	-0.029
176	ENSMUSG00000026307.12	Scly	chr1	+	91300510	91300640	91300527	91300640	91298426	91298500	176	6,0	12,9	0,0	8,8	116	99	0.00111423	0.0709187	0.299,0.0	0.0,0.0	0.149
177	ENSMUSG00000026307.12	Scly	chr1	+	91302768	91302869	91302772	91302869	91300527	91300640	177	157111	6,8	84125	4,1	103	99	0.0681989	0.567586	0.962,0.93	0.953,0.992	-0.026
179	ENSMUSG00000004931.11	Apba3	chr10	+	81271364	81271526	81271391	81271526	81271195	81271282	179	83,97	4,4	27120	3,8	126	99	0.260635	1	0.942,0.95	0.876,0.922	0.047
180	ENSMUSG00000004931.11	Apba3	chr10	+	81271364	81271832	81271661	81271832	81271195	81271282	180	83,97	1,0	27120	0,0	396	99	1	1	0.954,1.0	1.0,1.0	-0.023
181	ENSMUSG00000108414.1	Snhg1	chr19	+	8725013	8725256	8725221	8725256	8724402	8724721	181	723518	1,1	344470	0,0	307	99	1	1	0.996,0.994	1.0,1.0	-0.005
182	ENSMUSG00000055884.8	Fancm	chr12	+	65101519	65101712	65101560	65101712	65099247	65099452	182	3,1	5,5	0,0	3,2	140	99	0.00937718	0.227797	0.298,0.124	0.0,0.0	0.211
183	ENSMUSG00000025792.9	Slc25a10	chr11	+	120497013	120497461	120497383	120497461	120496635	120496706	183	454452	0,2	286426	0,0	469	99	1	1	1.0,0.979	1.0,1.0	-0.01
188	ENSMUSG00000021850.14	ccdc198	chr14	-	49234462	49234564	49234462	49234561	49235879	49235966	188	39,32	3,3	37,22	2,5	102	99	0.645244	1	0.927,0.912	0.947,0.81	0.041
189	ENSMUSG00000066979.6	Bub3	chr7	+	131568504	131568721	131568604	131568721	131568183	131568361	189	423391	7,8	213340	2,5	199	99	0.289261	1	0.968,0.96	0.981,0.971	-0.012
190	ENSMUSG00000022961.18	Son	chr16	+	91678100	91679195	91678153	91679195	91677588	91677704	190	121,77	90,71	44,82	36,73	152	99	0.783618	1	0.467,0.414	0.443,0.423	0.008
192	ENSMUSG00000025499.18	Hras	chr7	-	141192130	141192340	141192130	141192290	141192441	141192620	192	18,10	268335	7,5	164305	149	99	0.067907	0.567586	0.043,0.019	0.028,0.011	0.011
193	ENSMUSG00000020964.14	Sel1l	chr12	-	91813831	91814693	91813831	91814004	91814973	91815139	193	85,72	1,0	52,64	0,2	788	99	0.74535	1	0.914,1.0	1.0,0.801	0.056
194	ENSMUSG00000017418.14	Arl5b	chr2	+	15069819	15069967	15069836	15069967	15068138	15068199	194	6,10	1,0	8,8	0,0	116	99	1	1	0.837,1.0	1.0,1.0	-0.082
195	ENSMUSG00000017418.14	Arl5b	chr2	+	15069819	15069967	15069857	15069967	15068138	15068199	195	6,10	2,1	8,8	3,2	137	99	0.341439	1	0.684,0.878	0.658,0.743	0.081
196	ENSMUSG00000017418.14	Arl5b	chr2	+	15069836	15069967	15069857	15069967	15068138	15068199	196	1,0	2,1	0,0	3,2	120	99	1	1	0.292,0.0	0.0,0.0	0.146
199	ENSMUSG00000074886.11	Grk6	chr13	+	55451702	55451843	55451717	55451843	55451519	55451583	199	289142	11,3	173205	1,6	114	99	0.178662	0.891236	0.958,0.976	0.993,0.967	-0.013
200	ENSMUSG00000074886.11	Grk6	chr13	+	55452134	55452325	55452236	55452325	55451702	55451843	200	280197	2,1	151175	3,2	201	99	0.314848	1	0.986,0.99	0.961,0.977	0.019
201	ENSMUSG00000025758.10	Plk4	chr3	+	40805007	40805920	40805011	40805920	40801957	40802072	201	57,19	1,2	20,41	1,1	103	99	0.812545	1	0.982,0.901	0.951,0.975	-0.021
203	ENSMUSG00000042210.17	Abhd14a	chr9	-	106440620	106440910	106440620	106440856	106443805	106443942	203	3,5	16,12	0,7	5,11	153	99	0.881814	1	0.108,0.212	0.0,0.292	0.014
204	ENSMUSG00000042210.17	Abhd14a	chr9	-	106440620	106440910	106440620	106440856	106443826	106443942	204	7,11	134135	4,8	75,95	153	99	0.953099	1	0.033,0.05	0.033,0.052	-0.001
206	ENSMUSG00000029592.11	Usp30	chr5	+	114111868	114111914	114111871	114111914	114111116	114111215	206	23,23	9,11	17,33	4,8	102	99	0.143439	0.813531	0.713,0.67	0.805,0.8	-0.111
207	ENSMUSG00000024350.6	Dnajc18	chr18	-	35702411	35702595	35702411	35702505	35703025	35703112	207	0,1	2,1	0,0	0,1	189	99	1	1	0.0,0.344	NA,0.0	0.172
210	ENSMUSG00000040549.16	Ckap5	chr2	+	91619687	91619839	91619750	91619839	91616300	91616460	210	159116	5,3	91118	3,6	162	99	0.454658	1	0.951,0.959	0.949,0.923	0.019
211	ENSMUSG00000038126.17	Mphosph9	chr5	-	124259967	124260215	124259967	124260169	124260934	124261035	211	6,9	0,1	1,1	0,0	145	99	1	1	1.0,0.86	1.0,1.0	-0.07
212	ENSMUSG00000038126.17	Mphosph9	chr5	-	124320844	124320998	124320844	124320954	124324873	124325137	212	5,1	2,1	3,2	2,2	143	99	0.530852	1	0.634,0.409	0.509,0.409	0.063
213	ENSMUSG00000056962.11	Jmjd6	chr11	-	116839837	116839931	116839837	116839926	116840409	116840545	213	5,4	2,0	3,15	0,1	104	99	0.298643	1	0.704,1.0	1.0,0.935	-0.116
214	ENSMUSG00000056962.11	Jmjd6	chr11	-	116839837	116839931	116839837	116839926	116840447	116840545	214	3,1	3,9	0,1	0,9	104	99	1	1	0.488,0.096	NA,0.096	0.196
219	ENSMUSG00000020454.17	Eif4enif1	chr11	+	3234461	3234645	3234584	3234645	3229868	3230101	219	76,52	2,1	35,52	1,3	222	99	0.379508	1	0.944,0.959	0.94,0.885	0.039
220	ENSMUSG00000020454.17	Eif4enif1	chr11	+	3234461	3234645	3234584	3234645	3233987	3234059	220	98,36	5,6	47,65	1,9	222	99	0.962145	1	0.897,0.728	0.954,0.763	-0.046
221	ENSMUSG00000054199.17	Gon4l	chr3	+	88854601	88854795	88854604	88854795	88846387	88846579	221	10,0	2,0	4,5	0,0	102	99	1	1	0.829,NA	1.0,1.0	-0.171
222	ENSMUSG00000013338.16	Fer1l4	chr2	-	156019530	156019985	156019530	156019631	156020341	156020583	222	1,13	0,1	0,10	0,1	453	99	1	1	1.0,0.74	NA,0.686	0.184
223	ENSMUSG00000036553.16	Sh3tc1	chr5	-	35699710	35699907	35699710	35699795	35700256	35700407	223	20,23	0,0	16,16	1,0	211	99	1	1	1.0,1.0	0.882,1.0	0.059
224	ENSMUSG00000006589.8	Aprt	chr8	-	122576118	122576252	122576118	122576231	122576514	122576621	224	7,9	23,49	4,2	15,28	120	99	0.228722	0.953072	0.201,0.132	0.18,0.056	0.049
225	ENSMUSG00000031209.14	Heph	chrX	+	96497847	96498056	96497973	96498056	96486226	96486358	225	131131	4,0	85121	4,11	225	99	0.000927682	0.0623381	0.935,1.0	0.903,0.829	0.102
226	ENSMUSG00000064289.15	Tank	chr2	+	61626902	61627014	61626905	61627014	61613650	61613715	226	1,0	1,1	2,0	2,0	102	99	1	1	0.493,0.0	0.493,NA	-0.246
227	ENSMUSG00000064289.15	Tank	chr2	+	61626902	61627014	61626905	61627014	61613650	61613798	227	37,16	76,48	23,8	32,52	102	99	0.650853	1	0.321,0.244	0.411,0.13	0.012
228	ENSMUSG00000064289.15	Tank	chr2	+	61643714	61644422	61644306	61644422	61627720	61627839	228	100,68	6,4	53,87	3,1	691	99	0.137542	0.792601	0.705,0.709	0.717,0.926	-0.115
229	ENSMUSG00000006471.18	Ndor1	chr2	-	25247959	25248485	25247959	25248054	25248631	25248746	229	42,21	0,0	19,24	0,1	530	99	1	1	1.0,1.0	1.0,0.818	0.091
231	ENSMUSG00000037563.15	Rps16	chr7	+	28352176	28352410	28352362	28352410	28350991	28351093	231	76748426	0,1	39997502	0,0	285	99	1	1	1.0,1.0	1.0,1.0	0
232	ENSMUSG00000038346.18	Zfp384	chr6	+	125024032	125025082	125024745	125025082	125023678	125023749	232	89,47	0,0	50,54	0,3	812	99	0.0957357	0.675654	1.0,1.0	1.0,0.687	0.156
233	ENSMUSG00000038346.18	Zfp384	chr6	+	125024413	125024552	125024504	125024552	125024032	125024270	233	6,3	93,57	5,8	40,49	190	99	0.0539155	0.505127	0.033,0.027	0.061,0.078	-0.04
234	ENSMUSG00000038346.18	Zfp384	chr6	+	125024745	125025082	125024862	125025082	125024032	125024270	234	15,3	4,0	7,15	4,2	216	99	0.505179	1	0.632,1.0	0.445,0.775	0.206
235	ENSMUSG00000038346.18	Zfp384	chr6	+	125024745	125025082	125024862	125025082	125024504	125024552	235	93,45	0,0	47,40	1,0	216	99	1	1	1.0,1.0	0.956,1.0	0.022
240	ENSMUSG00000024290.9	Rock1	chr18	-	10116773	10116862	10116773	10116859	10119884	10119945	240	42,13	10,2	24,19	5,8	102	99	0.466887	1	0.803,0.863	0.823,0.697	0.073
241	ENSMUSG00000020083.13	Fam241b	chr10	-	62109883	62110031	62109883	62110012	62110235	62110314	241	1,1	66,69	0,0	60,87	118	99	1	1	0.013,0.012	0.0,0.0	0.013
242	ENSMUSG00000027257.13	Pacsin3	chr2	+	91259863	91259927	91259867	91259927	91256812	91256926	242	2,0	0,1	1,6	0,2	103	99	0.733311	1	1.0,0.0	1.0,0.742	-0.371
243	ENSMUSG00000027257.13	Pacsin3	chr2	+	91260170	91260261	91260200	91260261	91259867	91259927	243	5,3	1,0	0,15	0,0	129	99	1	1	0.793,1.0	NA,1.0	-0.103
245	ENSMUSG00000069910.2	Spdl1	chr11	-	34822373	34822472	34822373	34822468	34822559	34822709	245	49,27	1,0	20,21	0,1	103	99	1	1	0.979,1.0	1.0,0.953	0.013
246	ENSMUSG00000004040.16	Stat3	chr11	-	100889477	100889590	100889477	100889540	100889885	100889928	246	259202	26,22	124154	10,12	149	99	0.278085	1	0.869,0.859	0.892,0.895	-0.029
249	ENSMUSG00000061474.11	Mrps36	chr13	-	100739013	100739201	100739013	100739195	100741167	100741231	249	476599	41,75	207464	31,47	105	99	0.625754	1	0.916,0.883	0.863,0.903	0.016
250	ENSMUSG00000063511.11	Snrnp70	chr7	-	45380716	45383184	45380716	45380818	45383803	45383885	250	123,32	807844	49,43	413669	2465	99	1	1	0.006,0.002	0.005,0.003	0
251	ENSMUSG00000005677.14	Nr1i3	chr1	+	171217313	171217430	171217316	171217430	171217075	171217221	251	9,33	0,7	3,27	2,6	102	99	0.375077	1	1.0,0.821	0.593,0.814	0.207
253	ENSMUSG00000029049.14	Morn1	chr4	+	155128678	155128800	155128682	155128800	155111416	155111589	253	3,4	1,0	8,1	0,0	103	99	1	1	0.742,1.0	1.0,1.0	-0.129
255	ENSMUSG00000039656.17	Rxrb	chr17	+	34036860	34036964	34036872	34036964	34036624	34036757	255	74,33	97,90	25,49	50,82	111	99	0.945078	1	0.405,0.246	0.308,0.348	-0.002
256	ENSMUSG00000040651.9	Tasor	chr14	+	27480641	27483555	27480915	27483555	27479923	27480091	256	25,18	0,3	8,5	1,1	373	99	0.534996	1	1.0,0.614	0.68,0.57	0.182
257	ENSMUSG00000030231.11	Plekha5	chr6	+	140579426	140579476	140579429	140579476	140572864	140572966	257	0,2	0,0	2,0	0,2	102	99	1	1	NA,1.0	1.0,0.0	0.5
258	ENSMUSG00000030231.11	Plekha5	chr6	+	140579426	140579476	140579429	140579476	140577226	140577338	258	16,12	90,76	13,6	55,70	102	99	0.719265	1	0.147,0.133	0.187,0.077	0.008
259	ENSMUSG00000030231.11	Plekha5	chr6	+	140593554	140597110	140596248	140597110	140591627	140591764	259	98,73	36,16	32,62	9,16	2793	99	0.766612	1	0.088,0.139	0.112,0.121	-0.003
260	ENSMUSG00000024871.11	Doc2g	chr19	+	4006060	4006267	4006109	4006267	4004762	4004816	260	0,1	12,4	2,1	2,12	148	99	0.202651	0.924722	0.0,0.143	0.401,0.053	-0.156
261	ENSMUSG00000038412.8	Higd1a	chr9	-	121852490	121852609	121852490	121852605	121856437	121856595	261	0,0	1,0	1,2	0,0	103	99	1	1	0.0,NA	1.0,1.0	-1
262	ENSMUSG00000038412.8	Higd1a	chr9	-	121852490	121852609	121852490	121852605	121856449	121856585	262	0,3	3,4	1,4	1,13	103	99	0.693711	1	0.0,0.419	0.49,0.228	-0.149
263	ENSMUSG00000038412.8	Higd1a	chr9	-	121852490	121852609	121852490	121852605	121856720	121856872	263	8,17	0,1	5,6	0,0	103	99	1	1	1.0,0.942	1.0,1.0	-0.029
264	ENSMUSG00000024044.19	Epb41l3	chr17	+	69207858	69208076	69207885	69208076	69075751	69075995	264	0,0	153171	5,7	88170	126	99	0.00434896	0.15822	0.0,0.0	0.043,0.031	-0.037
265	ENSMUSG00000024044.19	Epb41l3	chr17	+	69248629	69248717	69248631	69248717	69247535	69247754	265	238258	2,5	108266	4,13	101	99	0.00578545	0.17597	0.991,0.981	0.964,0.953	0.028
266	ENSMUSG00000024044.19	Epb41l3	chr17	+	69262125	69262346	69262179	69262346	69259012	69259188	266	160200	88,87	96174	37,76	153	99	0.366195	1	0.541,0.598	0.627,0.597	-0.042
270	ENSMUSG00000011837.4	Snapc2	chr8	+	4255283	4255373	4255341	4255373	4255070	4255121	270	38,22	1,0	26,31	0,0	157	99	1	1	0.96,1.0	1.0,1.0	-0.02
271	ENSMUSG00000042594.16	Sh2b3	chr5	-	121818464	121818679	121818464	121818649	121818759	121818854	271	30,23	4,0	11,20	0,0	129	99	0.0700459	0.579952	0.852,1.0	1.0,1.0	-0.074
273	ENSMUSG00000033669.8	Zfp7	chr15	+	76881111	76881238	76881114	76881238	76880738	76880782	273	38,10	0,1	18,21	1,2	102	99	0.12558	0.77185	1.0,0.907	0.946,0.911	0.025
274	ENSMUSG00000062590.13	Armc9	chr1	+	86213049	86213105	86213052	86213105	86207952	86208043	274	2,6	1,0	8,6	0,0	102	99	1	1	0.66,1.0	1.0,1.0	-0.17
276	ENSMUSG00000037722.8	Gnpnat1	chr14	-	45380936	45381016	45380936	45380998	45381555	45381683	276	0,0	223166	2,0	130124	117	99	1	1	0.0,0.0	0.013,0.0	-0.006
277	ENSMUSG00000061306.16	Slc38a10	chr11	-	120108466	120108553	120108466	120108490	120109431	120109536	277	0,4	4,2	2,3	5,2	162	99	0.617041	1	0.0,0.55	0.196,0.478	-0.062
278	ENSMUSG00000061306.16	Slc38a10	chr11	-	120138985	120139129	120138985	120139092	120140592	120140686	278	148,71	3,1	83,74	1,3	136	99	0.744174	1	0.973,0.981	0.984,0.947	0.011
279	ENSMUSG00000021235.13	Coq6	chr12	+	84368142	84368709	84368585	84368709	84366884	84367019	279	138,99	6,3	64134	4,2	542	99	0.619183	1	0.808,0.858	0.745,0.924	-0.002
280	ENSMUSG00000021235.13	Coq6	chr12	+	84370255	84371031	84370923	84371031	84368585	84368709	280	112101	1,2	57118	2,0	767	99	0.384777	1	0.935,0.867	0.786,1.0	0.008
281	ENSMUSG00000021235.13	Coq6	chr12	+	84371403	84371558	84371450	84371558	84371107	84371170	281	16,5	115132	5,3	64,93	146	99	0.155272	0.839101	0.086,0.025	0.05,0.021	0.02
282	ENSMUSG00000036819.14	Jmjd4	chr11	+	59453791	59454059	59453827	59454059	59453510	59453645	282	8,7	0,0	7,8	0,1	135	99	1	1	1.0,1.0	1.0,0.854	0.073
283	ENSMUSG00000036819.14	Jmjd4	chr11	+	59453791	59454059	59453877	59454059	59453510	59453645	283	8,7	10,4	7,8	8,6	185	99	0.889123	1	0.3,0.484	0.319,0.416	0.025
284	ENSMUSG00000036819.14	Jmjd4	chr11	+	59453827	59454059	59453877	59454059	59453510	59453645	284	0,0	10,4	0,1	8,6	149	99	1	1	0.0,0.0	0.0,0.1	-0.05
285	ENSMUSG00000037470.14	Uggt1	chr1	-	36174078	36174210	36174078	36174130	36174895	36175102	285	233115	5,4	108117	4,1	179	99	0.559287	1	0.963,0.941	0.937,0.985	-0.009
286	ENSMUSG00000037572.17	Wdhd1	chr14	-	47266980	47267173	47266980	47267062	47268071	47268213	286	67,18	0,1	25,18	1,0	210	99	1	1	1.0,0.895	0.922,1.0	-0.014
290	ENSMUSG00000090077.9	Lime1	chr2	+	181382193	181382544	181382486	181382544	181380077	181380179	290	8,2	0,0	2,2	0,1	392	99	1	1	1.0,1.0	1.0,0.336	0.332
291	ENSMUSG00000090077.9	Lime1	chr2	+	181382193	181382544	181382486	181382544	181381357	181381394	291	35,15	4,2	8,13	4,8	392	99	0.00262152	0.116457	0.688,0.654	0.336,0.291	0.358
292	ENSMUSG00000052488.7	Cherp	chr8	-	72468374	72468519	72468374	72468486	72469863	72470015	292	16,11	85,58	12,17	61,57	132	99	0.398958	1	0.124,0.125	0.129,0.183	-0.032
294	ENSMUSG00000035585.16	Tsen34	chr7	+	3695351	3695621	3695363	3695621	3694977	3695227	294	496461	5,3	220503	2,1	111	99	1	1	0.989,0.993	0.99,0.998	-0.003
296	ENSMUSG00000035585.16	Tsen34	chr7	+	3700527	3701004	3700614	3701004	3695351	3695621	296	287316	1,0	128285	2,1	186	99	1	1	0.993,1.0	0.971,0.993	0.014
297	ENSMUSG00000025137.15	Pcyt2	chr11	-	120613640	120613774	120613640	120613725	120614330	120614397	297	6,3	277311	1,2	176248	148	99	1	1	0.014,0.006	0.004,0.005	0.005
298	ENSMUSG00000020377.15	Ltc4s	chr11	-	50236471	50236712	50236471	50236601	50237016	50237098	298	4,25	0,1	4,20	0,0	210	99	1	1	1.0,0.922	1.0,1.0	-0.039
301	ENSMUSG00000024989.15	Cep55	chr19	+	38073297	38074421	38073300	38074421	38071764	38071890	301	133,70	3,5	65,83	1,3	102	99	0.349669	1	0.977,0.931	0.984,0.964	-0.02
302	ENSMUSG00000079036.10	Alkbh1	chr12	-	87431399	87431538	87431399	87431536	87434118	87434209	302	42,26	1,0	8,19	0,0	101	99	1	1	0.976,1.0	1.0,1.0	-0.012
303	ENSMUSG00000079036.10	Alkbh1	chr12	-	87431399	87431593	87431399	87431536	87434118	87434209	303	32,30	1,0	17,31	0,0	156	99	1	1	0.953,1.0	1.0,1.0	-0.024
304	ENSMUSG00000079036.10	Alkbh1	chr12	-	87431399	87431593	87431399	87431538	87434118	87434209	304	32,30	42,26	17,31	8,19	154	99	0.0372518	0.436978	0.329,0.426	0.577,0.512	-0.167
305	ENSMUSG00000024012.18	Mtch1	chr17	-	29332075	29332257	29332075	29332238	29332660	29332778	305	15,14	6,3	9,10	8,4	118	99	0.194598	0.913227	0.677,0.797	0.486,0.677	0.156
306	ENSMUSG00000024012.18	Mtch1	chr17	-	29332075	29332279	29332075	29332238	29332660	29332778	306	4,11	6,3	4,4	8,4	140	99	0.209549	0.9285	0.32,0.722	0.261,0.414	0.183
307	ENSMUSG00000024012.18	Mtch1	chr17	-	29332075	29332279	29332075	29332257	29332660	29332778	307	4,11	15,14	4,4	9,10	121	99	0.807283	1	0.179,0.391	0.267,0.247	0.028
308	ENSMUSG00000024012.18	Mtch1	chr17	-	29333513	29333842	29333513	29333589	29333957	29334005	308	660596	0,0	359575	0,1	352	99	1	1	1.0,1.0	1.0,0.994	0.003
309	ENSMUSG00000004056.15	Akt2	chr7	+	27629295	27629427	27629334	27629427	27628836	27628990	309	140,66	4,2	55,89	0,5	138	99	0.777419	1	0.962,0.959	1.0,0.927	-0.003
314	ENSMUSG00000026956.15	Uap1l1	chr2	-	25363805	25363999	25363805	25363829	25364100	25364273	314	124300	3,3	90174	1,1	269	99	0.147885	0.821311	0.938,0.974	0.971,0.985	-0.022
316	ENSMUSG00000037966.15	Ninj1	chr13	+	49194838	49195057	49194893	49195057	49193735	49193964	316	0,0	52,43	0,2	31,54	154	99	1	1	0.0,0.0	0.0,0.023	-0.011
317	ENSMUSG00000018381.15	Abi3	chr11	-	95833208	95833334	95833208	95833331	95833639	95833800	317	13,21	1,0	7,17	0,0	102	99	1	1	0.927,1.0	1.0,1.0	-0.036
318	ENSMUSG00000022295.8	Atp6v1c1	chr15	+	38689124	38690659	38690532	38690659	38682940	38683009	318	2,0	0,0	0,0	0,1	1507	99	1	1	1.0,NA	NA,0.0	1
319	ENSMUSG00000038429.10	Usp5	chr6	-	124824555	124824701	124824555	124824647	124824851	124824985	319	137,86	3,1	70114	1,5	153	99	0.328782	1	0.967,0.982	0.978,0.937	0.017
323	ENSMUSG00000027652.15	Ralgapb	chr2	+	158443237	158443405	158443303	158443405	158440769	158440971	323	37,10	0,0	27,14	0,1	165	99	1	1	1.0,1.0	1.0,0.894	0.053
324	ENSMUSG00000027652.15	Ralgapb	chr2	+	158450176	158450310	158450188	158450310	158448319	158448449	324	65,16	9,9	8,11	11,4	111	99	0.0844339	0.628137	0.866,0.613	0.393,0.71	0.188
325	ENSMUSG00000040865.15	Ino80d	chr1	-	63093284	63093531	63093284	63093440	63093639	63093730	325	6,0	6,0	1,5	1,5	190	99	1	1	0.343,NA	0.343,0.343	0
328	ENSMUSG00000004071.13	Cdip1	chr16	-	4768744	4769018	4768744	4768967	4769639	4769795	328	84,85	0,2	39,82	1,6	150	99	0.0103957	0.243062	1.0,0.966	0.963,0.9	0.051
329	ENSMUSG00000002280.11	Ciao3	chr17	+	25776948	25777109	25776965	25777109	25775045	25775141	329	2,4	101,74	2,0	54,66	116	99	0.209475	0.9285	0.017,0.044	0.031,0.0	0.015
330	ENSMUSG00000002280.11	Ciao3	chr17	+	25781192	25781378	25781240	25781378	25780879	25780952	330	1,0	95,94	0,0	42,63	147	99	1	1	0.007,0.0	0.0,0.0	0.004
332	ENSMUSG00000025793.17	Hgs	chr11	+	120471479	120471603	120471527	120471603	120470034	120470127	332	213158	2,2	88138	1,2	147	99	0.832214	1	0.986,0.982	0.983,0.979	0.003
333	ENSMUSG00000025793.17	Hgs	chr11	+	120479086	120479297	120479089	120479297	120478694	120478754	333	37,49	143119	25,51	66,69	102	99	0.0612144	0.540456	0.201,0.286	0.269,0.418	-0.1
334	ENSMUSG00000025793.17	Hgs	chr11	+	120479086	120479297	120479236	120479297	120478694	120478754	334	107109	1,1	56,93	0,0	249	99	0.558836	1	0.977,0.977	1.0,1.0	-0.023
335	ENSMUSG00000025793.17	Hgs	chr11	+	120479089	120479297	120479236	120479297	120478694	120478754	335	213179	1,1	97111	0,0	246	99	1	1	0.988,0.986	1.0,1.0	-0.013
336	ENSMUSG00000040225.15	Prrc2c	chr1	-	162723109	162723287	162723109	162723281	162724703	162724869	336	41,9	28,5	13,13	12,6	105	99	0.925382	1	0.58,0.629	0.505,0.671	0.016
337	ENSMUSG00000006315.9	Tmem147	chr7	-	30727986	30728129	30727986	30728108	30728204	30728289	337	1,1	639897	2,1	407686	120	99	1	1	0.001,0.001	0.004,0.001	-0.002
338	ENSMUSG00000006315.9	Tmem147	chr7	-	30728656	30728741	30728656	30728716	30729201	30729271	338	8,7	513698	2,5	306607	124	99	1	1	0.012,0.008	0.005,0.007	0.004
341	ENSMUSG00000029722.15	Agfg2	chr5	-	137661363	137661492	137661363	137661489	137663435	137663604	341	35,24	6,4	18,13	0,3	102	99	0.147519	0.821311	0.85,0.853	1.0,0.808	-0.053
342	ENSMUSG00000020131.14	Pcsk4	chr10	-	80321286	80321951	80321286	80321921	80322080	80322209	342	10,6	4,0	7,8	0,1	129	99	0.0242198	0.368333	0.657,1.0	1.0,0.86	-0.101
344	ENSMUSG00000021097.15	Clmn	chr12	-	104773772	104773898	104773772	104773843	104774488	104774549	344	2,0	52,49	0,1	29,40	154	99	1	1	0.024,0.0	0.0,0.016	0.004
345	ENSMUSG00000034563.16	Ccpg1	chr9	+	73005640	73005892	73005654	73005892	73001676	73001875	345	45,29	1,0	21,27	0,5	113	99	0.0183167	0.311656	0.975,1.0	1.0,0.826	0.075
347	ENSMUSG00000002718.14	Cse1l	chr2	+	166929784	166929987	166929894	166929987	166928957	166929023	347	148,57	4,1	87,95	2,1	209	99	0.440044	1	0.946,0.964	0.954,0.978	-0.011
348	ENSMUSG00000025156.17	Gps1	chr11	+	120787008	120787069	120787011	120787069	120786771	120786849	348	261197	12,13	112173	10,17	102	99	0.078653	0.607484	0.955,0.936	0.916,0.908	0.033
350	ENSMUSG00000005823.9	Gpr108	chr17	-	57242940	57243134	57242940	57243113	57244246	57244368	350	103,57	52,38	53,46	43,44	120	99	0.0469968	0.466844	0.62,0.553	0.504,0.463	0.103
351	ENSMUSG00000037503.12	Fam168b	chr1	-	34819591	34819790	34819591	34819769	34819866	34820009	351	25,7	179,60	21,10	52,90	120	99	0.135346	0.788676	0.103,0.088	0.25,0.084	-0.072
352	ENSMUSG00000037503.12	Fam168b	chr1	-	34819866	34819963	34819866	34819920	34828766	34828847	352	100,36	3,0	28,50	2,0	142	99	0.556783	1	0.959,1.0	0.907,1.0	0.026
353	ENSMUSG00000037503.12	Fam168b	chr1	-	34819866	34820009	34819866	34819920	34828766	34828847	353	278104	3,0	95130	2,0	188	99	1	1	0.98,1.0	0.962,1.0	0.009
354	ENSMUSG00000037503.12	Fam168b	chr1	-	34819866	34820009	34819866	34819963	34828766	34828847	354	182,72	4,4	68,81	1,1	145	99	0.0609064	0.540456	0.969,0.925	0.979,0.982	-0.033
355	ENSMUSG00000007613.15	Tgfbr1	chr4	+	47393246	47393489	47393258	47393489	47383748	47383994	355	8,5	7,1	2,5	0,0	111	99	1.97803e-05	0.0039991	0.505,0.817	1.0,1.0	-0.339
357	ENSMUSG00000053799.8	Exoc6	chr19	+	37571592	37571640	37571598	37571640	37570382	37570554	357	70,30	1,0	20,24	0,2	105	99	0.422572	1	0.985,1.0	1.0,0.919	0.033
358	ENSMUSG00000039660.16	Spout1	chr2	-	30175918	30176002	30175918	30175991	30176361	30176492	358	13,2	107,61	6,6	54,98	110	99	0.884949	1	0.099,0.029	0.091,0.052	-0.007
360	ENSMUSG00000028439.14	Fam219a	chr4	-	41517690	41520398	41517690	41520395	41520911	41520966	360	9,7	1,1	5,4	0,0	102	99	0.297043	1	0.897,0.872	1.0,1.0	-0.115
361	ENSMUSG00000023088.17	Abcc1	chr16	+	14458996	14459129	14459023	14459129	14457887	14457969	361	22,15	6,1	9,4	7,1	126	99	0.0997907	0.683229	0.742,0.922	0.503,0.759	0.201
362	ENSMUSG00000031478.16	Nek3	chr8	-	22132049	22132199	22132049	22132193	22132992	22133095	362	1,1	8,9	0,2	6,8	105	99	0.425077	1	0.105,0.095	0.0,0.191	0.005
363	ENSMUSG00000030838.19	Ush1c	chr7	-	46196711	46196820	46196711	46196797	46197195	46197251	363	0,1	2,6	3,4	1,0	122	99	6.52185e-08	4.48312e-05	0.0,0.119	0.709,1.0	-0.795
365	ENSMUSG00000025736.15	Jmjd8	chr17	+	25829941	25830061	25829997	25830061	25829605	25829853	365	130,84	0,1	48,92	0,2	155	99	0.610793	1	1.0,0.982	1.0,0.967	0.007
366	ENSMUSG00000025507.13	Pidd1	chr7	-	141440457	141440605	141440457	141440521	141440685	141440865	366	49,9	0,3	20,14	1,0	183	99	1	1	1.0,0.619	0.915,1.0	-0.148
367	ENSMUSG00000025507.13	Pidd1	chr7	-	141441172	141441374	141441172	141441316	141441474	141441529	367	35,8	3,1	10,9	2,10	157	99	0.00864064	0.215714	0.88,0.835	0.759,0.362	0.297
368	ENSMUSG00000025507.13	Pidd1	chr7	-	141441611	141441821	141441611	141441784	141442150	141442564	368	13,4	2,4	9,4	1,0	136	99	0.00237482	0.113494	0.826,0.421	0.868,1.0	-0.31
369	ENSMUSG00000025507.13	Pidd1	chr7	-	141441611	141441860	141441611	141441784	141442150	141442564	369	2,0	2,4	1,0	1,0	175	99	1	1	0.361,0.0	0.361,NA	-0.18
370	ENSMUSG00000025507.13	Pidd1	chr7	-	141441611	141441860	141441611	141441821	141442150	141442564	370	2,0	13,4	1,0	9,4	138	99	1	1	0.099,0.0	0.074,0.0	0.013
371	ENSMUSG00000032235.15	Ice2	chr9	+	69407116	69407366	69407264	69407366	69400476	69400581	371	16,5	6,0	6,2	3,7	247	99	0.0280734	0.39383	0.517,1.0	0.445,0.103	0.484
372	ENSMUSG00000073702.11	Rpl31	chr1	+	39370953	39371066	39371008	39371066	39370013	39370139	372	82549784	31,37	43138366	23,22	154	99	1	1	0.994,0.994	0.992,0.996	0
373	ENSMUSG00000028152.10	Tspan5	chr3	+	138896788	138896914	138896852	138896914	138894347	138894518	373	13,14	3,1	3,11	0,5	163	99	0.547934	1	0.725,0.895	1.0,0.572	0.024
375	ENSMUSG00000034343.14	Ube2f	chr1	+	91254214	91254393	91254259	91254393	91253759	91253827	375	0,0	1,2	0,1	5,6	144	99	1	1	0.0,0.0	0.0,0.103	-0.051
377	ENSMUSG00000034343.14	Ube2f	chr1	+	91254259	91254393	91254262	91254393	91253759	91253827	377	1,2	0,0	5,6	2,0	102	99	0.682076	1	1.0,1.0	0.708,1.0	0.146
379	ENSMUSG00000003527.9	Ess2	chr16	-	17907749	17907922	17907749	17907919	17909904	17910000	379	36,31	23,7	28,29	14,6	102	99	0.635828	1	0.603,0.811	0.66,0.824	-0.035
380	ENSMUSG00000021111.15	Papola	chr12	+	105828280	105828381	105828283	105828381	105826943	105827086	380	195121	15,16	110123	12,9	102	99	0.711207	1	0.927,0.88	0.899,0.93	-0.011
381	ENSMUSG00000028786.15	Tmem54	chr4	+	129111238	129111626	129111322	129111626	129110812	129110947	381	202310	730843	151236	418586	183	99	0.174916	0.880794	0.13,0.166	0.163,0.179	-0.023
387	ENSMUSG00000024677.13	Ms4a6b	chr19	+	11526620	11526897	11526699	11526897	11523909	11523966	387	2,0	1,1	0,0	0,4	178	99	1	1	0.527,0.0	NA,0.0	0.264
388	ENSMUSG00000024393.14	Prrc2a	chr17	-	35150816	35150905	35150816	35150902	35152617	35152785	388	351224	137131	143207	50137	102	99	0.84444	1	0.713,0.624	0.735,0.595	0.003
390	ENSMUSG00000026771.14	Spopl	chr2	-	23544745	23544897	23544745	23544826	23545152	23545274	390	35,16	1,0	28,29	0,0	170	99	1	1	0.953,1.0	1.0,1.0	-0.024
391	ENSMUSG00000030742.7	Lat	chr7	-	126368494	126368582	126368494	126368540	126368801	126368836	391	18,13	1,2	2,5	1,1	141	99	0.85526	1	0.927,0.82	0.584,0.778	0.192
392	ENSMUSG00000001127.12	Araf	chrX	+	20858741	20858873	20858765	20858873	20858393	20858512	392	199166	2,15	79146	2,7	123	99	0.523931	1	0.988,0.899	0.97,0.944	-0.013
393	ENSMUSG00000026222.16	Sp100	chr1	+	85673624	85673771	85673681	85673771	85670001	85670082	393	39,24	3,0	20,38	0,2	156	99	0.714096	1	0.892,1.0	1.0,0.923	-0.016
394	ENSMUSG00000026222.16	Sp100	chr1	+	85674654	85675266	85675194	85675266	85673624	85673771	394	1,0	33,39	0,0	25,41	639	99	1	1	0.005,0.0	0.0,0.0	0.003
395	ENSMUSG00000028479.18	Gne	chr4	-	44041662	44041889	44041662	44041884	44042162	44042292	395	13,2	139119	1,2	69122	104	99	0.00483604	0.159495	0.082,0.016	0.014,0.015	0.035
396	ENSMUSG00000024037.13	Wdr4	chr17	-	31503509	31503666	31503509	31503651	31509768	31509912	396	60,49	0,0	41,61	0,1	114	99	1	1	1.0,1.0	1.0,0.981	0.01
397	ENSMUSG00000024037.13	Wdr4	chr17	-	31503509	31503727	31503509	31503651	31509768	31509912	397	5,4	0,0	0,1	0,1	175	99	1	1	1.0,1.0	NA,0.361	0.639
398	ENSMUSG00000024037.13	Wdr4	chr17	-	31503509	31503727	31503509	31503666	31509768	31509912	398	5,4	60,49	0,1	41,61	160	99	0.00866121	0.215714	0.049,0.048	0.0,0.01	0.044
399	ENSMUSG00000023079.14	Gtf2ird1	chr5	-	134366835	134366916	134366835	134366895	134376106	134376135	399	58,47	9,10	39,46	6,7	120	99	0.603896	1	0.842,0.795	0.843,0.844	-0.025
400	ENSMUSG00000023079.14	Gtf2ird1	chr5	-	134382529	134382685	134382529	134382586	134382780	134382830	400	13,8	136,82	14,20	52,59	198	99	0.000211669	0.0248386	0.046,0.047	0.119,0.145	-0.086
405	ENSMUSG00000033628.15	Pik3c3	chr18	+	30311146	30311325	30311219	30311325	30304974	30305042	405	1,0	88,49	0,0	31,57	172	99	1	1	0.006,0.0	0.0,0.0	0.003
406	ENSMUSG00000027699.19	Ect2	chr3	-	27146836	27147019	27146836	27146882	27148992	27149072	406	136,51	1,2	82,96	0,0	236	99	0.496481	1	0.983,0.915	1.0,1.0	-0.051
407	ENSMUSG00000027699.19	Ect2	chr3	-	27148992	27149072	27148992	27149069	27150028	27150180	407	118,36	9,2	47,53	3,5	102	99	0.856754	1	0.927,0.946	0.938,0.911	0.012
408	ENSMUSG00000031065.14	Cdk16	chrX	+	20693906	20694171	20694037	20694171	20693323	20693531	408	3,10	344228	7,7	171283	230	99	0.903182	1	0.004,0.019	0.017,0.011	-0.003
411	ENSMUSG00000021555.15	Naa35	chr13	+	59625418	59625597	59625463	59625597	59624504	59624603	411	131129	2,6	73119	0,5	144	99	0.630378	1	0.978,0.937	1.0,0.942	-0.013
413	ENSMUSG00000033439.12	Trmt13	chr3	-	116582493	116582923	116582493	116582724	116585195	116585270	413	17,15	9,12	5,12	5,9	298	99	0.568763	1	0.386,0.293	0.249,0.307	0.061
414	ENSMUSG00000033439.12	Trmt13	chr3	-	116588471	116588639	116588471	116588524	116589490	116589597	414	40,19	6,1	27,27	5,2	214	99	0.937662	1	0.755,0.898	0.714,0.862	0.038
415	ENSMUSG00000033318.7	Gstt2	chr10	-	75832394	75832594	75832394	75832568	75832660	75832811	415	0,0	228239	1,0	100171	125	99	1	1	0.0,0.0	0.008,0.0	-0.004
416	ENSMUSG00000033318.7	Gstt2	chr10	-	75832660	75832832	75832660	75832811	75833651	75833739	416	11,10	211213	1,3	111180	120	99	0.00283523	0.123351	0.041,0.037	0.007,0.014	0.028
422	ENSMUSG00000013539.14	Tango2	chr16	-	18303682	18303855	18303682	18303836	18307969	18308040	422	6,6	69,67	2,4	49,81	118	99	0.144215	0.816585	0.068,0.07	0.033,0.04	0.033
424	ENSMUSG00000033083.16	Tbc1d4	chr14	-	101489511	101489622	101489511	101489619	101489852	101489944	424	13,4	2,0	12,11	0,0	102	99	0.561406	1	0.863,1.0	1.0,1.0	-0.069
426	ENSMUSG00000025504.14	Eps8l2	chr7	+	141357241	141357691	141357542	141357691	141357046	141357135	426	259293	0,0	136294	1,0	400	99	1	1	1.0,1.0	0.971,1.0	0.014
427	ENSMUSG00000027104.18	Atf2	chr2	-	73880284	73880381	73880284	73880379	73892474	73892628	427	44,27	3,0	36,32	0,2	101	99	0.573029	1	0.935,1.0	1.0,0.94	-0.002
428	ENSMUSG00000024132.6	Eci1	chr17	+	24433132	24433260	24433141	24433260	24426852	24426939	428	158214	6,9	95184	7,10	108	99	0.275445	1	0.96,0.956	0.926,0.944	0.023
429	ENSMUSG00000015095.12	Fbxw5	chr2	+	25502856	25503045	25502870	25503045	25501935	25502151	429	1,0	10,11	2,0	7,4	113	99	1	1	0.081,0.0	0.2,0.0	-0.06
430	ENSMUSG00000015095.12	Fbxw5	chr2	+	25502856	25503045	25502870	25503045	25502400	25502558	430	10,5	103,47	8,10	46,68	113	99	0.232228	0.955352	0.078,0.085	0.132,0.114	-0.041
431	ENSMUSG00000063052.9	Lrrc40	chr3	+	158041585	158041659	158041619	158041659	158040440	158040622	431	89,25	1,1	38,66	1,0	133	99	0.56856	1	0.985,0.949	0.966,1.0	-0.016
432	ENSMUSG00000084786.9	Ubl5	chr9	+	20645601	20645659	20645621	20645659	20645405	20645489	432	7,9	9861473	0,9	5711061	119	99	1	1	0.006,0.005	0.0,0.007	0.002
438	ENSMUSG00000028327.14	Stra6l	chr4	+	45859935	45860036	45859970	45860036	45858146	45858222	438	31,12	1,0	8,6	2,0	134	99	0.610147	1	0.958,1.0	0.747,1.0	0.106
444	ENSMUSG00000020877.11	Scrn2	chr11	+	97032754	97033229	97033063	97033229	97030879	97031061	444	1,1	1,0	2,1	0,2	408	99	0.0336862	0.422061	0.195,1.0	1.0,0.108	0.043
446	ENSMUSG00000037907.16	Ankrd13b	chr11	-	77470486	77471878	77470486	77471823	77472013	77472179	446	4,0	1,2	0,1	0,0	154	99	1	1	0.72,0.0	NA,1.0	-0.64
448	ENSMUSG00000037907.16	Ankrd13b	chr11	-	77473010	77473200	77473010	77473168	77473280	77473411	448	0,1	34,8	1,0	12,13	131	99	1	1	0.0,0.086	0.059,0.0	0.013
449	ENSMUSG00000003824.12	Syce2	chr8	+	84872701	84872832	84872719	84872832	84872110	84872253	449	2,6	42,47	0,2	26,33	117	99	0.0524333	0.501169	0.039,0.097	0.0,0.049	0.044
450	ENSMUSG00000018659.12	Pnpo	chr11	-	96940015	96940955	96940015	96940069	96942409	96942534	450	143140	0,2	77153	1,1	985	99	0.49261	1	1.0,0.876	0.886,0.939	0.025
451	ENSMUSG00000011831.16	Evi5	chr5	-	107821704	107821894	107821704	107821816	107842070	107842300	451	13,5	1,0	5,23	0,0	177	99	1	1	0.879,1.0	1.0,1.0	-0.06
454	ENSMUSG00000078773.11	Rad54b	chr4	+	11601550	11601758	11601632	11601758	11599675	11599901	454	14,4	7,0	2,13	7,3	181	99	0.215416	0.93573	0.522,1.0	0.135,0.703	0.342
456	ENSMUSG00000053119.11	Chmp3	chr6	+	71558974	71559128	71559013	71559128	71552398	71552459	456	3,2	1,0	0,1	0,2	138	99	1	1	0.683,1.0	NA,0.264	0.578
457	ENSMUSG00000034255.17	Arhgap27	chr11	-	103338306	103338755	103338306	103338397	103339024	103339108	457	133,55	0,1	57,71	0,0	457	99	1	1	1.0,0.923	1.0,1.0	-0.038
458	ENSMUSG00000021012.16	Zc3h14	chr12	+	98785317	98785406	98785329	98785406	98784915	98785052	458	220147	24,9	104136	5,12	111	99	0.381812	1	0.891,0.936	0.949,0.91	-0.016
459	ENSMUSG00000032267.8	Usp28	chr9	+	49023905	49024085	49023980	49024085	49018371	49018467	459	16,13	1,0	6,10	0,0	174	99	1	1	0.901,1.0	1.0,1.0	-0.049
460	ENSMUSG00000068917.12	Clk2	chr3	+	89168694	89168923	89168697	89168923	89167034	89167204	460	64,39	11,2	40,32	0,5	102	99	0.165221	0.863019	0.85,0.95	1.0,0.861	-0.031
461	ENSMUSG00000068917.12	Clk2	chr3	+	89169614	89169702	89169617	89169702	89168694	89168923	461	52,18	34,24	7,24	9,16	102	99	0.897939	1	0.597,0.421	0.43,0.593	-0.002
462	ENSMUSG00000068917.12	Clk2	chr3	+	89169614	89170115	89170048	89170115	89168694	89168923	462	57,17	22,12	9,28	12,11	533	99	0.386684	1	0.325,0.208	0.122,0.321	0.045
463	ENSMUSG00000038034.15	Igsf8	chr1	+	172319292	172319423	172319331	172319423	172318553	172318967	463	118109	2,0	48101	0,1	138	99	1	1	0.977,1.0	1.0,0.986	-0.005
465	ENSMUSG00000021972.14	Hmbox1	chr14	-	64825600	64825695	64825600	64825692	64826771	64826867	465	15,8	12,3	5,13	4,2	102	99	0.301369	1	0.548,0.721	0.548,0.863	-0.071
467	ENSMUSG00000109378.1	Gm49396	chr7	+	30566748	30567500	30567142	30567500	30565094	30566381	467	25,5	1,0	7,7	0,0	493	99	1	1	0.834,1.0	1.0,1.0	-0.083
469	ENSMUSG00000020594.14	Pum2	chr12	+	8718987	8719113	8719002	8719113	8713843	8713937	469	66,18	18,3	28,37	8,7	114	99	0.882945	1	0.761,0.839	0.752,0.821	0.014
470	ENSMUSG00000020594.14	Pum2	chr12	+	8718987	8719113	8719005	8719113	8713843	8713937	470	66,18	2,2	28,37	0,2	117	99	0.331161	1	0.965,0.884	1.0,0.94	-0.045
471	ENSMUSG00000020594.14	Pum2	chr12	+	8719002	8719113	8719005	8719113	8713843	8713937	471	18,3	2,2	8,7	0,2	102	99	0.221763	0.942435	0.897,0.593	1.0,0.773	-0.142
472	ENSMUSG00000031521.5	Aga	chr8	+	53520236	53520344	53520244	53520344	53518915	53518969	472	5,4	0,4	2,4	0,0	107	99	0.0110305	0.24942	1.0,0.481	1.0,1.0	-0.26
473	ENSMUSG00000040599.13	Mis12	chr11	+	71024549	71024711	71024557	71024711	71019610	71019723	473	3,0	0,0	0,4	1,0	107	99	1	1	1.0,NA	0.0,1.0	0.5
474	ENSMUSG00000047412.16	Zbtb44	chr9	+	31064178	31064342	31064232	31064342	31062040	31062125	474	37,19	9,1	16,15	1,1	153	99	0.0540467	0.505127	0.727,0.925	0.912,0.907	-0.083
475	ENSMUSG00000039068.16	Zzz3	chr3	+	152449012	152449128	152449015	152449128	152448778	152448926	475	46,24	2,1	25,23	1,5	102	99	0.142213	0.81329	0.957,0.959	0.96,0.817	0.07
482	ENSMUSG00000038271.17	Iffo1	chr6	+	125153406	125153502	125153409	125153502	125153041	125153162	482	2,2	3,2	0,2	0,0	102	99	1	1	0.393,0.493	NA,1.0	-0.557
484	ENSMUSG00000026096.14	Osgepl1	chr1	+	53317901	53318289	53317906	53318289	53314855	53315099	484	39,25	3,3	18,20	0,5	104	99	0.701906	1	0.925,0.888	1.0,0.792	0.011
485	ENSMUSG00000020736.12	Nt5c	chr11	-	115490419	115490769	115490419	115490744	115490852	115490967	485	4,5	613612	3,15	338513	124	99	0.182893	0.895326	0.005,0.006	0.007,0.023	-0.009
486	ENSMUSG00000020024.7	Cep83	chr10	+	94750229	94750403	94750258	94750403	94748940	94749055	486	0,0	74,33	0,2	40,32	128	99	0.68163	1	0.0,0.0	0.0,0.046	-0.023
488	ENSMUSG00000010358.13	Ifi35	chr11	+	101457189	101457522	101457415	101457522	101456565	101456664	488	204330	11,7	132275	1,2	325	99	0.000895907	0.0615846	0.85,0.935	0.976,0.977	-0.084
493	ENSMUSG00000032850.16	Rnft2	chr5	-	118237126	118237599	118237126	118237596	118242457	118242516	493	1,0	1,0	0,1	1,0	102	99	1	1	0.493,NA	0.0,1.0	-0.007
497	ENSMUSG00000025340.14	Rabgef1	chr5	+	130197946	130198116	130197949	130198116	130190876	130191043	497	15,11	29,16	5,12	9,16	102	99	0.739338	1	0.334,0.4	0.35,0.421	-0.018
498	ENSMUSG00000057594.12	Arl16	chr11	-	120466653	120466767	120466653	120466732	120467181	120467240	498	34,37	2,5	13,29	2,1	134	99	0.324118	1	0.926,0.845	0.828,0.955	-0.006
500	ENSMUSG00000042502.10	Cd2bp2	chr7	-	127194743	127194901	127194743	127194839	127195022	127195158	500	171139	3,0	110132	1,1	161	99	0.799244	1	0.972,1.0	0.985,0.988	0
501	ENSMUSG00000023991.16	Foxp4	chr17	-	47875519	47875724	47875519	47875688	47875839	47875923	501	22,18	93,91	11,14	72,90	135	99	0.217978	0.939187	0.148,0.127	0.101,0.102	0.036
502	ENSMUSG00000023991.16	Foxp4	chr17	-	47878283	47878497	47878283	47878494	47878606	47878754	502	33,39	9,23	12,57	10,23	102	99	0.6554	1	0.781,0.622	0.538,0.706	0.08
503	ENSMUSG00000023991.16	Foxp4	chr17	-	47880262	47880349	47880262	47880343	47880769	47880892	503	122,48	3,1	47,53	1,2	105	99	0.806186	1	0.975,0.978	0.978,0.962	0.006
505	ENSMUSG00000055897.13	Ppp4r1l-ps	chr2	-	173592116	173592333	173592116	173592221	173592801	173593014	505	2,0	6,5	1,0	1,3	211	99	0.68988	1	0.135,0.0	0.319,0.0	-0.092
506	ENSMUSG00000055897.13	Ppp4r1l-ps	chr2	-	173615482	173616423	173615482	173615576	173659322	173659367	506	2,0	11,10	1,0	8,7	946	99	1	1	0.019,0.0	0.013,0.0	0.003
508	ENSMUSG00000036109.17	Mbnl3	chrX	-	51128920	51129071	51128920	51128966	51130104	51130341	508	59,26	3,1	24,24	0,0	204	99	0.0409913	0.451918	0.905,0.927	1.0,1.0	-0.084
509	ENSMUSG00000039449.14	Prpf18	chr2	-	4643650	4643784	4643650	4643764	4645568	4645673	509	1,0	72,48	0,0	41,49	119	99	1	1	0.011,0.0	0.0,0.0	0.005
510	ENSMUSG00000040359.14	Ufl1	chr4	-	25269027	25270618	25269027	25269174	25275805	25275936	510	81,42	0,1	41,34	0,0	1543	99	1	1	1.0,0.729	1.0,1.0	-0.135
511	ENSMUSG00000037364.12	Srrt	chr5	-	137295986	137296113	137295986	137296092	137296217	137296307	511	282232	127138	128182	64101	120	99	0.88228	1	0.647,0.581	0.623,0.598	0.003
512	ENSMUSG00000037364.12	Srrt	chr5	-	137296217	137296319	137296217	137296307	137296466	137296623	512	447368	75,47	255319	22,31	111	99	0.0126147	0.261425	0.842,0.875	0.912,0.902	-0.048
513	ENSMUSG00000037364.12	Srrt	chr5	-	137298725	137298883	137298725	137298880	137299557	137299672	513	366201	14,8	161192	8,4	102	99	0.606047	1	0.962,0.961	0.951,0.979	-0.003
514	ENSMUSG00000022195.7	6030458C11Rik	chr15	-	12817857	12818284	12817857	12818127	12821403	12821553	514	45,12	3,4	25,22	3,1	256	99	0.388447	1	0.853,0.537	0.763,0.895	-0.134
515	ENSMUSG00000021782.14	Dlg5	chr14	-	24149362	24149512	24149362	24149469	24150138	24150272	515	28,8	1,1	12,15	1,1	142	99	0.846817	1	0.951,0.848	0.893,0.913	-0.004
517	ENSMUSG00000006289.14	Osgep	chr14	-	50919615	50919819	50919615	50919791	50919929	50920049	517	8,3	114,79	2,4	49,86	127	99	0.501457	1	0.052,0.029	0.031,0.035	0.007
518	ENSMUSG00000078453.3	Abracl	chr10	-	18018838	18018905	18018838	18018901	18022994	18023090	518	86,94	2,4	62,61	0,0	103	99	0.156696	0.840193	0.976,0.958	1.0,1.0	-0.033
520	ENSMUSG00000033728.14	Lrrc14	chr15	+	76713400	76713985	76713815	76713985	76712866	76713220	520	31,32	0,1	34,36	0,0	514	99	1	1	1.0,0.86	1.0,1.0	-0.07
528	ENSMUSG00000068114.7	Ccdc134	chr15	+	82131716	82131829	82131744	82131829	82131423	82131545	528	4,3	21,32	0,0	17,29	127	99	0.00232677	0.113494	0.129,0.068	0.0,0.0	0.099
534	ENSMUSG00000003500.13	Impdh1	chr6	-	29212068	29212170	29212068	29212167	29215830	29215929	534	1,0	0,0	0,1	1,0	102	99	1	1	1.0,NA	0.0,1.0	0.5
535	ENSMUSG00000021376.11	Tpmt	chr13	-	47041398	47041595	47041398	47041579	47043126	47043343	535	0,2	5,16	0,2	2,10	115	99	0.96605	1	0.0,0.097	0.0,0.147	-0.025
542	ENSMUSG00000041119.12	Pde9a	chr17	+	31461570	31461727	31461658	31461727	31459900	31460005	542	100,91	11,4	60,66	8,7	187	99	0.319111	1	0.828,0.923	0.799,0.833	0.059
543	ENSMUSG00000041119.12	Pde9a	chr17	+	31475924	31476159	31475927	31476159	31473157	31473279	543	283293	55,70	167207	22,45	102	99	0.279731	1	0.833,0.802	0.88,0.817	-0.031
545	ENSMUSG00000002393.14	Nr2f6	chr8	-	71378388	71378527	71378388	71378483	71380852	71380909	545	1,0	0,3	1,1	2,2	143	99	0.176	0.883881	1.0,0.0	0.257,0.257	0.243
546	ENSMUSG00000002393.14	Nr2f6	chr8	-	71378388	71378556	71378388	71378483	71380852	71380909	546	1,0	0,3	1,5	2,2	172	99	0.0280041	0.39383	1.0,0.0	0.223,0.59	0.094
549	ENSMUSG00000030982.19	Vps35l	chr7	+	118743594	118743694	118743609	118743694	118740746	118740775	549	71,48	1,4	36,54	4,1	114	99	0.747977	1	0.984,0.912	0.887,0.979	0.015
551	ENSMUSG00000027953.13	Slc50a1	chr3	-	89269049	89269298	89269049	89269211	89269826	89270139	551	13,2	168150	3,2	102136	186	99	0.0702293	0.579952	0.04,0.007	0.015,0.008	0.012
552	ENSMUSG00000031392.18	Irak1	chrX	-	74017129	74017511	74017129	74017430	74017900	74018017	552	11,4	0,0	6,5	0,2	180	99	0.527934	1	1.0,1.0	1.0,0.579	0.211
553	ENSMUSG00000031392.18	Irak1	chrX	-	74017129	74017511	74017129	74017430	74018129	74018366	553	110,41	14,6	53,79	3,2	180	99	0.00337686	0.14154	0.812,0.79	0.907,0.956	-0.13
555	ENSMUSG00000031392.18	Irak1	chrX	-	74022472	74022664	74022472	74022661	74022848	74022952	555	72,57	25,15	44,42	23,21	102	99	0.0672291	0.567586	0.737,0.787	0.65,0.66	0.107
556	ENSMUSG00000032000.17	Birc3	chr9	-	7850919	7851171	7850919	7851086	7854366	7854606	556	104,57	4,3	37,56	0,2	184	99	0.098317	0.680639	0.933,0.911	1.0,0.938	-0.047
558	ENSMUSG00000024384.4	Iws1	chr18	+	32083265	32083458	32083268	32083458	32079670	32080577	558	79,55	3,3	46,40	1,0	102	99	0.061165	0.540456	0.962,0.947	0.978,1.0	-0.035
559	ENSMUSG00000035152.14	Ap2b1	chr11	+	83324510	83324756	83324624	83324756	83321938	83322074	559	125,53	2,0	57,81	4,0	213	99	0.274255	1	0.967,1.0	0.869,1.0	0.049
561	ENSMUSG00000078578.9	Ube2d3	chr3	+	135439643	135439798	135439660	135439798	135438233	135438352	561	88,74	0,1	54,97	0,0	116	99	1	1	1.0,0.984	1.0,1.0	-0.008
562	ENSMUSG00000078578.9	Ube2d3	chr3	+	135439643	135439798	135439660	135439798	135438753	135438864	562	179238	0,2	118311	0,0	116	99	1	1	1.0,0.99	1.0,1.0	-0.005
565	ENSMUSG00000040943.12	Tet2	chr3	-	133469275	133469767	133469275	133469639	133471339	133471477	565	0,1	21,1	0,0	8,8	227	99	1	1	0.0,0.304	0.0,0.0	0.152
568	ENSMUSG00000033845.13	Mrpl15	chr1	-	4782567	4782733	4782567	4782606	4783950	4784105	568	510636	2,4	400610	1,1	226	99	1	1	0.991,0.986	0.994,0.996	-0.007
569	ENSMUSG00000078485.3	Plekhn1	chr4	-	156222250	156222478	156222250	156222389	156222639	156222780	569	36,40	1,0	16,28	0,0	188	99	1	1	0.95,1.0	1.0,1.0	-0.025
570	ENSMUSG00000078485.3	Plekhn1	chr4	-	156222250	156222481	156222250	156222389	156222639	156222780	570	2,7	1,0	2,1	0,0	191	99	1	1	0.509,1.0	1.0,1.0	-0.246
571	ENSMUSG00000078485.3	Plekhn1	chr4	-	156222250	156222481	156222250	156222478	156222639	156222780	571	2,7	36,40	2,1	16,28	102	99	0.20575	0.924987	0.051,0.145	0.108,0.034	0.027
572	ENSMUSG00000022770.17	Dlg1	chr16	+	31838044	31838226	31838049	31838226	31836189	31836304	572	0,2	111,70	0,0	68,79	104	99	1	1	0.0,0.026	0.0,0.0	0.013
573	ENSMUSG00000022770.17	Dlg1	chr16	+	31846833	31846933	31846836	31846933	31842769	31842839	573	46,32	35,21	29,27	11,18	102	99	0.285902	1	0.561,0.597	0.719,0.593	-0.077
575	ENSMUSG00000031922.12	Cep57	chr9	-	13813409	13813520	13813409	13813514	13816054	13816132	575	67,25	0,1	35,32	0,3	105	99	0.716325	1	1.0,0.959	1.0,0.91	0.024
578	ENSMUSG00000030769.15	Slc5a11	chr7	+	123265586	123265737	123265656	123265737	123265188	123265296	578	10,76	0,5	4,47	0,5	169	99	0.55086	1	1.0,0.899	1.0,0.846	0.026
579	ENSMUSG00000029547.10	Ints1	chr5	-	139771536	139771729	139771536	139771723	139771815	139771921	579	27,6	62,21	18,16	21,38	105	99	0.257093	1	0.291,0.212	0.447,0.284	-0.114
580	ENSMUSG00000036561.9	Ppp6r2	chr15	+	89256662	89256849	89256708	89256849	89253018	89253250	580	0,0	3,1	0,2	0,1	145	99	1	1	0.0,0.0	NA,0.577	-0.577
581	ENSMUSG00000036561.9	Ppp6r2	chr15	+	89256662	89256849	89256708	89256849	89253034	89253261	581	21,20	3,3	11,21	0,2	145	99	0.0514281	0.496063	0.827,0.82	1.0,0.878	-0.116
583	ENSMUSG00000016181.9	Utp25	chr1	-	193113756	193114002	193113756	193113980	193114604	193114717	583	35,20	7,4	18,22	3,6	121	99	0.926046	1	0.804,0.804	0.831,0.75	0.014
584	ENSMUSG00000005268.20	Prlr	chr15	+	10317502	10317635	10317507	10317635	10314164	10314273	584	39,34	2,0	15,32	0,0	104	99	0.4189	1	0.949,1.0	1.0,1.0	-0.026
585	ENSMUSG00000024180.14	Tmem8	chr17	+	26119032	26119535	26119398	26119535	26118861	26118952	585	359260	0,0	171231	1,0	465	99	1	1	1.0,1.0	0.973,1.0	0.014
586	ENSMUSG00000030177.14	Ccdc77	chr6	-	120341972	120342077	120341972	120342069	120348387	120348530	586	2,3	27,13	3,0	13,7	107	99	0.809487	1	0.064,0.176	0.176,0.0	0.032
588	ENSMUSG00000030177.14	Ccdc77	chr6	-	120350206	120350444	120350206	120350390	120354000	120354054	588	19,7	25,17	3,8	13,8	153	99	0.658046	1	0.33,0.21	0.13,0.393	0.009
589	ENSMUSG00000004207.14	Psap	chr10	+	60299091	60299229	60299097	60299229	60295945	60296002	589	0,1	16261174	0,0	8351319	105	99	1	1	0.0,0.001	0.0,0.0	0.001
590	ENSMUSG00000032120.11	C2cd2l	chr9	-	44313877	44314014	44313877	44314011	44314154	44314256	590	19,24	96143	12,13	69122	102	99	0.238734	0.971039	0.161,0.14	0.144,0.094	0.032
591	ENSMUSG00000027569.15	Mrgbp	chr2	+	180584693	180584871	180584796	180584871	180584405	180584487	591	9,5	38,27	2,6	19,23	202	99	0.647494	1	0.104,0.083	0.049,0.113	0.012
592	ENSMUSG00000060601.13	Nr1h2	chr7	-	44551317	44551497	44551317	44551407	44551599	44551859	592	326326	3,3	180254	3,2	189	99	0.931741	1	0.983,0.983	0.969,0.985	0.006
593	ENSMUSG00000060601.13	Nr1h2	chr7	-	44551954	44552245	44551954	44552236	44552506	44552620	593	82103	57,85	52,85	54,78	108	99	0.223884	0.945318	0.569,0.526	0.469,0.5	0.063
594	ENSMUSG00000060601.13	Nr1h2	chr7	-	44551954	44552343	44551954	44552236	44552506	44552620	594	1,7	57,85	0,2	54,78	206	99	0.126927	0.774865	0.008,0.038	0.0,0.012	0.017
595	ENSMUSG00000060601.13	Nr1h2	chr7	-	44551954	44552343	44551954	44552245	44552506	44552620	595	1,7	82103	0,2	52,85	197	99	0.285927	1	0.006,0.033	0.0,0.012	0.013
596	ENSMUSG00000060601.13	Nr1h2	chr7	-	44552696	44552754	44552696	44552719	44553578	44553708	596	192235	1,3	127209	0,1	134	99	1	1	0.993,0.983	1.0,0.994	-0.009
597	ENSMUSG00000060601.13	Nr1h2	chr7	-	44552696	44552757	44552696	44552719	44553578	44553708	597	132155	1,3	82145	0,1	137	99	0.548131	1	0.99,0.974	1.0,0.991	-0.014
598	ENSMUSG00000060601.13	Nr1h2	chr7	-	44552696	44552757	44552696	44552754	44553578	44553708	598	68,85	128165	39,79	84143	102	99	0.948077	1	0.34,0.333	0.311,0.349	0.007
603	ENSMUSG00000015094.16	Npdc1	chr2	+	25407840	25408014	25407843	25408014	25407595	25407736	603	199170	12,16	97154	2,8	102	99	0.0467696	0.466619	0.942,0.912	0.979,0.949	-0.037
604	ENSMUSG00000015094.16	Npdc1	chr2	+	25408083	25408180	25408113	25408180	25407840	25408014	604	1,0	188197	0,0	107159	129	99	1	1	0.004,0.0	0.0,0.0	0.002
605	ENSMUSG00000037519.17	Ppfia1	chr7	-	144485032	144485211	144485032	144485208	144488690	144488717	605	1,0	2,0	0,0	0,2	102	99	1	1	0.327,NA	NA,0.0	0.327
607	ENSMUSG00000043668.13	Tox3	chr8	-	90270228	90270483	90270228	90270480	90274631	90274694	607	15,7	23,5	6,7	6,13	102	99	0.699017	1	0.388,0.576	0.493,0.343	0.064
611	ENSMUSG00000022946.10	Dop1b	chr16	+	93798902	93798985	93798905	93798985	93793086	93793231	611	50,31	28,17	20,55	10,22	102	99	0.375769	1	0.634,0.639	0.66,0.708	-0.047
612	ENSMUSG00000022946.10	Dop1b	chr16	+	93806334	93806471	93806387	93806471	93803461	93803590	612	53,47	6,1	23,27	1,3	152	99	0.659545	1	0.852,0.968	0.937,0.854	0.014
614	ENSMUSG00000004846.10	Plod3	chr5	+	136991299	136991441	136991330	136991441	136990958	136991084	614	98,67	1,1	43,75	1,0	130	99	1	1	0.987,0.981	0.97,1.0	-0.001
617	ENSMUSG00000030538.15	Cib1	chr7	-	80228397	80228548	80228397	80228533	80230315	80230424	617	12071657	37,74	7841262	29,47	114	99	0.84726	1	0.966,0.951	0.959,0.959	-0.001
619	ENSMUSG00000008206.16	Cers4	chr8	+	4519462	4520308	4520215	4520308	4518602	4518660	619	56,35	0,0	34,41	0,1	852	99	1	1	1.0,1.0	1.0,0.827	0.087
620	ENSMUSG00000048012.19	Zfp473	chr7	-	44737965	44738034	44737965	44738031	44739502	44739635	620	1,0	1,0	0,1	1,0	102	99	1	1	0.493,NA	0.0,1.0	-0.007
621	ENSMUSG00000027200.17	Sema6d	chr2	+	124660243	124660344	124660282	124660344	124659806	124659884	621	10,4	29,13	0,2	21,12	138	99	0.000856283	0.0612125	0.198,0.181	0.0,0.107	0.136
622	ENSMUSG00000019302.16	Atp6v0a1	chr11	+	101026659	101026763	101026680	101026763	101021053	101021182	622	26,43	13,13	16,27	15,16	120	99	0.0747712	0.594309	0.623,0.732	0.468,0.582	0.152
626	ENSMUSG00000028689.14	Ccdc163	chr4	+	116709437	116709619	116709481	116709619	116709239	116709273	626	29,12	0,0	10,13	1,1	143	99	0.369464	1	1.0,1.0	0.874,0.9	0.113
627	ENSMUSG00000028689.14	Ccdc163	chr4	+	116711285	116711378	116711310	116711378	116710100	116710280	627	3,0	4,0	2,0	1,0	124	99	1	1	0.375,NA	0.615,NA	-0.24
628	ENSMUSG00000028689.14	Ccdc163	chr4	+	116711285	116711378	116711310	116711378	116710100	116710284	628	10,2	20,19	3,2	13,14	124	99	0.419126	1	0.285,0.078	0.156,0.102	0.052
629	ENSMUSG00000028689.14	Ccdc163	chr4	+	116714015	116714149	116714087	116714149	116710100	116710284	629	20,12	0,1	2,11	0,0	171	99	1	1	1.0,0.874	1.0,1.0	-0.063
630	ENSMUSG00000028689.14	Ccdc163	chr4	+	116714015	116714149	116714087	116714149	116712424	116712439	630	14,6	0,0	1,6	1,0	171	99	1	1	1.0,1.0	0.367,1.0	0.317
631	ENSMUSG00000028689.14	Ccdc163	chr4	+	116714015	116714149	116714087	116714149	116712722	116712826	631	22,11	19,18	3,7	12,20	171	99	0.0127057	0.261425	0.401,0.261	0.126,0.168	0.184
637	ENSMUSG00000058298.10	Mcm9	chr10	-	53615851	53616115	53615851	53616052	53620133	53620215	637	0,0	24,15	1,0	22,14	162	99	1	1	0.0,0.0	0.027,0.0	-0.013
647	ENSMUSG00000024891.6	Slc29a2	chr19	+	5026027	5026188	5026036	5026188	5024510	5024592	647	12,2	0,0	3,1	1,0	108	99	1	1	1.0,1.0	0.733,1.0	0.133
648	ENSMUSG00000024891.6	Slc29a2	chr19	+	5030287	5030490	5030291	5030490	5029408	5029494	648	7,10	1,0	3,5	0,0	103	99	1	1	0.871,1.0	1.0,1.0	-0.065
649	ENSMUSG00000038975.14	Rabggtb	chr3	-	153908789	153908915	153908789	153908899	153909348	153909459	649	185174	145,87	97172	52125	115	99	0.934555	1	0.523,0.633	0.616,0.542	-0.001
650	ENSMUSG00000038975.14	Rabggtb	chr3	-	153910260	153910366	153910260	153910326	153910690	153910888	650	233243	2,0	151240	1,6	139	99	0.256046	1	0.988,1.0	0.991,0.966	0.016
653	ENSMUSG00000010721.15	Lmbr1	chr5	-	29323801	29323905	29323801	29323824	29346766	29346906	653	46,38	1,0	36,14	2,0	180	99	0.763619	1	0.962,1.0	0.908,1.0	0.027
654	ENSMUSG00000018796.13	Acsl1	chr8	+	46533365	46533467	46533381	46533467	46531787	46531931	654	54,56	1,0	22,60	0,0	115	99	1	1	0.979,1.0	1.0,1.0	-0.01
655	ENSMUSG00000032295.15	Man2c1	chr9	+	57138847	57138969	57138853	57138969	57138396	57138520	655	69,44	1,0	49,58	1,1	105	99	0.848416	1	0.985,1.0	0.979,0.982	0.012
657	ENSMUSG00000074578.14	Zfas1	chr2	+	167065158	167065480	167065433	167065480	167063635	167063727	657	1115863	0,0	535917	0,1	374	99	1	1	1.0,1.0	1.0,0.996	0.002
658	ENSMUSG00000074578.14	Zfas1	chr2	+	167065312	167065480	167065433	167065480	167065158	167065217	658	19,13	936698	7,16	438812	220	99	1	1	0.009,0.008	0.007,0.009	0.001
659	ENSMUSG00000028664.14	Ephb2	chr4	-	136672442	136672510	136672442	136672507	136673262	136673371	659	21,5	142,67	6,10	64,67	102	99	0.821829	1	0.126,0.068	0.083,0.127	-0.008
660	ENSMUSG00000028664.14	Ephb2	chr4	-	136675367	136675533	136675367	136675530	136683919	136684044	660	28,7	79,32	12,7	35,43	102	99	0.446559	1	0.256,0.175	0.25,0.136	0.022
661	ENSMUSG00000026027.13	Stradb	chr1	+	58992892	58993137	58993098	58993137	58992650	58992755	661	61,65	1,0	28,66	1,0	305	99	1	1	0.952,1.0	0.901,1.0	0.025
663	ENSMUSG00000056234.15	Ncoa4	chr14	+	32174389	32174533	32174392	32174533	32173400	32173490	663	55,37	1,13	24,58	5,6	102	99	0.81916	1	0.982,0.734	0.823,0.904	-0.005
665	ENSMUSG00000012296.16	Tjap1	chr17	-	46263688	46263813	46263688	46263810	46264882	46264978	665	25,11	34,36	10,5	18,24	102	99	0.403479	1	0.416,0.229	0.35,0.168	0.064
672	ENSMUSG00000003868.14	Ruvbl2	chr7	-	45422091	45422206	45422091	45422134	45422384	45422514	672	530554	9,7	227417	2,5	171	99	0.345143	1	0.972,0.979	0.985,0.98	-0.007
673	ENSMUSG00000003868.14	Ruvbl2	chr7	-	45429453	45429595	45429453	45429535	45429908	45429964	673	373355	0,0	243242	5,2	159	99	0.360528	1	1.0,1.0	0.968,0.987	0.022
675	ENSMUSG00000005373.13	Mlxipl	chr5	+	135133075	135133176	135133080	135133176	135132314	135132861	675	7,0	36,4	2,5	9,8	104	99	0.207079	0.927469	0.156,0.0	0.175,0.373	-0.196
676	ENSMUSG00000005373.13	Mlxipl	chr5	+	135133075	135133176	135133108	135133176	135132314	135132861	676	11,3	262,90	2,5	97114	132	99	0.532647	1	0.031,0.024	0.015,0.032	0.004
677	ENSMUSG00000005373.13	Mlxipl	chr5	+	135133080	135133176	135133108	135133176	135132314	135132861	677	40,7	262,90	9,8	97114	127	99	0.0784077	0.606954	0.106,0.057	0.067,0.052	0.022
678	ENSMUSG00000005373.13	Mlxipl	chr5	+	135133946	135134121	135133953	135134121	135133753	135133873	678	2,0	33,4	4,5	13,9	106	99	0.000806715	0.0589932	0.054,0.0	0.223,0.342	-0.256
679	ENSMUSG00000005373.13	Mlxipl	chr5	+	135133946	135134121	135133993	135134121	135133753	135133873	679	2,0	310114	4,5	106139	146	99	0.146725	0.821311	0.004,0.0	0.025,0.024	-0.022
680	ENSMUSG00000005373.13	Mlxipl	chr5	+	135133953	135134121	135133993	135134121	135133753	135133873	680	33,4	310114	13,9	106139	139	99	0.893724	1	0.07,0.024	0.08,0.044	-0.015
681	ENSMUSG00000021918.10	Nek4	chr14	+	30974214	30974358	30974307	30974358	30970162	30970564	681	23,11	2,0	11,8	1,0	192	99	0.610172	1	0.856,1.0	0.85,1.0	0.003
685	ENSMUSG00000037997.12	Parp11	chr6	+	127470701	127470830	127470704	127470830	127468031	127468152	685	33,8	6,4	7,13	3,5	102	99	0.505401	1	0.842,0.66	0.694,0.716	0.046
689	ENSMUSG00000034616.17	Ssh3	chr19	-	4263907	4264108	4263907	4263984	4264313	4264460	689	159125	10,7	101158	7,0	223	99	0.0611292	0.540456	0.876,0.888	0.865,1.0	-0.05
690	ENSMUSG00000034616.17	Ssh3	chr19	-	4264313	4265149	4264313	4264460	4265291	4265420	690	200,96	0,0	72,91	0,1	788	99	1	1	1.0,1.0	1.0,0.92	0.04
691	ENSMUSG00000034616.17	Ssh3	chr19	-	4265609	4265715	4265609	4265703	4265809	4265998	691	22,11	173,61	11,12	88,81	111	99	0.821368	1	0.102,0.139	0.1,0.117	0.012
692	ENSMUSG00000034616.17	Ssh3	chr19	-	4267746	4267978	4267746	4267974	4268544	4268585	692	74,67	11,1	78,71	3,3	103	99	0.120565	0.760331	0.866,0.985	0.962,0.958	-0.034
693	ENSMUSG00000034616.17	Ssh3	chr19	-	4268544	4268585	4268544	4268582	4269014	4269180	693	59,62	34,17	61,55	29,21	102	99	0.886441	1	0.627,0.78	0.671,0.718	0.009
695	ENSMUSG00000025231.17	Sufu	chr19	+	46453158	46453315	46453161	46453315	46450890	46450963	695	12,11	27,6	7,8	7,10	102	99	0.856665	1	0.301,0.64	0.493,0.437	0.006
696	ENSMUSG00000037373.12	Ctbp1	chr5	-	33247753	33248686	33247753	33248683	33249106	33249224	696	299271	51,58	137280	31,51	102	99	0.881328	1	0.851,0.819	0.811,0.842	0.008
697	ENSMUSG00000037373.12	Ctbp1	chr5	-	33247753	33248686	33247753	33248683	33249586	33249714	697	1,0	0,0	0,1	0,2	102	99	1	1	1.0,NA	NA,0.327	0.673
702	ENSMUSG00000025484.9	Bet1l	chr7	-	140854764	140854821	140854764	140854801	140855073	140855165	702	72,69	0,0	38,82	1,1	119	99	0.808695	1	1.0,1.0	0.969,0.986	0.022
703	ENSMUSG00000025484.9	Bet1l	chr7	-	140854764	140854937	140854764	140854801	140855073	140855165	703	9,13	0,0	11,6	1,1	235	99	0.450605	1	1.0,1.0	0.823,0.717	0.23
704	ENSMUSG00000025484.9	Bet1l	chr7	-	140854764	140854937	140854764	140854821	140855073	140855165	704	6,2	69,58	1,0	28,76	215	99	0.098249	0.680639	0.038,0.016	0.016,0.0	0.019
705	ENSMUSG00000022098.10	Bmp1	chr14	-	70486146	70486930	70486146	70486272	70490019	70490200	705	0,0	2,0	2,0	2,4	757	99	1	1	0.0,NA	0.116,0.0	-0.058
707	ENSMUSG00000023015.14	Racgap1	chr15	-	99634241	99634350	99634241	99634295	99636131	99636201	707	3,0	278120	2,0	132183	154	99	1	1	0.007,0.0	0.01,0.0	-0.002
708	ENSMUSG00000023015.14	Racgap1	chr15	-	99639613	99639819	99639613	99639805	99642882	99642967	708	188,75	4,0	102,97	2,5	113	99	0.145574	0.820229	0.976,1.0	0.978,0.944	0.027
709	ENSMUSG00000023015.14	Racgap1	chr15	-	99642882	99642971	99642882	99642967	99643392	99643523	709	35,26	0,0	11,26	2,0	103	99	0.832295	1	1.0,1.0	0.841,1.0	0.08
710	ENSMUSG00000023015.14	Racgap1	chr15	-	99642882	99642971	99642882	99642967	99643421	99643523	710	3,2	1,0	2,3	0,0	103	99	1	1	0.742,1.0	1.0,1.0	-0.129
711	ENSMUSG00000026991.20	Pkp4	chr2	+	59308007	59308557	59308084	59308557	59305304	59305492	711	95,50	5,3	50,49	5,3	176	99	0.511423	1	0.914,0.904	0.849,0.902	0.034
712	ENSMUSG00000026991.20	Pkp4	chr2	+	59308007	59308557	59308089	59308557	59305304	59305492	712	95,50	1,0	50,49	2,3	181	99	0.0184861	0.312989	0.981,1.0	0.932,0.899	0.075
713	ENSMUSG00000026991.20	Pkp4	chr2	+	59308084	59308557	59308089	59308557	59305304	59305492	713	5,3	1,0	5,3	2,3	104	99	0.00264291	0.116457	0.826,1.0	0.704,0.488	0.317
714	ENSMUSG00000026991.20	Pkp4	chr2	+	59311693	59311913	59311696	59311913	59310101	59310290	714	93,53	9,0	63,50	2,11	102	99	0.183435	0.895326	0.909,1.0	0.968,0.815	0.063
715	ENSMUSG00000026083.12	Eif5b	chr1	+	38050186	38051284	38051122	38051284	38049175	38049340	715	190118	3,0	109130	2,0	1035	99	0.489916	1	0.858,1.0	0.839,1.0	0.01
716	ENSMUSG00000060261.15	Gtf2i	chr5	-	134243506	134243599	134243506	134243587	134243900	134243956	716	111,69	96,59	40,75	65,59	111	99	0.335913	1	0.508,0.511	0.354,0.531	0.067
722	ENSMUSG00000036948.17	Map11	chr5	-	138260834	138261716	138260834	138260989	138261801	138261884	722	78,47	9,0	23,47	2,4	826	99	0.346637	1	0.51,1.0	0.58,0.585	0.172
724	ENSMUSG00000020328.10	Nudcd2	chr11	+	40736492	40736644	40736567	40736644	40736017	40736066	724	190203	21,12	98212	11,17	174	99	0.842078	1	0.837,0.906	0.835,0.876	0.016
726	ENSMUSG00000001583.13	Tnk1	chr11	-	69853116	69853296	69853116	69853281	69853580	69853675	726	5,0	79,76	0,1	39,75	114	99	0.49294	1	0.052,0.0	0.0,0.011	0.02
727	ENSMUSG00000001583.13	Tnk1	chr11	-	69853116	69853281	69853116	69853210	69855139	69855231	727	15,7	0,0	5,4	0,3	170	99	0.0423932	0.451918	1.0,1.0	1.0,0.437	0.281
733	ENSMUSG00000026749.11	Nek6	chr2	+	38557815	38557956	38557855	38557956	38550552	38550671	733	117,99	5,1	61112	3,2	139	99	0.802939	1	0.943,0.986	0.935,0.976	0.009
735	ENSMUSG00000009995.17	Taz	chrX	+	74288447	74288513	74288450	74288513	74288177	74288219	735	12,11	88,99	9,23	51,81	102	99	0.0310107	0.408367	0.117,0.097	0.146,0.216	-0.074
736	ENSMUSG00000009995.17	Taz	chrX	+	74288928	74289019	74288983	74289019	74288661	74288714	736	12,0	0,1	1,1	0,1	154	99	1	1	1.0,0.0	1.0,0.391	-0.196
737	ENSMUSG00000021113.5	Snapc1	chr12	+	73972536	73972599	73972538	73972599	73971893	73972173	737	2,1	0,1	1,0	0,2	101	99	0.137001	0.792238	1.0,0.495	1.0,0.0	0.248
738	ENSMUSG00000061689.15	Dlgap4	chr2	+	156748022	156748420	156748331	156748420	156745834	156746196	738	2,1	56,51	2,3	39,52	408	99	0.774374	1	0.009,0.005	0.012,0.014	-0.006
740	ENSMUSG00000025497.15	Cdhr5	chr7	-	141271516	141272002	141271516	141271720	141272100	141272185	740	394756	128185	338608	75163	381	99	0.429277	1	0.444,0.515	0.539,0.492	-0.036
742	ENSMUSG00000016308.12	Ube2a	chrX	+	36882598	36882687	36882607	36882687	36881656	36881746	742	294405	2,0	150322	1,1	108	99	1	1	0.993,1.0	0.993,0.997	0.001
743	ENSMUSG00000034021.15	Pds5b	chr5	+	150801118	150801229	150801121	150801229	150800577	150801017	743	2,0	44,28	3,4	18,33	102	99	0.00908632	0.223069	0.042,0.0	0.139,0.105	-0.101
745	ENSMUSG00000036748.16	Cuedc2	chr19	-	46331289	46331466	46331289	46331372	46331545	46331673	745	145162	1,0	70165	0,1	193	99	1	1	0.987,1.0	1.0,0.988	0
746	ENSMUSG00000036748.16	Cuedc2	chr19	-	46331545	46331640	46331545	46331619	46331756	46331818	746	22,36	38,47	19,22	32,39	120	99	0.54247	1	0.323,0.387	0.329,0.318	0.031
747	ENSMUSG00000036748.16	Cuedc2	chr19	-	46331545	46331673	46331545	46331619	46331756	46331818	747	109119	38,47	68119	32,39	153	99	0.900909	1	0.65,0.621	0.579,0.664	0.014
748	ENSMUSG00000036748.16	Cuedc2	chr19	-	46331545	46331673	46331545	46331640	46331756	46331818	748	96101	9,18	61104	12,7	132	99	0.626211	1	0.889,0.808	0.792,0.918	-0.006
749	ENSMUSG00000036748.16	Cuedc2	chr19	-	46332617	46332701	46332617	46332698	46338312	46338702	749	45,52	3,13	31,48	8,13	102	99	0.194451	0.913227	0.936,0.795	0.79,0.782	0.08
750	ENSMUSG00000036748.16	Cuedc2	chr19	-	46338312	46338430	46338312	46338420	46338519	46338630	750	9,5	6,12	4,5	3,10	109	99	0.865094	1	0.577,0.275	0.548,0.312	-0.004
751	ENSMUSG00000020773.11	Trim47	chr11	-	116106931	116107006	116106931	116107003	116107423	116107622	751	2,1	3,1	0,2	4,1	102	99	0.193663	0.913227	0.393,0.493	0.0,0.66	0.113
752	ENSMUSG00000037003.16	Tns2	chr15	+	102112407	102112576	102112428	102112576	102111081	102112293	752	0,1	16,5	0,1	6,2	120	99	1	1	0.0,0.142	0.0,0.292	-0.075
753	ENSMUSG00000037313.16	Tacc3	chr5	+	33667042	33667167	33667063	33667167	33666692	33666745	753	4,8	291264	0,2	187228	120	99	0.298694	1	0.011,0.024	0.0,0.007	0.014
754	ENSMUSG00000037313.16	Tacc3	chr5	+	33671664	33671785	33671725	33671785	33671403	33671510	754	416404	29,16	225326	6,21	160	99	0.601914	1	0.899,0.94	0.959,0.906	-0.013
755	ENSMUSG00000020775.13	Mrpl38	chr11	-	116134907	116135325	116134907	116135116	116138441	116138621	755	164237	0,2	80229	0,3	308	99	0.639431	1	1.0,0.974	1.0,0.961	0.007
756	ENSMUSG00000026219.14	Trip12	chr1	-	84745012	84745185	84745012	84745170	84747177	84747329	756	99,83	23,12	47,44	11,13	114	99	0.344324	1	0.789,0.857	0.788,0.746	0.056
757	ENSMUSG00000026219.14	Trip12	chr1	-	84758973	84759127	84758973	84759046	84760762	84760919	757	82,41	5,6	33,39	2,6	180	99	0.815815	1	0.9,0.79	0.901,0.781	0.004
758	ENSMUSG00000026219.14	Trip12	chr1	-	84777423	84777507	84777423	84777489	84782826	84782963	758	108,33	2,0	41,56	0,1	117	99	1	1	0.979,1.0	1.0,0.979	0
759	ENSMUSG00000059552.13	Trp53	chr11	+	69591253	69591872	69591349	69591872	69590655	69590762	759	26,32	423289	9,24	167283	195	99	0.56387	1	0.03,0.053	0.027,0.041	0.007
761	ENSMUSG00000044320.14	1700001O22Rik	chr2	-	30796108	30796283	30796108	30796211	30796400	30796566	761	4,6	1,0	8,7	1,0	171	99	1	1	0.698,1.0	0.822,1.0	-0.062
763	ENSMUSG00000019471.10	Cdc37	chr9	-	21142421	21142677	21142421	21142530	21142946	21143225	763	15,23	713672	2,17	417549	246	99	0.948592	1	0.008,0.014	0.002,0.012	0.004
767	ENSMUSG00000049299.14	Trappc1	chr11	+	69324823	69324962	69324853	69324962	69324394	69324465	767	257343	0,2	155278	1,3	129	99	1	1	1.0,0.992	0.992,0.986	0.007
768	ENSMUSG00000049299.14	Trappc1	chr11	+	69325438	69325793	69325557	69325793	69324823	69324962	768	274343	2,4	128281	4,5	218	99	0.117917	0.756121	0.984,0.975	0.936,0.962	0.03
769	ENSMUSG00000061878.15	Sphk1	chr11	+	116534848	116535001	116534851	116535001	116533969	116534173	769	9,21	0,15	1,17	0,7	102	99	0.903074	1	1.0,0.576	1.0,0.702	-0.063
773	ENSMUSG00000030512.13	Snrpa1	chr7	+	66069423	66070665	66070589	66070665	66069166	66069213	773	299288	2,0	127224	0,0	1265	99	0.431743	1	0.921,1.0	1.0,1.0	-0.039
774	ENSMUSG00000068329.12	Htra2	chr6	-	83052697	83052803	83052697	83052726	83053037	83053070	774	299282	8,12	130227	3,18	176	99	0.142986	0.813435	0.955,0.93	0.961,0.876	0.024
775	ENSMUSG00000031310.16	Zmym3	chrX	-	101416908	101416981	101416908	101416975	101417286	101417330	775	28,22	20,8	11,14	9,18	105	99	0.0990884	0.680639	0.569,0.722	0.535,0.423	0.166
777	ENSMUSG00000031862.11	Atp13a1	chr8	+	69799761	69799937	69799831	69799937	69799320	69799478	777	226183	100,35	136155	32,45	169	99	0.617315	1	0.57,0.754	0.713,0.669	-0.029
778	ENSMUSG00000031862.11	Atp13a1	chr8	+	69803739	69803836	69803756	69803836	69803459	69803659	778	360339	5,6	166267	2,1	116	99	0.273035	1	0.984,0.98	0.986,0.996	-0.009
785	ENSMUSG00000002342.17	Tmem161a	chr8	+	70176806	70176925	70176844	70176925	70174302	70174406	785	0,1	35,33	0,1	14,27	137	99	1	1	0.0,0.021	0.0,0.026	-0.002
786	ENSMUSG00000002342.17	Tmem161a	chr8	+	70177451	70177608	70177526	70177608	70177240	70177338	786	61,57	0,1	29,52	2,0	174	99	0.829317	1	1.0,0.97	0.892,1.0	0.039
788	ENSMUSG00000074733.14	Zfp950	chr19	-	61118226	61118350	61118226	61118347	61120318	61120452	788	0,1	0,0	0,0	1,0	102	99	1	1	NA,1.0	0.0,NA	1
789	ENSMUSG00000074733.14	Zfp950	chr19	-	61118226	61118350	61118226	61118347	61127006	61127067	789	6,1	1,1	2,2	3,0	102	99	0.380685	1	0.853,0.493	0.393,1.0	-0.023
791	ENSMUSG00000041718.16	Alg13	chrX	+	144319898	144320061	144320002	144320061	144317803	144318121	791	34,52	12,11	23,42	3,10	203	99	0.409046	1	0.58,0.697	0.789,0.672	-0.092
795	ENSMUSG00000020166.15	Cnot2	chr10	-	116549032	116549175	116549032	116549105	116581452	116581483	795	104,47	10,1	38,79	5,5	169	99	0.799818	1	0.859,0.965	0.817,0.902	0.052
796	ENSMUSG00000009585.18	Apobec3	chr15	+	79897694	79897971	79897743	79897971	79895410	79895558	796	218178	5,1	123187	2,3	148	99	0.857711	1	0.967,0.992	0.976,0.977	0.003
797	ENSMUSG00000022552.16	Sharpin	chr15	-	76347663	76347807	76347663	76347789	76347895	76348004	797	18,23	13,7	8,8	2,5	117	99	0.720744	1	0.54,0.735	0.772,0.575	-0.036
798	ENSMUSG00000022552.16	Sharpin	chr15	-	76347663	76347817	76347663	76347789	76347895	76348004	798	176178	13,7	85143	2,5	127	99	0.0989442	0.680639	0.913,0.952	0.971,0.957	-0.031
799	ENSMUSG00000022552.16	Sharpin	chr15	-	76347663	76347817	76347663	76347807	76347895	76348004	799	176178	18,23	85143	8,8	109	99	0.0831717	0.623759	0.899,0.875	0.906,0.942	-0.037
800	ENSMUSG00000022552.16	Sharpin	chr15	-	76348085	76348227	76348085	76348222	76348300	76348435	800	184195	7,8	99142	1,5	104	99	0.20467	0.924987	0.962,0.959	0.99,0.964	-0.017
801	ENSMUSG00000008035.12	Mid1ip1	chrX	+	10717983	10719690	10717986	10719690	10717389	10717704	801	76,43	188151	22,45	91114	102	99	0.691513	1	0.282,0.217	0.19,0.277	0.016
803	ENSMUSG00000057897.14	Camk2b	chr11	-	5982720	5982761	5982720	5982758	5988100	5988143	803	8,27	1,1	16,19	0,2	102	99	0.569734	1	0.886,0.963	1.0,0.902	-0.027
806	ENSMUSG00000034108.6	Ccs	chr19	-	4833340	4833518	4833340	4833447	4834172	4834310	806	174189	2,1	104152	0,3	170	99	0.532405	1	0.981,0.991	1.0,0.967	0.002
807	ENSMUSG00000034108.6	Ccs	chr19	-	4833340	4833518	4833340	4833447	4834239	4834310	807	0,0	5,3	1,0	3,3	170	99	1	1	0.0,0.0	0.163,0.0	-0.082
809	ENSMUSG00000026455.14	Klhl12	chr1	+	134458427	134458666	134458465	134458666	134455530	134455665	809	1,5	7,8	1,5	0,5	137	99	0.186211	0.895326	0.094,0.311	1.0,0.419	-0.507
810	ENSMUSG00000026455.14	Klhl12	chr1	+	134488934	134489121	134489015	134489121	134487643	134487742	810	33,24	2,4	16,17	0,0	180	99	0.000680714	0.0544646	0.901,0.767	1.0,1.0	-0.166
811	ENSMUSG00000087651.3	1500009L16Rik	chr10	+	83759592	83759630	83759597	83759630	83758133	83758213	811	73,39	6,4	23,50	2,4	104	99	0.735071	1	0.921,0.903	0.916,0.922	-0.007
812	ENSMUSG00000085795.8	Zfp703	chr8	+	26978234	26978395	26978261	26978395	26977324	26977611	812	9,0	6,1	0,1	2,2	126	99	0.00664052	0.188624	0.541,0.0	0.0,0.282	0.13
816	ENSMUSG00000003573.15	Homer3	chr8	+	70291516	70291603	70291525	70291603	70291317	70291428	816	4,2	0,0	1,1	1,0	108	99	1	1	1.0,1.0	0.478,1.0	0.261
818	ENSMUSG00000026826.13	Nr4a2	chr2	-	57108560	57108739	57108560	57108618	57109062	57109265	818	20,8	1,1	2,8	1,0	220	99	0.611813	1	0.9,0.783	0.474,1.0	0.105
819	ENSMUSG00000026826.13	Nr4a2	chr2	-	57111575	57112441	57111575	57112263	57112950	57113072	819	4,4	1,4	1,3	0,2	277	99	0.822852	1	0.588,0.263	1.0,0.349	-0.249
821	ENSMUSG00000022710.17	Usp7	chr16	-	8698719	8698850	8698719	8698809	8699142	8699287	821	263122	0,2	111131	0,0	140	99	1	1	1.0,0.977	1.0,1.0	-0.012
822	ENSMUSG00000003644.17	Rps6ka1	chr4	-	133865360	133865431	133865360	133865398	133865762	133865905	822	742592	6,8	360554	1,5	132	99	0.649802	1	0.989,0.982	0.996,0.988	-0.006
824	ENSMUSG00000039988.14	Ankrd13c	chr3	+	157972999	157975294	157975227	157975294	157972231	157972317	824	118,83	5,4	63,56	3,2	2327	99	0.904915	1	0.501,0.469	0.472,0.544	-0.023
825	ENSMUSG00000068040.10	Tm9sf4	chr2	+	153198349	153198433	153198353	153198433	153195489	153195565	825	189131	0,4	92117	0,1	103	99	0.922225	1	1.0,0.969	1.0,0.991	-0.011
826	ENSMUSG00000001911.16	Nfix	chr8	-	84726468	84726605	84726468	84726602	84727123	84727244	826	36,28	10,1	26,16	4,3	102	99	0.676131	1	0.777,0.965	0.863,0.838	0.02
827	ENSMUSG00000027184.14	Caprin1	chr2	-	103773733	103773795	103773733	103773744	103775416	103775525	827	1047496	3,0	483606	1,3	150	99	1	1	0.996,1.0	0.997,0.993	0.003
828	ENSMUSG00000018678.13	Sp2	chr11	-	96963364	96963444	96963364	96963441	96977620	96977711	828	9,3	24,10	1,0	13,12	102	99	0.000118907	0.0163474	0.267,0.226	0.069,0.0	0.212
830	ENSMUSG00000028357.13	Kif12	chr4	-	63166406	63166510	63166406	63166507	63166933	63167032	830	12,12	12,3	6,5	5,4	102	99	0.486419	1	0.493,0.795	0.538,0.548	0.101
836	ENSMUSG00000007570.16	Fance	chr17	+	28318032	28318156	28318061	28318156	28317467	28317611	836	7,8	13,16	5,3	6,17	128	99	0.454146	1	0.294,0.279	0.392,0.12	0.03
837	ENSMUSG00000007570.16	Fance	chr17	+	28326093	28326567	28326151	28326567	28320789	28320856	837	4,1	11,14	1,5	2,10	157	99	0.228381	0.953072	0.187,0.043	0.24,0.24	-0.125
838	ENSMUSG00000028795.15	Ccdc28b	chr4	-	129620682	129620876	129620682	129620853	129620983	129621150	838	22,30	1,2	13,31	1,0	122	99	0.358478	1	0.947,0.924	0.913,1.0	-0.021
842	ENSMUSG00000038534.18	Osbpl7	chr11	+	97052485	97052611	97052526	97052611	97052224	97052376	842	99,34	1,1	51,30	1,0	140	99	0.67035	1	0.986,0.96	0.973,1.0	-0.013
843	ENSMUSG00000026110.15	Mgat4a	chr1	-	37466536	37466583	37466536	37466579	37490259	37490393	843	112,69	4,6	48,60	2,2	103	99	0.288291	1	0.964,0.917	0.958,0.966	-0.021
844	ENSMUSG00000057363.12	Uxs1	chr1	-	43790463	43790644	43790463	43790550	43797244	43797305	844	66,45	2,0	23,29	0,0	193	99	0.336287	1	0.944,1.0	1.0,1.0	-0.028
845	ENSMUSG00000057363.12	Uxs1	chr1	-	43805625	43805689	43805625	43805674	43807349	43807377	845	16,9	52,27	4,8	16,43	114	99	0.211876	0.928849	0.211,0.224	0.178,0.139	0.059
846	ENSMUSG00000040272.14	Accs	chr2	-	93847916	93848189	93847916	93848186	93849544	93849799	846	0,0	4,0	1,0	0,3	102	99	1	1	0.0,NA	1.0,0.0	-0.5
847	ENSMUSG00000040272.14	Accs	chr2	-	93847916	93848189	93847916	93848186	93849764	93849939	847	5,1	2,0	0,1	3,3	102	99	2.56131e-05	0.00489067	0.708,1.0	0.0,0.244	0.732
848	ENSMUSG00000072214.7	2020-09-05	chr16	-	18623320	18623453	18623320	18623417	18624110	18624212	848	40,44	17401572	17,26	8551345	135	99	0.198464	0.914369	0.017,0.02	0.014,0.014	0.005
850	ENSMUSG00000027012.15	Dync1i2	chr2	+	71262647	71263303	71262650	71263303	71260821	71260947	850	267265	14,21	141178	4,11	102	99	0.215867	0.93573	0.949,0.925	0.972,0.94	-0.019
851	ENSMUSG00000040350.16	Trim7	chr11	+	48845431	48845666	48845435	48845666	48838836	48838932	851	0,2	6,5	0,0	1,5	103	99	0.684655	1	0.0,0.278	0.0,0.0	0.139
854	ENSMUSG00000029012.11	Orc5	chr5	-	22546397	22546598	22546397	22546504	22547923	22548016	854	42,32	3,0	40,27	4,0	193	99	0.63347	1	0.878,1.0	0.837,1.0	0.021
855	ENSMUSG00000022884.15	Eif4a2	chr16	+	23108584	23108633	23108587	23108633	23107758	23107820	855	134,46	261126	67,59	122166	102	99	0.877757	1	0.333,0.262	0.348,0.256	-0.005
856	ENSMUSG00000022884.15	Eif4a2	chr16	+	23109984	23110343	23110233	23110343	23108718	23108851	856	198,45	0,1	70,78	0,0	348	99	1	1	1.0,0.928	1.0,1.0	-0.036
857	ENSMUSG00000022884.15	Eif4a2	chr16	+	23110579	23111263	23111125	23111263	23110233	23110343	857	636334	1,1	289408	0,0	645	99	1	1	0.99,0.981	1.0,1.0	-0.014
858	ENSMUSG00000002985.16	Apoe	chr7	-	19698187	19698272	19698187	19698253	19699010	19699052	858	3,1	7,24	1,2	2,24	118	99	0.682875	1	0.264,0.034	0.296,0.065	-0.031
860	ENSMUSG00000030346.16	Rad51ap1	chr6	-	126927537	126927690	126927537	126927687	126928140	126928227	860	55,26	29,20	16,22	22,14	102	99	0.248204	0.986683	0.648,0.558	0.414,0.604	0.094
861	ENSMUSG00000030346.16	Rad51ap1	chr6	-	126927537	126927690	126927537	126927687	126929992	126930102	861	1,0	0,3	0,0	0,2	102	99	1	1	1.0,0.0	NA,0.0	0.5
862	ENSMUSG00000020472.14	Zkscan17	chr11	-	59503383	59503810	59503383	59503763	59504147	59504254	862	32,12	9,2	10,8	4,0	146	99	0.484595	1	0.707,0.803	0.629,1.0	-0.059
863	ENSMUSG00000020282.18	Rhbdf1	chr11	-	32214392	32214602	32214392	32214483	32214909	32215123	863	54,10	8,0	17,19	0,2	218	99	0.0669807	0.567586	0.754,1.0	1.0,0.812	-0.029
864	ENSMUSG00000028680.14	Plk3	chr4	-	117129959	117130405	117129959	117130089	117130507	117130591	864	81,45	0,0	27,62	1,0	415	99	1	1	1.0,1.0	0.866,1.0	0.067
869	ENSMUSG00000064043.13	Trerf1	chr17	+	47353696	47353945	47353732	47353945	47348649	47348856	869	1,0	2,0	0,1	0,0	135	99	1	1	0.268,NA	NA,1.0	-0.732
870	ENSMUSG00000020415.16	Pttg1	chr11	-	43421106	43421265	43421106	43421257	43422892	43422986	870	182165	0,2	119172	0,1	107	99	1	1	1.0,0.987	1.0,0.994	-0.003
871	ENSMUSG00000086968.8	4933431E20Rik	chr3	-	107894050	107894228	107894050	107894215	107894588	107894656	871	0,2	0,0	2,3	0,1	112	99	1	1	NA,1.0	1.0,0.726	0.137
876	ENSMUSG00000052752.15	Traf7	chr17	-	24514712	24514866	24514712	24514829	24516504	24516596	876	6,6	130,67	6,8	53,79	136	99	0.202584	0.924722	0.033,0.061	0.076,0.069	-0.026
877	ENSMUSG00000052752.15	Traf7	chr17	-	24516504	24516599	24516504	24516596	24518741	24518794	877	100,42	97,42	45,45	63,66	102	99	0.0655193	0.565804	0.5,0.493	0.409,0.398	0.093
878	ENSMUSG00000052752.15	Traf7	chr17	-	24518741	24518799	24518741	24518794	24519113	24519246	878	26,12	0,0	13,20	1,0	104	99	1	1	1.0,1.0	0.925,1.0	0.037
879	ENSMUSG00000052752.15	Traf7	chr17	-	24518741	24518799	24518741	24518794	24519130	24519246	879	199,73	14,3	99102	7,9	104	99	0.572988	1	0.931,0.959	0.931,0.915	0.022
888	ENSMUSG00000031907.9	Zfp90	chr8	+	106419420	106419610	106419514	106419610	106419070	106419197	888	2,0	1,3	2,0	1,1	193	99	1	1	0.506,0.0	0.506,0.0	0
895	ENSMUSG00000038178.16	Slc43a2	chr11	+	75560820	75560991	75560898	75560991	75545753	75545830	895	8,2	67136	3,8	56142	177	99	0.783838	1	0.063,0.008	0.029,0.031	0.006
899	ENSMUSG00000052369.8	Tmem106c	chr15	+	97964787	97965030	97964839	97965030	97964199	97964324	899	0,0	3,4	0,1	3,4	151	99	1	1	0.0,0.0	0.0,0.141	-0.07
901	ENSMUSG00000035125.10	Gcfc2	chr6	+	81944320	81944520	81944406	81944520	81943428	81943541	901	17,7	3,1	8,12	2,7	185	99	0.0989863	0.680639	0.752,0.789	0.682,0.478	0.19
904	ENSMUSG00000035545.13	Leng8	chr7	+	4143258	4143697	4143418	4143697	4142833	4143037	904	49,3	108,13	26,11	56,41	259	99	0.655097	1	0.148,0.081	0.151,0.093	-0.008
907	ENSMUSG00000030556.13	Lrrc28	chr7	-	67559857	67560064	67559857	67559969	67617992	67618130	907	7,4	1,1	4,7	1,3	194	99	0.244456	0.983837	0.781,0.671	0.671,0.544	0.118
908	ENSMUSG00000054693.14	Adam10	chr9	+	70766871	70767055	70766897	70767055	70765951	70766102	908	194132	3,1	104160	2,8	125	99	0.0316227	0.408599	0.981,0.991	0.976,0.941	0.028
910	ENSMUSG00000020153.14	Ndufs7	chr10	+	80253073	80253157	80253078	80253157	80252396	80252433	910	6861317	3,11	443987	7,7	104	99	0.944215	1	0.995,0.991	0.984,0.993	0.005
913	ENSMUSG00000028484.16	Psip1	chr4	-	83461870	83462473	83461870	83462174	83463594	83463713	913	37,26	4,0	14,21	2,1	398	99	0.870272	1	0.697,1.0	0.635,0.839	0.112
914	ENSMUSG00000028484.16	Psip1	chr4	-	83461870	83462553	83461870	83462174	83463594	83463713	914	5,8	4,0	4,1	2,1	478	99	0.198015	0.914369	0.206,1.0	0.293,0.172	0.37
915	ENSMUSG00000028484.16	Psip1	chr4	-	83461870	83462553	83461870	83462473	83463594	83463713	915	5,8	37,26	4,1	14,21	179	99	0.292842	1	0.07,0.145	0.136,0.026	0.026
916	ENSMUSG00000026821.16	Ralgds	chr2	+	28542854	28542950	28542890	28542950	28542289	28542483	916	79,29	19,4	35,34	10,5	135	99	0.900011	1	0.753,0.842	0.72,0.833	0.021
917	ENSMUSG00000026821.16	Ralgds	chr2	+	28543553	28543747	28543638	28543747	28542890	28542950	917	81,37	2,0	48,37	0,0	184	99	0.372814	1	0.956,1.0	1.0,1.0	-0.022
921	ENSMUSG00000025872.5	Thoc3	chr13	-	54466179	54466455	54466179	54466384	54467825	54467982	921	8,2	203136	6,5	96,95	170	99	0.172515	0.878419	0.022,0.008	0.035,0.03	-0.018
923	ENSMUSG00000007880.16	Arid1a	chr4	-	133687203	133687379	133687203	133687376	133687537	133687670	923	10,2	107,43	4,8	36,51	102	99	0.24689	0.985551	0.083,0.043	0.097,0.132	-0.052
924	ENSMUSG00000042249.11	Grk3	chr5	-	112969167	112969308	112969167	112969269	112973506	112973580	924	2,0	3,4	0,0	3,2	138	99	0.641789	1	0.324,0.0	0.0,0.0	0.162
926	ENSMUSG00000000823.16	Zfp512b	chr2	-	181587980	181588103	181587980	181588079	181588213	181588306	926	2,0	26,0	0,3	9,18	123	99	1	1	0.058,NA	0.0,0.118	-0.001
927	ENSMUSG00000028382.15	Ptbp3	chr4	-	59485606	59485746	59485606	59485731	59488110	59488188	927	203,77	8,2	108108	7,1	114	99	0.699066	1	0.957,0.971	0.931,0.989	0.004
929	ENSMUSG00000024914.16	Drap1	chr19	-	5423559	5423674	5423559	5423653	5423771	5423891	929	64,70	494522	19,46	303401	120	99	0.0418903	0.451918	0.097,0.1	0.049,0.086	0.031
932	ENSMUSG00000004562.16	Arhgef40	chr14	+	51990881	51991030	51990903	51991030	51990047	51990215	932	1,0	7,0	0,0	5,9	121	99	1	1	0.105,NA	0.0,0.0	0.105
934	ENSMUSG00000004562.16	Arhgef40	chr14	+	52004599	52004742	52004611	52004742	52003972	52004116	934	0,0	13,13	0,5	7,10	111	99	0.00347279	0.143807	0.0,0.0	0.0,0.308	-0.154
935	ENSMUSG00000004562.16	Arhgef40	chr14	+	52004878	52005035	52004988	52005035	52004611	52004742	935	2,1	19,3	1,1	4,5	209	99	0.476691	1	0.047,0.136	0.106,0.087	-0.005
936	ENSMUSG00000004562.16	Arhgef40	chr14	+	52005158	52005623	52005340	52005623	52004988	52005035	936	6,5	8,3	0,2	5,4	281	99	0.00526847	0.167664	0.209,0.37	0.0,0.15	0.214
937	ENSMUSG00000021666.16	Gfm2	chr13	+	97145646	97145704	97145652	97145704	97143007	97143092	937	79,48	1,0	38,71	0,1	105	99	1	1	0.987,1.0	1.0,0.985	0.001
939	ENSMUSG00000072501.5	Phf20l1	chr15	+	66597664	66597754	66597676	66597754	66597358	66597447	939	11,5	7,1	2,4	1,6	111	99	0.243339	0.98164	0.584,0.817	0.641,0.373	0.193
940	ENSMUSG00000072501.5	Phf20l1	chr15	+	66604776	66604905	66604779	66604905	66604026	66604240	940	12,10	20,7	8,17	5,13	102	99	0.279558	1	0.368,0.581	0.608,0.559	-0.109
941	ENSMUSG00000018567.14	Gabarap	chr11	+	69992581	69992700	69992675	69992700	69992364	69992443	941	18492416	1,0	11782008	1,2	193	99	1	1	0.999,1.0	0.998,0.998	0.002
945	ENSMUSG00000034165.16	Ccnd3	chr17	+	47593608	47593852	47593644	47593852	47578708	47578792	945	1,1	0,1	0,1	0,3	135	99	1	1	1.0,0.423	NA,0.196	0.516
946	ENSMUSG00000034165.16	Ccnd3	chr17	+	47593608	47593852	47593653	47593852	47578708	47578792	946	1,1	0,0	0,1	0,2	144	99	1	1	1.0,1.0	NA,0.256	0.744
947	ENSMUSG00000034165.16	Ccnd3	chr17	+	47593644	47593852	47593653	47593852	47578708	47578792	947	0,1	0,0	0,3	0,2	108	99	1	1	NA,1.0	NA,0.579	0.421
948	ENSMUSG00000026197.12	Zfand2b	chr1	+	75168830	75168906	75168833	75168906	75168645	75168707	948	34,64	16,31	30,52	7,21	102	99	0.229313	0.953072	0.673,0.667	0.806,0.706	-0.086
949	ENSMUSG00000026197.12	Zfand2b	chr1	+	75170538	75170753	75170685	75170753	75170366	75170459	949	152150	1,0	124145	0,0	246	99	1	1	0.984,1.0	1.0,1.0	-0.008
954	ENSMUSG00000026049.11	Tex30	chr1	-	44099847	44100001	44099847	44099935	44101899	44101957	954	26,12	3,0	14,21	0,0	165	99	0.220848	0.941103	0.839,1.0	1.0,1.0	-0.081
955	ENSMUSG00000026049.11	Tex30	chr1	-	44099847	44100001	44099847	44099921	44101899	44102362	955	29,17	0,0	22,23	1,0	179	99	1	1	1.0,1.0	0.924,1.0	0.038
958	ENSMUSG00000029290.12	Zfp326	chr5	+	105888433	105888839	105888700	105888839	105886316	105886428	958	23,30	1,3	18,22	1,4	366	99	0.500708	1	0.862,0.73	0.83,0.598	0.082
961	ENSMUSG00000059995.12	Atxn7l3	chr11	-	102293066	102293152	102293066	102293095	102293275	102293321	961	14,8	137,91	7,8	57,61	156	99	0.554861	1	0.061,0.053	0.072,0.077	-0.018
962	ENSMUSG00000059995.12	Atxn7l3	chr11	-	102293275	102293342	102293275	102293321	102293645	102293668	962	12,15	120,73	8,10	71,82	120	99	0.532671	1	0.076,0.145	0.085,0.091	0.022
963	ENSMUSG00000041763.14	Tpp2	chr1	+	43972529	43972687	43972555	43972687	43971563	43971732	963	78,26	4,0	56,43	1,0	125	99	0.181464	0.895326	0.939,1.0	0.978,1.0	-0.019
964	ENSMUSG00000041763.14	Tpp2	chr1	+	43983071	43983316	43983237	43983316	43981729	43981867	964	139,81	1,0	78,80	1,1	265	99	0.381859	1	0.981,1.0	0.967,0.968	0.023
968	ENSMUSG00000042508.16	Dmtf1	chr5	-	9121781	9122461	9121781	9121937	9124441	9124527	968	0,0	36,19	1,0	21,24	623	99	1	1	0.0,0.0	0.008,0.0	-0.004
969	ENSMUSG00000042508.16	Dmtf1	chr5	-	9126539	9126749	9126539	9126643	9127956	9128108	969	27,8	2,0	10,11	1,2	205	99	0.184938	0.895326	0.867,1.0	0.828,0.726	0.157
970	ENSMUSG00000042508.16	Dmtf1	chr5	-	9126539	9126802	9126539	9126643	9127956	9128108	970	7,1	2,0	0,0	1,2	258	99	8.57945e-06	0.00210626	0.573,1.0	0.0,0.0	0.786
971	ENSMUSG00000042508.16	Dmtf1	chr5	-	9126539	9126802	9126539	9126749	9127956	9128108	971	7,1	27,8	0,0	10,11	152	99	0.000611653	0.0525563	0.144,0.075	0.0,0.0	0.109
972	ENSMUSG00000042508.16	Dmtf1	chr5	-	9130367	9130652	9130367	9130477	9131275	9131308	972	0,0	42,10	1,0	15,15	274	99	1	1	0.0,0.0	0.024,0.0	-0.012
973	ENSMUSG00000042508.16	Dmtf1	chr5	-	9130367	9130693	9130367	9130477	9131275	9131308	973	0,0	42,10	0,1	15,15	315	99	1	1	0.0,0.0	0.0,0.021	-0.011
975	ENSMUSG00000060586.11	H2-Eb1	chr17	+	34314915	34315153	34315042	34315153	34314169	34314451	975	19,13	29463747	10,7	15152597	226	99	1	1	0.003,0.002	0.003,0.001	0.001
976	ENSMUSG00000053877.12	Srcap	chr7	+	127529134	127529224	127529137	127529224	127528395	127528489	976	15,6	29,8	7,8	11,8	102	99	0.498007	1	0.334,0.421	0.382,0.493	-0.06
978	ENSMUSG00000037989.15	Wnk2	chr13	-	49057611	49057700	49057611	49057697	49060350	49060426	978	31,19	4,4	22,19	0,2	102	99	0.0164719	0.291825	0.883,0.822	1.0,0.902	-0.099
979	ENSMUSG00000037989.15	Wnk2	chr13	-	49078058	49078250	49078058	49078214	49078670	49078826	979	23,18	1,0	8,22	0,0	135	99	1	1	0.944,1.0	1.0,1.0	-0.028
981	ENSMUSG00000021481.11	Zfp346	chr13	+	55115479	55115624	55115482	55115624	55113677	55113770	981	4,8	0,0	4,3	1,0	102	99	1	1	1.0,1.0	0.795,1.0	0.103
982	ENSMUSG00000021481.11	Zfp346	chr13	+	55122281	55122515	55122329	55122515	55115479	55115624	982	7,1	3,4	3,4	2,3	147	99	0.515217	1	0.611,0.144	0.503,0.473	-0.11
983	ENSMUSG00000020196.10	Cabin1	chr10	-	75725258	75725404	75725258	75725385	75725548	75725755	983	102,37	5,2	36,27	0,2	118	99	0.129262	0.778062	0.945,0.939	1.0,0.919	-0.018
984	ENSMUSG00000020196.10	Cabin1	chr10	-	75725548	75725755	75725548	75725681	75726857	75727019	984	64,31	2,4	24,28	0,2	173	99	0.143185	0.813435	0.948,0.816	1.0,0.889	-0.063
985	ENSMUSG00000030309.16	Caprin2	chr6	-	148842492	148843398	148842492	148843054	148845171	148845235	985	10,3	2,1	2,8	0,0	443	99	0.00410019	0.156582	0.528,0.401	1.0,1.0	-0.535
986	ENSMUSG00000040621.14	Gemin8	chrX	+	166180352	166180809	166180445	166180809	166178791	166178830	986	16,8	1,1	6,14	0,2	192	99	0.492225	1	0.892,0.805	1.0,0.783	-0.043
987	ENSMUSG00000086370.9	Ftx	chrX	-	103569567	103572561	103569567	103570875	103595930	103596007	987	6,0	0,1	2,4	0,0	1785	99	0.031486	0.408368	1.0,0.0	1.0,1.0	-0.5
988	ENSMUSG00000021504.14	B4galt7	chr13	+	55604019	55604382	55604119	55604382	55600064	55600192	988	47,29	5,6	25,33	5,0	199	99	0.2563	1	0.824,0.706	0.713,1.0	-0.092
991	ENSMUSG00000000738.18	Spg7	chr8	+	123090074	123090234	123090123	123090234	123088944	123089047	991	4,2	162226	3,3	99190	148	99	0.667825	1	0.016,0.006	0.02,0.01	-0.004
992	ENSMUSG00000038671.15	Arfrp1	chr2	-	181364013	181364195	181364013	181364096	181364310	181364398	992	7,3	93117	2,2	62101	198	99	0.169043	0.868463	0.036,0.013	0.016,0.01	0.011
993	ENSMUSG00000021240.6	Abcd4	chr12	-	84605871	84605982	84605871	84605963	84606099	84606308	993	0,0	66,48	1,0	30,55	118	99	1	1	0.0,0.0	0.027,0.0	-0.013
994	ENSMUSG00000021240.6	Abcd4	chr12	-	84608974	84609473	84608974	84609096	84611720	84611771	994	58,43	4,0	41,45	1,0	476	99	0.0309739	0.408367	0.751,1.0	0.895,1.0	-0.072
995	ENSMUSG00000021240.6	Abcd4	chr12	-	84612324	84612450	84612324	84612445	84612779	84612896	995	46,33	1,2	29,32	1,0	104	99	0.584278	1	0.978,0.94	0.965,1.0	-0.023
998	ENSMUSG00000021240.6	Abcd4	chr12	-	84612324	84612450	84612324	84612445	84613904	84614044	998	2,6	2,0	3,2	1,1	104	99	0.515672	1	0.488,1.0	0.741,0.656	0.045
999	ENSMUSG00000021240.6	Abcd4	chr12	-	84612324	84612896	84612324	84612445	84613904	84614044	999	81,46	2,0	37,45	1,1	550	99	0.746981	1	0.879,1.0	0.869,0.89	0.06
1000	ENSMUSG00000021240.6	Abcd4	chr12	-	84612324	84612896	84612324	84612450	84613904	84614044	1000	81,46	2,6	37,45	3,2	545	99	0.873162	1	0.88,0.582	0.691,0.803	-0.016
1002	ENSMUSG00000057230.14	Aak1	chr6	+	86963992	86964225	86963995	86964225	86956258	86956572	1002	4,2	3,0	0,0	1,0	102	99	1	1	0.564,1.0	0.0,NA	0.782
1003	ENSMUSG00000031570.17	Plpp5	chr8	+	25722429	25722600	25722471	25722600	25721661	25721786	1003	75,38	1,2	48,89	4,6	141	99	0.0410164	0.451918	0.981,0.93	0.894,0.912	0.052
1004	ENSMUSG00000027589.14	Pcmtd2	chr2	+	181851581	181851709	181851585	181851709	181846467	181846639	1004	0,0	56,19	3,1	14,43	103	99	0.147917	0.821311	0.0,0.0	0.171,0.022	-0.097
1006	ENSMUSG00000021704.8	Mtx3	chr13	+	92846817	92846953	92846860	92846953	92845620	92845697	1006	0,0	26,3	2,0	5,7	142	99	0.760076	1	0.0,0.0	0.218,0.0	-0.109
1007	ENSMUSG00000026082.11	Rev1	chr1	-	38074314	38075023	38074314	38074443	38079289	38079398	1007	2,1	8,2	2,2	8,1	679	99	0.502764	1	0.035,0.068	0.035,0.226	-0.079
1008	ENSMUSG00000026082.11	Rev1	chr1	-	38079289	38079398	38079289	38079395	38083703	38083820	1008	3,0	1,2	5,7	2,0	102	99	0.0221351	0.347389	0.744,0.0	0.708,1.0	-0.482
1009	ENSMUSG00000021189.11	Atxn3	chr12	-	101948003	101948048	101948003	101948045	101948274	101948439	1009	34,24	6,2	10,7	5,3	102	99	0.0459872	0.460842	0.846,0.921	0.66,0.694	0.206
1011	ENSMUSG00000044433.16	Camsap3	chr8	+	3602367	3602425	3602370	3602425	3602185	3602279	1011	78,42	118,58	29,29	74,81	102	99	0.00474299	0.159495	0.391,0.413	0.276,0.258	0.135
1012	ENSMUSG00000044433.16	Camsap3	chr8	+	3603605	3605076	3604853	3605076	3603431	3603501	1012	156,82	1,4	54,73	0,0	1347	99	0.000635077	0.053238	0.92,0.601	1.0,1.0	-0.24
1018	ENSMUSG00000016477.18	E2f3	chr13	-	29918575	29918795	29918575	29918777	29920113	29920225	1018	13,14	10,9	6,21	4,9	117	99	0.382664	1	0.524,0.568	0.559,0.664	-0.066
1019	ENSMUSG00000033055.12	Ankrd54	chr15	-	79057954	79058053	79057954	79058048	79061163	79061211	1019	48,73	2,3	32,73	1,6	104	99	0.411797	1	0.958,0.959	0.968,0.921	0.014
1021	ENSMUSG00000000915.15	Hip1r	chr5	+	123996475	123996581	123996519	123996581	123996230	123996371	1021	3,0	132154	2,2	89126	143	99	1	1	0.015,0.0	0.015,0.011	-0.005
1022	ENSMUSG00000037134.17	Prmt9	chr8	+	77562413	77562516	77562448	77562516	77560806	77560974	1022	41,24	4,1	22,21	1,1	134	99	0.257023	1	0.883,0.947	0.942,0.939	-0.025
1025	ENSMUSG00000043923.8	Ccdc84	chr9	-	44412916	44413043	44412916	44413022	44413136	44413201	1025	2,4	20,19	1,6	5,14	120	99	0.224764	0.946438	0.076,0.148	0.142,0.261	-0.09
1026	ENSMUSG00000021282.17	Eif5	chr12	+	111539407	111539687	111539546	111539687	111538354	111538548	1026	208125	1,1	92150	1,1	238	99	0.840865	1	0.989,0.981	0.975,0.984	0.005
1028	ENSMUSG00000037020.16	Wdr62	chr7	-	30242745	30242935	30242745	30242877	30243042	30243141	1028	2,0	20,9	1,0	11,13	157	99	1	1	0.059,0.0	0.054,0.0	0.002
1034	ENSMUSG00000026977.17	2020-03-07	chr2	+	60233898	60234997	60233933	60234997	60229683	60229879	1034	0,1	1,0	0,3	0,0	134	99	1	1	0.0,1.0	NA,1.0	-0.5
1035	ENSMUSG00000026977.17	2020-03-07	chr2	+	60233898	60234997	60233933	60234997	60232199	60232367	1035	77,36	12,2	43,45	6,4	134	99	0.837085	1	0.826,0.93	0.841,0.893	0.011
1036	ENSMUSG00000047798.15	Cd300lf	chr11	-	115124247	115124377	115124247	115124356	115126110	115126452	1036	0,5	0,2	0,1	1,0	120	99	1	1	NA,0.673	0.0,1.0	0.173
1039	ENSMUSG00000039474.13	Wfs1	chr5	-	36971557	36971709	36971557	36971623	36973185	36973266	1039	40,42	0,0	18,52	1,0	185	99	1	1	1.0,1.0	0.906,1.0	0.047
1040	ENSMUSG00000023007.15	Prpf40b	chr15	+	99314577	99314694	99314598	99314694	99309943	99310035	1040	9,9	1,0	9,4	0,0	120	99	1	1	0.881,1.0	1.0,1.0	-0.059
1042	ENSMUSG00000023007.15	Prpf40b	chr15	+	99315479	99315569	99315482	99315569	99315190	99315286	1042	14,6	8,7	2,4	3,14	102	99	0.0231797	0.359373	0.629,0.454	0.393,0.217	0.236
1043	ENSMUSG00000023007.15	Prpf40b	chr15	+	99315722	99315900	99315834	99315900	99315479	99315581	1043	8,3	2,1	2,6	0,0	211	99	0.00260767	0.116457	0.652,0.585	1.0,1.0	-0.381
1045	ENSMUSG00000034586.14	Hid1	chr11	-	115359694	115359811	115359694	115359808	115360321	115360492	1045	11,1	19,16	6,4	22,17	102	99	0.938533	1	0.36,0.057	0.209,0.186	0.011
1046	ENSMUSG00000026153.15	Fam135a	chr1	-	24028199	24030528	24028199	24029940	24030741	24030896	1046	6,2	31,10	3,4	15,21	687	99	0.967183	1	0.027,0.028	0.028,0.027	0
1047	ENSMUSG00000026153.15	Fam135a	chr1	-	24028199	24030528	24028199	24029940	24032662	24032736	1047	4,2	6,2	0,1	3,3	687	99	1	1	0.088,0.126	0.0,0.046	0.084
1054	ENSMUSG00000052423.14	B4galt3	chr1	+	171271706	171272001	171271827	171272001	171271202	171271373	1054	100121	26,11	69,76	10,18	220	99	0.674912	1	0.634,0.832	0.756,0.655	0.027
1055	ENSMUSG00000052423.14	B4galt3	chr1	+	171271706	171272001	171271909	171272001	171271202	171271373	1055	107129	1,0	73,78	1,2	302	99	0.890454	1	0.972,1.0	0.96,0.927	0.042
1056	ENSMUSG00000052423.14	B4galt3	chr1	+	171271827	171272001	171271909	171272001	171271202	171271373	1056	33,19	1,0	14,20	1,2	181	99	0.0586081	0.528703	0.948,1.0	0.884,0.845	0.109
1058	ENSMUSG00000002625.10	Akap8l	chr17	-	32333905	32334045	32333905	32333980	32334587	32334696	1058	10,3	4,0	3,2	1,0	164	99	0.0265601	0.387841	0.601,1.0	0.644,1.0	-0.022
1059	ENSMUSG00000066705.7	Fxyd6	chr9	+	45390633	45390672	45390636	45390672	45389987	45390047	1059	0,9	0,2	0,0	0,2	102	99	1	1	NA,0.814	NA,0.0	0.814
1060	ENSMUSG00000070390.12	Nlrp1b	chr11	-	71172064	71172395	71172064	71172235	71172958	71173129	1060	3,1	2,1	0,1	6,2	259	99	0.00832601	0.215714	0.364,0.277	0.0,0.16	0.24
1063	ENSMUSG00000020721.16	Helz	chr11	+	107627349	107627454	107627352	107627454	107626534	107626714	1063	22,4	26,7	7,2	6,9	102	99	0.560741	1	0.451,0.357	0.531,0.177	0.05
1064	ENSMUSG00000039242.10	B3galnt2	chr13	+	13991368	13991552	13991409	13991552	13990788	13990867	1064	31,22	10,1	20,31	6,2	140	99	0.735722	1	0.687,0.94	0.702,0.916	0.005
1065	ENSMUSG00000004393.10	Ddx56	chr11	-	6266810	6266971	6266810	6266917	6267417	6267579	1065	123,96	10,4	65108	7,2	153	99	0.562237	1	0.888,0.94	0.857,0.972	-0.001
1066	ENSMUSG00000042032.13	Mat2b	chr11	-	40685226	40685341	40685226	40685313	40687600	40687795	1066	257201	24,14	125177	15,19	127	99	0.266351	1	0.893,0.918	0.867,0.879	0.032
1067	ENSMUSG00000032504.15	Pdcd6ip	chr9	-	113685306	113685438	113685306	113685423	113687624	113687725	1067	2,0	326257	1,3	167252	114	99	1	1	0.005,0.0	0.005,0.01	-0.005
1069	ENSMUSG00000037773.14	Pced1a	chr2	-	130422224	130422704	130422224	130422375	130422812	130422892	1069	8,4	0,0	1,3	0,1	428	99	1	1	1.0,1.0	1.0,0.41	0.295
1070	ENSMUSG00000031400.10	G6pdx	chrX	-	74412318	74412480	74412318	74412477	74413863	74414081	1070	6,3	276199	0,5	163191	102	99	0.467979	1	0.021,0.014	0.0,0.025	0.005
1071	ENSMUSG00000024073.16	Birc6	chr17	+	74594321	74594453	74594363	74594453	74593088	74593249	1071	4,3	11,1	1,2	5,1	141	99	0.490591	1	0.203,0.678	0.123,0.584	0.087
1072	ENSMUSG00000024073.16	Birc6	chr17	+	74613376	74613596	74613394	74613596	74611998	74612345	1072	30,0	0,2	6,14	1,2	117	99	0.820876	1	1.0,0.0	0.835,0.856	-0.345
1074	ENSMUSG00000018474.18	Chd3	chr11	-	69361048	69361242	69361048	69361224	69361384	69361535	1074	12,5	41,11	6,2	14,16	117	99	0.541527	1	0.198,0.278	0.266,0.096	0.057
1076	ENSMUSG00000024985.20	Tcf7l2	chr19	+	55917338	55917479	55917353	55917479	55912558	55912645	1076	24,8	51,27	7,8	33,29	114	99	0.131422	0.781122	0.29,0.205	0.156,0.193	0.073
1078	ENSMUSG00000025085.16	Ablim1	chr19	-	57041914	57041975	57041914	57041971	57042996	57043061	1078	19,8	0,2	10,11	0,2	103	99	0.627984	1	1.0,0.794	1.0,0.841	-0.023
1079	ENSMUSG00000025085.16	Ablim1	chr19	-	57046924	57047071	57046924	57047065	57049461	57049509	1079	6,8	7,1	2,2	9,9	105	99	0.00229233	0.113494	0.447,0.883	0.173,0.173	0.492
1080	ENSMUSG00000027678.17	Ncoa3	chr2	+	166068328	166068548	166068331	166068548	166067561	166067645	1080	39,26	24,17	14,19	7,24	102	99	0.43191	1	0.612,0.597	0.66,0.435	0.057
1082	ENSMUSG00000032855.6	Pkd1	chr17	+	24591014	24591217	24591174	24591217	24590818	24590937	1082	21,3	0,1	8,15	0,0	259	99	1	1	1.0,0.534	1.0,1.0	-0.233
1084	ENSMUSG00000056153.15	Socs6	chr18	-	88886991	88887065	88886991	88887052	88887208	88887333	1084	11,0	5,0	6,3	0,1	112	99	1	1	0.66,NA	1.0,0.726	-0.203
1085	ENSMUSG00000034786.17	Gpsm3	chr17	+	34590741	34590941	34590779	34590941	34590460	34590563	1085	5,5	0,1	1,4	0,0	137	99	1	1	1.0,0.783	1.0,1.0	-0.109
1086	ENSMUSG00000025280.8	Polr3a	chr14	-	24469264	24469443	24469264	24469429	24470533	24470672	1086	2,0	37,19	4,1	19,27	113	99	0.120938	0.761287	0.045,0.0	0.156,0.031	-0.071
1087	ENSMUSG00000036977.8	Anapc10	chr8	+	79713104	79713279	79713152	79713279	79711819	79711844	1087	3,3	14,7	1,6	6,3	147	99	0.328938	1	0.126,0.224	0.101,0.574	-0.162
1088	ENSMUSG00000036977.8	Anapc10	chr8	+	79713104	79713279	79713152	79713279	79711850	79711974	1088	3,3	19,17	1,1	15,10	147	99	0.130502	0.78006	0.096,0.106	0.043,0.063	0.048
1091	ENSMUSG00000059834.12	Sclt1	chr3	-	41730860	41730919	41730860	41730914	41734167	41734235	1091	33,10	1,0	17,17	0,3	104	99	0.289912	1	0.969,1.0	1.0,0.844	0.063
1092	ENSMUSG00000022792.16	Yars2	chr16	+	16306462	16306618	16306497	16306618	16304535	16304703	1092	139108	23,12	63,99	10,15	134	99	0.834823	1	0.817,0.869	0.823,0.83	0.016
1093	ENSMUSG00000036022.15	Fam122b	chrX	-	53258956	53259021	53258956	53259018	53259840	53259926	1093	5,0	19,6	0,1	2,8	102	99	0.0232613	0.359373	0.203,0.0	0.0,0.108	0.048
1094	ENSMUSG00000029149.14	Krtcap3	chr5	+	31253093	31253197	31253097	31253197	31252894	31253002	1094	129179	74,90	85,95	32,46	103	99	0.257987	1	0.626,0.657	0.719,0.665	-0.05
1095	ENSMUSG00000069539.11	Scyl2	chr10	-	89645461	89645557	89645461	89645554	89645676	89645743	1095	53,30	35,34	29,28	14,40	102	99	0.961786	1	0.595,0.461	0.668,0.405	-0.008
1096	ENSMUSG00000021374.10	Nup153	chr13	-	46700988	46701087	46700988	46701081	46701603	46701738	1096	73,34	0,2	40,31	0,0	105	99	0.937471	1	1.0,0.941	1.0,1.0	-0.03
1097	ENSMUSG00000041740.16	Rnf10	chr5	-	115241769	115242061	115241769	115242058	115242392	115242551	1097	393453	54,82	249410	28,51	102	99	0.098277	0.680639	0.876,0.843	0.896,0.886	-0.032
1098	ENSMUSG00000041740.16	Rnf10	chr5	-	115248914	115249173	115248914	115249170	115249396	115249522	1098	37,31	401332	13,35	171367	102	99	0.805102	1	0.082,0.083	0.069,0.085	0.005
1099	ENSMUSG00000041740.16	Rnf10	chr5	-	115248914	115249173	115248914	115249170	115249969	115250130	1099	2,0	0,0	0,0	0,1	102	99	1	1	1.0,NA	NA,0.0	1
1104	ENSMUSG00000016253.12	Nelfcd	chr2	+	174423003	174423204	174423051	174423204	174422566	174422674	1104	0,0	157107	1,2	77122	147	99	1	1	0.0,0.0	0.009,0.011	-0.01
1105	ENSMUSG00000006920.14	Ezh1	chr11	-	101217242	101217368	101217242	101217363	101218653	101218720	1105	5,2	56,9	1,3	14,40	104	99	0.455914	1	0.078,0.175	0.064,0.067	0.061
1106	ENSMUSG00000063179.13	Pstk	chr7	+	131384499	131384593	131384510	131384593	131383924	131384000	1106	75,71	3,2	34,80	0,3	110	99	0.46832	1	0.957,0.97	1.0,0.96	-0.016
1107	ENSMUSG00000061559.15	Wdr61	chr9	-	54730633	54730661	54730633	54730656	54731386	54731437	1107	278297	14,18	133251	9,14	104	99	0.912032	1	0.95,0.94	0.934,0.945	0.005
1109	ENSMUSG00000090841.2	Myl6	chr10	-	128492228	128492535	128492228	128492402	128493538	128493566	1109	10,13	14,20	9,17	17,12	232	99	0.563551	1	0.234,0.217	0.184,0.377	-0.055
1110	ENSMUSG00000090841.2	Myl6	chr10	-	128492601	128492745	128492601	128492709	128493538	128493566	1110	50836387	67,54	30745052	28,61	135	99	0.907929	1	0.982,0.989	0.988,0.984	0
1111	ENSMUSG00000090841.2	Myl6	chr10	-	128492228	128492535	128492228	128492402	128493808	128493854	1111	2,1	0,0	0,0	0,1	232	99	1	1	1.0,1.0	NA,0.0	1
1112	ENSMUSG00000030067.17	Foxp1	chr6	-	98945346	98945426	98945346	98945423	98945533	98945735	1112	54,19	5,5	22,28	7,4	102	99	0.385297	1	0.913,0.787	0.753,0.872	0.038
1113	ENSMUSG00000030067.17	Foxp1	chr6	-	99009903	99010057	99009903	99010054	99015423	99015510	1113	50,12	1,2	22,9	0,4	102	99	0.308979	1	0.98,0.853	1.0,0.686	0.074
1114	ENSMUSG00000030067.17	Foxp1	chr6	-	99015423	99015513	99015423	99015510	99016527	99016665	1114	30,3	2,5	8,10	0,0	102	99	0.000340432	0.034918	0.936,0.368	1.0,1.0	-0.348
1115	ENSMUSG00000030067.17	Foxp1	chr6	-	99075853	99076045	99075853	99075949	99162838	99163018	1115	16,9	1,1	8,16	0,0	195	99	0.331441	1	0.89,0.82	1.0,1.0	-0.145
1116	ENSMUSG00000024941.9	Scyl1	chr19	-	5758799	5759146	5758799	5758860	5759270	5759342	1116	180144	0,0	85121	0,1	385	99	1	1	1.0,1.0	1.0,0.969	0.016
1117	ENSMUSG00000024941.9	Scyl1	chr19	-	5759270	5759342	5759270	5759339	5759664	5759804	1117	141117	11,9	96113	6,15	102	99	0.476195	1	0.926,0.927	0.94,0.88	0.017
1118	ENSMUSG00000024941.9	Scyl1	chr19	-	5759664	5759804	5759664	5759753	5759980	5760145	1118	127138	11,5	95132	7,3	150	99	0.399158	1	0.884,0.948	0.9,0.967	-0.018
1119	ENSMUSG00000026121.13	Sema4c	chr1	-	36555931	36556080	36555931	36556077	36558015	36558349	1119	1,1	0,0	0,0	2,0	102	99	1	1	1.0,1.0	0.0,NA	1
1120	ENSMUSG00000041870.16	Ankrd13a	chr5	+	114797852	114797914	114797854	114797914	114796833	114796915	1120	423327	7,4	276338	1,1	101	99	0.676786	1	0.983,0.988	0.996,0.997	-0.011
1121	ENSMUSG00000041870.16	Ankrd13a	chr5	+	114798517	114798651	114798520	114798651	114797852	114797914	1121	83,58	432321	27,67	209291	102	99	0.902935	1	0.157,0.149	0.111,0.183	0.006
1122	ENSMUSG00000003545.3	Fosb	chr7	-	19307119	19307440	19307119	19307323	19309305	19310046	1122	150,6	3,0	28,94	1,1	216	99	0.825159	1	0.958,1.0	0.928,0.977	0.026
1124	ENSMUSG00000110195.1	Pde2a	chr7	+	101503286	101503410	101503298	101503410	101502811	101502942	1124	7,0	31,19	3,2	17,13	111	99	0.640893	1	0.168,0.0	0.136,0.121	-0.044
1125	ENSMUSG00000040006.13	Ginm1	chr10	-	7773297	7773431	7773297	7773428	7773947	7774104	1125	87,81	10,12	68,71	7,14	102	99	0.70525	1	0.894,0.868	0.904,0.831	0.014
1127	ENSMUSG00000089832.8	Shkbp1	chr7	-	27342645	27342760	27342645	27342757	27343242	27343421	1127	73139	10,20	44,92	6,7	102	99	0.2141	0.93573	0.876,0.871	0.877,0.927	-0.029
1128	ENSMUSG00000089832.8	Shkbp1	chr7	-	27351979	27352128	27351979	27352070	27352594	27352756	1128	0,1	68,59	0,0	49,46	157	99	1	1	0.0,0.011	0.0,0.0	0.005
1130	ENSMUSG00000056050.13	Mia3	chr1	-	183338058	183338169	183338058	183338157	183338262	183338340	1130	104,46	4,2	41,59	2,0	111	99	0.132542	0.783248	0.959,0.954	0.948,1.0	-0.018
1133	ENSMUSG00000057969.15	Sema3b	chr9	-	107599949	107600107	107599949	107600040	107600329	107600371	1133	78,83	0,1	35,50	0,0	166	99	1	1	1.0,0.98	1.0,1.0	-0.01
1137	ENSMUSG00000059743.12	Fdps	chr3	-	89094451	89094577	89094451	89094529	89094859	89094932	1137	5,6	10121127	1,5	575895	147	99	1	1	0.003,0.004	0.001,0.004	0.001
1138	ENSMUSG00000014592.20	Camta1	chr4	-	151083676	151084200	151083676	151083861	151084562	151084878	1138	5,0	1,0	0,0	2,0	438	99	1	1	0.531,NA	0.0,NA	0.531
1139	ENSMUSG00000043019.12	Edem3	chr1	+	151805846	151805946	151805849	151805946	151804664	151804819	1139	1,3	67,27	1,1	25,25	102	99	0.79399	1	0.014,0.097	0.037,0.037	0.019
1143	ENSMUSG00000028959.14	Fastk	chr5	-	24441335	24441465	24441335	24441450	24441527	24441663	1143	1,0	280298	2,0	168241	114	99	1	1	0.003,0.0	0.01,0.0	-0.004
1146	ENSMUSG00000042699.11	Dhx9	chr1	-	153469599	153469741	153469599	153469736	153471619	153471811	1146	503328	5,0	247337	1,2	104	99	1	1	0.99,1.0	0.996,0.994	0
1147	ENSMUSG00000042699.11	Dhx9	chr1	-	153478865	153478981	153478865	153478978	153481131	153481249	1147	289124	32,13	113165	12,26	102	99	0.408444	1	0.898,0.903	0.901,0.86	0.02
1148	ENSMUSG00000090231.10	Cfb	chr17	-	34856879	34856945	34856879	34856929	34857003	34857136	1148	4,4	257362	10,4	156196	115	99	0.0124409	0.261425	0.013,0.009	0.052,0.017	-0.024
1149	ENSMUSG00000090231.10	Cfb	chr17	-	34857003	34857136	34857003	34857132	34857218	34857319	1149	271262	16,9	171203	14,5	103	99	0.928291	1	0.942,0.965	0.922,0.975	0.005
1151	ENSMUSG00000055436.18	Srsf11	chr3	-	158012309	158012448	158012309	158012403	158013951	158014041	1151	7,4	0,0	5,3	1,3	144	99	0.000872683	0.0612125	1.0,1.0	0.775,0.407	0.409
1152	ENSMUSG00000055436.18	Srsf11	chr3	-	158012779	158012896	158012779	158012875	158013951	158014041	1152	23,14	232129	9,7	129120	120	99	0.106675	0.714701	0.076,0.082	0.054,0.046	0.029
1153	ENSMUSG00000025646.9	Atrip	chr9	-	109061109	109061201	109061109	109061198	109061531	109061668	1153	26,19	0,3	17,14	1,4	102	99	0.194193	0.913227	1.0,0.86	0.943,0.773	0.072
1155	ENSMUSG00000021944.15	Gata4	chr14	-	63204588	63204758	63204588	63204755	63240535	63241645	1155	26,62	45,86	15,44	32103	102	99	0.0682028	0.567586	0.359,0.412	0.313,0.293	0.082
1157	ENSMUSG00000027185.15	Nat10	chr2	-	103725663	103726239	103725663	103725762	103726715	103726888	1157	92,61	2,0	37,55	0,0	576	99	0.528349	1	0.888,1.0	1.0,1.0	-0.056
1158	ENSMUSG00000035875.15	AI182371	chr2	-	35097887	35098080	35097887	35097939	35100854	35101008	1158	1,0	0,0	0,0	1,0	240	99	1	1	1.0,NA	0.0,NA	1
1159	ENSMUSG00000022843.17	Clcn2	chr16	-	20709569	20709680	20709569	20709629	20709879	20709949	1159	190191	0,0	131193	1,0	150	99	1	1	1.0,1.0	0.989,1.0	0.006
1160	ENSMUSG00000022843.17	Clcn2	chr16	-	20709569	20709724	20709569	20709629	20709879	20709949	1160	73,51	0,0	29,62	1,0	194	99	1	1	1.0,1.0	0.937,1.0	0.031
1161	ENSMUSG00000022843.17	Clcn2	chr16	-	20709569	20709724	20709569	20709680	20709879	20709949	1161	5,0	122140	2,3	104134	143	99	0.958941	1	0.028,0.0	0.013,0.015	0
1162	ENSMUSG00000022843.17	Clcn2	chr16	-	20710271	20710639	20710271	20710427	20711689	20711791	1162	168115	1,0	84119	0,0	311	99	1	1	0.982,1.0	1.0,1.0	-0.009
1164	ENSMUSG00000038807.19	Rap1gap2	chr11	-	74392219	74392346	74392219	74392341	74393044	74393162	1164	33,14	3,0	15,9	2,0	104	99	0.591644	1	0.913,1.0	0.877,1.0	0.018
1165	ENSMUSG00000000308.14	Ckmt1	chr2	+	121358681	121359001	121358744	121359001	121357775	121357859	1165	1,8	5,15	1,4	2,2	162	99	0.355463	1	0.109,0.246	0.234,0.55	-0.215
1166	ENSMUSG00000000308.14	Ckmt1	chr2	+	121358681	121359001	121358795	121359001	121357775	121357859	1166	1,8	15304983	1,4	9743474	213	99	1	1	0.0,0.001	0.0,0.001	0
1167	ENSMUSG00000000308.14	Ckmt1	chr2	+	121358744	121359001	121358795	121359001	121357775	121357859	1167	5,15	15304983	2,2	9743474	150	99	1	1	0.002,0.002	0.001,0.0	0.002
1173	ENSMUSG00000024953.17	Prdx5	chr19	-	6907065	6907127	6907065	6907120	6907241	6907280	1173	7191801	2,2	4601163	0,1	106	99	1	1	0.997,0.999	1.0,0.999	-0.002
1175	ENSMUSG00000027206.13	Cops2	chr2	-	125842621	125842732	125842621	125842711	125844809	125844935	1175	51,16	91,35	23,19	43,36	120	99	0.90208	1	0.316,0.274	0.306,0.303	-0.009
1176	ENSMUSG00000019254.16	Ppp1r12c	chr7	-	4483102	4483188	4483102	4483185	4483340	4483401	1176	9,9	53,61	14,13	27,50	102	99	0.0250901	0.377572	0.141,0.125	0.335,0.202	-0.136
1178	ENSMUSG00000002981.10	Clptm1	chr7	-	19634055	19635013	19634055	19634223	19635307	19635403	1178	498513	0,2	269416	0,0	889	99	1	1	1.0,0.966	1.0,1.0	-0.017
1179	ENSMUSG00000002981.10	Clptm1	chr7	-	19638116	19639017	19638116	19638237	19643051	19643169	1179	451397	0,0	288343	0,1	879	99	1	1	1.0,1.0	1.0,0.975	0.012
1180	ENSMUSG00000002981.10	Clptm1	chr7	-	19662144	19662342	19662144	19662233	19664933	19664955	1180	0,2	0,2	2,1	0,0	208	99	1	1	NA,0.322	1.0,1.0	-0.678
1182	ENSMUSG00000024181.9	Mrpl28	chr17	+	26125477	26125564	26125499	26125564	26125256	26125391	1182	573733	3,16	338560	1,7	121	99	0.195327	0.913227	0.994,0.974	0.996,0.985	-0.006
1183	ENSMUSG00000024181.9	Mrpl28	chr17	+	26126270	26126613	26126291	26126613	26125477	26125564	1183	480660	4,9	296529	6,4	120	99	0.873587	1	0.99,0.984	0.976,0.991	0.003
1185	ENSMUSG00000030727.12	Rabep2	chr7	+	126444522	126444936	126444819	126444936	126444417	126444429	1185	28,40	1,0	14,20	1,1	396	99	0.0580908	0.528582	0.875,1.0	0.778,0.833	0.132
1187	ENSMUSG00000084957.3	Bbip1	chr19	-	53932129	53933570	53932129	53932205	53943465	53943579	1187	8,12	130169	4,7	106130	1464	99	1	1	0.004,0.005	0.003,0.004	0.001
1190	ENSMUSG00000037926.15	Ssh2	chr11	+	77416414	77416483	77416417	77416483	77408125	77408247	1190	15,2	1,0	12,8	1,1	102	99	1	1	0.936,1.0	0.921,0.886	0.065
1191	ENSMUSG00000003581.14	Rnf215	chr11	+	4137211	4137368	4137308	4137368	4136711	4136797	1191	28,33	2,0	23,39	0,0	196	99	0.686503	1	0.876,1.0	1.0,1.0	-0.062
1192	ENSMUSG00000029545.13	Acads	chr5	-	115111856	115112391	115111856	115112027	115112764	115112876	1192	318314	1,0	209303	0,2	463	99	1	1	0.986,1.0	1.0,0.97	0.008
1198	ENSMUSG00000053091.16	Lins1	chr7	+	66710158	66710746	66710229	66710746	66709293	66709435	1198	1,5	16,3	2,3	0,2	170	99	0.0282096	0.394131	0.035,0.493	1.0,0.466	-0.469
1201	ENSMUSG00000031171.11	Ftsj1	chrX	-	8245551	8245655	8245551	8245649	8246335	8246419	1201	14,8	69,52	5,18	39,35	105	99	0.255833	1	0.161,0.127	0.108,0.327	-0.073
1203	ENSMUSG00000003810.13	Mast2	chr4	-	116306761	116308337	116306761	116308334	116308646	116308840	1203	132112	29,28	74,78	31,27	102	99	0.037933	0.440973	0.815,0.795	0.699,0.737	0.087
1204	ENSMUSG00000003810.13	Mast2	chr4	-	116315822	116316031	116315822	116316006	116316462	116316548	1204	103,63	0,4	50,46	0,1	124	99	0.642406	1	1.0,0.926	1.0,0.973	-0.023
1205	ENSMUSG00000003810.13	Mast2	chr4	-	116391602	116391634	116391602	116391631	116430405	116430548	1205	102,43	4,1	48,64	0,0	102	99	0.317159	1	0.961,0.977	1.0,1.0	-0.031
1207	ENSMUSG00000054256.11	Msi1	chr5	+	115450786	115450974	115450819	115450974	115450214	115450283	1207	10,6	7,7	8,13	9,8	132	99	0.869913	1	0.517,0.391	0.4,0.549	-0.021
1210	ENSMUSG00000059796.16	Eif4a1	chr11	-	69668195	69668548	69668195	69668333	69668643	69668753	1210	35843251	1,0	17602653	0,0	314	99	1	1	0.999,1.0	1.0,1.0	0
1211	ENSMUSG00000028741.13	Mrto4	chr4	-	139349613	139349847	139349613	139349717	139350435	139350494	1211	3,0	315377	1,0	200195	229	99	1	1	0.004,0.0	0.002,0.0	0.001
1212	ENSMUSG00000015087.14	Rabl6	chr2	-	25598144	25598197	25598144	25598192	25601350	25601398	1212	154,94	1,0	91,70	0,0	104	99	1	1	0.993,1.0	1.0,1.0	-0.004
1215	ENSMUSG00000031848.15	Lsm4	chr8	+	70677757	70677876	70677777	70677876	70676554	70676596	1215	0,2	10611250	0,1	530993	119	99	1	1	0.0,0.001	0.0,0.001	0
1217	ENSMUSG00000052712.17	BC004004	chr17	+	29282677	29282891	29282728	29282891	29282059	29282267	1217	159175	4,3	100160	2,7	150	99	0.338008	1	0.963,0.975	0.971,0.938	0.015
1218	ENSMUSG00000052712.17	BC004004	chr17	+	29282677	29282891	29282736	29282891	29282059	29282267	1218	159175	4,2	100160	0,3	158	99	0.332566	1	0.961,0.982	1.0,0.971	-0.014
1219	ENSMUSG00000052712.17	BC004004	chr17	+	29282728	29282891	29282736	29282891	29282059	29282267	1219	4,3	4,2	2,7	0,3	107	99	0.116006	0.752289	0.481,0.581	1.0,0.683	-0.311
1220	ENSMUSG00000052712.17	BC004004	chr17	+	29296559	29296689	29296562	29296689	29294274	29294414	1220	217266	3,3	105242	0,4	102	99	0.833545	1	0.986,0.989	1.0,0.983	-0.004
1222	ENSMUSG00000049624.14	Slc17a5	chr9	-	78574649	78574753	78574649	78574737	78577029	78577263	1222	1,1	26,18	0,3	13,14	115	99	0.70315	1	0.032,0.046	0.0,0.156	-0.039
1225	ENSMUSG00000038379.15	Ttk	chr9	+	83868042	83868219	83868132	83868219	83863444	83863569	1225	5,2	3,0	6,4	0,1	189	99	0.0529312	0.501169	0.466,1.0	1.0,0.677	-0.106
1229	ENSMUSG00000025068.8	Gsto1	chr19	+	47863378	47863482	47863456	47863482	47859431	47859530	1229	31033752	0,0	18182865	1,3	177	99	1	1	1.0,1.0	0.999,0.998	0.002
1230	ENSMUSG00000064145.12	Arih2	chr9	-	108605333	108605472	108605333	108605417	108607287	108607356	1230	6,3	107,98	0,7	57122	154	99	0.739961	1	0.035,0.019	0.0,0.036	0.009
1231	ENSMUSG00000064145.12	Arih2	chr9	-	108644025	108644368	108644025	108644365	108644932	108644994	1231	33,27	20,7	15,32	10,16	102	99	0.528704	1	0.616,0.789	0.593,0.66	0.076
1239	ENSMUSG00000025509.15	Pnpla2	chr7	+	141458004	141458214	141458083	141458214	141457591	141457657	1239	321292	5,6	146249	2,2	178	99	0.166258	0.86704	0.973,0.964	0.976,0.986	-0.013
1240	ENSMUSG00000025509.15	Pnpla2	chr7	+	141458004	141458214	141458106	141458214	141457591	141457657	1240	321292	0,2	146249	1,4	201	99	0.596285	1	1.0,0.986	0.986,0.968	0.016
1241	ENSMUSG00000025509.15	Pnpla2	chr7	+	141458083	141458214	141458106	141458214	141457591	141457657	1241	5,6	0,2	2,2	1,4	122	99	0.008602	0.215714	1.0,0.709	0.619,0.289	0.401
1249	ENSMUSG00000009575.14	Cbx5	chr15	-	103215021	103215125	103215021	103215121	103239732	103239816	1249	1,0	2,4	0,2	1,0	103	99	0.126209	0.77185	0.325,0.0	0.0,1.0	-0.338
1251	ENSMUSG00000002249.21	Tead3	chr17	-	28333505	28333679	28333505	28333674	28333790	28333936	1251	82,57	12,0	33,45	0,0	104	99	0.000516936	0.0455566	0.867,1.0	1.0,1.0	-0.067
1252	ENSMUSG00000025212.17	Sfxn3	chr19	+	45050635	45050725	45050649	45050725	45050227	45050326	1252	1,0	5,1	0,0	1,5	113	99	1	1	0.149,0.0	0.0,0.0	0.074
1253	ENSMUSG00000036371.6	Serbp1	chr6	+	67272138	67272228	67272156	67272228	67271886	67272027	1253	905779	824625	507675	470621	117	99	0.508609	1	0.482,0.513	0.477,0.479	0.02
1254	ENSMUSG00000036371.6	Serbp1	chr6	+	67272818	67272938	67272863	67272938	67272138	67272228	1254	432440	12711182	230359	678979	144	99	0.958288	1	0.189,0.204	0.189,0.201	0.002
1261	ENSMUSG00000067150.6	Xpo5	chr17	+	46238336	46238419	46238372	46238419	46236912	46237010	1261	0,0	118,81	1,0	71,69	135	99	1	1	0.0,0.0	0.01,0.0	-0.005
1262	ENSMUSG00000023904.10	Hcfc1r1	chr17	+	23674534	23674675	23674546	23674675	23673968	23674068	1262	369387	15,21	194306	7,14	111	99	0.600419	1	0.956,0.943	0.961,0.951	-0.006
1269	ENSMUSG00000020747.18	Tmem94	chr11	+	115790966	115791176	115791032	115791176	115790169	115790334	1269	106,43	43,35	57,49	32,29	165	99	0.910009	1	0.597,0.424	0.517,0.503	0
1270	ENSMUSG00000021843.17	Ktn1	chr14	+	47667295	47667433	47667300	47667433	47663755	47664315	1270	54,26	0,1	18,18	0,0	104	99	1	1	1.0,0.961	1.0,1.0	-0.02
1271	ENSMUSG00000024826.15	Dpf2	chr19	-	5902362	5902491	5902362	5902434	5902630	5902768	1271	253178	2,0	137208	0,0	156	99	1	1	0.988,1.0	1.0,1.0	-0.006
1272	ENSMUSG00000024826.15	Dpf2	chr19	-	5904239	5904318	5904239	5904312	5904453	5904546	1272	171131	5,3	95148	1,6	105	99	0.910094	1	0.97,0.976	0.989,0.959	-0.001
1273	ENSMUSG00000117485.1	Gm19696	chr17	-	84136334	84136675	84136334	84136591	84136878	84136951	1273	2,0	2,0	0,1	0,0	183	99	1	1	0.351,NA	NA,1.0	-0.649
1274	ENSMUSG00000059890.16	Ube4a	chr9	-	44952941	44953172	44952941	44953115	44959978	44960139	1274	60,34	8,10	19,20	7,5	156	99	0.361066	1	0.826,0.683	0.633,0.717	0.079
1275	ENSMUSG00000059890.16	Ube4a	chr9	-	44959978	44960139	44959978	44960127	44963336	44963432	1275	55,27	0,1	21,31	0,0	111	99	1	1	1.0,0.96	1.0,1.0	-0.02
1276	ENSMUSG00000073411.12	H2-D1	chr17	+	35266466	35266514	35266481	35266514	35266186	35266303	1276	208253	53666464	128202	30624605	114	99	0.461572	1	0.033,0.033	0.035,0.037	-0.003
1277	ENSMUSG00000030056.8	Isy1	chr6	-	87825370	87825488	87825370	87825484	87827583	87827696	1277	194192	0,2	109189	0,0	103	99	1	1	1.0,0.989	1.0,1.0	-0.006
1278	ENSMUSG00000030056.8	Isy1	chr6	-	87833641	87833726	87833641	87833684	87834427	87834493	1278	0,1	204206	0,0	103167	141	99	1	1	0.0,0.003	0.0,0.0	0.002
1282	ENSMUSG00000026201.12	Stk16	chr1	+	75213112	75213228	75213132	75213228	75212885	75213006	1282	6,3	212297	4,8	142214	119	99	0.162655	0.85612	0.023,0.008	0.023,0.03	-0.011
1283	ENSMUSG00000004032.10	Gstm5	chr3	+	107897237	107897369	107897287	107897369	107896625	107896690	1283	3,1	149167	0,1	62157	149	99	1	1	0.013,0.004	0.0,0.004	0.007
1286	ENSMUSG00000019823.17	Mical1	chr10	+	41479325	41479499	41479394	41479499	41478962	41479067	1286	6,2	48,60	10,4	21,49	168	99	0.0312223	0.408368	0.069,0.019	0.219,0.046	-0.088
1289	ENSMUSG00000034349.14	Smc4	chr3	+	69009483	69009660	69009533	69009660	69007928	69008120	1289	149,31	0,0	67,53	1,2	149	99	0.450129	1	1.0,1.0	0.978,0.946	0.038
1290	ENSMUSG00000034349.14	Smc4	chr3	+	69027492	69027718	69027562	69027718	69025823	69025985	1290	181,79	9,0	118101	5,1	169	99	0.50236	1	0.922,1.0	0.933,0.983	0.003
1291	ENSMUSG00000028064.17	Sema4a	chr3	-	88451344	88451467	88451344	88451450	88451687	88451786	1291	5,3	263254	3,7	157229	116	99	0.302283	1	0.016,0.01	0.016,0.025	-0.007
1292	ENSMUSG00000028064.17	Sema4a	chr3	-	88451344	88451497	88451344	88451450	88451687	88451786	1292	10,4	263254	6,3	157229	146	99	0.674431	1	0.025,0.011	0.025,0.009	0.001
1293	ENSMUSG00000028064.17	Sema4a	chr3	-	88451344	88451497	88451344	88451467	88451687	88451786	1293	10,4	5,3	6,3	3,7	129	99	0.326885	1	0.606,0.506	0.606,0.247	0.13
1295	ENSMUSG00000020230.15	Prmt2	chr10	-	76208411	76208673	76208411	76208583	76209337	76209474	1295	0,1	9,15	0,5	8,9	189	99	0.0187636	0.316129	0.0,0.034	0.0,0.225	-0.096
1297	ENSMUSG00000020453.17	Patz1	chr11	+	3306222	3306360	3306287	3306360	3299033	3299205	1297	1,2	16,8	1,0	6,4	164	99	0.357225	1	0.036,0.131	0.091,0.0	0.038
1300	ENSMUSG00000053819.16	Camk2d	chr3	+	126779900	126779999	126779944	126779999	126770784	126770857	1300	3,2	1,0	2,3	0,0	143	99	1	1	0.675,1.0	1.0,1.0	-0.162
1301	ENSMUSG00000053819.16	Camk2d	chr3	+	126801723	126801761	126801726	126801761	126798237	126798280	1301	193150	23,9	101131	14,14	102	99	0.396554	1	0.891,0.942	0.875,0.901	0.028
1302	ENSMUSG00000013878.18	Rnf170	chr8	+	26120439	26120563	26120444	26120563	26119663	26119959	1302	6,2	2,0	0,6	2,0	104	99	0.396823	1	0.741,1.0	0.0,1.0	0.371
1305	ENSMUSG00000028454.16	Pigo	chr4	-	43019646	43019853	43019646	43019781	43020266	43021794	1305	89,94	0,2	39102	0,0	171	99	0.960101	1	1.0,0.965	1.0,1.0	-0.018
1311	ENSMUSG00000034771.15	Tle2	chr10	+	81586854	81586928	81586857	81586928	81586212	81586373	1311	0,1	0,0	0,0	1,0	102	99	1	1	NA,1.0	0.0,NA	1
1316	ENSMUSG00000004933.17	Matk	chr10	+	81259173	81259287	81259176	81259287	81258479	81258539	1316	1,4	7,12	1,0	1,5	102	99	0.027551	0.39204	0.122,0.244	0.493,0.0	-0.064
1317	ENSMUSG00000006498.16	Ptbp1	chr10	+	79858951	79859271	79859071	79859271	79858751	79858824	1317	1277706	2,2	611688	1,2	219	99	1	1	0.997,0.994	0.996,0.994	0.001
1320	ENSMUSG00000003847.16	Nfat5	chr8	+	107361743	107361824	107361746	107361824	107358633	107358766	1320	6,0	6,3	2,0	0,0	102	99	1	1	0.493,0.0	1.0,NA	-0.754
1321	ENSMUSG00000034429.15	Zfp707	chr15	+	75973081	75973208	75973122	75973208	75969675	75969734	1321	1,0	0,1	1,2	0,0	140	99	1	1	1.0,0.0	1.0,1.0	-0.5
1322	ENSMUSG00000057101.8	Zfp180	chr7	+	24101447	24101568	24101452	24101568	24097820	24097895	1322	32,11	1,0	5,27	0,0	104	99	1	1	0.968,1.0	1.0,1.0	-0.016
1325	ENSMUSG00000066026.14	Dhrs3	chr4	+	144919229	144919504	144919384	144919504	144918650	144918794	1325	17,9	93107	10,16	43,84	254	99	0.166709	0.86704	0.067,0.032	0.083,0.069	-0.027
1326	ENSMUSG00000027088.10	Phospho2	chr2	+	69792336	69792491	69792372	69792491	69790285	69790321	1326	33,36	5,6	16,28	3,8	135	99	0.379842	1	0.829,0.815	0.796,0.72	0.064
1327	ENSMUSG00000027247.16	Arhgap1	chr2	+	91654045	91654207	91654072	91654207	91651763	91651823	1327	11,8	230,79	5,10	114129	126	99	0.949833	1	0.036,0.074	0.033,0.057	0.01
1328	ENSMUSG00000030166.14	Rad52	chr6	+	119922471	119922823	119922474	119922823	119920806	119921028	1328	14,9	9,0	8,17	1,0	102	99	0.00258038	0.116457	0.602,1.0	0.886,1.0	-0.142
1329	ENSMUSG00000015766.14	Eps8	chr6	-	137539321	137539401	137539321	137539396	137570701	137571017	1329	80,56	1,0	37,56	0,0	104	99	1	1	0.987,1.0	1.0,1.0	-0.006
1330	ENSMUSG00000015766.14	Eps8	chr6	-	137539321	137539401	137539321	137539396	137591417	137591492	1330	23,10	0,0	13,6	0,1	104	99	1	1	1.0,1.0	1.0,0.851	0.075
1332	ENSMUSG00000061950.17	Ppp4r1	chr17	+	65803159	65803295	65803210	65803295	65783623	65783668	1332	18,22	56,62	11,19	26,26	150	99	0.119186	0.757143	0.175,0.19	0.218,0.325	-0.089
1337	ENSMUSG00000025533.15	Asl	chr5	-	130013400	130013533	130013400	130013515	130013962	130014025	1337	0,1	110127	0,0	67132	117	99	1	1	0.0,0.007	0.0,0.0	0.004
1338	ENSMUSG00000040548.16	Tex2	chr11	-	106513586	106513712	106513586	106513706	106519881	106520014	1338	70,66	0,1	28,54	0,0	105	99	1	1	1.0,0.984	1.0,1.0	-0.008
1339	ENSMUSG00000004952.13	Rasa4	chr5	+	136093137	136093267	136093144	136093267	136091747	136091809	1339	104,43	0,0	45,68	2,3	106	99	0.154496	0.838867	1.0,1.0	0.955,0.955	0.045
1340	ENSMUSG00000004952.13	Rasa4	chr5	+	136101243	136101689	136101624	136101689	136100901	136101019	1340	144,71	0,0	88,68	1,0	480	99	1	1	1.0,1.0	0.948,1.0	0.026
1341	ENSMUSG00000004952.13	Rasa4	chr5	+	136103546	136104006	136103836	136104006	136103279	136103424	1341	4,0	123,73	2,2	68,90	389	99	1	1	0.008,0.0	0.007,0.006	-0.003
1342	ENSMUSG00000022394.14	L3mbtl2	chr15	+	81686939	81688315	81686991	81688315	81686210	81686321	1342	121,63	5,1	67,61	0,1	151	99	0.0479792	0.469813	0.941,0.976	1.0,0.976	-0.03
1343	ENSMUSG00000002064.10	Sdf2	chr11	+	78254850	78255496	78254854	78255496	78251015	78251212	1343	207272	1,0	110254	0,0	103	99	1	1	0.995,1.0	1.0,1.0	-0.002
1346	ENSMUSG00000065990.12	Aurkaip1	chr4	+	155831892	155832070	155831982	155832070	155831668	155831766	1346	4,2	19,44	1,1	18,34	189	99	0.0966332	0.676432	0.099,0.023	0.028,0.015	0.04
1348	ENSMUSG00000049482.16	Ctu2	chr8	+	122481085	122481224	122481132	122481224	122480901	122481005	1348	111132	10,5	42,84	4,0	146	99	0.091641	0.658016	0.883,0.947	0.877,1.0	-0.023
1349	ENSMUSG00000024845.17	Tmem134	chr19	+	4127549	4127639	4127576	4127639	4127056	4127121	1349	257242	6,5	136217	3,4	126	99	0.705948	1	0.971,0.974	0.973,0.977	-0.003
1350	ENSMUSG00000024845.17	Tmem134	chr19	+	4127549	4127639	4127576	4127639	4127056	4127132	1350	115126	0,0	58111	0,1	126	99	1	1	1.0,1.0	1.0,0.989	0.006
1351	ENSMUSG00000024845.17	Tmem134	chr19	+	4130856	4131075	4131030	4131075	4127759	4127836	1351	1,0	122165	1,2	61134	273	99	1	1	0.003,0.0	0.006,0.005	-0.004
1352	ENSMUSG00000024845.17	Tmem134	chr19	+	4131361	4131727	4131396	4131727	4131228	4131282	1352	291363	0,6	164273	3,4	134	99	0.392194	1	1.0,0.978	0.976,0.981	0.011
1353	ENSMUSG00000037816.10	Fbxw17	chr13	+	50432170	50432346	50432175	50432346	50431539	50431750	1353	31,30	16,3	30,21	3,6	104	99	0.325497	1	0.648,0.905	0.905,0.769	-0.06
1354	ENSMUSG00000038777.19	Sema6c	chr3	+	95169528	95169713	95169581	95169713	95169163	95169381	1354	0,1	2,3	0,0	1,1	152	99	1	1	0.0,0.178	0.0,0.0	0.089
1355	ENSMUSG00000028763.18	Hspg2	chr4	+	137540194	137540349	137540212	137540349	137539970	137540106	1355	9,6	1,2	3,3	3,0	117	99	0.940733	1	0.884,0.717	0.458,1.0	0.072
1356	ENSMUSG00000044791.16	Setd2	chr9	+	110592398	110592579	110592401	110592579	110590387	110590436	1356	52,18	23,9	18,18	10,16	102	99	0.22262	0.944206	0.687,0.66	0.636,0.522	0.095
1357	ENSMUSG00000035401.9	Emsy	chr7	-	98593330	98593810	98593330	98593666	98594751	98595312	1357	14,11	1,0	9,6	0,0	243	99	1	1	0.851,1.0	1.0,1.0	-0.075
1358	ENSMUSG00000038642.10	Ctss	chr3	+	95529433	95529560	95529436	95529560	95526785	95526925	1358	35,23	295277	10,27	182237	102	99	0.50846	1	0.103,0.075	0.051,0.1	0.013
1360	ENSMUSG00000025500.12	Lmntd2	chr7	-	141213201	141213319	141213201	141213289	141213633	141213786	1360	1,1	5,4	1,1	3,2	129	99	0.856565	1	0.133,0.161	0.204,0.277	-0.093
1364	ENSMUSG00000038533.15	Cbfa2t2	chr2	+	154531221	154531412	154531224	154531412	154528836	154528905	1364	34,14	11,7	13,7	2,9	102	99	0.751771	1	0.75,0.66	0.863,0.43	0.059
1365	ENSMUSG00000063550.8	Nup98	chr7	-	102163688	102163822	102163688	102163813	102176312	102176405	1365	2,2	1,0	2,2	2,0	108	99	0.432969	1	0.647,1.0	0.478,1.0	0.085
1366	ENSMUSG00000026074.15	Map4k4	chr1	+	40000530	40000749	40000623	40000749	39999887	39999974	1366	36,8	18,19	13,13	9,18	192	99	0.972325	1	0.508,0.178	0.427,0.271	-0.006
1367	ENSMUSG00000026074.15	Map4k4	chr1	+	40003756	40003987	40003762	40003987	40000530	40000749	1367	8,6	0,0	1,3	1,0	105	99	1	1	1.0,1.0	0.485,1.0	0.258
1368	ENSMUSG00000026074.15	Map4k4	chr1	+	40003756	40003987	40003762	40003987	40001429	40001591	1368	9,9	2,1	5,10	2,0	105	99	0.375188	1	0.809,0.895	0.702,1.0	0.001
1369	ENSMUSG00000026074.15	Map4k4	chr1	+	40006670	40006822	40006673	40006822	40004806	40004913	1369	67,32	7,13	33,45	5,12	102	99	0.984771	1	0.903,0.705	0.865,0.784	-0.02
1370	ENSMUSG00000032567.16	Aste1	chr9	+	105396797	105397858	105397624	105397858	105396544	105396705	1370	7,2	1,0	2,6	0,0	926	99	1	1	0.428,1.0	1.0,1.0	-0.286
1373	ENSMUSG00000032091.15	Tmprss4	chr9	-	45184240	45184393	45184240	45184353	45185814	45185928	1373	450296	1,2	255259	1,3	139	99	1	1	0.997,0.991	0.995,0.984	0.004
1374	ENSMUSG00000032091.15	Tmprss4	chr9	-	45184240	45184393	45184240	45184353	45185878	45185928	1374	47,27	14,2	16,29	3,4	139	99	0.664765	1	0.705,0.906	0.792,0.838	-0.009
1376	ENSMUSG00000036098.15	Myrf	chr19	-	10215016	10215105	10215016	10215102	10215741	10215810	1376	40,22	25,12	21,18	9,15	102	99	0.968485	1	0.608,0.64	0.694,0.538	0.008
1379	ENSMUSG00000001517.14	Foxm1	chr6	+	128372530	128372603	128372533	128372603	128370956	128371085	1379	0,1	0,0	0,0	3,4	102	99	1	1	NA,1.0	0.0,0.0	1
1380	ENSMUSG00000001517.14	Foxm1	chr6	+	128372530	128372603	128372533	128372603	128371967	128372012	1380	23,10	125,39	5,3	56,51	102	99	0.00505767	0.16246	0.152,0.199	0.08,0.054	0.108
1381	ENSMUSG00000025270.13	Alas2	chrX	+	150552958	150553081	150553003	150553081	150552148	150552344	1381	5,1	0,0	2,6	0,1	144	99	1	1	1.0,1.0	1.0,0.805	0.097
1383	ENSMUSG00000028797.20	Tmem234	chr4	+	129602194	129602261	129602221	129602261	129600982	129601134	1383	204124	4,3	100121	1,2	126	99	0.273846	1	0.976,0.97	0.987,0.979	-0.01
1384	ENSMUSG00000028797.20	Tmem234	chr4	+	129602194	129602261	129602221	129602261	129601406	129601533	1384	145,83	1,0	53,72	0,3	126	99	0.434355	1	0.991,1.0	1.0,0.95	0.021
1385	ENSMUSG00000028797.20	Tmem234	chr4	+	129602194	129602261	129602221	129602261	129601869	129601961	1385	191109	2,0	89104	0,1	126	99	1	1	0.987,1.0	1.0,0.988	0
1386	ENSMUSG00000031921.17	Terf2	chr8	-	107076609	107076999	107076609	107076996	107079368	107079469	1386	78,49	40,16	48,36	13,28	102	99	0.821134	1	0.654,0.748	0.782,0.555	0.032
1388	ENSMUSG00000005161.15	Prdx2	chr8	+	84970151	84970344	84970239	84970344	84969766	84970008	1388	1,0	5,5	0,0	4,5	187	99	1	1	0.096,0.0	0.0,0.0	0.048
1389	ENSMUSG00000042625.16	Safb2	chr17	-	56566878	56567018	56566878	56567015	56567532	56567624	1389	28,16	171112	9,10	80,83	102	99	0.287066	1	0.137,0.122	0.098,0.105	0.028
1393	ENSMUSG00000028759.13	Hp1bp3	chr4	+	138223489	138223649	138223528	138223649	138222088	138222188	1393	231,98	28,15	108129	18,19	138	99	0.526941	1	0.855,0.824	0.811,0.83	0.019
1395	ENSMUSG00000054836.12	Elp6	chr9	+	110315750	110315952	110315796	110315952	110313975	110314094	1395	44,40	0,1	27,26	0,0	145	99	1	1	1.0,0.965	1.0,1.0	-0.018
1398	ENSMUSG00000061436.15	Hipk2	chr6	-	38721454	38721597	38721454	38721594	38729920	38730042	1398	22,9	3,0	20,9	1,3	102	99	0.504761	1	0.877,1.0	0.951,0.744	0.091
1399	ENSMUSG00000061436.15	Hipk2	chr6	-	38730868	38731076	38730868	38730995	38737357	38737520	1399	15,5	14,9	4,11	3,6	180	99	0.207711	0.928353	0.371,0.234	0.423,0.502	-0.16
1401	ENSMUSG00000015937.15	Macroh2a1	chr13	-	56096123	56096234	56096123	56096231	56104301	56104499	1401	239178	425320	109151	215310	102	99	0.384918	1	0.353,0.351	0.33,0.321	0.026
1402	ENSMUSG00000032558.19	Nphp3	chr9	+	104040601	104040747	104040621	104040747	104039333	104039574	1402	2,0	10,2	0,0	5,5	119	99	0.564932	1	0.143,0.0	0.0,0.0	0.071
1404	ENSMUSG00000041975.17	Mettl8	chr2	-	70981854	70982195	70981854	70981967	70993483	70993575	1404	23,13	11,7	8,18	3,5	327	99	0.326702	1	0.388,0.36	0.447,0.522	-0.111
1405	ENSMUSG00000024201.12	Kdm4b	chr17	+	56394768	56394889	56394789	56394889	56393717	56394106	1405	23,14	5,2	11,13	1,8	120	99	0.441692	1	0.791,0.852	0.901,0.573	0.085
1406	ENSMUSG00000024201.12	Kdm4b	chr17	+	56396203	56396382	56396221	56396382	56394789	56394889	1406	27,9	6,1	16,13	6,3	117	99	0.383	1	0.792,0.884	0.693,0.786	0.099
1407	ENSMUSG00000079179.9	Rab10os	chr12	+	3238028	3238112	3238063	3238112	3237590	3237660	1407	38,42	11,10	18,34	2,14	134	99	0.90039	1	0.718,0.756	0.869,0.642	-0.019
1411	ENSMUSG00000021144.14	Mta1	chr12	+	113131315	113131467	113131362	113131467	113130884	113131000	1411	103,58	2,1	46,66	0,3	146	99	0.783969	1	0.972,0.975	1.0,0.937	0.005
1412	ENSMUSG00000029761.16	Cald1	chr6	+	34755633	34755898	34755639	34755898	34753442	34753588	1412	3,0	0,0	4,0	1,0	105	99	1	1	1.0,NA	0.79,NA	0.21
1415	ENSMUSG00000010048.10	Ifrd2	chr9	+	107590931	107591110	107591051	107591110	107590504	107590662	1415	115,99	1,1	70,98	0,0	219	99	0.728073	1	0.981,0.978	1.0,1.0	-0.02
1416	ENSMUSG00000010048.10	Ifrd2	chr9	+	107590931	107591110	107591051	107591110	107590795	107590846	1416	347247	0,0	171228	0,2	219	99	1	1	1.0,1.0	1.0,0.981	0.01
1419	ENSMUSG00000021109.13	Hif1a	chr12	+	73941687	73941852	73941729	73941852	73940347	73940631	1419	141130	52,30	67,82	22,34	141	99	0.356688	1	0.656,0.753	0.681,0.629	0.049
1420	ENSMUSG00000031969.16	Acad8	chr9	-	26990119	26990196	26990119	26990192	26990582	26990692	1420	120,87	1,0	64,83	0,0	103	99	1	1	0.991,1.0	1.0,1.0	-0.004
1421	ENSMUSG00000030316.13	Tamm41	chr6	-	115012157	115012323	115012157	115012319	115016082	115016228	1421	138194	5,13	89116	6,6	103	99	0.845158	1	0.964,0.935	0.934,0.949	0.008
1427	ENSMUSG00000078439.9	Smim24	chr10	+	81394087	81394150	81394092	81394150	81393050	81393159	1427	71176	2,10	52107	0,2	104	99	0.0105861	0.24584	0.971,0.944	1.0,0.981	-0.033
1428	ENSMUSG00000031781.14	Ciapin1	chr8	-	94826634	94826708	94826634	94826703	94828276	94828439	1428	115149	0,0	87155	1,0	104	99	1	1	1.0,1.0	0.988,1.0	0.006
1431	ENSMUSG00000036550.16	Cnot1	chr8	-	95754964	95755111	95754964	95755108	95756091	95756293	1431	85,48	33,18	37,67	19,15	102	99	0.646848	1	0.714,0.721	0.654,0.813	-0.016
1432	ENSMUSG00000036550.16	Cnot1	chr8	-	95774629	95774728	95774629	95774722	95775278	95775386	1432	112,26	5,0	41,39	2,0	105	99	0.359541	1	0.955,1.0	0.951,1.0	0.002
1433	ENSMUSG00000023947.8	Nfkbie	chr17	+	45562001	45563166	45562069	45563166	45560407	45560647	1433	3,6	0,0	4,5	0,2	167	99	0.560139	1	1.0,1.0	1.0,0.597	0.202
1435	ENSMUSG00000042613.9	Pbxip1	chr3	+	89443100	89443248	89443121	89443248	89439516	89439601	1435	5,5	44,14	2,6	20,29	120	99	0.779019	1	0.086,0.228	0.076,0.146	0.046
1438	ENSMUSG00000052760.16	A630001G21Rik	chr1	-	85726458	85726615	85726458	85726502	85736471	85736581	1438	2,1	0,0	0,1	1,0	212	99	1	1	1.0,1.0	0.0,1.0	0.5
1439	ENSMUSG00000052151.12	Plpp2	chr10	-	79530876	79531028	79530876	79530981	79533664	79533792	1439	45,84	2,0	23,66	0,0	146	99	0.592088	1	0.938,1.0	1.0,1.0	-0.031
1440	ENSMUSG00000023118.15	Sympk	chr7	+	19047449	19047610	19047520	19047610	19045847	19045961	1440	30,30	0,0	18,30	1,0	170	99	1	1	1.0,1.0	0.913,1.0	0.043
1441	ENSMUSG00000023118.15	Sympk	chr7	+	19047449	19047610	19047520	19047610	19046754	19046902	1441	275231	9,0	141200	3,4	170	99	0.799862	1	0.947,1.0	0.965,0.967	0.008
1448	ENSMUSG00000029994.17	Anxa4	chr6	-	86774948	86775048	86774948	86775014	86793508	86793564	1448	586379	13,4	275377	11,12	133	99	0.0383534	0.443738	0.971,0.986	0.949,0.959	0.024
1449	ENSMUSG00000026047.13	Poglut2	chr1	-	44112644	44113175	44112644	44112882	44114440	44114518	1449	19,22	1,2	9,13	0,1	392	99	0.047777	0.469813	0.828,0.735	1.0,0.767	-0.102
1450	ENSMUSG00000026975.10	Dph7	chr2	+	24965556	24965654	24965559	24965654	24962440	24962810	1450	0,0	0,1	1,0	0,0	102	99	1	1	NA,0.0	1.0,NA	-1
1452	ENSMUSG00000026975.10	Dph7	chr2	+	24965556	24965654	24965559	24965654	24963455	24963543	1452	6,1	28,8	5,3	6,12	102	99	0.168058	0.868463	0.172,0.108	0.447,0.195	-0.181
1453	ENSMUSG00000025154.15	Arhgap19	chr19	-	41781157	41781349	41781157	41781304	41782330	41782396	1453	36,11	4,0	24,10	3,4	144	99	0.131081	0.780805	0.861,1.0	0.846,0.632	0.192
1455	ENSMUSG00000025616.14	Usp16	chr16	+	87469674	87469862	87469677	87469862	87466252	87466356	1455	140,96	16,3	57,82	9,2	102	99	0.863337	1	0.895,0.969	0.86,0.975	0.014
1457	ENSMUSG00000030583.16	Sipa1l3	chr7	-	29331297	29331544	29331297	29331541	29332224	29332390	1457	19,14	34,49	13,15	26,41	102	99	0.959082	1	0.352,0.217	0.327,0.262	-0.01
1458	ENSMUSG00000030583.16	Sipa1l3	chr7	-	29503850	29503915	29503850	29503911	29505289	29505460	1458	0,3	4,3	1,0	0,5	103	99	0.241813	0.979015	0.0,0.49	1.0,0.0	-0.255
1463	ENSMUSG00000020827.18	Mink1	chr11	+	70603767	70603943	70603870	70603943	70603469	70603548	1463	114,63	0,1	65,58	1,2	202	99	0.312626	1	1.0,0.969	0.97,0.934	0.032
1465	ENSMUSG00000020827.18	Mink1	chr11	+	70610077	70610183	70610080	70610183	70609553	70609717	1465	111,52	13,11	57,51	6,2	102	99	0.0516702	0.496063	0.892,0.821	0.902,0.961	-0.075
1466	ENSMUSG00000036864.16	Proser3	chr7	-	30539133	30539582	30539133	30539578	30539748	30539830	1466	22,9	2,1	15,11	0,0	103	99	0.543759	1	0.914,0.896	1.0,1.0	-0.095
1468	ENSMUSG00000032786.16	Alas1	chr9	-	106238074	106238239	106238074	106238236	106238642	106238822	1468	356365	4,12	255334	14,10	102	99	0.0667745	0.567586	0.989,0.967	0.946,0.97	0.02
1471	ENSMUSG00000038324.13	Trpc4ap	chr2	-	155643391	155643468	155643391	155643450	155644927	155645059	1471	1,0	262211	4,0	136191	117	99	1	1	0.003,0.0	0.024,0.0	-0.011
1472	ENSMUSG00000038324.13	Trpc4ap	chr2	-	155650418	155650585	155650418	155650561	155653492	155653678	1472	243145	8,15	101139	11,8	123	99	0.471108	1	0.961,0.886	0.881,0.933	0.016
1474	ENSMUSG00000034675.17	Dbn1	chr13	-	55474455	55474561	55474455	55474558	55474859	55475536	1474	0,0	3,0	7,0	0,1	102	99	1	1	0.0,NA	1.0,0.0	-0.5
1478	ENSMUSG00000027082.15	Tfpi	chr2	-	84440139	84443312	84440139	84442925	84444009	84444138	1478	0,0	0,1	4,0	0,0	486	99	1	1	NA,0.0	1.0,NA	-1
1479	ENSMUSG00000027082.15	Tfpi	chr2	-	84444009	84444138	84444009	84444120	84444739	84444916	1479	26,5	2,2	28,10	1,0	117	99	0.0397195	0.450547	0.917,0.679	0.96,1.0	-0.182
1480	ENSMUSG00000029209.15	Gnpda2	chr5	-	69579507	69579692	69579507	69579686	69584973	69585156	1480	28,18	3,0	18,8	4,0	105	99	0.341208	1	0.898,1.0	0.809,1.0	0.044
1481	ENSMUSG00000029209.15	Gnpda2	chr5	-	69579507	69582293	69579507	69579686	69584973	69585156	1481	0,1	3,0	0,0	4,0	2706	99	1	1	0.0,1.0	0.0,NA	0.5
1482	ENSMUSG00000029209.15	Gnpda2	chr5	-	69579507	69582293	69579507	69579692	69584973	69585156	1482	0,1	28,18	0,0	18,8	2700	99	1	1	0.0,0.002	0.0,0.0	0.001
1483	ENSMUSG00000021417.15	Eci2	chr13	-	34993067	34993328	34993067	34993220	34994013	34994132	1483	14,17	39,17	13,17	18,29	207	99	0.818189	1	0.147,0.324	0.257,0.219	-0.003
1484	ENSMUSG00000021417.15	Eci2	chr13	-	34993067	34993230	34993067	34993220	34994013	34994144	1484	64,64	39,17	31,73	18,29	109	99	0.805319	1	0.598,0.774	0.61,0.696	0.033
1486	ENSMUSG00000044876.15	Zfp444	chr7	+	6183789	6184202	6183861	6184202	6173981	6174101	1486	0,6	25,16	1,0	15,16	171	99	0.0251568	0.377572	0.0,0.178	0.037,0.0	0.07
1487	ENSMUSG00000039536.16	Stau1	chr2	-	166951270	166952472	166951270	166951346	166953207	166953351	1487	107,58	7,3	39,74	0,1	1225	99	0.000201312	0.024711	0.553,0.61	1.0,0.857	-0.347
1488	ENSMUSG00000039536.16	Stau1	chr2	-	166953207	166953351	166953207	166953345	166954899	166955112	1488	115,68	0,0	41,83	1,0	105	99	1	1	1.0,1.0	0.975,1.0	0.012
1489	ENSMUSG00000039536.16	Stau1	chr2	-	166954899	166955130	166954899	166955112	166960022	166960121	1489	60,31	80,32	17,32	23,52	117	99	0.3627	1	0.388,0.45	0.385,0.342	0.055
1491	ENSMUSG00000026126.15	Ptpn18	chr1	+	34463106	34463364	34463268	34463364	34462701	34462810	1491	121,81	3,1	71,80	1,1	261	99	0.357691	1	0.939,0.968	0.964,0.968	-0.012
1492	ENSMUSG00000043243.15	Fam129c	chr8	+	71607504	71607924	71607540	71607924	71606660	71606744	1492	0,1	0,0	0,1	0,1	135	99	1	1	NA,1.0	NA,0.423	0.577
1500	ENSMUSG00000078671.11	Chd2	chr7	-	73475343	73475579	73475343	73475493	73478658	73478730	1500	0,1	24,3	1,0	10,17	185	99	1	1	0.0,0.151	0.051,0.0	0.05
1502	ENSMUSG00000029408.13	Abcb9	chr5	-	124083051	124083182	124083051	124083168	124083605	124083720	1502	6,8	1,0	4,5	0,0	113	99	1	1	0.84,1.0	1.0,1.0	-0.08
1503	ENSMUSG00000042289.11	Hsd3b7	chr7	+	127801391	127801616	127801460	127801616	127801074	127801246	1503	3,0	130,74	1,0	66,77	168	99	1	1	0.013,0.0	0.009,0.0	0.002
1504	ENSMUSG00000042289.11	Hsd3b7	chr7	+	127801833	127802113	127802013	127802113	127801460	127801616	1504	104,59	1,0	51,88	2,0	279	99	0.743854	1	0.974,1.0	0.9,1.0	0.037
1505	ENSMUSG00000042289.11	Hsd3b7	chr7	+	127802235	127802398	127802328	127802398	127802013	127802113	1505	159106	1,1	89,93	1,2	192	99	0.464926	1	0.988,0.982	0.979,0.96	0.015
1507	ENSMUSG00000034171.13	Faah	chr4	-	115999498	116000088	115999498	115999607	116002457	116002555	1507	1,0	3,0	1,3	0,0	580	99	1	1	0.054,NA	1.0,1.0	-0.946
1508	ENSMUSG00000034171.13	Faah	chr4	-	116000048	116000827	116000048	116000088	116002457	116002555	1508	12,6	1,0	3,6	1,3	838	99	0.000724825	0.0566187	0.586,1.0	0.262,0.191	0.566
1511	ENSMUSG00000073643.11	Wdfy1	chr1	-	79707451	79707582	79707451	79707571	79709092	79709194	1511	79,32	2,0	34,30	1,0	110	99	0.868031	1	0.973,1.0	0.968,1.0	0.002
1513	ENSMUSG00000044465.19	Fam160a2	chr7	-	105388778	105388937	105388778	105388924	105389253	105389892	1513	52,55	0,2	31,49	1,0	112	99	0.707923	1	1.0,0.96	0.965,1.0	-0.002
1514	ENSMUSG00000035722.15	Abca7	chr10	+	80007299	80007451	80007323	80007451	80007135	80007228	1514	24,17	3,5	16,14	2,8	123	99	0.435951	1	0.866,0.732	0.866,0.585	0.073
1515	ENSMUSG00000099481.6	Xndc1	chr7	+	102071186	102071361	102071218	102071361	102069896	102069991	1515	51,9	1,3	6,11	3,4	131	99	0.0176216	0.302827	0.975,0.694	0.602,0.675	0.196
1516	ENSMUSG00000033538.13	Casp4	chr9	+	5321257	5321512	5321425	5321512	5308859	5308914	1516	69,51	5,2	58,25	6,2	267	99	0.362728	1	0.837,0.904	0.782,0.823	0.068
1517	ENSMUSG00000007837.11	Prrg2	chr7	-	45060204	45060386	45060204	45060359	45060740	45060892	1517	64,94	3,2	44,80	0,0	126	99	0.227556	0.953072	0.944,0.974	1.0,1.0	-0.041
1518	ENSMUSG00000007837.11	Prrg2	chr7	-	45060204	45060415	45060204	45060359	45060740	45060892	1518	22,30	3,2	9,17	0,0	155	99	0.00646597	0.186752	0.824,0.905	1.0,1.0	-0.135
1519	ENSMUSG00000007837.11	Prrg2	chr7	-	45060204	45060415	45060204	45060386	45060740	45060892	1519	22,30	64,94	9,17	44,80	128	99	0.0932433	0.66489	0.21,0.198	0.137,0.141	0.065
1520	ENSMUSG00000037601.11	Nme1	chr11	-	93960667	93960835	93960667	93960780	93963226	93963328	1520	13,17	12451608	6,6	7421143	154	99	1	1	0.007,0.007	0.005,0.003	0.003
1521	ENSMUSG00000025498.15	Irf7	chr7	-	141264492	141264655	141264492	141264559	141264724	141264783	1521	63113	18,62	57,94	29,52	195	99	0.379348	1	0.64,0.481	0.499,0.479	0.072
1522	ENSMUSG00000025498.15	Irf7	chr7	-	141264492	141264655	141264492	141264559	141265074	141265291	1522	25,40	2,0	18,26	1,0	195	99	0.922896	1	0.864,1.0	0.901,1.0	-0.019
1523	ENSMUSG00000025498.15	Irf7	chr7	-	141264492	141264783	141264492	141264559	141265074	141265291	1523	110198	2,0	107143	1,0	323	99	0.698876	1	0.944,1.0	0.97,1.0	-0.013
1524	ENSMUSG00000025498.15	Irf7	chr7	-	141264492	141264783	141264492	141264655	141265074	141265291	1524	86158	1,0	89119	0,2	227	99	0.627994	1	0.974,1.0	1.0,0.963	0.005
1530	ENSMUSG00000018995.12	Nars2	chr7	+	97031545	97031583	97031550	97031583	97031337	97031436	1530	61,32	1,1	34,33	1,0	104	99	0.599793	1	0.983,0.968	0.97,1.0	-0.009
1531	ENSMUSG00000029207.16	Apbb2	chr5	-	66310999	66311083	66310999	66311080	66312158	66312246	1531	21,12	2,1	13,16	1,4	102	99	0.441518	1	0.911,0.921	0.927,0.795	0.055
1532	ENSMUSG00000029207.16	Apbb2	chr5	-	66399621	66400284	66399621	66400281	66451467	66452283	1532	10,1	20,8	3,6	3,7	102	99	0.132356	0.783248	0.327,0.108	0.493,0.454	-0.256
1533	ENSMUSG00000028952.12	Zbtb48	chr4	-	152020543	152020708	152020543	152020704	152020778	152020915	1533	47,37	3,1	20,17	0,0	103	99	0.316604	1	0.938,0.973	1.0,1.0	-0.044
1534	ENSMUSG00000028952.12	Zbtb48	chr4	-	152022026	152022234	152022026	152022119	152022695	152022807	1534	11,8	14,11	12,6	12,12	214	99	0.922042	1	0.267,0.252	0.316,0.188	0.008
1535	ENSMUSG00000001157.13	Gmcl1	chr6	-	86717385	86717517	86717385	86717451	86721340	86721438	1535	1,2	1,0	1,2	0,0	165	99	1	1	0.375,1.0	1.0,1.0	-0.313
1538	ENSMUSG00000074063.10	Osgin1	chr8	+	119444956	119446256	119444958	119446256	119443191	119443283	1538	74117	1,6	51,86	1,2	101	99	0.275142	1	0.986,0.95	0.98,0.977	-0.01
1539	ENSMUSG00000023971.9	Rrp36	chr17	-	46672524	46672847	46672524	46672591	46674196	46674287	1539	115108	1,0	57,92	2,2	355	99	0.0439865	0.456428	0.97,1.0	0.888,0.928	0.077
1543	ENSMUSG00000003235.13	Eif2b5	chr16	+	20508937	20509323	20508960	20509323	20508708	20508819	1543	1,1	235257	0,1	140228	122	99	1	1	0.003,0.003	0.0,0.004	0.001
1544	ENSMUSG00000018570.17	2810408A11Rik	chr11	-	69899705	69899926	69899705	69899810	69900302	69900957	1544	4,2	22,23	4,8	9,17	215	99	0.0179501	0.306937	0.077,0.038	0.17,0.178	-0.116
1547	ENSMUSG00000061665.7	Cd2ap	chr17	-	42834164	42834285	42834164	42834281	42838701	42838802	1547	277117	4,0	135133	2,1	103	99	1	1	0.985,1.0	0.985,0.992	0.004
1548	ENSMUSG00000028552.13	Eps15	chr4	+	109382784	109382966	109382846	109382966	109379866	109380029	1548	137104	0,0	67107	2,0	161	99	1	1	1.0,1.0	0.954,1.0	0.023
1550	ENSMUSG00000009687.14	Fxyd5	chr7	-	31037820	31037931	31037820	31037928	31039037	31039094	1550	6,1	18,21	2,2	5,9	102	99	0.684099	1	0.244,0.044	0.28,0.177	-0.085
1551	ENSMUSG00000009687.14	Fxyd5	chr7	-	31040182	31040257	31040182	31040221	31041396	31041457	1551	33,36	3,0	2,23	0,1	135	99	0.481653	1	0.89,1.0	1.0,0.944	-0.027
1552	ENSMUSG00000009687.14	Fxyd5	chr7	-	31040182	31040272	31040182	31040221	31041396	31041457	1552	13,5	3,0	0,6	0,1	150	99	1	1	0.741,1.0	NA,0.798	0.073
1553	ENSMUSG00000009687.14	Fxyd5	chr7	-	31040182	31040272	31040182	31040257	31041396	31041457	1553	3,0	23,31	0,0	2,17	114	99	0.892362	1	0.102,0.0	0.0,0.0	0.051
1556	ENSMUSG00000030824.17	Nucb1	chr7	-	45494116	45494213	45494116	45494201	45494617	45494788	1556	508559	7,13	306503	6,21	111	99	0.0715398	0.585434	0.985,0.975	0.978,0.955	0.014
1557	ENSMUSG00000020476.14	Dbnl	chr11	+	5797274	5797335	5797283	5797335	5797023	5797175	1557	63,52	174201	24,60	112166	108	99	0.829977	1	0.249,0.192	0.164,0.249	0.014
1558	ENSMUSG00000020476.14	Dbnl	chr11	+	5797274	5797335	5797286	5797335	5797023	5797175	1558	67,54	332408	25,63	189289	111	99	0.61822	1	0.153,0.106	0.106,0.163	-0.005
1559	ENSMUSG00000020476.14	Dbnl	chr11	+	5797283	5797335	5797286	5797335	5797023	5797175	1559	178203	332408	113169	189289	102	99	0.33928	1	0.342,0.326	0.367,0.362	-0.03
1560	ENSMUSG00000029416.17	Slc15a4	chr5	-	127603780	127603851	127603780	127603798	127604110	127604188	1560	4,1	1,1	1,1	2,1	152	99	0.0431791	0.453843	0.723,0.394	0.246,0.394	0.238
1561	ENSMUSG00000029416.17	Slc15a4	chr5	-	127604537	127604706	127604537	127604648	127608771	127609061	1561	15,18	14,0	7,18	5,10	157	99	0.173223	0.880719	0.403,1.0	0.469,0.532	0.201
1565	ENSMUSG00000034023.16	Fancd2	chr6	+	113560052	113560195	113560085	113560195	113556262	113556373	1565	1,0	18,2	0,0	10,1	132	99	1	1	0.04,0.0	0.0,0.0	0.02
1567	ENSMUSG00000035632.16	Cnot3	chr7	+	3653144	3653419	3653196	3653419	3652032	3652128	1567	0,1	28,15	0,0	22,24	151	99	1	1	0.0,0.042	0.0,0.0	0.021
1568	ENSMUSG00000035632.16	Cnot3	chr7	+	3653144	3653419	3653199	3653419	3652032	3652128	1568	0,1	148,99	0,0	93116	154	99	1	1	0.0,0.006	0.0,0.0	0.003
1569	ENSMUSG00000035632.16	Cnot3	chr7	+	3653196	3653419	3653199	3653419	3652032	3652128	1569	28,15	148,99	22,24	93116	102	99	0.345094	1	0.155,0.128	0.187,0.167	-0.035
1571	ENSMUSG00000025521.15	Tmem192	chr8	+	64959344	64959609	64959408	64959609	64956385	64956532	1571	122143	0,1	65,90	0,2	163	99	0.695613	1	1.0,0.989	1.0,0.965	0.012
1578	ENSMUSG00000032376.12	Usp3	chr9	-	66542512	66542626	66542512	66542613	66543945	66544028	1578	110100	2,1	47,75	2,1	112	99	0.629266	1	0.98,0.989	0.954,0.985	0.015
1580	ENSMUSG00000031753.16	Cog4	chr8	+	110851335	110851450	110851401	110851450	110849867	110849950	1580	152116	0,0	87116	0,5	165	99	0.181777	0.895326	1.0,1.0	1.0,0.933	0.033
1581	ENSMUSG00000031753.16	Cog4	chr8	+	110868201	110868367	110868253	110868367	110866560	110866727	1581	114,96	12,7	82,89	6,2	151	99	0.0851087	0.63179	0.862,0.9	0.9,0.967	-0.052
1583	ENSMUSG00000029016.13	Clcn6	chr4	-	148010653	148010810	148010653	148010776	148010971	148011129	1583	4,2	3,0	1,0	0,0	133	99	1	1	0.498,1.0	1.0,NA	-0.251
1587	ENSMUSG00000031691.14	Tnpo2	chr8	+	85038334	85038489	85038377	85038489	85036914	85036977	1587	11,12	3,7	6,15	6,10	142	99	0.246319	0.985327	0.719,0.544	0.411,0.511	0.17
1588	ENSMUSG00000031691.14	Tnpo2	chr8	+	85038334	85038489	85038377	85038489	85037167	85037291	1588	1,0	3,3	1,1	2,0	142	99	0.894917	1	0.189,0.0	0.258,1.0	-0.534
1589	ENSMUSG00000031691.14	Tnpo2	chr8	+	85054691	85054797	85054721	85054797	85054325	85054421	1589	55,22	97,50	27,26	38,60	129	99	0.876656	1	0.303,0.252	0.353,0.25	-0.024
1591	ENSMUSG00000089682.10	Bcl2l2	chr14	+	54884373	54884813	54884624	54884813	54883796	54883884	1591	49,54	1,2	38,39	0,0	350	99	0.471781	1	0.933,0.884	1.0,1.0	-0.091
1592	ENSMUSG00000113204.1	Gm46430	chr13	-	74611263	74611387	74611263	74611321	74612723	74612948	1592	4,0	9,0	0,1	1,3	165	99	1	1	0.211,NA	0.0,0.167	0.128
1595	ENSMUSG00000020608.7	Smc6	chr12	+	11297102	11297285	11297149	11297285	11294922	11295083	1595	0,0	74,48	1,0	48,48	146	99	1	1	0.0,0.0	0.014,0.0	-0.007
1596	ENSMUSG00000024645.5	Timm21	chr18	-	84947833	84949291	84947833	84947939	84951002	84951524	1596	0,2	0,0	0,0	0,1	1451	99	1	1	NA,1.0	NA,0.0	1
1598	ENSMUSG00000033128.9	Gga1	chr15	+	78889715	78889868	78889719	78889868	78889002	78889110	1598	133159	3,4	75127	0,3	103	99	0.269465	1	0.977,0.974	1.0,0.976	-0.012
1600	ENSMUSG00000030374.15	Strn4	chr7	+	16831345	16831580	16831464	16831580	16831024	16831138	1600	0,0	25,7	1,0	4,7	218	99	1	1	0.0,0.0	0.102,0.0	-0.051
1601	ENSMUSG00000030374.15	Strn4	chr7	+	16831345	16831580	16831485	16831580	16831024	16831138	1601	0,0	161,91	1,0	79,85	239	99	1	1	0.0,0.0	0.005,0.0	-0.003
1602	ENSMUSG00000030374.15	Strn4	chr7	+	16831464	16831580	16831485	16831580	16831024	16831138	1602	25,7	161,91	4,7	79,85	120	99	0.0515848	0.496063	0.114,0.06	0.04,0.064	0.035
1604	ENSMUSG00000033857.12	Engase	chr11	+	118479085	118479287	118479089	118479287	118478882	118478953	1604	55,37	5,0	21,42	2,3	103	99	0.910006	1	0.914,1.0	0.91,0.931	0.036
1605	ENSMUSG00000033857.12	Engase	chr11	+	118486444	118486553	118486447	118486553	118485756	118485905	1605	62,25	103,64	31,38	38,62	102	99	0.205882	0.924987	0.369,0.275	0.442,0.373	-0.085
1606	ENSMUSG00000033857.12	Engase	chr11	+	118486705	118486936	118486821	118486936	118486447	118486553	1606	8,2	134102	0,3	70126	215	99	0.272884	1	0.027,0.009	0.0,0.011	0.012
1607	ENSMUSG00000027624.20	Epb41l1	chr2	+	156510732	156510881	156510735	156510881	156509131	156509307	1607	18,10	2,0	9,2	1,1	102	99	0.661568	1	0.897,1.0	0.897,0.66	0.17
1608	ENSMUSG00000027624.20	Epb41l1	chr2	+	156510732	156510881	156510756	156510881	156509131	156509307	1608	18,10	1,1	9,2	1,2	123	99	0.496386	1	0.935,0.889	0.879,0.446	0.25
1609	ENSMUSG00000027624.20	Epb41l1	chr2	+	156510735	156510881	156510756	156510881	156509131	156509307	1609	2,0	1,1	1,1	1,2	120	99	0.454852	1	0.623,0.0	0.452,0.292	-0.06
1611	ENSMUSG00000006169.20	Clint1	chr11	+	45907839	45908044	45907893	45908044	45906180	45906467	1611	109,56	538323	37,86	260295	153	99	0.466821	1	0.116,0.101	0.084,0.159	-0.013
1615	ENSMUSG00000005804.14	Bloc1s6	chr2	+	122744125	122744213	122744129	122744213	122742588	122742730	1615	93,44	11,8	36,50	8,8	103	99	0.48558	1	0.89,0.841	0.812,0.857	0.031
1616	ENSMUSG00000097290.9	1300002E11Rik	chr16	+	21800714	21800836	21800774	21800836	21795849	21795975	1616	14,13	27,20	6,8	1,18	159	99	0.364822	1	0.244,0.288	0.789,0.217	-0.237
1620	ENSMUSG00000025266.11	Gnl3l	chrX	-	151014020	151014150	151014020	151014089	151017200	151017322	1620	1,0	64,18	0,1	28,19	160	99	1	1	0.01,0.0	0.0,0.032	-0.011
1621	ENSMUSG00000056228.10	Cars2	chr8	-	11529579	11529885	11529579	11529713	11530294	11530424	1621	6,1	88,77	3,0	49,88	271	99	0.718099	1	0.024,0.005	0.022,0.0	0.004
1622	ENSMUSG00000056228.10	Cars2	chr8	-	11530294	11530427	11530294	11530424	11537271	11537355	1622	26,11	61,45	11,15	38,78	102	99	0.175005	0.880794	0.293,0.192	0.219,0.157	0.054
1623	ENSMUSG00000056228.10	Cars2	chr8	-	11530294	11530618	11530294	11530424	11537271	11537355	1623	2,2	61,45	0,0	38,78	293	99	1	1	0.011,0.015	0.0,0.0	0.013
1624	ENSMUSG00000056228.10	Cars2	chr8	-	11530294	11530618	11530294	11530427	11537271	11537355	1624	2,2	26,11	0,0	11,15	290	99	0.732318	1	0.026,0.058	0.0,0.0	0.042
1625	ENSMUSG00000056228.10	Cars2	chr8	-	11537271	11537355	11537271	11537351	11541897	11542003	1625	76,66	2,0	41,87	1,0	103	99	1	1	0.973,1.0	0.975,1.0	-0.001
1626	ENSMUSG00000038515.10	Grtp1	chr8	-	13179582	13179759	13179582	13179755	13186882	13186979	1626	0,1	249175	1,2	124208	103	99	1	1	0.0,0.005	0.008,0.009	-0.006
1627	ENSMUSG00000036099.16	Vezt	chr10	-	93990139	93990287	93990139	93990283	93993516	93993666	1627	29,29	2,0	15,21	0,0	103	99	0.376989	1	0.933,1.0	1.0,1.0	-0.033
1628	ENSMUSG00000036099.16	Vezt	chr10	-	93993516	93993666	93993516	93993654	93996837	93997113	1628	10,2	8,5	7,4	7,6	111	99	0.930842	1	0.527,0.263	0.471,0.373	-0.027
1631	ENSMUSG00000023277.13	Twf2	chr9	+	106211718	106211897	106211723	106211897	106206888	106206966	1631	41,53	2,0	16,32	0,2	104	99	0.54452	1	0.951,1.0	1.0,0.938	0.007
1633	ENSMUSG00000008690.15	Ncaph2	chr15	+	89370600	89370675	89370603	89370675	89370394	89370488	1633	68,78	390325	63,53	215289	102	99	0.489302	1	0.145,0.189	0.221,0.151	-0.019
1634	ENSMUSG00000032280.16	Tle3	chr9	+	61401852	61402057	61401855	61402057	61394607	61394682	1634	26,24	1,8	5,15	1,1	102	99	0.0961813	0.676023	0.962,0.744	0.829,0.936	-0.03
1635	ENSMUSG00000032280.16	Tle3	chr9	+	61401852	61402057	61401855	61402057	61394607	61394712	1635	13,2	1,2	9,8	1,2	102	99	0.596316	1	0.927,0.493	0.897,0.795	-0.136
1637	ENSMUSG00000017652.16	Cd40	chr2	+	165062211	165062364	165062285	165062364	165055626	165055758	1637	1,0	2,2	0,0	1,2	173	99	1	1	0.222,0.0	0.0,0.0	0.111
1641	ENSMUSG00000000127.15	Fer	chr17	+	63981479	63981686	63981482	63981686	63973064	63973157	1641	17,11	14,8	9,15	6,6	102	99	0.289903	1	0.541,0.572	0.593,0.708	-0.094
1643	ENSMUSG00000022587.14	Ly6e	chr15	+	74957776	74957877	74957779	74957877	74955482	74955717	1643	875781	414404	504704	236257	102	99	0.129643	0.778316	0.672,0.652	0.675,0.727	-0.039
1644	ENSMUSG00000022587.14	Ly6e	chr15	+	74957776	74957877	74957779	74957877	74957414	74957463	1644	5,4	1,1	3,2	0,2	102	99	0.509796	1	0.829,0.795	1.0,0.493	0.066
1651	ENSMUSG00000038690.15	Atp5j2	chr5	-	145188192	145188322	145188192	145188258	145191502	145191592	1651	25,13	5,6	6,14	11,5	163	99	0.104407	0.705005	0.752,0.568	0.249,0.63	0.22
1652	ENSMUSG00000037628.10	Cdkn3	chr14	+	46769832	46769936	46769835	46769936	46768865	46768897	1652	167154	26,30	85113	13,36	102	99	0.230712	0.953072	0.862,0.833	0.864,0.753	0.039
1653	ENSMUSG00000030720.16	Cln3	chr7	-	126582999	126583100	126582999	126583096	126583302	126583447	1653	3,0	9,10	2,3	6,14	103	99	0.4237	1	0.243,0.0	0.243,0.171	-0.086
1654	ENSMUSG00000039176.17	Polg	chr7	-	79456040	79456188	79456040	79456148	79456434	79456512	1654	6,2	107,71	3,1	41,73	139	99	0.491622	1	0.038,0.02	0.05,0.01	-0.001
1655	ENSMUSG00000039176.17	Polg	chr7	-	79456040	79456188	79456040	79456148	79456707	79456828	1655	1,0	0,1	0,0	1,0	139	99	1	1	1.0,0.0	0.0,NA	0.5
1656	ENSMUSG00000028134.11	Ptbp2	chr3	-	119718741	119720460	119718741	119720457	119720606	119720684	1656	28,3	17,3	9,6	6,6	102	99	0.688306	1	0.615,0.493	0.593,0.493	0.011
1657	ENSMUSG00000028134.11	Ptbp2	chr3	-	119726065	119726220	119726065	119726205	119740314	119740510	1657	2,1	20,3	1,5	4,6	114	99	0.047237	0.467878	0.08,0.224	0.178,0.42	-0.147
1658	ENSMUSG00000024483.19	Ankhd1	chr18	+	36614714	36614817	36614762	36614817	36613832	36613976	1658	58,12	26,6	27,22	13,8	147	99	0.852052	1	0.6,0.574	0.583,0.649	-0.029
1659	ENSMUSG00000024483.19	Ankhd1	chr18	+	36655422	36655677	36655473	36655677	36654092	36654266	1659	109,62	32,33	46,62	21,24	150	99	0.814857	1	0.692,0.554	0.591,0.63	0.012
1662	ENSMUSG00000061758.13	Akr1b10	chr6	+	34390054	34390132	34390079	34390132	34388775	34388892	1662	21,27	2,0	17,26	6,0	124	99	0.0401238	0.451918	0.893,1.0	0.693,1.0	0.1
1663	ENSMUSG00000036817.14	Sun1	chr5	+	139226678	139226885	139226705	139226885	139226577	139226604	1663	1,0	66,41	1,0	37,31	126	99	1	1	0.012,0.0	0.021,0.0	-0.005
1664	ENSMUSG00000036817.14	Sun1	chr5	+	139238827	139238939	139238830	139238939	139237878	139237922	1664	101,56	37,22	53,61	18,26	102	99	0.950563	1	0.726,0.712	0.741,0.695	0.001
1665	ENSMUSG00000020400.17	Tnip1	chr11	-	54910786	54911571	54910786	54911497	54915496	54915587	1665	34,43	90122	18,46	39,75	173	99	0.0684531	0.568293	0.178,0.168	0.209,0.26	-0.061
1666	ENSMUSG00000072772.3	Grcc10	chr6	-	124739182	124739515	124739182	124739413	124740518	124740695	1666	5,0	238387	0,3	129299	201	99	1	1	0.01,0.0	0.0,0.005	0.003
1668	ENSMUSG00000062031.13	Pgghg	chr7	+	140946788	140947656	140946793	140947656	140946501	140946713	1668	59,45	2,1	24,30	3,0	104	99	0.905991	1	0.966,0.977	0.884,1.0	0.03
1670	ENSMUSG00000035478.14	Mbd3	chr10	-	80392538	80393280	80392538	80393018	80393892	80394070	1670	429459	4,4	262376	2,5	361	99	0.838951	1	0.967,0.969	0.973,0.954	0.004
1671	ENSMUSG00000035478.14	Mbd3	chr10	-	80395063	80395285	80395063	80395201	80395435	80395595	1671	19,20	305243	9,14	135232	183	99	0.588771	1	0.033,0.043	0.035,0.032	0.004
1673	ENSMUSG00000079487.11	Med12	chrX	+	101293936	101294012	101293957	101294012	101293792	101293870	1673	0,2	51,24	0,1	24,47	120	99	0.676221	1	0.0,0.064	0.0,0.017	0.024
1674	ENSMUSG00000079487.11	Med12	chrX	+	101296592	101296733	101296616	101296733	101295841	101296088	1674	61,36	0,0	23,29	0,1	123	99	1	1	1.0,1.0	1.0,0.959	0.02
1685	ENSMUSG00000020929.14	Eftud2	chr11	-	102840023	102840118	102840023	102840081	102840263	102840382	1685	375365	0,0	205327	1,0	136	99	1	1	1.0,1.0	0.993,1.0	0.004
1686	ENSMUSG00000020929.14	Eftud2	chr11	-	102868586	102868652	102868586	102868622	102869094	102869170	1686	257170	9,3	146165	0,8	129	99	0.740763	1	0.956,0.978	1.0,0.941	-0.003
1687	ENSMUSG00000020929.14	Eftud2	chr11	-	102871019	102871185	102871019	102871182	102877609	102877718	1687	15,2	160,70	7,7	73106	102	99	0.779641	1	0.083,0.027	0.085,0.06	-0.018
1688	ENSMUSG00000041528.15	Rnf123	chr9	-	108056356	108056448	108056356	108056432	108056520	108056709	1688	3,1	93,64	3,6	47,80	115	99	0.0526181	0.501169	0.027,0.013	0.052,0.061	-0.036
1689	ENSMUSG00000041528.15	Rnf123	chr9	-	108061753	108061861	108061753	108061859	108062561	108062645	1689	93,50	1,0	52,55	0,2	101	99	1	1	0.989,1.0	1.0,0.964	0.012
1690	ENSMUSG00000041528.15	Rnf123	chr9	-	108077721	108077897	108077721	108077839	108078799	108079301	1690	6,2	4,0	2,0	0,0	157	99	1	1	0.486,1.0	1.0,NA	-0.257
1693	ENSMUSG00000031903.7	Pla2g15	chr8	+	106161083	106161308	106161208	106161308	106160580	106160679	1693	2,4	1,0	2,4	1,0	224	99	1	1	0.469,1.0	0.469,1.0	0
1694	ENSMUSG00000063362.13	Alg11	chr8	+	22064999	22065931	22065125	22065931	22061885	22062116	1694	16,3	0,1	5,5	0,0	225	99	1	1	1.0,0.569	1.0,1.0	-0.216
1695	ENSMUSG00000053286.11	Trmt1l	chr1	+	151448225	151448497	151448253	151448497	151443246	151443326	1695	5,4	67,45	0,1	47,65	127	99	0.00433279	0.15822	0.055,0.065	0.0,0.012	0.054
1696	ENSMUSG00000030269.14	Mtmr14	chr6	+	113277789	113277945	113277830	113277945	113270521	113270701	1696	65,53	1,6	41,47	7,5	140	99	0.0827058	0.623759	0.979,0.862	0.806,0.869	0.083
1703	ENSMUSG00000058290.4	Espl1	chr15	+	102296730	102296849	102296759	102296849	102296304	102296639	1703	1,0	2,0	1,1	1,0	128	99	1	1	0.279,NA	0.436,1.0	-0.439
1704	ENSMUSG00000021932.13	Rnaseh2b	chr14	+	62348520	62348628	62348561	62348628	62346567	62346642	1704	163113	6,6	77117	2,9	140	99	0.654513	1	0.951,0.93	0.965,0.902	0.007
1705	ENSMUSG00000017721.15	Pigt	chr2	+	164501080	164501650	164501484	164501650	164500431	164500518	1705	486375	1,1	274329	1,0	503	99	1	1	0.99,0.987	0.982,1.0	-0.003
1706	ENSMUSG00000002881.14	Nab1	chr1	-	52464784	52464947	52464784	52464944	52466889	52466979	1706	116,84	13,7	69,55	8,12	102	99	0.188773	0.899059	0.896,0.921	0.893,0.816	0.054
1707	ENSMUSG00000004100.12	Ppan	chr9	+	20891082	20891365	20891286	20891365	20890904	20891012	1707	234181	0,1	100120	0,0	303	99	1	1	1.0,0.983	1.0,1.0	-0.008
1708	ENSMUSG00000034729.16	Mrps10	chr17	+	47372572	47372645	47372575	47372645	47372426	47372491	1708	109105	86,80	38,64	49,80	102	99	0.0116256	0.254079	0.552,0.56	0.429,0.437	0.123
1709	ENSMUSG00000034729.16	Mrps10	chr17	+	47372575	47375109	47374972	47375109	47372426	47372491	1709	86,80	15,4	49,80	4,13	2496	99	0.669298	1	0.185,0.442	0.327,0.196	0.052
1711	ENSMUSG00000056394.17	Lig1	chr7	+	13286557	13286684	13286560	13286684	13285256	13285392	1711	248124	5,2	130162	3,0	102	99	0.486213	1	0.98,0.984	0.977,1.0	-0.006
1712	ENSMUSG00000056394.17	Lig1	chr7	+	13289387	13289495	13289393	13289495	13288663	13288759	1712	10,4	228122	9,12	113115	105	99	0.0209984	0.339415	0.04,0.03	0.07,0.09	-0.045
1714	ENSMUSG00000025888.6	Casp1	chr9	+	5302416	5303171	5302997	5303171	5299279	5299546	1714	4,2	0,0	2,2	1,0	680	99	1	1	1.0,1.0	0.226,1.0	0.387
1715	ENSMUSG00000002102.15	Psmc3	chr2	+	91056641	91056801	91056657	91056801	91055904	91056042	1715	8,4	774868	6,6	398783	115	99	1	1	0.009,0.004	0.013,0.007	-0.004
1719	ENSMUSG00000074129.14	Rpl13a	chr7	-	45126114	45126253	45126114	45126237	45126477	45126537	1719	63103	789210966	44,95	47238495	115	99	1	1	0.007,0.008	0.008,0.01	-0.002
1720	ENSMUSG00000074129.14	Rpl13a	chr7	-	45126708	45126827	45126708	45126794	45126990	45127092	1720	5,3	74029600	7,10	44918495	132	99	1	1	0.001,0.0	0.001,0.001	-0.001
1721	ENSMUSG00000074129.14	Rpl13a	chr7	-	45126990	45127092	45126990	45127087	45127208	45127274	1721	842710024	17,28	46188832	10,23	104	99	1	1	0.998,0.997	0.998,0.997	0
1722	ENSMUSG00000003234.16	Abcf3	chr16	+	20551473	20551554	20551478	20551554	20550420	20550687	1722	72103	6,1	70104	4,2	104	99	0.884878	1	0.92,0.99	0.943,0.98	-0.006
1723	ENSMUSG00000042520.16	Ubap2l	chr3	-	90002278	90002476	90002278	90002473	90003244	90003312	1723	100,80	15,29	66,74	13,11	102	99	0.247411	0.986487	0.866,0.728	0.831,0.867	-0.052
1724	ENSMUSG00000032413.12	Rasa2	chr9	-	96566015	96568487	96566015	96566122	96569019	96569094	1724	30,9	0,0	13,9	0,1	2464	99	1	1	1.0,1.0	1.0,0.266	0.367
1725	ENSMUSG00000025899.14	Alkbh8	chr9	+	3349357	3349490	3349419	3349490	3347803	3347908	1725	1,0	16,8	0,0	8,12	161	99	1	1	0.037,0.0	0.0,0.0	0.018
1727	ENSMUSG00000017664.16	Slc35c2	chr2	-	165280785	165280954	165280785	165280891	165281307	165281380	1727	81183	1,4	37134	0,6	162	99	0.542591	1	0.98,0.965	1.0,0.932	0.006
1728	ENSMUSG00000017664.16	Slc35c2	chr2	-	165282782	165282933	165282782	165282862	165283248	165283600	1728	81168	0,5	34132	2,3	170	99	0.64996	1	1.0,0.951	0.908,0.962	0.04
1729	ENSMUSG00000017664.16	Slc35c2	chr2	-	165283248	165283603	165283248	165283535	165286480	165286552	1729	1,1	0,1	0,2	0,1	167	99	1	1	1.0,0.372	NA,0.542	0.144
1730	ENSMUSG00000017664.16	Slc35c2	chr2	-	165283248	165283600	165283248	165283535	165287683	165287755	1730	1,8	0,4	0,5	0,1	164	99	1	1	1.0,0.547	NA,0.751	0.023
1731	ENSMUSG00000031672.8	Got2	chr8	-	95866820	95867207	95866820	95866971	95869471	95869637	1731	0,2	461330	0,0	257347	335	99	1	1	0.0,0.002	0.0,0.0	0.001
1732	ENSMUSG00000025665.16	Rps6ka6	chrX	-	111400207	111400284	111400207	111400269	111404677	111404839	1732	9,9	12,5	2,12	4,6	114	99	0.863073	1	0.394,0.61	0.303,0.635	0.033
1735	ENSMUSG00000028430.14	Nol6	chr4	-	41121451	41121586	41121451	41121500	41121778	41121947	1735	136,65	1,1	69,58	2,1	185	99	0.523612	1	0.986,0.972	0.949,0.969	0.02
1736	ENSMUSG00000020171.8	Yeats4	chr10	-	117220332	117220455	117220332	117220427	117220531	117220598	1736	0,1	151142	0,0	75103	127	99	1	1	0.0,0.005	0.0,0.0	0.003
1746	ENSMUSG00000036825.12	Ssx2ip	chr3	+	146432972	146433146	146432975	146433146	146432480	146432617	1746	120,72	60,30	71,50	37,34	102	99	0.296395	1	0.66,0.7	0.651,0.588	0.06
1747	ENSMUSG00000090210.7	Itga10	chr3	+	96656440	96656533	96656443	96656533	96656151	96656293	1747	0,4	2,0	2,0	1,0	102	99	1	1	0.0,1.0	0.66,NA	-0.16
1748	ENSMUSG00000007207.10	Stx1a	chr5	+	135048910	135049104	135048993	135049104	135045596	135045734	1748	10,3	1,0	5,3	0,0	182	99	1	1	0.845,1.0	1.0,1.0	-0.078
1749	ENSMUSG00000041301.15	Cftr	chr6	+	18255933	18256041	18255952	18256041	18255379	18255474	1749	2,0	2,0	0,0	2,0	118	99	1	1	0.456,NA	0.0,NA	0.456
1750	ENSMUSG00000024807.18	Syvn1	chr19	+	6052547	6053709	6052559	6053709	6052327	6052479	1750	122109	1,0	67114	0,0	111	99	1	1	0.991,1.0	1.0,1.0	-0.004
1751	ENSMUSG00000033147.16	Slc22a15	chr3	-	101880008	101880224	101880008	101880187	101883459	101883589	1751	9,4	3,1	0,3	0,1	136	99	1	1	0.686,0.744	NA,0.686	0.029
1754	ENSMUSG00000039410.16	Prdm16	chr4	-	154337642	154337730	154337642	154337727	154340720	154342137	1754	0,4	3,2	1,2	0,3	102	99	0.281693	1	0.0,0.66	1.0,0.393	-0.366
1756	ENSMUSG00000039410.16	Prdm16	chr4	-	154476638	154476689	154476638	154476686	154528581	154528931	1756	2,6	1,0	0,1	0,0	102	99	1	1	0.66,1.0	NA,1.0	-0.17
1757	ENSMUSG00000043065.12	Spice1	chr16	+	44357743	44357903	44357759	44357903	44356144	44356192	1757	2,0	14,0	0,0	11,4	115	99	1	1	0.11,NA	0.0,0.0	0.11
1760	ENSMUSG00000022679.13	Mpv17l	chr16	+	13946528	13946587	13946557	13946587	13944665	13944736	1760	2,0	27,9	0,1	8,18	128	99	1	1	0.054,0.0	0.0,0.041	0.006
1761	ENSMUSG00000024283.15	Wac	chr18	+	7871530	7871744	7871548	7871744	7869990	7870027	1761	6,2	82,33	6,6	32,39	117	99	0.0627415	0.54593	0.058,0.049	0.137,0.115	-0.072
1762	ENSMUSG00000024283.15	Wac	chr18	+	7917552	7917675	7917561	7917675	7916051	7916297	1762	129,78	12,1	81,77	9,6	108	99	0.308678	1	0.908,0.986	0.892,0.922	0.04
1763	ENSMUSG00000024283.15	Wac	chr18	+	7917552	7917675	7917564	7917675	7916051	7916297	1763	129,78	1,2	81,77	1,0	111	99	0.705655	1	0.991,0.972	0.986,1.0	-0.011
1764	ENSMUSG00000024283.15	Wac	chr18	+	7917561	7917675	7917564	7917675	7916051	7916297	1764	12,1	1,2	9,6	1,0	102	99	0.0665569	0.567586	0.921,0.327	0.897,1.0	-0.325
1765	ENSMUSG00000024283.15	Wac	chr18	+	7921421	7921608	7921424	7921608	7920131	7920250	1765	188107	7,7	81127	3,8	102	99	0.901588	1	0.963,0.937	0.963,0.939	-0.001
1766	ENSMUSG00000025396.7	Hsd17b6	chr10	-	128000561	128000676	128000561	128000671	128007444	128007508	1766	1,1	0,2	0,0	2,0	104	99	1	1	1.0,0.322	0.0,NA	0.661
1768	ENSMUSG00000026648.18	Dclre1c	chr2	+	3436988	3437090	3437029	3437090	3436437	3436493	1768	14,8	1,0	6,5	0,0	140	99	1	1	0.908,1.0	1.0,1.0	-0.046
1769	ENSMUSG00000026648.18	Dclre1c	chr2	+	3437001	3437090	3437029	3437090	3436437	3436493	1769	6,1	1,0	3,0	0,0	127	99	1	1	0.824,1.0	1.0,NA	-0.088
1770	ENSMUSG00000026853.15	Crat	chr2	-	30403488	30403641	30403488	30403626	30404527	30404590	1770	2,3	38,99	0,7	27,75	114	99	0.381126	1	0.044,0.026	0.0,0.075	-0.003
1771	ENSMUSG00000029622.16	Arpc1b	chr5	+	145125878	145125966	145125890	145125966	145125577	145125784	1771	16,16	12101077	6,12	6951084	111	99	0.523363	1	0.012,0.013	0.008,0.01	0.003
1772	ENSMUSG00000028943.18	Espn	chr4	-	152123713	152123793	152123713	152123790	152128068	152128332	1772	77316	2,5	72178	1,9	102	99	0.125306	0.77185	0.974,0.984	0.986,0.95	0.011
1776	ENSMUSG00000001441.13	Npepps	chr11	-	97236064	97236221	97236064	97236169	97238093	97238258	1776	4,0	288180	2,4	144193	151	99	1	1	0.009,0.0	0.009,0.013	-0.006
1778	ENSMUSG00000057982.8	Zfp809	chr9	+	22236027	22236294	22236201	22236294	22235019	22235146	1778	4,6	17,7	1,4	10,15	273	99	0.156118	0.840193	0.079,0.237	0.035,0.088	0.097
1786	ENSMUSG00000022900.14	Ildr1	chr16	+	36721435	36721669	36721537	36721669	36716106	36716253	1786	0,1	20,6	0,0	15,16	201	99	1	1	0.0,0.076	0.0,0.0	0.038
1791	ENSMUSG00000000916.15	Nsun5	chr5	+	135371497	135371606	135371505	135371606	135371240	135371415	1791	66,50	10,0	26,28	1,0	107	99	0.00537977	0.168093	0.859,1.0	0.96,1.0	-0.05
1792	ENSMUSG00000028099.8	Polr3c	chr3	-	96716666	96716805	96716666	96716747	96719233	96719326	1792	9,4	174126	4,6	108111	157	99	0.901589	1	0.032,0.02	0.023,0.033	-0.002
1793	ENSMUSG00000063849.6	Ppcdc	chr9	-	57415085	57415472	57415085	57415254	57420162	57420291	1793	29,12	12,24	16,9	8,20	317	99	0.705006	1	0.43,0.135	0.384,0.123	0.029
1795	ENSMUSG00000006676.16	Usp19	chr9	+	108493560	108493863	108493563	108493863	108493349	108493483	1795	76,51	11,8	38,54	8,10	102	99	0.489098	1	0.87,0.861	0.822,0.84	0.034
1796	ENSMUSG00000006676.16	Usp19	chr9	+	108495033	108495254	108495039	108495254	108494811	108494927	1796	106,56	17,14	71,75	18,17	105	99	0.445781	1	0.855,0.79	0.788,0.806	0.025
1797	ENSMUSG00000006676.16	Usp19	chr9	+	108498122	108498241	108498131	108498241	108497895	108498036	1797	142102	14,16	56100	8,10	108	99	0.77916	1	0.903,0.854	0.865,0.902	-0.005
1800	ENSMUSG00000066800.11	Rnasel	chr1	+	153753606	153755213	153753634	153755213	153752844	153752947	1800	120,53	20,7	51,92	7,7	127	99	0.169006	0.868463	0.824,0.855	0.85,0.911	-0.041
1801	ENSMUSG00000057133.14	Chd6	chr2	-	161041984	161042132	161041984	161042129	161052387	161052905	1801	7,6	0,0	6,2	0,3	102	99	0.0619255	0.542954	1.0,1.0	1.0,0.393	0.303
1802	ENSMUSG00000022844.8	Pdia5	chr16	-	35410293	35410454	35410293	35410435	35410926	35410997	1802	182105	3,2	81,89	1,9	118	99	0.0250078	0.377572	0.981,0.978	0.985,0.892	0.041
1803	ENSMUSG00000021280.9	Exoc3l4	chr12	+	111417661	111417754	111417688	111417754	111417475	111417520	1803	4,27	2,0	3,7	0,2	126	99	0.622303	1	0.611,1.0	1.0,0.733	-0.061
1804	ENSMUSG00000021280.9	Exoc3l4	chr12	+	111421427	111421583	111421498	111421583	111418759	111418864	1804	1,8	1,45	2,5	3,12	170	99	0.328844	1	0.368,0.094	0.28,0.195	-0.007
1805	ENSMUSG00000021280.9	Exoc3l4	chr12	+	111421427	111421583	111421498	111421583	111420588	111420650	1805	0,3	4,28	1,6	3,11	170	99	0.0114973	0.254079	0.0,0.059	0.163,0.241	-0.173
1806	ENSMUSG00000043467.19	Zbtb37	chr1	-	161031804	161032764	161031804	161032761	161034087	161034284	1806	1,0	0,0	0,0	2,0	102	99	1	1	1.0,NA	0.0,NA	1
1810	ENSMUSG00000011096.17	Akt1s1	chr7	+	44853761	44853857	44853779	44853857	44852570	44852959	1810	2,2	149215	0,0	87200	117	99	1	1	0.011,0.008	0.0,0.0	0.009
1811	ENSMUSG00000024735.13	Prpf19	chr19	+	10898925	10899124	10898982	10899124	10897816	10897893	1811	43,13	591364	13,30	340338	156	99	0.730976	1	0.044,0.022	0.024,0.053	-0.005
1813	ENSMUSG00000014444.17	Piezo1	chr8	-	122489554	122489626	122489554	122489616	122490062	122490163	1813	5,6	1,0	11,4	1,0	109	99	1	1	0.82,1.0	0.909,1.0	-0.045
1815	ENSMUSG00000014444.17	Piezo1	chr8	-	122502121	122502311	122502121	122502308	122506028	122506167	1815	7,1	2,0	4,7	0,0	102	99	0.811428	1	0.773,1.0	1.0,1.0	-0.113
1819	ENSMUSG00000058291.14	Zfp68	chr5	-	138616469	138616565	138616469	138616559	138617054	138617167	1819	16,9	2,3	15,16	0,3	105	99	0.232375	0.955352	0.883,0.739	1.0,0.834	-0.106
1820	ENSMUSG00000058291.14	Zfp68	chr5	-	138616469	138616614	138616469	138616559	138617054	138617167	1820	3,0	2,3	1,1	0,3	154	99	0.583254	1	0.491,0.0	1.0,0.176	-0.342
1827	ENSMUSG00000018167.10	Stard3	chr11	+	98375003	98375157	98375079	98375157	98372069	98372342	1827	2,1	94,92	0,4	63,85	175	99	0.674511	1	0.012,0.006	0.0,0.026	-0.004
1828	ENSMUSG00000018167.10	Stard3	chr11	+	98376489	98376607	98376497	98376607	98375674	98375728	1828	73,62	1,0	37,70	0,0	107	99	1	1	0.985,1.0	1.0,1.0	-0.008
1829	ENSMUSG00000023452.19	Pisd	chr5	-	32737985	32738146	32737985	32738032	32738387	32738534	1829	470387	3,4	259380	1,1	213	99	0.822398	1	0.986,0.978	0.992,0.994	-0.011
1831	ENSMUSG00000038780.14	Smurf1	chr5	-	144880624	144880709	144880624	144880700	144881617	144881819	1831	46,17	6,11	17,22	3,7	108	99	0.735471	1	0.875,0.586	0.839,0.742	-0.06
1834	ENSMUSG00000022897.15	Dyrk1a	chr16	+	94663741	94663861	94663768	94663861	94659496	94659693	1834	30,18	39,24	15,22	14,24	126	99	0.42714	1	0.377,0.371	0.457,0.419	-0.064
1836	ENSMUSG00000036916.13	Zfp280c	chrX	-	48578379	48578556	48578379	48578529	48588702	48588749	1836	6,0	6,1	2,4	2,2	126	99	0.335782	1	0.44,0.0	0.44,0.611	-0.305
1840	ENSMUSG00000058440.14	Nrf1	chr6	+	30089911	30090146	30089914	30090146	30088832	30088988	1840	28,19	24,11	9,16	4,12	102	99	0.665308	1	0.531,0.626	0.686,0.564	-0.046
1843	ENSMUSG00000055762.16	Eef1d	chr15	-	75901131	75901255	75901131	75901252	75902678	75903818	1843	0,2	1,0	0,1	0,0	102	99	1	1	0.0,1.0	NA,1.0	-0.5
1844	ENSMUSG00000055762.16	Eef1d	chr15	-	75901131	75901255	75901131	75901252	75909244	75909319	1844	840952	56,48	517770	47,73	102	99	0.00612312	0.182156	0.936,0.951	0.914,0.911	0.031
1845	ENSMUSG00000055762.16	Eef1d	chr15	-	75901131	75901255	75901131	75901252	75909459	75909556	1845	15,8	2,0	8,8	1,2	102	99	0.236198	0.961862	0.879,1.0	0.886,0.795	0.099
1846	ENSMUSG00000006932.17	Ctnnb1	chr9	+	120950893	120951147	120951021	120951147	120950521	120950749	1846	940606	5,1	520604	0,2	227	99	1	1	0.988,0.996	1.0,0.992	-0.004
1847	ENSMUSG00000006932.17	Ctnnb1	chr9	+	120957106	120957226	120957109	120957226	120955913	120955972	1847	1239955	1,3	651904	0,3	102	99	1	1	0.999,0.997	1.0,0.997	0
1851	ENSMUSG00000074643.12	Cpne1	chr2	-	156073798	156074035	156073798	156073992	156074175	156074309	1851	59,23	2,0	41,40	1,0	142	99	0.612705	1	0.954,1.0	0.966,1.0	-0.006
1852	ENSMUSG00000069565.12	Dazap1	chr10	+	80277571	80277682	80277574	80277682	80274803	80274869	1852	72,49	513368	45,57	267406	102	99	0.565252	1	0.12,0.114	0.141,0.12	-0.014
1853	ENSMUSG00000017288.15	Vps53	chr11	-	76113940	76114082	76113940	76114077	76117058	76117201	1853	147118	6,3	58109	2,4	104	99	0.876701	1	0.959,0.974	0.965,0.963	0.002
1856	ENSMUSG00000041939.14	Mvk	chr5	+	114450240	114450421	114450276	114450421	114446158	114446306	1856	64,61	122129	30,73	69103	135	99	0.479366	1	0.278,0.257	0.242,0.342	-0.025
1858	ENSMUSG00000034684.12	Sema3f	chr9	-	107684687	107684816	107684687	107684776	107685324	107685547	1858	0,0	5,0	0,1	0,0	139	99	1	1	0.0,NA	NA,1.0	-1
1865	ENSMUSG00000025158.7	Rfng	chr11	-	120782382	120783160	120782382	120782548	120783267	120783370	1865	102,74	0,0	45,73	1,0	711	99	1	1	1.0,1.0	0.862,1.0	0.069
1870	ENSMUSG00000025157.8	Zdhhc16	chr19	+	41938719	41938836	41938807	41938836	41938363	41938452	1870	11,5	97,66	4,9	43,58	187	99	0.584593	1	0.057,0.039	0.047,0.076	-0.013
1871	ENSMUSG00000023051.11	Tarbp2	chr15	+	102521120	102521213	102521137	102521213	102519121	102519291	1871	45,32	6,4	10,26	4,1	116	99	0.865842	1	0.865,0.872	0.681,0.957	0.05
1872	ENSMUSG00000023051.11	Tarbp2	chr15	+	102521120	102521213	102521137	102521213	102520474	102520577	1872	166178	12,17	53128	10,12	116	99	0.274562	1	0.922,0.899	0.819,0.901	0.051
1873	ENSMUSG00000017631.19	Abr	chr11	-	76459180	76459346	76459180	76459272	76461292	76461414	1873	207111	3,1	87150	1,0	173	99	0.569273	1	0.975,0.985	0.98,1.0	-0.01
1874	ENSMUSG00000035851.14	Ythdc1	chr5	+	86831772	86831836	86831796	86831836	86831663	86831700	1874	51,36	124,64	26,35	64,93	123	99	0.397123	1	0.249,0.312	0.246,0.232	0.041
1876	ENSMUSG00000071669.14	Snx29	chr16	+	11420700	11420783	11420703	11420783	11418822	11418898	1876	5,6	0,1	4,11	5,1	102	99	0.00492129	0.15957	1.0,0.853	0.437,0.914	0.251
1877	ENSMUSG00000051169.14	Rpusd3	chr6	-	113416306	113416446	113416306	113416432	113416788	113416912	1877	33,35	1,7	19,32	4,2	113	99	0.841616	1	0.967,0.814	0.806,0.933	0.021
1878	ENSMUSG00000038745.15	Nlrp6	chr7	+	140925076	140925208	140925115	140925208	140922409	140924156	1878	0,0	864650	1,0	378641	138	99	1	1	0.0,0.0	0.002,0.0	-0.001
1879	ENSMUSG00000066232.4	Ipo7	chr7	+	110042785	110042885	110042828	110042885	110041980	110042115	1879	265117	6,0	137175	0,0	142	99	0.52348	1	0.969,1.0	1.0,1.0	-0.016
1881	ENSMUSG00000037426.18	Depdc5	chr5	+	32864009	32864312	32864157	32864312	32863712	32863743	1881	0,0	1,0	0,1	0,0	247	99	1	1	0.0,NA	NA,1.0	-1
1882	ENSMUSG00000037426.18	Depdc5	chr5	+	32937520	32937704	32937547	32937704	32933949	32934015	1882	8,6	16,7	6,2	3,9	126	99	0.934555	1	0.282,0.402	0.611,0.149	-0.038
1886	ENSMUSG00000004221.16	Ikbkg	chrX	+	74437163	74437282	74437166	74437282	74433802	74434014	1886	68,19	14,5	31,26	12,10	102	99	0.124193	0.769104	0.825,0.787	0.715,0.716	0.091
1890	ENSMUSG00000068735.14	Trp53i11	chr2	+	93197461	93197748	93197608	93197748	93196896	93196978	1890	18,11	29,12	9,18	15,3	246	99	0.206961	0.927469	0.2,0.269	0.194,0.707	-0.216
1891	ENSMUSG00000068735.14	Trp53i11	chr2	+	93197461	93197748	93197611	93197748	93196896	93196978	1891	18,11	73,27	9,18	41,22	249	99	0.308504	1	0.089,0.139	0.08,0.245	-0.049
1892	ENSMUSG00000068735.14	Trp53i11	chr2	+	93197608	93197748	93197611	93197748	93196896	93196978	1892	29,12	73,27	15,3	41,22	102	99	0.224923	0.946438	0.278,0.301	0.262,0.117	0.1
1900	ENSMUSG00000032336.17	Nptn	chr9	+	58650496	58650518	58650508	58650518	58643528	58643802	1900	256238	2,1	136220	0,0	111	99	1	1	0.991,0.995	1.0,1.0	-0.007
1901	ENSMUSG00000023994.13	Nfya	chr17	-	48392339	48392500	48392339	48392488	48393179	48393285	1901	1,0	44,24	2,1	15,14	111	99	0.399418	1	0.02,0.0	0.106,0.06	-0.073
1902	ENSMUSG00000023994.13	Nfya	chr17	-	48392339	48392506	48392339	48392488	48393179	48393285	1902	28,18	44,24	24,23	15,14	117	99	0.00487255	0.159495	0.35,0.388	0.575,0.582	-0.21
1903	ENSMUSG00000023994.13	Nfya	chr17	-	48392339	48392506	48392339	48392500	48393179	48393285	1903	28,18	1,0	24,23	2,1	105	99	0.299366	1	0.964,1.0	0.919,0.956	0.044
1904	ENSMUSG00000023994.13	Nfya	chr17	-	48398981	48399068	48398981	48399065	48400437	48400580	1904	0,1	2,0	1,0	2,2	102	99	1	1	0.0,1.0	0.327,0.0	0.337
1905	ENSMUSG00000004264.17	Phb2	chr6	+	124713983	124714959	124714829	124714959	124713061	124713141	1905	14351492	1,2	7581313	0,2	945	99	1	1	0.993,0.987	1.0,0.986	-0.003
1906	ENSMUSG00000042747.12	Krtcap2	chr3	+	89246777	89246932	89246780	89246932	89245965	89246515	1906	560783	23,43	355639	21,39	102	99	0.333374	1	0.959,0.946	0.943,0.941	0.01
1907	ENSMUSG00000042747.12	Krtcap2	chr3	+	89246777	89246932	89246780	89246932	89246433	89246593	1907	25,27	15,19	13,40	6,11	102	99	0.0508465	0.49228	0.618,0.58	0.678,0.779	-0.13
1910	ENSMUSG00000098789.7	Jmjd7	chr2	+	120031501	120031651	120031574	120031651	120031306	120031402	1910	4,0	34,23	1,6	25,37	172	99	0.346441	1	0.063,0.0	0.023,0.085	-0.023
1911	ENSMUSG00000033767.14	Tmem131l	chr3	-	83900326	83900418	83900326	83900415	83901345	83901466	1911	32,24	7,5	17,13	2,6	102	99	0.889202	1	0.816,0.823	0.892,0.678	0.034
1912	ENSMUSG00000033767.14	Tmem131l	chr3	-	83913263	83913388	83913263	83913385	83919450	83919599	1912	45,28	8,0	11,12	2,1	102	99	0.557929	1	0.845,1.0	0.842,0.921	0.041
1913	ENSMUSG00000033767.14	Tmem131l	chr3	-	83921939	83922562	83921939	83922559	83922947	83923097	1913	27,13	2,0	10,13	0,0	102	99	0.315188	1	0.929,1.0	1.0,1.0	-0.035
1915	ENSMUSG00000070425.13	Xntrpc	chr7	+	102071186	102071361	102071218	102071361	102065712	102065804	1915	3,0	3,0	2,2	0,0	131	99	1	1	0.43,NA	1.0,1.0	-0.57
1923	ENSMUSG00000026333.14	Gin1	chr1	+	97782926	97783232	97783193	97783232	97777325	97777519	1923	16,7	6,2	9,6	1,2	366	99	0.431238	1	0.419,0.486	0.709,0.448	-0.126
1924	ENSMUSG00000029106.14	Add1	chr5	+	34629135	34629172	34629138	34629172	34628414	34628513	1924	64,28	6,2	31,32	1,2	102	99	0.186996	0.895326	0.912,0.931	0.968,0.94	-0.032
1925	ENSMUSG00000045409.16	Trim39	chr17	-	36258872	36260945	36258872	36260921	36261490	36261606	1925	2,3	43,5	1,0	20,17	123	99	0.0384737	0.443738	0.036,0.326	0.039,0.0	0.162
1929	ENSMUSG00000040557.14	Mettl27	chr5	+	134932621	134932847	134932720	134932847	134932372	134932410	1929	20,5	3,2	6,9	0,2	198	99	0.151283	0.829127	0.769,0.556	1.0,0.692	-0.183
1933	ENSMUSG00000042198.12	Chchd7	chr4	+	3939378	3939526	3939423	3939526	3938913	3939131	1933	69167	31,80	39132	26,60	144	99	0.652409	1	0.605,0.589	0.508,0.602	0.042
1934	ENSMUSG00000042198.12	Chchd7	chr4	+	3942634	3942819	3942720	3942819	3941245	3941311	1934	0,0	275445	1,0	188300	185	99	1	1	0.0,0.0	0.003,0.0	-0.002
1935	ENSMUSG00000023206.16	Il15ra	chr2	+	11723412	11723610	11723511	11723610	11720012	11720105	1935	34,15	0,1	15,10	3,1	198	99	0.00746282	0.203769	1.0,0.882	0.714,0.833	0.168
1937	ENSMUSG00000030035.14	Wbp1	chr6	-	83120184	83120876	83120184	83120287	83121202	83121559	1937	131,87	48,43	80104	20,39	688	99	0.227512	0.953072	0.282,0.225	0.365,0.277	-0.068
1940	ENSMUSG00000022211.9	Carmil3	chr14	+	55507916	55508264	55507919	55508264	55507684	55507804	1940	2,0	2,0	1,2	1,2	102	99	1	1	0.493,NA	0.493,0.493	0
1941	ENSMUSG00000028580.15	Pum1	chr4	+	130743689	130743794	130743692	130743794	130741462	130741556	1941	43,18	52,21	20,15	20,26	102	99	0.749052	1	0.445,0.454	0.493,0.359	0.024
1942	ENSMUSG00000030083.11	Abtb1	chr6	-	88838117	88838285	88838117	88838265	88838379	88838478	1942	51,35	8,1	29,21	1,2	119	99	0.282071	1	0.841,0.967	0.96,0.897	-0.025
1945	ENSMUSG00000041459.15	Tardbp	chr4	-	148612381	148617705	148612381	148617635	148618664	148618791	1945	43,41	3,1	31,25	2,4	169	99	0.228473	0.953072	0.894,0.96	0.901,0.785	0.084
1946	ENSMUSG00000041459.15	Tardbp	chr4	-	148617565	148617737	148617565	148617635	148618664	148618791	1946	25,27	3,1	19,13	2,4	201	99	0.180105	0.895326	0.804,0.93	0.824,0.615	0.147
1947	ENSMUSG00000041459.15	Tardbp	chr4	-	148617565	148617825	148617565	148617635	148618664	148618791	1947	32,27	3,1	20,25	2,4	289	99	0.254683	0.999949	0.785,0.902	0.774,0.682	0.116
1948	ENSMUSG00000041459.15	Tardbp	chr4	-	148617565	148617737	148617565	148617705	148618664	148618791	1948	0,1	18,15	0,0	12,12	131	99	1	1	0.0,0.048	0.0,0.0	0.024
1949	ENSMUSG00000041459.15	Tardbp	chr4	-	148617565	148617825	148617565	148617705	148618664	148618791	1949	7,1	18,15	1,12	12,12	219	99	0.248896	0.986683	0.15,0.029	0.036,0.311	-0.084
1950	ENSMUSG00000041459.15	Tardbp	chr4	-	148617565	148617825	148617565	148617737	148618664	148618791	1950	7,1	0,1	1,12	0,0	187	99	1	1	1.0,0.346	1.0,1.0	-0.327
1951	ENSMUSG00000041459.15	Tardbp	chr4	-	148617565	148617705	148617565	148617635	148618673	148618791	1951	31,38	3,0	30,29	0,2	169	99	0.644042	1	0.858,1.0	1.0,0.895	-0.018
1952	ENSMUSG00000041459.15	Tardbp	chr4	-	148617565	148617825	148617565	148617635	148618673	148618791	1952	28,31	3,0	19,13	0,2	289	99	0.557162	1	0.762,1.0	1.0,0.69	0.036
1953	ENSMUSG00000041459.15	Tardbp	chr4	-	148617565	148617825	148617565	148617705	148618673	148618791	1953	3,5	6,12	0,0	11,16	219	99	0.000145061	0.019176	0.184,0.159	0.0,0.0	0.171
1955	ENSMUSG00000054099.11	Slc25a40	chr5	+	8430411	8430518	8430430	8430518	8428628	8428688	1955	18,8	5,0	7,12	2,0	118	99	0.101122	0.689597	0.751,1.0	0.746,1.0	0.002
1956	ENSMUSG00000041147.10	Brca2	chr5	+	150568913	150569746	150568938	150569746	150567606	150567768	1956	0,2	32,18	0,0	10,18	124	99	0.67111	1	0.0,0.081	0.0,0.0	0.041
1957	ENSMUSG00000022241.6	Tars	chr15	-	11393156	11393280	11393156	11393276	11394223	11394414	1957	308209	2,0	168227	0,0	103	99	1	1	0.993,1.0	1.0,1.0	-0.004
1960	ENSMUSG00000032966.14	Fkbp1a	chr2	+	151543905	151544140	151544012	151544140	151542817	151542865	1960	3,0	1,1	0,0	2,1	206	99	0.0970719	0.678122	0.59,0.0	0.0,0.0	0.295
1967	ENSMUSG00000041375.18	Ccdc9	chr7	-	16284270	16284413	16284270	16284375	16284494	16284546	1967	0,0	185143	1,0	76102	137	99	1	1	0.0,0.0	0.009,0.0	-0.004
1968	ENSMUSG00000041341.10	Atg2b	chr12	-	105636446	105636555	105636446	105636552	105637910	105638137	1968	38,20	3,0	13,22	3,1	102	99	0.343127	1	0.925,1.0	0.808,0.955	0.081
1969	ENSMUSG00000029221.15	Slc30a9	chr5	+	67342093	67344569	67344529	67344569	67339950	67340006	1969	115,73	1,1	83,98	0,0	2535	99	0.255263	1	0.818,0.74	1.0,1.0	-0.221
1970	ENSMUSG00000028914.13	Casp9	chr4	+	141813594	141815976	141815768	141815976	141812206	141812316	1970	38,10	1,0	21,20	0,2	2273	99	0.155094	0.839101	0.623,1.0	1.0,0.303	0.16
1972	ENSMUSG00000053158.10	Fes	chr7	-	80382312	80382396	80382312	80382390	80382520	80382707	1972	1,1	0,1	0,2	0,0	105	99	1	1	1.0,0.485	NA,1.0	-0.258
1974	ENSMUSG00000053158.10	Fes	chr7	-	80382312	80382431	80382312	80382396	80382520	80382707	1974	1,0	1,1	0,0	0,2	134	99	1	1	0.425,0.0	NA,0.0	0.212
1975	ENSMUSG00000024050.18	Wiz	chr17	-	32357456	32357984	32357456	32357981	32358942	32359494	1975	139,67	6,4	58,47	5,2	102	99	0.719636	1	0.957,0.942	0.918,0.958	0.012
1976	ENSMUSG00000022433.20	Csnk1e	chr15	-	79438771	79438859	79438771	79438855	79442091	79442136	1976	2,1	0,1	1,2	0,0	103	99	1	1	1.0,0.49	1.0,1.0	-0.255
1977	ENSMUSG00000022106.14	Rcbtb2	chr14	+	73154314	73154408	73154319	73154408	73151532	73151615	1977	33,30	0,2	24,15	1,2	104	99	0.34185	1	1.0,0.935	0.958,0.877	0.05
1979	ENSMUSG00000034610.14	Tut4	chr4	+	108549225	108549413	108549240	108549413	108548054	108548170	1979	18,2	27,16	2,8	10,23	114	99	0.529292	1	0.367,0.098	0.148,0.232	0.042
1982	ENSMUSG00000020743.15	Mif4gd	chr11	-	115609060	115609153	115609060	115609096	115609279	115609435	1982	210216	17,7	87183	4,11	156	99	0.921295	1	0.887,0.951	0.932,0.913	-0.004
1983	ENSMUSG00000020743.15	Mif4gd	chr11	-	115609538	115609648	115609538	115609589	115611902	115612034	1983	227227	0,0	111185	0,1	158	99	1	1	1.0,1.0	1.0,0.991	0.004
1984	ENSMUSG00000022403.15	St13	chr15	-	81389650	81389723	81389650	81389696	81392264	81392322	1984	343190	19,17	211266	9,12	126	99	0.119176	0.757143	0.934,0.898	0.949,0.946	-0.031
1986	ENSMUSG00000025144.17	Cenpx	chr11	-	120711702	120711895	120711702	120711756	120713692	120713738	1986	252234	11,17	110210	14,10	238	99	0.392771	1	0.905,0.851	0.766,0.897	0.046
1989	ENSMUSG00000021431.15	Snrnp48	chr13	+	38214604	38216513	38216324	38216513	38211066	38211141	1989	14,3	25,23	6,3	17,22	1819	99	0.292604	1	0.03,0.007	0.019,0.007	0.005
1990	ENSMUSG00000028249.15	Sdcbp	chr4	+	6385025	6385187	6385028	6385187	6380989	6381099	1990	375268	113128	196310	88,98	102	99	0.91713	1	0.763,0.67	0.684,0.754	-0.003
1991	ENSMUSG00000034757.15	Tmub2	chr11	+	102287307	102287871	102287579	102287871	102284938	102285088	1991	65,50	1,0	45,39	0,2	371	99	1	1	0.945,1.0	1.0,0.839	0.053
1993	ENSMUSG00000063808.14	Gpatch1	chr7	-	35308178	35308339	35308178	35308331	35309300	35309386	1993	27,17	4,1	17,29	0,1	107	99	0.0158478	0.285178	0.862,0.94	1.0,0.964	-0.081
1994	ENSMUSG00000021694.18	Ercc8	chr13	+	108183724	108183922	108183822	108183922	108178571	108178696	1994	42,42	5,2	23,42	1,3	197	99	0.54137	1	0.808,0.913	0.92,0.876	-0.037
1995	ENSMUSG00000026766.16	Mmadhc	chr2	-	50292808	50292913	50292808	50292898	50296251	50296309	1995	32,43	26,19	25,37	24,15	114	99	0.911595	1	0.517,0.663	0.475,0.682	0.012
1996	ENSMUSG00000026766.16	Mmadhc	chr2	-	50292808	50292953	50292808	50292898	50296251	50296309	1996	281324	26,19	183295	24,15	154	99	0.698542	1	0.874,0.916	0.831,0.927	0.016
1997	ENSMUSG00000026766.16	Mmadhc	chr2	-	50292808	50292953	50292808	50292913	50296251	50296309	1997	262296	13,15	168275	10,17	139	99	0.532977	1	0.935,0.934	0.923,0.92	0.013
2002	ENSMUSG00000022160.18	Mettl3	chr14	-	52298639	52298815	52298639	52298736	52299700	52299819	2002	50,38	2,0	39,33	0,1	178	99	1	1	0.933,1.0	1.0,0.948	-0.007
2003	ENSMUSG00000049321.17	Zfp2	chr11	-	50910435	50910528	50910435	50910525	50910705	50910876	2003	0,0	5,6	2,0	3,2	102	99	0.560595	1	0.0,0.0	0.393,0.0	-0.197
2004	ENSMUSG00000049321.17	Zfp2	chr11	-	50910435	50910528	50910435	50910525	50910749	50910876	2004	0,1	3,0	0,1	0,0	102	99	1	1	0.0,1.0	NA,1.0	-0.5
2007	ENSMUSG00000063889.16	Crem	chr18	-	3266355	3268129	3266355	3267732	3273421	3273578	2007	11,17	8,3	2,14	0,0	496	99	1.09284e-07	6.26017e-05	0.215,0.531	1.0,1.0	-0.627
2016	ENSMUSG00000037608.16	Bclaf1	chr10	+	20322962	20323868	20322968	20323868	20322002	20322116	2016	113,56	28,10	61,70	12,11	105	99	0.404625	1	0.792,0.841	0.827,0.857	-0.025
2017	ENSMUSG00000039704.7	Lmbrd2	chr15	+	9175123	9175305	9175258	9175305	9172056	9172240	2017	44,9	1,0	17,36	1,0	234	99	1	1	0.949,1.0	0.878,1.0	0.035
2019	ENSMUSG00000015748.13	Prpf3	chr3	-	95835353	95835525	95835353	95835467	95835643	95835743	2019	2,0	96,95	2,1	44,64	157	99	0.609873	1	0.013,0.0	0.028,0.01	-0.013
2020	ENSMUSG00000015748.13	Prpf3	chr3	-	95840669	95840749	95840669	95840744	95844185	95844352	2020	121104	3,2	44,72	0,4	104	99	0.758963	1	0.975,0.98	1.0,0.945	0.005
2023	ENSMUSG00000024013.15	Fgd2	chr17	+	29367270	29367409	29367275	29367409	29366970	29367127	2023	0,0	0,1	0,1	0,0	104	99	1	1	NA,0.0	NA,1.0	-1
2027	ENSMUSG00000078656.11	Vps25	chr11	+	101254918	101254996	101254942	101254996	101254030	101254176	2027	13,11	371485	14,12	236354	123	99	0.147499	0.821311	0.027,0.018	0.046,0.027	-0.014
2028	ENSMUSG00000029267.17	Mtf2	chr5	+	108080824	108081023	108080921	108081023	108073306	108073454	2028	12,1	0,0	6,1	1,0	196	99	1	1	1.0,1.0	0.752,1.0	0.124
2029	ENSMUSG00000029267.17	Mtf2	chr5	+	108104394	108104530	108104425	108104530	108104265	108104318	2029	2,1	63,46	1,0	36,23	130	99	0.487125	1	0.024,0.016	0.021,0.0	0.009
2030	ENSMUSG00000020212.14	Mdm1	chr10	+	118150788	118150956	118150821	118150956	118147980	118148115	2030	12,9	1,0	1,3	0,4	132	99	0.0138386	0.272308	0.9,1.0	1.0,0.36	0.27
2031	ENSMUSG00000005699.16	Pard6a	chr8	+	105702607	105703493	105702610	105703493	105702173	105702396	2031	9,8	8,9	2,11	3,2	102	99	0.21445	0.93573	0.522,0.463	0.393,0.842	-0.125
2039	ENSMUSG00000007817.15	Zmiz1	chr14	+	25646716	25647007	25646734	25647007	25645658	25645857	2039	17,7	1,1	3,9	3,8	117	99	9.33212e-05	0.0140523	0.935,0.856	0.458,0.488	0.422
2040	ENSMUSG00000005698.15	Ctcf	chr8	+	105680070	105680259	105680073	105680259	105677214	105677350	2040	90,38	73,46	47,61	37,46	102	99	0.351608	1	0.545,0.445	0.552,0.563	-0.063
2043	ENSMUSG00000039844.20	Rapgef1	chr2	+	29733419	29733762	29733576	29733762	29732826	29732919	2043	1,0	46,20	0,0	31,22	256	99	1	1	0.008,0.0	0.0,0.0	0.004
2045	ENSMUSG00000021112.9	Mpp5	chr12	+	78796865	78797390	78797102	78797390	78794244	78794333	2045	11,7	6,0	4,1	3,2	336	99	0.0528701	0.501169	0.351,1.0	0.282,0.128	0.471
2047	ENSMUSG00000015522.18	Arnt	chr3	+	95493697	95493860	95493700	95493860	95491022	95491170	2047	72,52	13,13	35,47	5,4	102	99	0.0729298	0.589787	0.843,0.795	0.872,0.919	-0.077
2050	ENSMUSG00000030091.17	Nup210	chr6	-	91013069	91014496	91013069	91013316	91015823	91015907	2050	180153	13,19	63108	5,16	1279	99	0.547422	1	0.517,0.384	0.494,0.343	0.032
2052	ENSMUSG00000030091.17	Nup210	chr6	-	91060561	91060735	91060561	91060603	91062717	91062939	2052	138,59	3,0	54,56	1,0	231	99	0.765044	1	0.952,1.0	0.959,1.0	-0.004
2053	ENSMUSG00000037321.17	Tap1	chr17	+	34192836	34192965	34192941	34192965	34191328	34191526	2053	20111805	4,2	10181183	0,1	204	99	1	1	0.996,0.998	1.0,0.998	-0.002
2054	ENSMUSG00000037321.17	Tap1	chr17	+	34193127	34193316	34193157	34193316	34191328	34191526	2054	2,3	8,3	1,0	1,0	129	99	1	1	0.161,0.434	0.434,NA	-0.137
2055	ENSMUSG00000037321.17	Tap1	chr17	+	34193127	34193316	34193157	34193316	34192836	34192857	2055	6,3	2,1	0,1	1,1	129	99	0.0019216	0.107426	0.697,0.697	0.0,0.434	0.48
2056	ENSMUSG00000037321.17	Tap1	chr17	+	34193127	34193316	34193157	34193316	34192836	34192965	2056	11501040	38,33	580671	24,33	129	99	0.116419	0.752511	0.959,0.96	0.949,0.94	0.015
2061	ENSMUSG00000031402.12	Mpp1	chrX	-	75117755	75117952	75117755	75117892	75121434	75121503	2061	183433	0,2	152370	0,0	159	99	1	1	1.0,0.993	1.0,1.0	-0.004
2062	ENSMUSG00000078495.10	Zfp984	chr4	-	147761220	147761325	147761220	147761278	147795657	147795724	2062	19,5	9,9	5,1	8,14	146	99	0.0169402	0.298581	0.589,0.274	0.298,0.046	0.26
2063	ENSMUSG00000078495.10	Zfp984	chr4	-	147761220	147761325	147761220	147761278	147807089	147807183	2063	15,3	2,0	3,1	2,0	146	99	0.636621	1	0.836,1.0	0.504,1.0	0.166
2064	ENSMUSG00000021519.11	Mterf3	chr13	-	66928169	66928322	66928169	66928287	66929884	66930223	2064	60,50	14,8	31,58	5,4	134	99	0.0760759	0.598336	0.76,0.822	0.821,0.915	-0.077
2068	ENSMUSG00000039745.8	Htatip2	chr7	+	49759541	49759793	49759597	49759793	49759114	49759145	2068	23,26	13,15	10,15	10,15	155	99	0.123963	0.769066	0.531,0.525	0.39,0.39	0.138
2069	ENSMUSG00000035798.14	Zdhhc17	chr10	-	110967683	110967846	110967683	110967805	110968428	110968493	2069	15,10	11,0	7,14	0,3	140	99	0.268168	1	0.491,1.0	1.0,0.767	-0.138
2071	ENSMUSG00000031167.16	Rbm3	chrX	-	8143246	8143332	8143246	8143329	8143657	8143751	2071	1141971	14381197	596980	7841159	102	99	0.990853	1	0.435,0.441	0.425,0.451	0
2072	ENSMUSG00000031167.16	Rbm3	chrX	-	8143847	8144679	8143847	8143947	8144954	8145072	2072	21001701	1,0	12011531	1,0	831	99	1	1	0.996,1.0	0.993,1.0	0.002
2073	ENSMUSG00000019996.17	Map7	chr10	+	20261834	20261983	20261858	20261983	20257183	20257297	2073	1,3	169115	0,0	95113	123	99	1	1	0.005,0.021	0.0,0.0	0.013
2077	ENSMUSG00000022451.12	Twf1	chr15	-	94581216	94581367	94581216	94581324	94582749	94582875	2077	248154	2,1	122171	1,1	142	99	1	1	0.989,0.991	0.988,0.992	0
2078	ENSMUSG00000024962.13	Vegfb	chr19	-	6985360	6985596	6985360	6985495	6985804	6985840	2078	24,27	28,36	9,39	20,31	200	99	0.930258	1	0.298,0.271	0.182,0.384	0.001
2081	ENSMUSG00000035637.14	Grhpr	chr4	+	44986285	44986390	44986290	44986390	44985306	44985395	2081	126177	1,3	73152	0,0	104	99	0.825612	1	0.992,0.983	1.0,1.0	-0.012
2083	ENSMUSG00000055850.12	Rnf181	chr6	-	72360874	72361013	72360874	72360949	72361116	72361226	2083	2,1	237203	1,0	119235	163	99	1	1	0.005,0.003	0.005,0.0	0.002
2084	ENSMUSG00000055850.12	Rnf181	chr6	-	72360874	72361013	72360874	72360949	72361121	72361226	2084	6,1	2,5	4,6	1,3	163	99	0.19148	0.908909	0.646,0.108	0.708,0.548	-0.251
2085	ENSMUSG00000055850.12	Rnf181	chr6	-	72361116	72361226	72361116	72361191	72361411	72361539	2085	327303	2,2	169290	2,2	134	99	1	1	0.992,0.991	0.984,0.991	0.004
2086	ENSMUSG00000029534.17	St7	chr6	+	17850356	17852412	17852257	17852412	17848003	17848079	2086	4,5	27,21	4,3	12,16	2000	99	0.871077	1	0.007,0.012	0.016,0.009	-0.003
2087	ENSMUSG00000020614.13	Fam20a	chr11	-	109675842	109675977	109675842	109675952	109677153	109677334	2087	0,1	49,20	3,0	26,28	124	99	0.86125	1	0.0,0.038	0.084,0.0	-0.023
2088	ENSMUSG00000038685.18	Rtel1	chr2	+	181353976	181354175	181354075	181354175	181352752	181352848	2088	65,27	1,0	36,46	0,0	198	99	1	1	0.97,1.0	1.0,1.0	-0.015
2089	ENSMUSG00000038685.18	Rtel1	chr2	+	181355309	181355552	181355327	181355552	181354352	181354442	2089	12,5	9,7	7,8	9,4	117	99	0.836004	1	0.53,0.377	0.397,0.629	-0.059
2090	ENSMUSG00000038685.18	Rtel1	chr2	+	181355309	181355552	181355327	181355552	181355008	181355125	2090	24,31	22,12	20,16	4,7	117	99	0.118598	0.757143	0.48,0.686	0.809,0.659	-0.151
2091	ENSMUSG00000038685.18	Rtel1	chr2	+	181355309	181355552	181355416	181355552	181355008	181355125	2091	24,31	0,1	20,16	1,0	206	99	1	1	1.0,0.937	0.906,1.0	0.015
2092	ENSMUSG00000038685.18	Rtel1	chr2	+	181355327	181355552	181355416	181355552	181355008	181355125	2092	22,12	0,1	4,7	1,0	188	99	1	1	1.0,0.863	0.678,1.0	0.093
2093	ENSMUSG00000038685.18	Rtel1	chr2	+	181356345	181356616	181356357	181356616	181356157	181356258	2093	4,1	18,17	0,1	6,16	111	99	0.0296208	0.402398	0.165,0.05	0.0,0.053	0.081
2094	ENSMUSG00000028456.18	Unc13b	chr4	+	43249456	43249581	43249459	43249581	43245467	43245596	2094	27,21	16,11	15,14	4,6	102	99	0.213396	0.934322	0.621,0.649	0.784,0.694	-0.104
2095	ENSMUSG00000036180.15	Gatad2a	chr8	-	69916283	69916451	69916283	69916448	69916559	69916700	2095	3,2	14,6	2,7	5,13	102	99	0.208508	0.9285	0.172,0.244	0.28,0.343	-0.104
2096	ENSMUSG00000036180.15	Gatad2a	chr8	-	69916283	69916451	69916283	69916448	69916568	69916700	2096	32,21	121,64	28,22	44,76	102	99	0.193118	0.912995	0.204,0.242	0.382,0.219	-0.078
2102	ENSMUSG00000034724.18	Cnot6l	chr5	-	96131058	96131245	96131058	96131241	96134010	96134132	2102	50,17	1,1	11,17	3,1	103	99	0.116697	0.752511	0.98,0.942	0.779,0.942	0.1
2107	ENSMUSG00000038502.17	Ptov1	chr7	-	44863534	44864487	44863534	44863732	44864611	44864669	2107	192204	1,0	92187	0,0	854	99	1	1	0.957,1.0	1.0,1.0	-0.022
2109	ENSMUSG00000038502.17	Ptov1	chr7	-	44865471	44865627	44865471	44865623	44866809	44866917	2109	192120	0,0	70111	2,0	103	99	1	1	1.0,1.0	0.971,1.0	0.014
2112	ENSMUSG00000042524.14	Sun2	chr15	-	79735845	79735925	79735845	79735919	79737065	79737159	2112	34,5	20,9	10,10	3,3	105	99	0.0427631	0.452236	0.616,0.344	0.759,0.759	-0.279
2113	ENSMUSG00000035139.14	Secisbp2	chr13	+	51654385	51654635	51654495	51654635	51652606	51652755	2113	38,17	1,0	11,23	1,2	209	99	0.0455928	0.460842	0.947,1.0	0.839,0.845	0.132
2114	ENSMUSG00000040712.16	Camta2	chr11	-	70683278	70683365	70683278	70683350	70683889	70684025	2114	12,4	76,36	4,5	24,38	114	99	0.862871	1	0.121,0.088	0.126,0.103	-0.01
2115	ENSMUSG00000040712.16	Camta2	chr11	-	70683278	70683417	70683278	70683350	70683889	70684025	2115	17,4	76,36	6,6	24,38	166	99	0.760977	1	0.118,0.062	0.13,0.086	-0.018
2116	ENSMUSG00000040712.16	Camta2	chr11	-	70683278	70683417	70683278	70683365	70683889	70684025	2116	10,2	5,2	5,4	3,3	151	99	0.897225	1	0.567,0.396	0.522,0.466	-0.013
2117	ENSMUSG00000023150.14	Ivns1abp	chr1	+	151355166	151356236	151356128	151356236	151354633	151354759	2117	380,64	519218	159127	216298	1061	99	0.786568	1	0.064,0.027	0.064,0.038	-0.006
2118	ENSMUSG00000063268.12	Parp10	chr15	-	76240286	76240981	76240286	76240931	76241155	76241228	2118	1,4	129109	3,3	74,85	149	99	0.384423	1	0.005,0.024	0.026,0.023	-0.01
2121	ENSMUSG00000028923.14	Necap2	chr4	-	141071580	141071717	141071580	141071695	141072528	141072637	2121	7,1	4,4	2,1	2,4	121	99	0.372988	1	0.589,0.17	0.45,0.17	0.07
2122	ENSMUSG00000028923.14	Necap2	chr4	-	141073674	141073779	141073674	141073762	141074959	141075060	2122	184189	1,0	84153	0,0	116	99	1	1	0.994,1.0	1.0,1.0	-0.003
2123	ENSMUSG00000047417.18	Rexo1	chr10	-	80543300	80543497	80543300	80543411	80543646	80543720	2123	4,2	115,60	4,3	49,57	185	99	0.294996	1	0.018,0.018	0.042,0.027	-0.017
2124	ENSMUSG00000047417.18	Rexo1	chr10	-	80544282	80544444	80544282	80544420	80544759	80544873	2124	9,3	112,75	8,9	31,65	123	99	0.0124984	0.261425	0.061,0.031	0.172,0.1	-0.09
2125	ENSMUSG00000047417.18	Rexo1	chr10	-	80544759	80544894	80544759	80544873	80545462	80545586	2125	1,3	117,66	2,0	33,59	120	99	0.847533	1	0.007,0.036	0.048,0.0	-0.003
2128	ENSMUSG00000000740.12	Rpl13	chr8	+	123102844	123103356	123103182	123103356	123102652	123102762	2128	12313207	3,4	6833783	2,0	437	99	1	1	0.989,0.995	0.987,1.0	-0.002
2130	ENSMUSG00000039041.15	Adrm1	chr2	+	180175159	180175392	180175242	180175392	180174864	180174946	2130	161511	6,6	146366	7,4	182	99	0.722771	1	0.936,0.979	0.919,0.98	0.008
2131	ENSMUSG00000026020.9	Nop58	chr1	+	59692551	59692728	59692611	59692728	59692336	59692389	2131	3,0	22,5	0,1	10,7	159	99	0.353318	1	0.078,0.0	0.0,0.082	-0.002
2132	ENSMUSG00000025558.19	Dock9	chr14	-	121591811	121591948	121591811	121591879	121594335	121594383	2132	5,0	1,7	2,7	6,3	168	99	0.472404	1	0.747,0.0	0.164,0.579	0.002
2133	ENSMUSG00000025558.19	Dock9	chr14	-	121597641	121597756	121597641	121597753	121599687	121599821	2133	15,5	10,0	1,3	4,4	102	99	0.0237949	0.363481	0.593,1.0	0.195,0.421	0.488
2134	ENSMUSG00000020366.18	Mapk9	chr11	+	49869171	49869310	49869211	49869310	49866982	49867041	2134	73,35	1,1	42,38	1,2	139	99	0.371106	1	0.981,0.961	0.968,0.931	0.021
2135	ENSMUSG00000020366.18	Mapk9	chr11	+	49883141	49883310	49883146	49883310	49882130	49882199	2135	21,19	71,41	13,14	34,74	104	99	0.271071	1	0.22,0.306	0.267,0.153	0.053
2136	ENSMUSG00000024068.8	Spast	chr17	+	74369124	74369285	74369191	74369285	74368827	74368961	2136	0,0	39,26	1,0	23,32	166	99	1	1	0.0,0.0	0.025,0.0	-0.013
2140	ENSMUSG00000063952.16	Brpf3	chr17	+	28817470	28817798	28817485	28817798	28817064	28817193	2140	6,1	57,32	2,1	27,23	114	99	0.463486	1	0.084,0.026	0.06,0.036	0.007
2141	ENSMUSG00000063952.16	Brpf3	chr17	+	28831313	28831411	28831317	28831411	28828343	28828441	2141	138,67	8,0	59106	5,3	103	99	0.754123	1	0.943,1.0	0.919,0.971	0.026
2150	ENSMUSG00000019977.16	Hbs1l	chr10	+	21336966	21337075	21336975	21337075	21307584	21307779	2150	128107	2,2	71,80	3,0	108	99	0.83959	1	0.983,0.98	0.956,1.0	0.004
2151	ENSMUSG00000079557.11	2020-03-02	chr17	-	33691514	33692203	33691514	33692153	33696036	33696246	2151	8,7	69114	6,6	41,83	149	99	0.800755	1	0.072,0.039	0.089,0.046	-0.012
2152	ENSMUSG00000023019.12	Gpd1	chr15	+	99719133	99719274	99719202	99719274	99718151	99718329	2152	297477	1,4	240452	0,3	168	99	1	1	0.994,0.986	1.0,0.989	-0.004
2155	ENSMUSG00000032299.10	Commd4	chr9	-	57155901	57156033	57155901	57155982	57156171	57156291	2155	5,0	220180	1,2	139170	150	99	1	1	0.015,0.0	0.005,0.008	0.001
2156	ENSMUSG00000032299.10	Commd4	chr9	-	57155901	57156064	57155901	57155982	57156171	57156291	2156	9,0	220180	1,1	139170	181	99	0.942728	1	0.022,0.0	0.004,0.003	0.007
2157	ENSMUSG00000032299.10	Commd4	chr9	-	57155901	57156064	57155901	57156033	57156171	57156291	2157	6,0	2,0	0,0	0,1	130	99	1	1	0.696,NA	NA,0.0	0.696
2158	ENSMUSG00000035439.13	Haus8	chr8	-	71256458	71256554	71256458	71256551	71257355	71257425	2158	93,71	8,4	46,65	2,5	102	99	0.625378	1	0.919,0.945	0.957,0.927	-0.01
2163	ENSMUSG00000059498.13	Fcgr3	chr1	-	171057690	171057948	171057690	171057945	171058585	171058606	2163	2,2	2,0	0,2	0,0	102	99	1	1	0.493,1.0	NA,1.0	-0.254
2166	ENSMUSG00000040667.11	Nup88	chr11	-	70944481	70944580	70944481	70944562	70944672	70944738	2166	4,1	262306	0,0	143255	117	99	1	1	0.013,0.003	0.0,0.0	0.008
2167	ENSMUSG00000040667.11	Nup88	chr11	-	70944844	70944985	70944844	70944970	70945202	70945361	2167	46,35	157133	21,33	85116	114	99	0.828013	1	0.203,0.186	0.177,0.198	0.007
2168	ENSMUSG00000040667.11	Nup88	chr11	-	70947701	70947803	70947701	70947799	70950145	70950236	2168	200185	6,8	89149	4,18	103	99	0.0107511	0.247998	0.97,0.957	0.955,0.888	0.042
2170	ENSMUSG00000068877.12	Selenbp2	chr3	+	94697304	94698163	94698042	94698163	94696991	94697104	2170	1,5	0,0	4,3	2,3	837	99	1.96295e-09	2.24889e-06	1.0,1.0	0.191,0.106	0.852
2173	ENSMUSG00000028655.11	Mfsd2a	chr4	-	122959269	122959401	122959269	122959398	122960940	122961188	2173	23,32	3,2	8,24	2,5	102	99	0.159085	0.850349	0.882,0.94	0.795,0.823	0.102
2176	ENSMUSG00000021156.17	Zmynd11	chr13	-	9695128	9695184	9695128	9695181	9695738	9695826	2176	69,22	3,1	30,42	2,1	102	99	0.797469	1	0.957,0.955	0.936,0.976	0
2177	ENSMUSG00000090266.10	Mettl23	chr11	+	116845762	116845945	116845818	116845945	116843674	116843774	2177	4,7	0,5	3,11	0,2	155	99	0.121733	0.76416	1.0,0.472	1.0,0.778	-0.153
2179	ENSMUSG00000039976.4	Tbc1d16	chr11	-	119156642	119156810	119156642	119156807	119157739	119157887	2179	3,0	2,1	1,0	3,1	102	99	0.0738267	0.590149	0.593,0.0	0.244,0.0	0.174
2186	ENSMUSG00000027378.16	Nphp1	chr2	-	127766023	127766121	127766023	127766118	127768170	127768258	2186	5,2	8,2	0,6	12,7	102	99	0.210648	0.9285	0.378,0.493	0.0,0.454	0.208
2187	ENSMUSG00000025735.13	Rhbdl1	chr17	-	25835276	25835377	25835276	25835353	25835469	25835582	2187	18,5	9,0	6,6	4,3	123	99	0.300565	1	0.617,1.0	0.547,0.617	0.226
2188	ENSMUSG00000031979.17	Cog2	chr8	+	124528975	124529056	124528977	124529056	124527099	124527165	2188	62,43	0,0	34,41	1,0	101	99	1	1	1.0,1.0	0.971,1.0	0.014
2192	ENSMUSG00000024581.13	Napg	chr18	+	62983359	62983391	62983373	62983391	62982618	62982703	2192	2,0	36,17	2,0	17,27	113	99	0.605367	1	0.046,0.0	0.093,0.0	-0.024
2193	ENSMUSG00000020659.16	Cbll1	chr12	-	31492078	31492179	31492078	31492176	31494581	31494749	2193	39,12	2,1	15,19	2,6	102	99	0.0275854	0.39204	0.95,0.921	0.879,0.755	0.119
2194	ENSMUSG00000020659.16	Cbll1	chr12	-	31492078	31492179	31492078	31492176	31494590	31494749	2194	9,6	4,0	5,8	1,0	102	99	0.0294858	0.402398	0.686,1.0	0.829,1.0	-0.072
2196	ENSMUSG00000032604.16	Qars	chr9	+	108513668	108513806	108513723	108513806	108513285	108513378	2196	684630	15,11	350588	5,4	154	99	0.0362086	0.432839	0.967,0.974	0.978,0.99	-0.014
2198	ENSMUSG00000032604.16	Qars	chr9	+	108515106	108515232	108515119	108515232	108514966	108515033	2198	583709	3,7	380709	2,3	112	99	1	1	0.994,0.989	0.994,0.995	-0.003
2199	ENSMUSG00000032604.16	Qars	chr9	+	108515106	108515232	108515131	108515232	108514966	108515033	2199	583709	5,3	380709	4,3	124	99	1	1	0.989,0.995	0.987,0.995	0.001
2200	ENSMUSG00000032604.16	Qars	chr9	+	108515119	108515232	108515131	108515232	108514966	108515033	2200	3,7	5,3	2,3	4,3	111	99	0.433644	1	0.349,0.675	0.308,0.471	0.123
2207	ENSMUSG00000033526.16	Ppip5k1	chr2	-	121347480	121347683	121347480	121347642	121348466	121348568	2207	2,3	99,57	3,0	46,54	140	99	0.685451	1	0.014,0.036	0.044,0.0	0.003
2210	ENSMUSG00000030591.17	Psmd8	chr7	-	29174187	29175522	29174187	29174747	29177065	29177231	2210	3,0	0,0	2,4	1,0	874	99	1	1	1.0,NA	0.185,1.0	0.407
2211	ENSMUSG00000032562.13	Gnai2	chr9	-	107614124	107615098	107614124	107614715	107615611	107615825	2211	403550	109169	236448	50122	482	99	0.289936	1	0.432,0.401	0.492,0.43	-0.044
2215	ENSMUSG00000037805.15	Rpl10a	chr17	+	28328790	28328885	28328810	28328885	28328583	28328618	2215	9,5	32243203	2,4	18173174	119	99	1	1	0.002,0.001	0.001,0.001	0.001
2217	ENSMUSG00000037805.15	Rpl10a	chr17	+	28330524	28330697	28330593	28330697	28329373	28329522	2217	39343518	5,2	19623393	0,0	168	99	1	1	0.998,0.999	1.0,1.0	-0.002
2220	ENSMUSG00000046295.13	Ankle1	chr8	+	71406861	71407749	71407212	71407749	71406678	71406784	2220	15,6	1,0	11,14	0,0	450	99	1	1	0.767,1.0	1.0,1.0	-0.117
2225	ENSMUSG00000043940.15	Wdfy3	chr5	-	101886960	101887070	101886960	101887067	101888086	101888316	2225	12,2	0,0	10,4	1,0	102	99	1	1	1.0,1.0	0.907,1.0	0.046
2227	ENSMUSG00000047539.9	Fbxo28	chr1	-	182317809	182318005	182317809	182317958	182326253	182326392	2227	60,44	1,1	21,40	0,1	146	99	0.779899	1	0.976,0.968	1.0,0.964	-0.01
2230	ENSMUSG00000021027.17	Ralgapa1	chr12	-	55683906	55684090	55683906	55684005	55684486	55684621	2230	37,16	3,0	19,8	0,0	184	99	0.281731	1	0.869,1.0	1.0,1.0	-0.066
2231	ENSMUSG00000021901.10	Bap1	chr14	+	31257288	31257767	31257625	31257767	31256660	31256791	2231	91,75	14,6	57,60	5,1	436	99	0.065178	0.564274	0.596,0.739	0.721,0.932	-0.159
2232	ENSMUSG00000031791.8	Tmem38a	chr8	+	72581184	72581272	72581219	72581272	72579959	72580144	2232	4,3	1,0	4,14	0,0	134	99	1	1	0.747,1.0	1.0,1.0	-0.127
2233	ENSMUSG00000000154.16	Slc22a18	chr7	+	143492805	143492942	143492841	143492942	143491745	143491853	2233	4,16	124226	8,11	110178	135	99	0.75698	1	0.023,0.049	0.051,0.043	-0.011
2237	ENSMUSG00000030761.16	Myo7a	chr7	-	98065611	98065895	98065611	98065781	98066340	98066467	2237	11,7	45,38	3,8	30,33	213	99	0.52266	1	0.102,0.079	0.044,0.101	0.018
2239	ENSMUSG00000039914.6	Coq10a	chr10	-	128365022	128365245	128365022	128365215	128368006	128368153	2239	1,1	20,23	1,0	14,33	129	99	0.540944	1	0.037,0.032	0.052,0.0	0.009
2240	ENSMUSG00000057789.14	Bak1	chr17	-	27022741	27022877	27022741	27022872	27025792	27025893	2240	10291042	6,6	537809	1,8	104	99	1	1	0.994,0.994	0.998,0.99	0
2242	ENSMUSG00000024078.7	Ttc27	chr17	+	74863333	74863566	74863336	74863566	74862045	74862146	2242	59,73	15,11	31,34	8,8	102	99	0.653422	1	0.792,0.866	0.79,0.805	0.031
2244	ENSMUSG00000070643.11	Sox13	chr1	-	133388448	133388563	133388448	133388560	133388928	133388997	2244	62,48	50,46	19,43	20,40	102	99	0.667586	1	0.546,0.503	0.48,0.511	0.029
2245	ENSMUSG00000039307.16	Hexdc	chr11	+	121220863	121221161	121221082	121221161	121219840	121219923	2245	23,18	30,20	16,29	5,6	318	99	4.43138e-05	0.00761533	0.193,0.219	0.499,0.601	-0.344
2248	ENSMUSG00000026825.17	Dnm1	chr2	-	32308470	32310487	32308470	32309637	32312126	32312342	2248	2,8	3,13	3,4	11,12	949	99	0.219227	0.939506	0.065,0.06	0.028,0.034	0.032
2251	ENSMUSG00000005899.14	Smpd4	chr16	+	17626429	17626538	17626441	17626538	17625719	17625862	2251	3,1	2,3	1,1	2,1	111	99	0.919916	1	0.572,0.229	0.308,0.471	0.011
2254	ENSMUSG00000029089.8	5730480H06Rik	chr5	+	48374372	48374538	48374383	48374538	48374179	48374247	2254	2,0	43,22	2,0	16,18	110	99	0.731375	1	0.04,0.0	0.101,0.0	-0.031
2255	ENSMUSG00000022159.16	Rab2b	chr14	-	52268917	52269000	52268917	52268956	52275442	52275510	2255	5,1	0,1	0,4	0,0	143	99	1	1	1.0,0.409	NA,1.0	-0.295
2259	ENSMUSG00000038705.13	Gmeb2	chr2	-	181264969	181265108	181264969	181265103	181265814	181265912	2259	24,13	0,1	16,15	2,0	104	99	1	1	1.0,0.925	0.884,1.0	0.021
2260	ENSMUSG00000037761.16	Actr5	chr2	+	158636007	158636147	158636026	158636147	158635306	158635426	2260	33,29	11,4	21,19	3,3	118	99	0.313683	1	0.716,0.859	0.855,0.842	-0.061
2263	ENSMUSG00000037738.11	Nek5	chr8	-	22107680	22107763	22107680	22107749	22107839	22108040	2263	1,0	1,0	0,1	0,0	113	99	1	1	0.467,NA	NA,1.0	-0.533
2265	ENSMUSG00000060373.15	Hnrnpc	chr14	-	52075254	52075415	52075254	52075412	52075612	52075726	2265	355319	131122	189300	72119	102	99	0.815397	1	0.725,0.717	0.718,0.71	0.007
2266	ENSMUSG00000060373.15	Hnrnpc	chr14	-	52075254	52075436	52075254	52075412	52075612	52075726	2266	622652	131122	371536	72119	123	99	0.731186	1	0.793,0.811	0.806,0.784	0.007
2267	ENSMUSG00000060373.15	Hnrnpc	chr14	-	52075254	52075436	52075254	52075415	52075612	52075726	2267	622652	355319	371536	189300	120	99	0.917138	1	0.591,0.628	0.618,0.596	0.002
2268	ENSMUSG00000022463.8	Srebf2	chr15	+	82197617	82197786	82197653	82197786	82196159	82196292	2268	249200	9,1	114179	0,1	135	99	0.0413329	0.451918	0.953,0.993	1.0,0.992	-0.023
2269	ENSMUSG00000041488.16	Stx3	chr19	-	11789556	11789631	11789556	11789585	11790047	11790093	2269	42,39	1,0	36,42	0,3	145	99	0.567087	1	0.966,1.0	1.0,0.905	0.03
2270	ENSMUSG00000038776.13	Ephx1	chr1	-	180993878	180994087	180993878	180994045	180994627	180994757	2270	16,10	1,0	5,10	0,0	141	99	1	1	0.918,1.0	1.0,1.0	-0.041
2271	ENSMUSG00000001082.12	Mfsd10	chr5	-	34634590	34634699	34634590	34634644	34634850	34634962	2271	197123	11,13	92104	4,4	154	99	0.0821405	0.623759	0.92,0.859	0.937,0.944	-0.051
2272	ENSMUSG00000001082.12	Mfsd10	chr5	-	34635608	34635742	34635608	34635655	34636020	34636124	2272	85,56	2,5	31,69	2,1	186	99	0.269874	1	0.958,0.856	0.892,0.973	-0.025
2273	ENSMUSG00000001082.12	Mfsd10	chr5	-	34635608	34635767	34635608	34635655	34636020	34636124	2273	203127	2,5	97173	2,1	211	99	0.187297	0.895326	0.979,0.923	0.958,0.988	-0.022
2274	ENSMUSG00000001082.12	Mfsd10	chr5	-	34635608	34635767	34635608	34635742	34636020	34636124	2274	120,73	2,2	69112	3,8	124	99	0.0301077	0.404219	0.98,0.967	0.948,0.918	0.04
2275	ENSMUSG00000001082.12	Mfsd10	chr5	-	34636020	34636124	34636020	34636092	34636409	34636506	2275	148,88	7,4	64132	2,5	131	99	0.489592	1	0.941,0.943	0.96,0.952	-0.014
2276	ENSMUSG00000073423.10	Zfp414	chr17	+	33629780	33630079	33629796	33630079	33629621	33629698	2276	1,4	11,9	0,2	13,10	115	99	0.0674109	0.567586	0.073,0.277	0.0,0.147	0.102
2278	ENSMUSG00000026626.11	Ppp2r5a	chr1	-	191358924	191359079	191358924	191359055	191362248	191362341	2278	2,0	147115	0,0	88110	123	99	1	1	0.011,0.0	0.0,0.0	0.005
2279	ENSMUSG00000002984.17	Tomm40	chr7	-	19703065	19703391	19703065	19703142	19710732	19710838	2279	853834	0,0	416713	0,2	348	99	1	1	1.0,1.0	1.0,0.99	0.005
2280	ENSMUSG00000027900.15	Dram2	chr3	+	106555163	106555308	106555166	106555308	106552155	106552280	2280	250168	37,39	158189	19,21	102	99	0.0366197	0.434948	0.868,0.807	0.89,0.897	-0.056
2283	ENSMUSG00000014599.10	Csf1	chr3	-	107748153	107749169	107748153	107748284	107750310	107750458	2283	5,0	1,0	1,0	2,0	984	99	1	1	0.335,NA	0.048,NA	0.287
2290	ENSMUSG00000036304.14	Zdhhc23	chr16	-	43971398	43971557	43971398	43971455	43973467	43974166	2290	6,5	3,0	5,9	1,1	201	99	0.583454	1	0.496,1.0	0.711,0.816	-0.015
2291	ENSMUSG00000036304.14	Zdhhc23	chr16	-	43971398	43971566	43971398	43971455	43973467	43974166	2291	22,12	3,0	8,14	1,1	210	99	0.315754	1	0.776,1.0	0.79,0.868	0.059
2292	ENSMUSG00000036304.14	Zdhhc23	chr16	-	43971398	43971566	43971398	43971557	43973467	43974166	2292	19,8	3,1	4,7	1,2	108	99	0.912	1	0.853,0.88	0.786,0.762	0.093
2294	ENSMUSG00000028608.15	Czib	chr4	+	107891954	107892036	107891959	107892036	107891464	107891521	2294	140146	6,0	81110	0,6	104	99	0.610147	1	0.957,1.0	1.0,0.946	0.005
2295	ENSMUSG00000023764.18	Sfi1	chr11	-	3133071	3135542	3133071	3133207	3135653	3135830	2295	25,5	1,1	7,7	0,2	2434	99	0.669502	1	0.504,0.169	1.0,0.125	-0.226
2296	ENSMUSG00000023764.18	Sfi1	chr11	-	3134625	3135542	3134625	3134730	3135653	3135830	2296	25,5	1,0	7,7	0,0	911	99	1	1	0.731,1.0	1.0,1.0	-0.135
2297	ENSMUSG00000047528.13	Flacc1	chr1	-	58658119	58658434	58658119	58658430	58658995	58659105	2297	28,28	0,1	10,19	1,0	103	99	1	1	1.0,0.964	0.906,1.0	0.029
2298	ENSMUSG00000047528.13	Flacc1	chr1	-	58669427	58670467	58669427	58669480	58676528	58676590	2298	9,11	5,3	8,8	0,6	1086	99	0.570804	1	0.141,0.251	1.0,0.108	-0.358
2300	ENSMUSG00000028391.16	Wdr31	chr4	-	62463343	62463476	62463343	62463473	62463926	62464069	2300	13,5	1,0	8,8	0,3	102	99	0.258856	1	0.927,1.0	1.0,0.721	0.103
2301	ENSMUSG00000020128.15	Vps54	chr11	+	21264629	21264871	21264665	21264871	21263198	21263354	2301	37,18	36,9	27,28	20,20	135	99	0.851184	1	0.43,0.595	0.497,0.507	0.01
2304	ENSMUSG00000027630.13	Tbl1xr1	chr3	+	22209511	22209613	22209515	22209613	22203826	22203992	2304	89,58	2,0	37,56	0,0	103	99	1	1	0.977,1.0	1.0,1.0	-0.012
2305	ENSMUSG00000038593.18	Tctn1	chr5	-	122246484	122246634	122246484	122246571	122247919	122248045	2305	1,0	0,0	2,4	1,1	162	99	1	1	1.0,NA	0.55,0.71	0.37
2307	ENSMUSG00000029710.15	Ephb4	chr5	+	137362362	137362514	137362389	137362514	137361133	137361466	2307	20,6	191,83	5,4	95,95	126	99	0.0488104	0.475244	0.076,0.054	0.04,0.032	0.029
2308	ENSMUSG00000071533.11	Pcnp	chr16	-	56024223	56024438	56024223	56024386	56029602	56029696	2308	99,78	63,28	51,72	36,49	151	99	0.188467	0.899059	0.507,0.646	0.482,0.491	0.09
2309	ENSMUSG00000020740.13	Gga3	chr11	-	115586315	115586485	115586315	115586420	115586995	115587201	2309	63,44	1,1	32,36	0,0	164	99	0.376777	1	0.974,0.964	1.0,1.0	-0.031
2313	ENSMUSG00000040464.15	Gtpbp10	chr5	-	5556064	5556156	5556064	5556154	5557212	5557406	2313	33,24	0,0	31,24	2,0	101	99	0.320425	1	1.0,1.0	0.938,1.0	0.031
2314	ENSMUSG00000026848.14	Tor1b	chr2	+	30955767	30955953	30955777	30955953	30953751	30954017	2314	0,1	28,13	1,2	15,17	109	99	1	1	0.0,0.065	0.057,0.097	-0.044
2315	ENSMUSG00000020541.12	Tom1l1	chr11	-	90683234	90683330	90683234	90683313	90685061	90685146	2315	0,2	144,70	0,0	65111	116	99	1	1	0.0,0.024	0.0,0.0	0.012
2316	ENSMUSG00000055963.12	Triqk	chr4	+	12962941	12963023	12962944	12963023	12917915	12918065	2316	6,3	3,2	0,3	6,1	102	99	0.103135	0.697786	0.66,0.593	0.0,0.744	0.255
2317	ENSMUSG00000002797.9	Ggct	chr6	-	54986832	54986968	54986832	54986960	54989499	54989557	2317	16,8	0,0	7,6	0,1	107	99	1	1	1.0,1.0	1.0,0.847	0.077
2319	ENSMUSG00000038473.14	Nos1ap	chr1	-	170375247	170375321	170375247	170375306	170390730	170390823	2319	4,0	11,5	0,3	8,4	114	99	0.83345	1	0.24,0.0	0.0,0.394	-0.077
2320	ENSMUSG00000038712.16	Mindy1	chr3	+	95282919	95283625	95283230	95283625	95282682	95282744	2320	0,0	14,3	0,1	11,17	410	99	1	1	0.0,0.0	0.0,0.014	-0.007
2321	ENSMUSG00000038712.16	Mindy1	chr3	+	95295272	95295425	95295299	95295425	95294794	95294986	2321	127,90	39,22	61,72	23,24	126	99	0.350484	1	0.719,0.763	0.676,0.702	0.052
2322	ENSMUSG00000034570.12	Inpp5j	chr11	-	3494381	3495166	3494381	3494574	3495346	3495451	2322	164126	1,1	84114	1,0	691	99	1	1	0.959,0.948	0.923,1.0	-0.008
2323	ENSMUSG00000034570.12	Inpp5j	chr11	-	3494381	3495261	3494381	3494574	3495346	3495451	2323	3,2	1,1	1,0	1,0	786	99	1	1	0.274,0.201	0.112,NA	0.126
2324	ENSMUSG00000034570.12	Inpp5j	chr11	-	3494381	3495261	3494381	3495166	3495346	3495451	2324	3,2	164126	1,0	84114	194	99	1	1	0.009,0.008	0.006,0.0	0.006
2330	ENSMUSG00000028034.15	Fubp1	chr3	+	152217831	152217884	152217834	152217884	152217408	152217448	2330	82,55	124,93	54,35	69,82	102	99	0.749289	1	0.391,0.365	0.432,0.293	0.016
2331	ENSMUSG00000028034.15	Fubp1	chr3	+	152232254	152232771	152232394	152232771	152231876	152232022	2331	4,1	183210	1,1	90186	239	99	1	1	0.009,0.002	0.005,0.002	0.002
2332	ENSMUSG00000028034.15	Fubp1	chr3	+	152232394	152234570	152234523	152234570	152231876	152232022	2332	183210	3,5	90186	4,3	2228	99	0.684251	1	0.73,0.651	0.5,0.734	0.074
2333	ENSMUSG00000028034.15	Fubp1	chr3	+	152232394	152236826	152236606	152236826	152231876	152232022	2333	183210	0,1	90186	0,0	4311	99	1	1	1.0,0.828	1.0,1.0	-0.086
2334	ENSMUSG00000041757.17	Plekha6	chr1	+	133269999	133270202	133270059	133270202	133266565	133266666	2334	120,27	14,5	26,60	13,12	159	99	0.0339656	0.422061	0.842,0.771	0.555,0.757	0.15
2336	ENSMUSG00000061132.13	Blnk	chr19	-	40937650	40937727	40937650	40937718	40939366	40939398	2336	133143	2,0	65113	0,0	108	99	1	1	0.984,1.0	1.0,1.0	-0.008
2339	ENSMUSG00000027882.18	Stxbp3	chr3	-	108826005	108826082	108826005	108826076	108827025	108827107	2339	118,76	1,0	47108	0,0	105	99	1	1	0.991,1.0	1.0,1.0	-0.004
2340	ENSMUSG00000024231.15	Cul2	chr18	+	3405684	3405787	3405686	3405787	3399845	3399986	2340	71,43	0,2	41,43	0,0	101	99	1	1	1.0,0.955	1.0,1.0	-0.022
2341	ENSMUSG00000024231.15	Cul2	chr18	+	3414129	3414224	3414173	3414224	3405684	3405787	2341	108,64	1,1	51,77	2,0	143	99	0.616099	1	0.987,0.978	0.946,1.0	0.009
2342	ENSMUSG00000006288.8	Ttc5	chr14	-	50775290	50775450	50775290	50775382	50777261	50777412	2342	1,0	53,46	0,1	40,43	167	99	1	1	0.011,0.0	0.0,0.014	-0.002
2344	ENSMUSG00000028793.15	Rnf19b	chr4	+	129073498	129073643	129073501	129073643	129071736	129071942	2344	30,22	168169	26,18	106132	102	99	0.478916	1	0.148,0.112	0.192,0.117	-0.024
2347	ENSMUSG00000039531.8	Zup1	chr10	-	33940157	33940383	33940157	33940279	33943649	33943760	2347	0,0	33,41	1,0	17,25	203	99	1	1	0.0,0.0	0.028,0.0	-0.014
2348	ENSMUSG00000024942.17	Capn1	chr19	-	6014200	6014468	6014200	6014267	6015735	6015897	2348	115102	0,2	66,95	0,0	300	99	0.429137	1	1.0,0.944	1.0,1.0	-0.028
2349	ENSMUSG00000031090.14	Nadsyn1	chr7	-	143815585	143815722	143815585	143815675	143816173	143816227	2349	4,4	137,88	0,1	81,88	146	99	0.219062	0.939506	0.019,0.03	0.0,0.008	0.021
2350	ENSMUSG00000033885.15	Pxk	chr14	+	8155282	8155345	8155285	8155345	8152080	8152150	2350	76,50	62,42	40,51	39,56	102	99	0.290107	1	0.543,0.536	0.499,0.469	0.056
2351	ENSMUSG00000038733.14	Wdr26	chr1	-	181203023	181203224	181203023	181203160	181209002	181209107	2351	0,1	50,15	0,1	14,31	163	99	1	1	0.0,0.039	0.0,0.019	0.01
2352	ENSMUSG00000038733.14	Wdr26	chr1	-	181203023	181203224	181203023	181203160	181209050	181209107	2352	0,0	50,9	1,0	22,33	163	99	1	1	0.0,0.0	0.027,0.0	-0.013
2354	ENSMUSG00000029518.15	Rab35	chr5	+	115640079	115640203	115640083	115640203	115637715	115637766	2354	120114	10,3	51,78	4,0	103	99	0.146766	0.821311	0.92,0.973	0.925,1.0	-0.016
2356	ENSMUSG00000046711.16	Hmga1	chr17	+	27560915	27561011	27560927	27561011	27559532	27559670	2356	2,0	949658	0,0	416680	111	99	1	1	0.002,0.0	0.0,0.0	0.001
2357	ENSMUSG00000046711.16	Hmga1	chr17	+	27560915	27561011	27560931	27561011	27559532	27559670	2357	54,30	0,0	19,42	3,0	115	99	0.506995	1	1.0,1.0	0.845,1.0	0.078
2358	ENSMUSG00000046711.16	Hmga1	chr17	+	27560927	27561011	27560931	27561011	27559532	27559670	2358	1001688	0,0	435722	3,0	103	99	1	1	1.0,1.0	0.993,1.0	0.004
2359	ENSMUSG00000046711.16	Hmga1	chr17	+	27560915	27561011	27560927	27561011	27559532	27559703	2359	1,0	399437	0,0	244394	111	99	1	1	0.002,0.0	0.0,0.0	0.001
2360	ENSMUSG00000046711.16	Hmga1	chr17	+	27560915	27561011	27560931	27561011	27559532	27559703	2360	53,30	26,11	19,42	14,20	115	99	0.450236	1	0.637,0.701	0.539,0.644	0.078
2361	ENSMUSG00000046711.16	Hmga1	chr17	+	27560927	27561011	27560931	27561011	27559532	27559703	2361	451467	26,11	263436	14,20	103	99	0.502827	1	0.943,0.976	0.948,0.954	0.009
2362	ENSMUSG00000046711.16	Hmga1	chr17	+	27561460	27561511	27561464	27561511	27560927	27561011	2362	14431139	37,41	7431206	20,33	103	99	0.570564	1	0.974,0.964	0.973,0.972	-0.003
2368	ENSMUSG00000078580.3	E430018J23Rik	chr7	-	127393000	127393114	127393000	127393111	127393289	127393629	2368	5,3	2,0	0,3	2,3	102	99	0.00535318	0.168093	0.708,1.0	0.0,0.493	0.607
2369	ENSMUSG00000053332.13	Gas5	chr1	+	161035982	161036244	161036207	161036244	161035751	161035804	2369	25481718	5,0	11971760	1,0	324	99	1	1	0.994,1.0	0.997,1.0	-0.001
2370	ENSMUSG00000053332.13	Gas5	chr1	+	161036207	161036579	161036548	161036579	161035751	161035804	2370	138,17	1,2	69,30	0,0	440	99	0.29475	1	0.969,0.657	1.0,1.0	-0.187
2371	ENSMUSG00000053332.13	Gas5	chr1	+	161036207	161036579	161036548	161036579	161035982	161036014	2371	25361809	183104	12451817	61107	440	99	0.19609	0.913227	0.757,0.796	0.821,0.793	-0.03
2372	ENSMUSG00000053332.13	Gas5	chr1	+	161036819	161037164	161037123	161037164	161036207	161036244	2372	24,11	1,0	8,13	0,0	403	99	1	1	0.855,1.0	1.0,1.0	-0.073
2373	ENSMUSG00000053332.13	Gas5	chr1	+	161037287	161037547	161037504	161037547	161036819	161036852	2373	1074726	8,2	463740	1,4	316	99	0.448294	1	0.977,0.991	0.993,0.983	-0.004
2380	ENSMUSG00000040606.13	Kazn	chr4	-	142147017	142147148	142147017	142147145	142150845	142151035	2380	10,4	21,7	7,5	14,10	102	99	0.946802	1	0.316,0.357	0.327,0.327	0.01
2382	ENSMUSG00000029699.13	Ssc4d	chr5	-	135963355	135963448	135963355	135963430	135964618	135964696	2382	1,0	0,0	0,0	0,2	117	99	1	1	1.0,NA	NA,0.0	1
2385	ENSMUSG00000071064.15	Zfp827	chr8	+	79178889	79179079	79178907	79179079	79175832	79175970	2385	6,8	11,11	7,2	9,6	117	99	0.755188	1	0.316,0.381	0.397,0.22	0.04
2388	ENSMUSG00000028073.15	Pear1	chr3	-	87759093	87759194	87759093	87759166	87759476	87759581	2388	0,2	0,0	0,0	0,1	127	99	1	1	NA,1.0	NA,0.0	1
2394	ENSMUSG00000053253.16	Ndfip2	chr14	+	105298002	105304836	105304730	105304836	105294798	105294892	2394	387354	2,3	189332	2,3	6827	99	0.507591	1	0.737,0.631	0.578,0.616	0.087
2395	ENSMUSG00000028066.15	Pmf1	chr3	-	88399134	88399304	88399134	88399235	88399710	88399816	2395	0,1	286305	1,0	193295	168	99	1	1	0.0,0.002	0.003,0.0	-0.001
2396	ENSMUSG00000034175.13	Rhbdd3	chr11	+	5100384	5100587	5100396	5100587	5099747	5099898	2396	12,5	20,27	4,3	20,36	111	99	0.0313965	0.408368	0.349,0.142	0.151,0.069	0.136
2397	ENSMUSG00000034175.13	Rhbdd3	chr11	+	5100384	5100587	5100396	5100587	5100169	5100226	2397	0,1	0,11	0,0	0,4	111	99	1	1	NA,0.075	NA,0.0	0.075
2398	ENSMUSG00000034175.13	Rhbdd3	chr11	+	5105180	5105347	5105184	5105347	5104020	5104404	2398	7,4	35,17	4,1	9,26	103	99	0.43765	1	0.161,0.184	0.299,0.036	0.005
2400	ENSMUSG00000027404.15	Snrpb	chr2	-	130172602	130173174	130172602	130172728	130173606	130173759	2400	10571069	1,0	572876	1,0	545	99	1	1	0.995,1.0	0.99,1.0	0.003
2404	ENSMUSG00000018287.12	Spag7	chr11	-	70664987	70665076	70664987	70665046	70665296	70665364	2404	358337	1,1	173248	0,1	129	99	1	1	0.996,0.996	1.0,0.995	-0.002
2405	ENSMUSG00000034135.15	Sik3	chr9	+	46211669	46212562	46211849	46212562	46210475	46210815	2405	37,8	1,0	8,15	0,0	279	99	1	1	0.929,1.0	1.0,1.0	-0.035
2406	ENSMUSG00000034135.15	Sik3	chr9	+	46221066	46221234	46221159	46221234	46220209	46220342	2406	41,29	2,0	10,25	0,0	192	99	0.426962	1	0.914,1.0	1.0,1.0	-0.043
2407	ENSMUSG00000025486.17	Sirt3	chr7	-	140877956	140878137	140877956	140878051	140881762	140881869	2407	12,8	0,0	9,12	0,3	185	99	0.0979353	0.680639	1.0,1.0	1.0,0.682	0.159
2408	ENSMUSG00000025486.17	Sirt3	chr7	-	140877956	140878145	140877956	140878051	140881762	140881869	2408	13,10	0,0	7,18	0,3	193	99	0.11856	0.757143	1.0,1.0	1.0,0.755	0.123
2409	ENSMUSG00000025486.17	Sirt3	chr7	-	140877956	140878145	140877956	140878137	140881762	140881869	2409	13,9	12,7	7,14	9,8	107	99	0.932008	1	0.501,0.543	0.418,0.618	0.004
2410	ENSMUSG00000025486.17	Sirt3	chr7	-	140877956	140878145	140877956	140878051	140882157	140882309	2410	22,7	2,0	9,19	1,0	193	99	0.597632	1	0.849,1.0	0.822,1.0	0.013
2413	ENSMUSG00000013787.15	Ehmt2	chr17	+	34905609	34906058	34905909	34906058	34905341	34905456	2413	156,55	113,63	79,81	60,60	399	99	0.4853	1	0.255,0.178	0.246,0.251	-0.032
2414	ENSMUSG00000013787.15	Ehmt2	chr17	+	34906952	34907065	34906982	34907065	34906694	34906877	2414	49,18	182119	17,36	71123	129	99	0.373852	1	0.171,0.104	0.155,0.183	-0.031
2416	ENSMUSG00000040782.12	Cop1	chr1	+	159319723	159319840	159319747	159319840	159308882	159308964	2416	209161	5,1	102159	1,0	123	99	0.726684	1	0.971,0.992	0.988,1.0	-0.012
2417	ENSMUSG00000004937.6	Sgta	chr10	-	81050998	81051086	81050998	81051083	81051222	81051329	2417	72,81	174188	55,68	105137	102	99	0.30128	1	0.287,0.295	0.337,0.325	-0.04
2421	ENSMUSG00000008193.13	Spib	chr7	-	44529856	44529983	44529856	44529929	44531222	44531250	2421	4,6	7,17	1,1	0,11	153	99	0.154201	0.838589	0.27,0.186	1.0,0.056	-0.3
2423	ENSMUSG00000085396.7	Firre	chrX	-	50627206	50627309	50627206	50627250	50630890	50630995	2423	59,6	32,1	17,14	14,9	158	99	0.261595	1	0.536,0.79	0.432,0.494	0.2
2424	ENSMUSG00000021917.16	Spcs1	chr14	-	31000677	31000764	31000677	31000760	31000843	31000903	2424	779898	12,14	490793	9,7	103	99	0.473253	1	0.984,0.984	0.981,0.991	-0.002
2425	ENSMUSG00000019470.12	Xab2	chr8	-	3613158	3613499	3613158	3613290	3613589	3613709	2425	134,80	0,0	77104	2,0	308	99	0.485648	1	1.0,1.0	0.925,1.0	0.037
2426	ENSMUSG00000019470.12	Xab2	chr8	-	3615993	3616158	3615993	3616125	3616249	3616384	2426	106,60	7,2	40,50	4,4	132	99	0.427819	1	0.919,0.957	0.882,0.904	0.045
2428	ENSMUSG00000039137.18	Whrn	chr4	-	63416411	63416593	63416411	63416590	63418087	63418622	2428	30,12	8,0	13,13	13,4	102	99	0.0271292	0.391778	0.784,1.0	0.493,0.759	0.266
2429	ENSMUSG00000039137.18	Whrn	chr4	-	63429085	63429417	63429085	63429118	63431849	63432059	2429	7,4	2,0	6,2	1,2	398	99	0.172292	0.878419	0.465,1.0	0.599,0.199	0.334
2431	ENSMUSG00000021792.15	Prxl2a	chr14	-	41004040	41004220	41004040	41004203	41008198	41008266	2431	1,1	2,1	0,1	1,1	116	99	0.759197	1	0.299,0.46	0.0,0.46	0.149
2432	ENSMUSG00000021792.15	Prxl2a	chr14	-	41004040	41004220	41004040	41004203	41013625	41013771	2432	1,2	2,4	0,2	0,0	116	99	1	1	0.299,0.299	NA,1.0	-0.701
2434	ENSMUSG00000054737.11	Zfp182	chrX	-	21060502	21060557	21060502	21060523	21061893	21062003	2434	4,0	0,1	0,1	0,0	133	99	1	1	1.0,0.0	NA,1.0	-0.5
2437	ENSMUSG00000032612.14	Usp4	chr9	+	108384381	108384515	108384396	108384515	108384084	108384155	2437	2,7	208236	2,1	120221	114	99	0.49557	1	0.008,0.025	0.014,0.004	0.007
2440	ENSMUSG00000037300.19	Ttc13	chr8	-	124676340	124676450	124676340	124676447	124679001	124679086	2440	110,63	21,11	47,74	12,18	102	99	0.335984	1	0.836,0.848	0.792,0.8	0.046
2442	ENSMUSG00000018501.17	Ncor1	chr11	-	62327105	62327249	62327105	62327246	62329440	62329652	2442	143,86	30,43	69107	32,41	102	99	0.372115	1	0.822,0.66	0.677,0.717	0.044
2443	ENSMUSG00000018501.17	Ncor1	chr11	-	62338858	62339068	62338858	62339065	62340407	62340629	2443	93,56	52,33	35,42	25,32	102	99	0.289671	1	0.634,0.622	0.576,0.56	0.06
2444	ENSMUSG00000018501.17	Ncor1	chr11	-	62338858	62339068	62338858	62339065	62342996	62343351	2444	0,0	3,0	0,1	0,0	102	99	1	1	0.0,NA	NA,1.0	-1
2445	ENSMUSG00000018501.17	Ncor1	chr11	-	62373075	62373574	62373075	62373454	62376634	62376761	2445	4,1	21,7	1,3	13,10	219	99	0.828714	1	0.079,0.061	0.034,0.119	-0.006
2446	ENSMUSG00000018501.17	Ncor1	chr11	-	62373075	62373622	62373075	62373454	62376634	62376761	2446	43,10	21,7	22,28	13,10	267	99	0.708379	1	0.432,0.346	0.386,0.509	-0.058
2447	ENSMUSG00000018501.17	Ncor1	chr11	-	62373075	62373622	62373075	62373574	62376634	62376761	2447	43,10	4,1	22,28	1,3	147	99	0.71815	1	0.879,0.871	0.937,0.863	-0.025
2448	ENSMUSG00000018501.17	Ncor1	chr11	-	62384717	62384845	62384717	62384842	62389690	62389792	2448	10,4	23,15	9,4	10,15	102	99	0.533024	1	0.297,0.206	0.466,0.206	-0.085
2449	ENSMUSG00000032913.13	Lrig2	chr3	-	104462658	104462808	104462658	104462787	104463858	104464308	2449	9,6	12,4	7,11	4,2	120	99	0.0528976	0.501169	0.382,0.553	0.591,0.819	-0.237
2452	ENSMUSG00000046798.14	Cldn12	chr5	-	5513161	5513251	5513161	5513223	5514627	5514730	2452	40,26	1,1	28,23	1,0	127	99	1	1	0.969,0.953	0.956,1.0	-0.017
2453	ENSMUSG00000040675.17	Mthfd1l	chr10	+	4155541	4156111	4155649	4156111	4148008	4148126	2453	43,54	12,9	24,41	8,6	207	99	0.971127	1	0.632,0.742	0.589,0.766	0.01
2462	ENSMUSG00000032872.16	Cyb5r4	chr9	+	87066648	87066813	87066686	87066813	87059364	87059451	2462	190192	7,4	97178	2,11	137	99	0.29552	1	0.951,0.972	0.972,0.921	0.015
2463	ENSMUSG00000063445.14	Nmral1	chr16	-	4711316	4711680	4711316	4711603	4713639	4713830	2463	0,4	57,65	1,4	27,75	176	99	0.543518	1	0.0,0.033	0.02,0.029	-0.008
2465	ENSMUSG00000025193.14	Cutc	chr19	+	43762872	43763006	43762902	43763006	43760688	43760724	2465	66,36	10,6	23,56	2,7	129	99	0.389006	1	0.835,0.822	0.898,0.86	-0.05
2466	ENSMUSG00000026245.16	Farsb	chr1	-	78479956	78480111	78479956	78480013	78482307	78482363	2466	380292	20,26	238290	10,17	197	99	0.234087	0.95659	0.905,0.849	0.923,0.896	-0.032
2468	ENSMUSG00000024194.16	Cuta	chr17	-	26938417	26938617	26938417	26938467	26938726	26938786	2468	371404	21,12	205355	9,10	249	99	0.415788	1	0.875,0.93	0.901,0.934	-0.015
2469	ENSMUSG00000024194.16	Cuta	chr17	-	26938571	26938649	26938571	26938617	26938726	26938786	2469	30,57	357392	22,49	199345	131	99	0.585933	1	0.06,0.099	0.077,0.097	-0.007
2470	ENSMUSG00000024194.16	Cuta	chr17	-	26938417	26938786	26938417	26938467	26938883	26939368	2470	500606	0,0	296486	2,0	418	99	1	1	1.0,1.0	0.972,1.0	0.014
2471	ENSMUSG00000055862.7	Izumo4	chr10	+	80704620	80704713	80704698	80704713	80704417	80704435	2471	5,2	27,20	0,4	10,12	177	99	0.729352	1	0.094,0.053	0.0,0.157	-0.005
2472	ENSMUSG00000028059.16	Arhgef2	chr3	+	88633257	88633367	88633294	88633367	88632912	88633042	2472	39,28	1,2	20,28	3,0	136	99	0.5266	1	0.966,0.911	0.829,1.0	0.024
2473	ENSMUSG00000028059.16	Arhgef2	chr3	+	88633499	88633646	88633505	88633646	88633257	88633367	2473	47,26	0,1	30,29	0,0	105	99	1	1	1.0,0.961	1.0,1.0	-0.02
2475	ENSMUSG00000019822.12	Smpd2	chr10	-	41488930	41489013	41488930	41488975	41489274	41489351	2475	25,60	8,13	19,52	4,6	137	99	0.144959	0.818102	0.693,0.769	0.774,0.862	-0.087
2476	ENSMUSG00000019822.12	Smpd2	chr10	-	41488930	41489024	41488930	41488975	41489274	41489351	2476	109224	8,13	93178	4,6	148	99	0.130008	0.778463	0.901,0.92	0.94,0.952	-0.035
2477	ENSMUSG00000019822.12	Smpd2	chr10	-	41488930	41489024	41488930	41489013	41489274	41489351	2477	87170	3,6	76127	2,1	110	99	0.0768322	0.600165	0.963,0.962	0.972,0.991	-0.019
2478	ENSMUSG00000041360.8	Pum3	chr19	-	27398881	27399104	27398881	27399100	27399678	27399821	2478	183177	2,3	87165	0,2	103	99	0.665439	1	0.989,0.983	1.0,0.988	-0.008
2479	ENSMUSG00000041360.8	Pum3	chr19	-	27420017	27420121	27420017	27420117	27421296	27421471	2479	166160	2,0	94123	0,3	103	99	1	1	0.988,1.0	1.0,0.975	0.006
2480	ENSMUSG00000078427.3	Sarnp	chr10	+	128838443	128838490	128838446	128838490	128833311	128833411	2480	328320	85105	158279	47,84	102	99	0.909178	1	0.789,0.747	0.765,0.763	0.004
2482	ENSMUSG00000051007.15	Gatd1	chr7	-	141409845	141410885	141409845	141409940	141411797	141411874	2482	4,0	2,0	1,4	0,0	1044	99	1	1	0.159,NA	1.0,1.0	-0.841
2483	ENSMUSG00000054387.13	Mdm4	chr1	-	133004653	133004721	133004653	133004692	133009136	133009192	2483	33,6	5,2	12,15	0,3	128	99	0.240927	0.978803	0.836,0.699	1.0,0.795	-0.13
2484	ENSMUSG00000054387.13	Mdm4	chr1	-	133012636	133012714	133012636	133012711	133018776	133018884	2484	26,6	34,12	11,13	9,11	102	99	0.149019	0.822581	0.426,0.327	0.543,0.534	-0.162
2485	ENSMUSG00000045751.16	Mms22l	chr4	+	24580050	24580202	24580053	24580202	24578752	24578903	2485	7,0	23,9	3,7	8,9	102	99	0.0778034	0.603635	0.228,0.0	0.267,0.43	-0.235
2487	ENSMUSG00000037876.17	Jmjd1c	chr10	+	67218037	67218181	67218116	67218181	67215269	67215375	2487	13,4	0,1	3,4	0,3	178	99	0.054084	0.505127	1.0,0.69	1.0,0.426	0.132
2488	ENSMUSG00000037876.17	Jmjd1c	chr10	+	67218037	67218181	67218116	67218181	67216982	67217107	2488	6,3	0,0	1,4	0,4	178	99	0.00455817	0.159495	1.0,1.0	1.0,0.357	0.322
2489	ENSMUSG00000024948.15	Map4k2	chr19	+	6341743	6341834	6341766	6341834	6341458	6341516	2489	15,4	1,0	2,18	0,1	122	99	1	1	0.924,1.0	1.0,0.936	-0.006
2490	ENSMUSG00000024948.15	Map4k2	chr19	+	6341743	6341834	6341769	6341834	6341458	6341516	2490	15,4	0,0	2,18	2,0	125	99	0.431666	1	1.0,1.0	0.442,1.0	0.279
2491	ENSMUSG00000024948.15	Map4k2	chr19	+	6341766	6341834	6341769	6341834	6341458	6341516	2491	1,0	0,0	0,1	2,0	102	99	1	1	1.0,NA	0.0,1.0	0.5
2493	ENSMUSG00000024948.15	Map4k2	chr19	+	6353260	6353333	6353277	6353333	6353119	6353190	2493	1,0	38,19	0,0	21,11	116	99	1	1	0.022,0.0	0.0,0.0	0.011
2495	ENSMUSG00000032815.16	Fanca	chr8	-	123269289	123269462	123269289	123269362	123269859	123269965	2495	1,5	88,56	9,0	24,39	199	99	0.042444	0.451918	0.006,0.043	0.157,0.0	-0.054
2497	ENSMUSG00000037845.14	Fdxacb1	chr9	+	50770109	50770313	50770131	50770313	50768687	50768844	2497	24,8	0,0	5,14	0,1	121	99	1	1	1.0,1.0	1.0,0.92	0.04
2498	ENSMUSG00000031667.16	Aktip	chr8	-	91129599	91129843	91129599	91129805	91131040	91131152	2498	0,0	122,90	1,2	54100	137	99	1	1	0.0,0.0	0.013,0.014	-0.013
2499	ENSMUSG00000031667.16	Aktip	chr8	-	91131040	91131152	91131040	91131148	91131922	91132003	2499	4,3	0,0	5,2	0,2	103	99	0.489442	1	1.0,1.0	1.0,0.49	0.255
2500	ENSMUSG00000031667.16	Aktip	chr8	-	91131040	91131152	91131040	91131148	91133533	91133772	2500	0,1	0,1	2,2	0,1	103	99	1	1	NA,0.49	1.0,0.658	-0.339
2502	ENSMUSG00000033411.16	Ctdspl2	chr2	+	121977330	121977469	121977334	121977469	121969069	121969279	2502	34,10	1,0	16,9	0,0	103	99	1	1	0.97,1.0	1.0,1.0	-0.015
2503	ENSMUSG00000033411.16	Ctdspl2	chr2	+	121978891	121979041	121978894	121979041	121977330	121977469	2503	19,15	4,0	14,7	1,2	102	99	0.742374	1	0.822,1.0	0.931,0.773	0.059
2504	ENSMUSG00000032525.15	Nktr	chr9	+	121742564	121742787	121742639	121742787	121741597	121741743	2504	62,11	37,15	12,16	17,2	174	99	0.492222	1	0.488,0.294	0.287,0.82	-0.162
2506	ENSMUSG00000023262.13	Acy1	chr9	-	106435783	106436009	106435783	106435860	106436125	106436220	2506	0,1	310480	0,0	161396	248	99	1	1	0.0,0.001	0.0,0.0	0.001
2507	ENSMUSG00000023262.13	Acy1	chr9	-	106436125	106436800	106436125	106436220	106436888	106436953	2507	252392	3,10	140370	0,6	679	99	0.18226	0.895326	0.925,0.851	1.0,0.9	-0.062
2508	ENSMUSG00000023262.13	Acy1	chr9	-	106437628	106437737	106437628	106437733	106438132	106438319	2508	183245	124132	92229	75125	103	99	0.676747	1	0.587,0.641	0.541,0.638	0.024
2509	ENSMUSG00000032688.9	Malt1	chr18	+	65448178	65448357	65448182	65448357	65447552	65447712	2509	15,8	1,0	10,17	0,0	103	99	1	1	0.935,1.0	1.0,1.0	-0.032
2510	ENSMUSG00000030357.10	Fkbp4	chr6	-	128433525	128433793	128433525	128433609	128434304	128434461	2510	14541302	5,0	7081022	0,1	283	99	1	1	0.99,1.0	1.0,0.997	-0.003
2513	ENSMUSG00000037275.14	Gemin5	chr11	-	58122281	58122378	58122281	58122375	58124931	58125418	2513	68,51	43,15	25,40	21,22	102	99	0.267143	1	0.606,0.767	0.536,0.638	0.1
2514	ENSMUSG00000037275.14	Gemin5	chr11	-	58137667	58137766	58137667	58137763	58139018	58139141	2514	49,21	27,8	26,25	18,11	102	99	0.705617	1	0.638,0.718	0.584,0.688	0.042
2515	ENSMUSG00000060206.11	Zfp462	chr4	+	55016813	55017100	55016816	55017100	55014682	55014847	2515	4,1	0,0	0,0	1,2	102	99	1.42407e-09	2.24889e-06	1.0,1.0	0.0,0.0	1
2516	ENSMUSG00000060206.11	Zfp462	chr4	+	55016813	55017100	55016996	55017100	55014682	55014847	2516	4,1	16,3	0,0	6,4	282	99	0.0204343	0.332876	0.081,0.105	0.0,0.0	0.093
2517	ENSMUSG00000060206.11	Zfp462	chr4	+	55016816	55017100	55016996	55017100	55014682	55014847	2517	0,0	16,3	1,2	6,4	279	99	0.41342	1	0.0,0.0	0.056,0.151	-0.103
2518	ENSMUSG00000014668.15	Chfr	chr5	+	110140353	110140453	110140375	110140453	110136050	110136194	2518	37,33	7,4	23,42	3,4	121	99	0.396703	1	0.812,0.871	0.863,0.896	-0.038
2519	ENSMUSG00000014668.15	Chfr	chr5	+	110140353	110140453	110140375	110140453	110140116	110140189	2519	12,11	4,0	18,28	0,2	121	99	0.151309	0.829127	0.711,1.0	1.0,0.92	-0.105
2520	ENSMUSG00000014668.15	Chfr	chr5	+	110158798	110158918	110158801	110158918	110154836	110154982	2520	84,63	22,14	36,80	14,29	102	99	0.127861	0.776867	0.788,0.814	0.714,0.728	0.08
2521	ENSMUSG00000022519.14	Srl	chr16	-	4493778	4493880	4493778	4493877	4541679	4541816	2521	7,2	2,4	5,4	3,2	102	99	0.824803	1	0.773,0.327	0.618,0.66	-0.089
2529	ENSMUSG00000026135.17	Zfp142	chr1	-	74579324	74579927	74579324	74579618	74585383	74585697	2529	1,0	3,0	1,3	1,0	408	99	1	1	0.075,NA	0.195,1.0	-0.523
2533	ENSMUSG00000026193.15	Fn1	chr1	-	71597280	71597747	71597280	71597672	71598373	71598463	2533	0,1	0,1	0,2	0,0	174	99	1	1	NA,0.363	NA,1.0	-0.637
2535	ENSMUSG00000037221.13	Mospd3	chr5	-	137600270	137600543	137600270	137600351	137600990	137601058	2535	60,39	2,0	24,62	4,0	291	99	0.2492	0.986751	0.911,1.0	0.671,1.0	0.12
2538	ENSMUSG00000055531.12	Cpsf6	chr10	-	117355934	117356127	117355934	117356124	117358992	117359146	2538	59,59	144129	29,40	70119	102	99	0.402524	1	0.285,0.307	0.287,0.246	0.03
2540	ENSMUSG00000024137.9	E4f1	chr17	-	24443778	24444476	24443778	24444337	24444546	24444689	2540	50,24	1,0	28,11	0,0	238	99	1	1	0.954,1.0	1.0,1.0	-0.023
2541	ENSMUSG00000024137.9	E4f1	chr17	-	24445121	24445339	24445121	24445313	24445445	24445554	2541	31,13	9,0	8,18	3,6	125	99	0.248768	0.986683	0.732,1.0	0.679,0.704	0.174
2542	ENSMUSG00000024137.9	E4f1	chr17	-	24445445	24445554	24445445	24445551	24445945	24446155	2542	18,15	8,2	6,11	9,3	102	99	0.210247	0.9285	0.686,0.879	0.393,0.781	0.196
2543	ENSMUSG00000024137.9	E4f1	chr17	-	24446781	24446934	24446781	24446841	24447089	24447210	2543	42,14	3,0	24,16	2,1	192	99	0.534563	1	0.878,1.0	0.861,0.892	0.063
2544	ENSMUSG00000036073.17	Galt	chr4	+	41756343	41756422	41756346	41756422	41755960	41756130	2544	25,8	104107	17,27	62104	102	99	0.0584409	0.528582	0.189,0.068	0.21,0.201	-0.077
2545	ENSMUSG00000021733.11	Slc4a7	chr14	+	14757284	14757431	14757378	14757431	14750434	14750522	2545	20,14	1,0	5,15	0,1	193	99	1	1	0.911,1.0	1.0,0.885	0.013
2548	ENSMUSG00000059005.13	Hnrnpa3	chr2	+	75663570	75663714	75663672	75663714	75662660	75662756	2548	574412	41,36	306334	26,31	201	99	0.568839	1	0.873,0.849	0.853,0.841	0.014
2552	ENSMUSG00000060279.14	Ap2a1	chr7	-	44909219	44909374	44909219	44909321	44909698	44909828	2552	5,1	171130	0,0	123130	152	99	0.776701	1	0.019,0.005	0.0,0.0	0.012
2553	ENSMUSG00000096215.8	Smim22	chr16	+	5007743	5007888	5007773	5007888	5007351	5007418	2553	176224	49,68	119155	34,33	129	99	0.360808	1	0.734,0.717	0.729,0.783	-0.03
2554	ENSMUSG00000009555.16	Cdk9	chr2	-	32710476	32710791	32710476	32710567	32712030	32712112	2554	16,9	270213	6,2	101196	323	99	0.182835	0.895326	0.018,0.013	0.018,0.003	0.005
2555	ENSMUSG00000015217.11	Hmgb3	chrX	+	71558052	71558207	71558056	71558207	71555927	71556190	2555	97,79	2,1	46,70	0,2	103	99	0.78658	1	0.979,0.987	1.0,0.971	-0.003
2560	ENSMUSG00000068762.11	Gstm6	chr3	-	107941188	107941326	107941188	107941284	107942132	107942233	2560	0,1	19,42	0,0	7,39	141	99	1	1	0.0,0.016	0.0,0.0	0.008
2561	ENSMUSG00000068762.11	Gstm6	chr3	-	107941188	107941326	107941188	107941284	107942701	107942766	2561	0,0	0,1	0,1	0,0	141	99	1	1	NA,0.0	NA,1.0	-1
2566	ENSMUSG00000028108.15	Ecm1	chr3	-	95737012	95737057	95737012	95737054	95737632	95737713	2566	1,3	0,4	3,7	0,0	102	99	0.00835078	0.215714	1.0,0.421	1.0,1.0	-0.289
2570	ENSMUSG00000043733.14	Ptpn11	chr5	-	121144529	121144696	121144529	121144684	121149102	121149234	2570	46,28	74,35	18,18	34,37	111	99	0.252839	0.997712	0.357,0.416	0.321,0.303	0.074
2574	ENSMUSG00000019428.16	Fkbp8	chr8	+	70531521	70531742	70531524	70531742	70531184	70531273	2574	692727	187191	384631	79163	102	99	0.349401	1	0.782,0.787	0.825,0.79	-0.023
2575	ENSMUSG00000019428.16	Fkbp8	chr8	+	70534387	70534614	70534482	70534614	70534116	70534194	2575	5,4	9471076	7,4	521906	194	99	1	1	0.003,0.002	0.007,0.002	-0.002
2577	ENSMUSG00000029191.16	Rfc1	chr5	-	65278710	65278823	65278710	65278820	65279456	65279814	2577	55,14	46,10	23,20	17,20	102	99	0.864033	1	0.537,0.576	0.568,0.493	0.026
2580	ENSMUSG00000022661.14	Cd200	chr16	-	45394592	45394865	45394592	45394860	45396968	45397295	2580	12,0	8,0	2,0	1,0	104	99	1	1	0.588,NA	0.656,NA	-0.068
2583	ENSMUSG00000039382.12	Wdr45	chrX	+	7725739	7726036	7725930	7726036	7724186	7724291	2583	0,0	44,32	0,4	18,45	290	99	0.541799	1	0.0,0.0	0.0,0.029	-0.015
2587	ENSMUSG00000039382.12	Wdr45	chrX	+	7726197	7726292	7726248	7726292	7725930	7726036	2587	117,53	0,0	36,73	4,0	150	99	0.203295	0.924987	1.0,1.0	0.856,1.0	0.072
2588	ENSMUSG00000039382.12	Wdr45	chrX	+	7726877	7727086	7726967	7727086	7726685	7726765	2588	53,43	1,0	25,38	1,2	189	99	0.202863	0.924722	0.965,1.0	0.929,0.909	0.063
2589	ENSMUSG00000039382.12	Wdr45	chrX	+	7727169	7727271	7727181	7727271	7726877	7727086	2589	78,58	2,0	31,41	0,0	111	99	1	1	0.972,1.0	1.0,1.0	-0.014
2590	ENSMUSG00000039382.12	Wdr45	chrX	+	7727169	7727271	7727211	7727271	7726877	7727086	2590	99,80	5,2	41,50	1,4	141	99	0.814672	1	0.933,0.966	0.966,0.898	0.018
2591	ENSMUSG00000039382.12	Wdr45	chrX	+	7727181	7727271	7727211	7727271	7726877	7727086	2591	23,22	5,2	10,9	1,4	129	99	0.627143	1	0.779,0.894	0.885,0.633	0.078
2594	ENSMUSG00000041890.17	Git2	chr5	-	114752278	114752330	114752278	114752327	114753278	114753324	2594	17,7	23,12	3,5	8,17	102	99	0.0842165	0.627879	0.418,0.362	0.267,0.222	0.146
2597	ENSMUSG00000027981.14	Rnpc3	chr3	-	113608339	113608411	113608339	113608408	113609037	113609170	2597	34,38	3,0	20,24	0,6	102	99	0.0867951	0.638308	0.917,1.0	1.0,0.795	0.061
2598	ENSMUSG00000028149.12	Rap1gds1	chr3	-	138955321	138955461	138955321	138955458	138956193	138956319	2598	83,45	20,11	34,60	14,16	102	99	0.373065	1	0.801,0.799	0.702,0.784	0.057
2601	ENSMUSG00000031256.11	Cstf2	chrX	+	134073135	134073277	134073213	134073277	134069844	134069907	2601	117,78	27,7	77,96	13,10	177	99	0.520358	1	0.708,0.862	0.768,0.843	-0.021
2602	ENSMUSG00000031256.11	Cstf2	chrX	+	134073135	134073277	134073213	134073277	134072677	134072764	2602	41,17	0,0	21,29	1,0	177	99	1	1	1.0,1.0	0.922,1.0	0.039
2606	ENSMUSG00000052331.14	Ankrd44	chr1	-	54734995	54735113	54734995	54735059	54736229	54736312	2606	2,0	14,1	1,0	2,2	153	99	0.40457	1	0.085,0.0	0.244,0.0	-0.079
2609	ENSMUSG00000021532.11	Fastkd3	chr13	+	68587659	68587834	68587720	68587834	68585177	68585263	2609	59,37	0,1	26,55	0,1	160	99	1	1	1.0,0.958	1.0,0.971	-0.007
2610	ENSMUSG00000021532.11	Fastkd3	chr13	+	68589222	68589389	68589319	68589389	68587659	68587834	2610	51,19	61,35	10,24	27,30	196	99	0.470856	1	0.297,0.215	0.158,0.288	0.033
2611	ENSMUSG00000038902.14	Pogz	chr3	+	94864457	94864667	94864484	94864667	94864087	94864378	2611	35,7	2,0	14,9	0,2	126	99	0.68507	1	0.932,1.0	1.0,0.78	0.076
2613	ENSMUSG00000026939.12	Tmem141	chr2	-	25621065	25621173	25621065	25621167	25621374	25621458	2613	25,19	0,0	16,22	0,1	105	99	1	1	1.0,1.0	1.0,0.954	0.023
2615	ENSMUSG00000004565.15	Pnpla6	chr8	+	3516506	3516568	3516509	3516568	3515410	3515465	2615	2,0	0,0	0,0	1,0	102	99	1	1	1.0,NA	0.0,NA	1
2616	ENSMUSG00000004565.15	Pnpla6	chr8	+	3516506	3516568	3516509	3516568	3515636	3515690	2616	2,1	3,0	2,4	0,2	102	99	0.337593	1	0.393,1.0	1.0,0.66	-0.134
2617	ENSMUSG00000004565.15	Pnpla6	chr8	+	3523998	3524166	3524010	3524166	3523757	3523867	2617	13,12	48,36	3,16	25,28	111	99	0.950788	1	0.195,0.229	0.097,0.338	-0.006
2622	ENSMUSG00000020807.15	4933427D14Rik	chr11	-	72169780	72169859	72169780	72169843	72175202	72175292	2622	18,11	4,0	7,14	0,0	115	99	0.0348303	0.428029	0.795,1.0	1.0,1.0	-0.103
2623	ENSMUSG00000030304.11	Ergic2	chr6	-	148188032	148188130	148188032	148188100	148189485	148189584	2623	154143	2,9	64155	7,9	129	99	0.0909972	0.657053	0.983,0.924	0.875,0.93	0.051
2625	ENSMUSG00000022540.16	Rogdi	chr16	-	5011611	5011758	5011611	5011692	5012240	5012295	2625	2,0	29,29	2,1	18,19	165	99	0.440912	1	0.04,0.0	0.063,0.031	-0.027
2626	ENSMUSG00000029036.18	Atad3a	chr4	-	155750472	155750598	155750472	155750593	155750867	155750924	2626	262193	1,0	110174	2,0	104	99	1	1	0.996,1.0	0.981,1.0	0.008
2627	ENSMUSG00000029036.18	Atad3a	chr4	-	155753566	155753769	155753566	155753636	155753881	155754047	2627	1,0	327252	0,0	173192	232	99	1	1	0.001,0.0	0.0,0.0	0.001
2629	ENSMUSG00000029036.18	Atad3a	chr4	-	155754756	155754852	155754756	155754826	155755678	155755738	2629	0,1	239187	1,1	150136	125	99	1	1	0.0,0.004	0.005,0.006	-0.003
2631	ENSMUSG00000025224.16	Gbf1	chr19	+	46268390	46268516	46268419	46268516	46267992	46268116	2631	83,58	3,3	41,58	1,2	128	99	0.393751	1	0.955,0.937	0.969,0.957	-0.017
2635	ENSMUSG00000035212.14	Leprot	chr4	+	101656108	101656295	101656177	101656295	101652398	101652474	2635	256159	2,2	99167	0,0	168	99	0.585146	1	0.987,0.979	1.0,1.0	-0.017
2636	ENSMUSG00000024910.5	Ctsw	chr19	-	5466019	5466145	5466019	5466110	5466230	5466485	2636	5,19	1,0	0,12	0,0	134	99	1	1	0.787,1.0	NA,1.0	-0.107
2637	ENSMUSG00000020056.16	Washc3	chr10	+	88215966	88216074	88215982	88216074	88213646	88213712	2637	165175	1,1	89136	1,0	115	99	1	1	0.993,0.993	0.987,1.0	-0.001
2638	ENSMUSG00000020056.16	Washc3	chr10	+	88219249	88219360	88219252	88219360	88215966	88216074	2638	150181	32,34	67121	17,28	102	99	0.476448	1	0.82,0.838	0.793,0.807	0.029
2639	ENSMUSG00000027210.20	Meis2	chr2	-	115867268	115867379	115867268	115867358	115868744	115868803	2639	0,1	0,1	0,1	0,2	120	99	1	1	NA,0.452	NA,0.292	0.16
2643	ENSMUSG00000025271.13	Pfkfb1	chrX	+	150589795	150590084	150589952	150590084	150588944	150589044	2643	0,2	6,0	1,0	2,1	256	99	0.266101	1	0.0,1.0	0.162,0.0	0.419
2645	ENSMUSG00000029283.17	Cdc7	chr5	+	106974600	106975660	106975484	106975660	106973776	106974020	2645	26,18	6,5	7,9	3,6	983	99	0.0912861	0.657757	0.304,0.266	0.19,0.131	0.125
2646	ENSMUSG00000029283.17	Cdc7	chr5	+	106979294	106979444	106979315	106979444	106976629	106976712	2646	20,10	2,1	13,12	0,0	120	99	0.376334	1	0.892,0.892	1.0,1.0	-0.108
2647	ENSMUSG00000068036.16	Afdn	chr17	+	13807276	13807392	13807279	13807392	13803938	13804134	2647	35,10	34,5	16,12	21,13	102	99	0.295461	1	0.5,0.66	0.425,0.473	0.131
2648	ENSMUSG00000068036.16	Afdn	chr17	+	13808931	13809095	13808934	13809095	13807276	13807392	2648	28,6	21,4	11,10	9,8	102	99	0.836869	1	0.564,0.593	0.543,0.548	0.033
2649	ENSMUSG00000001054.9	Rmnd5b	chr11	-	51624474	51624646	51624474	51624577	51625668	51625834	2649	1,0	55,33	0,3	19,43	168	99	0.432953	1	0.011,0.0	0.0,0.039	-0.014
2650	ENSMUSG00000034327.17	Kctd9	chr14	+	67729223	67729409	67729350	67729409	67728649	67728746	2650	10,1	70,23	0,6	24,46	226	99	0.370768	1	0.059,0.019	0.0,0.054	0.012
2652	ENSMUSG00000027276.7	Jag1	chr2	-	137084574	137085155	137084574	137084706	137085245	137085355	2652	30,28	1,0	7,10	0,0	548	99	1	1	0.844,1.0	1.0,1.0	-0.078
2655	ENSMUSG00000039477.16	Tnrc18	chr5	-	142773618	142774048	142773618	142774045	142775208	142775399	2655	30,8	0,1	5,22	1,0	102	99	1	1	1.0,0.886	0.829,1.0	0.029
2657	ENSMUSG00000020840.10	Blmh	chr11	+	76949959	76951185	76951043	76951185	76946241	76946439	2657	168,88	1,0	78118	1,2	1183	99	0.0416978	0.451918	0.934,1.0	0.867,0.832	0.118
2658	ENSMUSG00000019039.14	Dalrd3	chr9	+	108570563	108570814	108570621	108570814	108570149	108570445	2658	122,70	4,2	57,86	2,3	157	99	0.896377	1	0.951,0.957	0.947,0.948	0.006
2659	ENSMUSG00000019039.14	Dalrd3	chr9	+	108571435	108571519	108571445	108571519	108571044	108571173	2659	5,0	133121	1,9	46115	109	99	0.0326154	0.414355	0.033,0.0	0.019,0.066	-0.026
2660	ENSMUSG00000005378.17	Bud23	chr5	-	135053548	135053722	135053548	135053638	135056027	135056086	2660	0,0	261259	1,0	196225	183	99	1	1	0.0,0.0	0.003,0.0	-0.002
2661	ENSMUSG00000034758.12	Tle6	chr10	-	81595322	81595405	81595322	81595375	81595479	81595555	2661	3,0	1,0	0,1	0,0	129	99	1	1	0.697,NA	NA,1.0	-0.303
2662	ENSMUSG00000007034.15	Slc44a4	chr17	+	34917516	34918338	34918238	34918338	34916646	34916695	2662	0,4	0,1	0,3	0,1	821	99	1	1	NA,0.325	NA,0.266	0.059
2663	ENSMUSG00000007034.15	Slc44a4	chr17	+	34917516	34918338	34918238	34918338	34917317	34917391	2663	219149	1,0	177150	0,0	821	99	1	1	0.964,1.0	1.0,1.0	-0.018
2664	ENSMUSG00000006050.12	Sra1	chr18	-	36667790	36667899	36667790	36667893	36668651	36668848	2664	333398	7,2	260372	0,4	105	99	0.758356	1	0.978,0.995	1.0,0.989	-0.008
2670	ENSMUSG00000032212.10	Sltm	chr9	+	70573456	70573925	70573510	70573925	70572148	70572176	2670	64,46	80,30	25,52	34,20	153	99	0.551261	1	0.341,0.498	0.322,0.627	-0.055
2672	ENSMUSG00000006345.10	Ggt1	chr10	+	75574228	75574396	75574231	75574396	75573610	75573748	2672	36243	19120	38166	11,62	102	99	0.0885865	0.645067	0.648,0.663	0.77,0.722	-0.091
2673	ENSMUSG00000006345.10	Ggt1	chr10	+	75581296	75581433	75581323	75581433	75580503	75580653	2673	36411	0,18	56277	0,8	126	99	0.156257	0.840193	1.0,0.947	1.0,0.965	-0.009
2679	ENSMUSG00000036151.15	Tm6sf2	chr8	+	70077880	70077982	70077886	70077982	70077389	70077514	2679	294772	5,20	194559	4,12	105	99	0.773513	1	0.982,0.973	0.979,0.978	-0.001
2686	ENSMUSG00000048997.17	Atxn7l2	chr3	-	108206822	108207109	108206822	108207013	108207393	108207604	2686	4,8	5,2	6,9	0,0	195	99	9.5147e-07	0.000363356	0.289,0.67	1.0,1.0	-0.52
2696	ENSMUSG00000039840.8	Epg5	chr18	+	77964900	77965055	77964949	77965055	77962380	77962538	2696	4,2	1,0	6,6	0,0	148	99	1	1	0.728,1.0	1.0,1.0	-0.136
2698	ENSMUSG00000067629.13	Syngap1	chr17	+	26964826	26965038	26964832	26965038	26962913	26963087	2698	1,0	4,0	1,2	0,1	105	99	1	1	0.191,NA	1.0,0.653	-0.635
2699	ENSMUSG00000067629.13	Syngap1	chr17	+	26966869	26966972	26966882	26966972	26964826	26965038	2699	1,1	0,2	0,0	1,0	112	99	1	1	1.0,0.307	0.0,NA	0.653
2702	ENSMUSG00000020828.13	Pld2	chr11	+	70555298	70555381	70555331	70555381	70555050	70555164	2702	1,0	34,29	0,0	12,24	132	99	1	1	0.022,0.0	0.0,0.0	0.011
2707	ENSMUSG00000028248.15	Pnisr	chr4	+	21860819	21860991	21860877	21860991	21859083	21859307	2707	98,29	14,6	43,46	5,1	157	99	0.0375659	0.439163	0.815,0.753	0.844,0.967	-0.121
2711	ENSMUSG00000021171.8	Esyt2	chr12	+	116339546	116339667	116339593	116339667	116334200	116334256	2711	62,34	2,0	30,24	0,0	146	99	0.383303	1	0.955,1.0	1.0,1.0	-0.022
2715	ENSMUSG00000046603.16	Tcaim	chr9	+	122818773	122819026	122818849	122819026	122814431	122814588	2715	5,3	3,1	2,5	0,2	175	99	0.149806	0.825131	0.485,0.629	1.0,0.586	-0.236
2716	ENSMUSG00000028688.13	Toe1	chr4	-	116805131	116805400	116805131	116805294	116805485	116805745	2716	3,1	44,54	4,0	26,30	205	99	0.599997	1	0.032,0.009	0.069,0.0	-0.014
2717	ENSMUSG00000053964.17	Lgals4	chr7	+	28840580	28840952	28840863	28840952	28840261	28840294	2717	24,8	0,1	6,10	0,1	382	99	1	1	1.0,0.675	1.0,0.722	-0.023
2718	ENSMUSG00000053964.17	Lgals4	chr7	+	28840580	28840952	28840863	28840952	28840413	28840452	2718	1448817986	1,0	936414080	1,1	382	99	1	1	1.0,1.0	1.0,1.0	0
2719	ENSMUSG00000021134.17	Srsf5	chr12	+	80947115	80947381	80947310	80947381	80946575	80946720	2719	5,3	1610741	5,3	771799	294	99	1	1	0.001,0.001	0.002,0.001	-0.001
2720	ENSMUSG00000021134.17	Srsf5	chr12	+	80949716	80950503	80949719	80950503	80949094	80949168	2720	4,3	21,10	4,0	9,6	102	99	0.881664	1	0.156,0.226	0.301,0.0	0.041
2721	ENSMUSG00000021134.17	Srsf5	chr12	+	80949716	80950503	80949719	80950503	80949493	80949604	2721	299122	1255631	126138	568669	102	99	0.867248	1	0.188,0.158	0.177,0.167	0.001
2724	ENSMUSG00000022221.14	Ripk3	chr14	-	55788237	55788462	55788237	55788364	55788616	55788857	2724	1,0	5,2	2,0	5,5	197	99	0.869516	1	0.091,0.0	0.167,0.0	-0.038
2725	ENSMUSG00000024866.10	Acy3	chr19	+	3986822	3986951	3986827	3986951	3986569	3986611	2725	42,71	10,12	26,61	5,11	104	99	0.813793	1	0.8,0.849	0.832,0.841	-0.012
2729	ENSMUSG00000086775.7	Snhg7os	chr2	+	26645722	26645944	26645747	26645944	26645501	26645603	2729	0,1	0,0	0,0	0,1	124	99	1	1	NA,1.0	NA,0.0	1
2733	ENSMUSG00000057406.16	Nsd2	chr5	+	33867573	33867658	33867576	33867658	33864659	33864778	2733	69,37	17,5	46,36	15,7	102	99	0.478218	1	0.798,0.878	0.749,0.833	0.047
2734	ENSMUSG00000057406.16	Nsd2	chr5	+	33882798	33883004	33882902	33883004	33882526	33882683	2734	104,49	2,2	42,51	0,1	203	99	0.135329	0.788676	0.962,0.923	1.0,0.961	-0.038
2736	ENSMUSG00000023942.15	Slc29a1	chr17	-	45592178	45592343	45592178	45592261	45595481	45595502	2736	0,0	34,37	0,2	24,41	181	99	1	1	0.0,0.0	0.0,0.026	-0.013
2737	ENSMUSG00000031010.17	Usp9x	chrX	+	13116608	13116757	13116623	13116757	13114507	13114644	2737	20,5	33,5	8,12	5,13	114	99	0.258457	1	0.345,0.465	0.581,0.445	-0.108
2741	ENSMUSG00000030786.18	Itgam	chr7	+	128070599	128070699	128070628	128070699	128068592	128068696	2741	1,2	31,6	1,0	11,15	128	99	0.639601	1	0.024,0.205	0.066,0.0	0.081
2742	ENSMUSG00000030786.18	Itgam	chr7	+	128101633	128101846	128101636	128101846	128101415	128101556	2742	23,4	19,2	6,2	9,12	102	99	0.0202025	0.332876	0.54,0.66	0.393,0.139	0.334
2748	ENSMUSG00000027651.16	Rprd1b	chr2	+	158047915	158048028	158047918	158048028	158043405	158043539	2748	84,30	38,17	25,36	27,26	102	99	0.0367564	0.434948	0.682,0.631	0.473,0.573	0.134
2753	ENSMUSG00000032621.8	Srek1	chr13	-	103758185	103758488	103758185	103758300	103759168	103759299	2753	11,0	94,39	3,0	43,55	287	99	0.0736132	0.590149	0.039,0.0	0.024,0.0	0.007
2756	ENSMUSG00000045180.13	Shroom2	chrX	-	152623125	152623335	152623125	152623317	152657423	152657524	2756	20,4	5,6	8,6	0,0	117	99	9.73584e-06	0.00223081	0.772,0.361	1.0,1.0	-0.433
2760	ENSMUSG00000028107.14	Tars2	chr3	-	95742073	95742223	95742073	95742146	95742315	95742417	2760	1,0	229252	0,2	103154	176	99	1	1	0.002,0.0	0.0,0.007	-0.003
2761	ENSMUSG00000028107.14	Tars2	chr3	-	95748486	95748633	95748486	95748554	95750338	95750417	2761	187190	8,0	106138	3,0	178	99	0.231147	0.953723	0.929,1.0	0.952,1.0	-0.011
2763	ENSMUSG00000041238.16	Rbbp8	chr18	+	11720509	11720657	11720544	11720657	11718832	11718930	2763	3,0	38,11	2,1	17,23	134	99	0.951585	1	0.055,0.0	0.08,0.031	-0.028
2765	ENSMUSG00000033808.16	Tmem87a	chr2	-	120360038	120360094	120360038	120360091	120362878	120362940	2765	95,55	5,1	57,67	0,1	102	99	0.0738324	0.590149	0.949,0.982	1.0,0.985	-0.027
2767	ENSMUSG00000029625.16	Cpsf4	chr5	+	145178757	145178928	145178832	145178928	145177229	145177302	2767	3,5	100,61	1,13	49,61	174	99	0.0426016	0.451918	0.017,0.045	0.011,0.108	-0.028
2768	ENSMUSG00000029625.16	Cpsf4	chr5	+	145178757	145178928	145178835	145178928	145177229	145177302	2768	4,10	67,49	2,15	36,54	177	99	0.302925	1	0.032,0.102	0.03,0.134	-0.015
2769	ENSMUSG00000029625.16	Cpsf4	chr5	+	145178783	145178928	145178832	145178928	145177229	145177302	2769	0,1	100,61	0,3	49,61	148	99	0.586386	1	0.0,0.011	0.0,0.032	-0.011
2770	ENSMUSG00000029625.16	Cpsf4	chr5	+	145178783	145178928	145178835	145178928	145177229	145177302	2770	1,6	67,49	1,5	36,54	151	99	0.88148	1	0.01,0.074	0.018,0.057	0.004
2771	ENSMUSG00000029625.16	Cpsf4	chr5	+	145178832	145178928	145178835	145178928	145177229	145177302	2771	101,66	67,49	50,63	36,54	102	99	0.535851	1	0.594,0.567	0.574,0.531	0.028
2772	ENSMUSG00000002767.13	Mrpl2	chr17	+	46648658	46648769	46648669	46648769	46648471	46648587	2772	365395	26,17	167325	9,17	110	99	0.749284	1	0.927,0.954	0.944,0.945	-0.004
2773	ENSMUSG00000037487.7	Ubr5	chr15	-	37973302	37975671	37973302	37973458	37976059	37976235	2773	125109	0,0	76105	0,1	2312	99	1	1	1.0,1.0	1.0,0.818	0.091
2774	ENSMUSG00000037487.7	Ubr5	chr15	-	38037815	38038027	38037815	38038009	38040752	38040902	2774	29,19	24,3	18,16	8,9	117	99	0.765989	1	0.506,0.843	0.656,0.601	0.046
2776	ENSMUSG00000021286.8	Zfyve21	chr12	+	111825575	111825632	111825578	111825632	111825016	111825108	2776	1,2	5,16	0,2	3,4	102	99	0.656723	1	0.163,0.108	0.0,0.327	-0.028
2777	ENSMUSG00000054452.10	Tle5	chr10	+	81564812	81564910	81564847	81564910	81564672	81564717	2777	7,17	16652243	5,9	10511781	134	99	1	1	0.003,0.006	0.004,0.004	0.001
2781	ENSMUSG00000039361.11	Picalm	chr7	+	90191140	90191272	90191155	90191272	90189149	90189257	2781	119,96	258212	46,71	135235	114	99	0.0273446	0.39204	0.286,0.282	0.228,0.208	0.066
2782	ENSMUSG00000029130.12	Rnf32	chr5	+	29198573	29198838	29198624	29198838	29197925	29198020	2782	18,8	1,1	11,14	0,0	150	99	0.557827	1	0.922,0.841	1.0,1.0	-0.119
2783	ENSMUSG00000029130.12	Rnf32	chr5	+	29198573	29198838	29198667	29198838	29197925	29198020	2783	18,8	2,0	11,14	0,0	193	99	0.69977	1	0.822,1.0	1.0,1.0	-0.089
2785	ENSMUSG00000041264.16	Uspl1	chr5	+	149193839	149194440	149193897	149194440	149188344	149188473	2785	37,27	2,3	9,22	1,2	157	99	0.684064	1	0.921,0.85	0.85,0.874	0.023
2786	ENSMUSG00000025142.18	Aspscr1	chr11	+	120701123	120701283	120701143	120701283	120689309	120689341	2786	3,0	269295	1,1	132265	119	99	1	1	0.009,0.0	0.006,0.003	0
2787	ENSMUSG00000025142.18	Aspscr1	chr11	+	120709070	120709246	120709111	120709246	120708929	120708999	2787	199206	9,21	107162	2,8	140	99	0.0337852	0.422061	0.94,0.874	0.974,0.935	-0.047
2789	ENSMUSG00000029022.18	Miip	chr4	-	147860790	147861085	147860790	147861013	147861353	147861491	2789	134,73	20,12	55,64	12,11	171	99	0.516119	1	0.795,0.779	0.726,0.771	0.039
2790	ENSMUSG00000019792.8	Trmt11	chr10	-	30590842	30591102	30590842	30590935	30594114	30594188	2790	40,23	3,0	13,21	5,2	266	99	0.0218011	0.345141	0.832,1.0	0.492,0.796	0.272
2793	ENSMUSG00000007035.15	Msh5	chr17	-	35030608	35030758	35030608	35030754	35031147	35031274	2793	4,1	0,0	0,1	0,4	103	99	1	1	1.0,1.0	NA,0.194	0.806
2796	ENSMUSG00000007035.15	Msh5	chr17	-	35031678	35031902	35031678	35031766	35032340	35032421	2796	2,0	0,0	0,0	1,0	235	99	1	1	1.0,NA	0.0,NA	1
2797	ENSMUSG00000007035.15	Msh5	chr17	-	35039200	35039418	35039200	35039339	35041469	35041515	2797	0,2	1,1	0,1	2,0	178	99	0.631709	1	0.0,0.527	0.0,1.0	-0.236
2803	ENSMUSG00000029505.17	Ep400	chr5	-	110668549	110668745	110668549	110668724	110670874	110671096	2803	75,46	9,5	41,44	2,9	120	99	0.84917	1	0.873,0.884	0.944,0.801	0.006
2804	ENSMUSG00000056919.9	Cep162	chr9	-	87238353	87239933	87238353	87238384	87244277	87244345	2804	9,1	0,0	2,4	0,2	1648	99	0.00193483	0.107426	1.0,1.0	1.0,0.107	0.447
2806	ENSMUSG00000020232.17	Hmg20b	chr10	-	81347435	81347562	81347435	81347508	81347985	81348032	2806	6,5	119193	0,2	65137	153	99	0.11177	0.733115	0.032,0.016	0.0,0.009	0.019
2807	ENSMUSG00000020232.17	Hmg20b	chr10	-	81348885	81349089	81348885	81349085	81349379	81349602	2807	85110	0,1	60106	0,0	103	99	1	1	1.0,0.991	1.0,1.0	-0.004
2809	ENSMUSG00000036391.16	Sec24a	chr11	-	51729451	51729578	51729451	51729575	51731802	51731905	2809	54,31	17,11	22,31	4,15	102	99	0.898231	1	0.755,0.732	0.842,0.667	-0.011
2811	ENSMUSG00000026288.14	Inpp5d	chr1	+	87667888	87668063	87667891	87668063	87665386	87665537	2811	4,1	0,0	0,0	0,1	102	99	1	1	1.0,1.0	NA,0.0	1
2813	ENSMUSG00000018449.12	Rpain	chr11	+	70974899	70975040	70974993	70975040	70974068	70974132	2813	52,60	1,0	28,60	0,0	193	99	1	1	0.964,1.0	1.0,1.0	-0.018
2817	ENSMUSG00000032727.14	Mier3	chr13	+	111711685	111711780	111711688	111711780	111709725	111709807	2817	25,13	3,1	12,10	4,2	102	99	0.161578	0.853062	0.89,0.927	0.744,0.829	0.122
2819	ENSMUSG00000035842.10	Ddx11	chr17	+	66138086	66138239	66138090	66138239	66136288	66136494	2819	30,10	0,0	17,13	0,2	103	99	0.81072	1	1.0,1.0	1.0,0.862	0.069
2822	ENSMUSG00000017715.11	Pgs1	chr11	+	118014573	118014722	118014646	118014722	118005369	118005891	2822	113135	22,6	63108	9,16	172	99	0.428819	1	0.747,0.928	0.801,0.795	0.039
2823	ENSMUSG00000017686.17	Rhot1	chr11	+	80243369	80243490	80243401	80243490	80242572	80242681	2823	81,36	5,1	43,43	4,2	131	99	0.677853	1	0.924,0.965	0.89,0.942	0.029
2824	ENSMUSG00000000374.8	Trappc10	chr10	-	78201431	78201590	78201431	78201586	78202879	78203021	2824	155113	1,0	72,96	0,0	103	99	1	1	0.993,1.0	1.0,1.0	-0.004
2830	ENSMUSG00000024006.17	Stk38	chr17	-	29000008	29000144	29000008	29000141	29007710	29007995	2830	17,5	39,27	6,11	26,33	102	99	0.793225	1	0.297,0.152	0.183,0.244	0.011
2835	ENSMUSG00000020716.16	Nf1	chr11	+	79565417	79565551	79565420	79565551	79564823	79564946	2835	21,7	0,3	5,6	3,3	102	99	0.0304486	0.404702	1.0,0.694	0.618,0.66	0.208
2836	ENSMUSG00000029147.11	Ppm1g	chr5	-	31206037	31206453	31206037	31206132	31207562	31207695	2836	562381	4,0	239292	0,0	420	99	0.557455	1	0.971,1.0	1.0,1.0	-0.014
2837	ENSMUSG00000029147.11	Ppm1g	chr5	-	31207562	31207695	31207562	31207623	31208012	31208098	2837	727516	4,1	333375	0,2	171	99	1	1	0.991,0.997	1.0,0.991	-0.002
2838	ENSMUSG00000026820.5	Ptges2	chr2	+	32400389	32400552	32400402	32400552	32400049	32400108	2838	0,1	240309	0,2	147244	112	99	1	1	0.0,0.003	0.0,0.007	-0.002
2839	ENSMUSG00000031278.12	Acsl4	chrX	-	142351378	142351618	142351378	142351615	142360386	142360436	2839	1,1	1,0	2,4	0,0	102	99	1	1	0.493,1.0	1.0,1.0	-0.254
2840	ENSMUSG00000031278.12	Acsl4	chrX	-	142351378	142351908	142351378	142351615	142360386	142360436	2840	0,0	1,0	0,2	0,0	392	99	1	1	0.0,NA	NA,1.0	-1
2841	ENSMUSG00000031278.12	Acsl4	chrX	-	142351378	142351908	142351378	142351618	142360386	142360436	2841	0,0	1,1	0,2	2,4	389	99	0.555714	1	0.0,0.0	0.0,0.113	-0.057
2846	ENSMUSG00000038535.17	Zfp280d	chr9	+	72360285	72360341	72360292	72360341	72351524	72351570	2846	26,21	0,0	14,6	0,1	106	99	1	1	1.0,1.0	1.0,0.849	0.076
2847	ENSMUSG00000038535.17	Zfp280d	chr9	+	72360285	72360341	72360292	72360341	72359521	72359580	2847	7,1	0,2	0,1	0,0	106	99	1	1	1.0,0.318	NA,1.0	-0.341
2848	ENSMUSG00000009076.10	Zmat5	chr11	+	4731955	4732178	4732066	4732178	4730186	4730267	2848	0,0	163151	1,0	80140	210	99	1	1	0.0,0.0	0.006,0.0	-0.003
2849	ENSMUSG00000057110.15	Cntrl	chr2	+	35147231	35147411	35147234	35147411	35145056	35145236	2849	22,11	7,1	14,14	2,5	102	99	0.847466	1	0.753,0.914	0.872,0.731	0.032
2850	ENSMUSG00000025024.7	Smndc1	chr19	-	53383556	53383735	53383556	53383718	53384453	53384596	2850	18,13	138101	3,26	79113	116	99	0.830368	1	0.1,0.099	0.031,0.164	0.002
2851	ENSMUSG00000007670.10	Khsrp	chr17	-	57023504	57023936	57023504	57023593	57024010	57024171	2851	184111	2,0	73138	0,0	442	99	0.390318	1	0.954,1.0	1.0,1.0	-0.023
2852	ENSMUSG00000024349.10	Tmem173	chr18	-	35739039	35739220	35739039	35739097	35739350	35739577	2852	38,20	4,0	13,19	1,0	222	99	0.0479234	0.469813	0.809,1.0	0.853,1.0	-0.022
2858	ENSMUSG00000028180.18	Zranb2	chr3	+	157536477	157536586	157536482	157536586	157536333	157536386	2858	126,69	5,2	64100	0,2	104	99	0.0797191	0.611595	0.96,0.97	1.0,0.979	-0.025
2861	ENSMUSG00000012123.17	Crybg2	chr4	+	134089271	134091236	134091077	134091236	134088792	134088932	2861	37,65	0,1	19,62	0,0	1905	99	1	1	1.0,0.772	1.0,1.0	-0.114
2863	ENSMUSG00000020952.10	Scfd1	chr12	+	51387049	51387138	51387066	51387138	51384104	51384175	2863	218144	7,4	113145	0,0	116	99	0.0103074	0.242647	0.964,0.968	1.0,1.0	-0.034
2864	ENSMUSG00000020952.10	Scfd1	chr12	+	51444794	51445017	51444983	51445017	51442530	51442583	2864	10,3	253222	3,8	131160	288	99	0.736345	1	0.013,0.005	0.008,0.017	-0.004
2865	ENSMUSG00000060216.15	Arrb2	chr11	+	70439817	70439905	70439850	70439905	70439661	70439741	2865	9,4	41,24	1,4	18,35	132	99	0.0992145	0.680639	0.141,0.111	0.04,0.079	0.067
2866	ENSMUSG00000024781.16	Lipa	chr19	-	34524737	34524846	34524737	34524842	34527365	34527474	2866	6,15	0,3	7,12	0,2	103	99	0.564951	1	1.0,0.828	1.0,0.852	-0.012
2867	ENSMUSG00000018572.10	Phf23	chr11	+	69998300	69999132	69998501	69999132	69997745	69997838	2867	97,81	25,14	55,70	11,8	300	99	0.274084	1	0.561,0.656	0.623,0.743	-0.075
2868	ENSMUSG00000026767.12	Mindy3	chr2	-	12403997	12404168	12403997	12404166	12405859	12405920	2868	64,38	0,3	34,63	1,2	101	99	0.905333	1	1.0,0.925	0.971,0.969	-0.007
2870	ENSMUSG00000019813.16	Cep57l1	chr10	-	41740839	41740961	41740839	41740913	41743041	41743221	2870	13,9	2,1	4,5	0,0	147	99	0.0771923	0.60161	0.814,0.858	1.0,1.0	-0.164
2874	ENSMUSG00000029068.16	Ccnl2	chr4	+	155818538	155820428	155820328	155820428	155817922	155817987	2874	98,28	72,40	35,46	25,58	1889	99	0.631012	1	0.067,0.035	0.068,0.04	-0.003
2877	ENSMUSG00000015149.14	Sirt2	chr7	+	28787916	28788660	28787919	28788660	28787761	28787828	2877	98,74	5,6	45,83	4,6	102	99	0.728166	1	0.95,0.923	0.916,0.931	0.013
2878	ENSMUSG00000030682.4	Cdipt	chr7	+	126978865	126978996	126978914	126978996	126978261	126978415	2878	2,0	237266	0,0	162210	148	99	1	1	0.006,0.0	0.0,0.0	0.003
2879	ENSMUSG00000030682.4	Cdipt	chr7	+	126979257	126979403	126979304	126979403	126978914	126978996	2879	1,1	4,2	0,2	4,0	146	99	0.833587	1	0.145,0.253	0.0,1.0	-0.301
2880	ENSMUSG00000030682.4	Cdipt	chr7	+	126979257	126979403	126979321	126979403	126978914	126978996	2880	1,2	281324	0,3	206270	163	99	1	1	0.002,0.004	0.0,0.007	-0.001
2881	ENSMUSG00000030682.4	Cdipt	chr7	+	126979304	126979403	126979321	126979403	126978914	126978996	2881	4,3	281324	4,1	206270	116	99	1	1	0.012,0.008	0.016,0.003	0.001
2883	ENSMUSG00000028184.12	Adgrl2	chr3	-	148852566	148852860	148852566	148852662	148858732	148859533	2883	32,8	0,2	6,13	0,0	297	99	0.573207	1	1.0,0.571	1.0,1.0	-0.215
2885	ENSMUSG00000003549.9	Ercc1	chr7	+	19352628	19352705	19352632	19352705	19350692	19350792	2885	43,45	0,1	21,47	1,0	103	99	1	1	1.0,0.977	0.953,1.0	0.012
2886	ENSMUSG00000002043.17	Trappc6a	chr7	+	19515006	19515090	19515024	19515090	19514421	19514539	2886	297362	15,21	188243	7,21	117	99	0.629405	1	0.944,0.936	0.958,0.907	0.007
2887	ENSMUSG00000045503.16	Sys1	chr2	+	164464357	164467327	164467147	164467327	164463300	164463368	2887	179278	2,3	135242	2,1	2889	99	0.437533	1	0.754,0.761	0.698,0.892	-0.037
2889	ENSMUSG00000031818.12	Cox4i1	chr8	+	120672724	120672892	120672728	120672892	120669308	120669382	2889	58389259	10,17	32887135	6,9	103	99	1	1	0.998,0.998	0.998,0.999	0
2891	ENSMUSG00000037474.13	Dtl	chr1	-	191568290	191568411	191568290	191568404	191568494	191568556	2891	43,21	2,1	22,23	0,2	106	99	0.456734	1	0.953,0.951	1.0,0.915	-0.006
2892	ENSMUSG00000052512.17	Nav2	chr7	+	49461908	49462017	49461911	49462017	49458095	49458208	2892	9,2	0,0	3,0	0,1	102	99	1	1	1.0,1.0	1.0,0.0	0.5
2893	ENSMUSG00000033773.14	Rpap2	chr5	+	107641782	107642922	107641953	107642922	107633062	107633131	2893	6,3	1,0	7,4	0,0	270	99	1	1	0.688,1.0	1.0,1.0	-0.156
2896	ENSMUSG00000020776.18	Fbf1	chr11	-	116152476	116152947	116152476	116152944	116153952	116154052	2896	29,9	7,3	10,8	6,8	102	99	0.0321112	0.411814	0.801,0.744	0.618,0.493	0.217
2902	ENSMUSG00000043909.16	Trp53bp1	chr2	-	121202542	121202758	121202542	121202752	121204332	121204548	2902	23,21	1,2	8,24	0,1	105	99	0.208133	0.9285	0.956,0.908	1.0,0.958	-0.047
2903	ENSMUSG00000043262.16	Uevld	chr7	-	46940132	46940303	46940132	46940277	46943787	46943890	2903	39,12	3,0	16,27	2,1	125	99	0.888095	1	0.911,1.0	0.864,0.955	0.046
2904	ENSMUSG00000033596.5	Rfwd3	chr8	-	111283274	111285365	111283274	111283389	111288057	111288149	2904	0,0	130,67	0,2	52,86	2075	99	1	1	0.0,0.0	0.0,0.001	-0.001
2907	ENSMUSG00000029119.9	Man2b2	chr5	-	36810291	36810408	36810291	36810358	36812946	36813160	2907	118112	0,0	60,80	1,0	149	99	1	1	1.0,1.0	0.976,1.0	0.012
2908	ENSMUSG00000018740.14	Slc25a35	chr11	+	68971183	68971336	68971195	68971336	68970723	68970789	2908	60,30	2,0	37,27	0,1	111	99	0.60384	1	0.964,1.0	1.0,0.96	0.002
2910	ENSMUSG00000058163.14	Gm5431	chr11	-	48894334	48895567	48894334	48894738	48900298	48900390	2910	2,0	0,0	1,0	1,2	928	99	1	1	1.0,NA	0.096,0.0	0.952
2911	ENSMUSG00000058163.14	Gm5431	chr11	-	48894334	48895567	48894334	48894738	48901860	48902010	2911	34,35	3,3	25,14	1,0	928	99	0.00203163	0.107426	0.547,0.554	0.727,1.0	-0.313
2915	ENSMUSG00000008682.13	Rpl10	chrX	+	74271360	74271718	74271659	74271718	74270978	74271024	2915	23,13	78367625	6,16	48857038	398	99	1	1	0.001,0.0	0.0,0.001	0
2916	ENSMUSG00000085525.7	Gm13166	chr4	+	146278352	146278434	146278355	146278434	146272882	146272975	2916	4,3	0,1	1,6	0,1	102	99	1	1	1.0,0.744	1.0,0.853	-0.054
2922	ENSMUSG00000028270.12	Gbp2	chr3	+	142625512	142625622	142625552	142625622	142624574	142624702	2922	205149	4,10	79,45	4,2	139	99	0.725366	1	0.973,0.914	0.934,0.941	0.006
2923	ENSMUSG00000026553.17	Copa	chr1	+	172110649	172110815	172110676	172110815	172110488	172110574	2923	1,0	449253	2,1	230342	126	99	1	1	0.002,0.0	0.007,0.002	-0.004
2925	ENSMUSG00000020220.16	Vps13d	chr4	-	145099964	145100070	145099964	145100067	145103613	145103688	2925	3,3	0,2	0,2	0,2	102	99	1	1	1.0,0.593	NA,0.493	0.303
2926	ENSMUSG00000020220.16	Vps13d	chr4	-	145099964	145100070	145099964	145100067	145105798	145105921	2926	34,12	15,6	20,23	7,3	102	99	0.107095	0.716119	0.687,0.66	0.735,0.882	-0.135
2928	ENSMUSG00000001750.16	Tcirg1	chr19	-	3898547	3898875	3898547	3898638	3898979	3899119	2928	246,80	3,0	109117	1,1	336	99	0.813541	1	0.96,1.0	0.97,0.972	0.009
2930	ENSMUSG00000028470.10	Hint2	chr4	-	43654226	43654422	43654226	43654411	43654512	43654585	2930	3,10	244407	0,10	168314	110	99	0.91432	1	0.011,0.022	0.0,0.028	0.003
2931	ENSMUSG00000028470.10	Hint2	chr4	-	43654512	43654614	43654512	43654585	43654715	43654820	2931	2,7	281485	1,5	145359	128	99	1	1	0.005,0.011	0.005,0.011	0
2932	ENSMUSG00000028470.10	Hint2	chr4	-	43654715	43654820	43654715	43654790	43654905	43655046	2932	315494	4,1	145395	3,4	129	99	0.84206	1	0.984,0.997	0.974,0.987	0.01
2935	ENSMUSG00000075528.13	Aarsd1	chr11	-	101411082	101411224	101411082	101411199	101411293	101411450	2935	10,12	229232	6,3	104175	124	99	0.233575	0.95659	0.034,0.04	0.044,0.014	0.008
2936	ENSMUSG00000033256.14	Shf	chr2	-	122353764	122353960	122353764	122353884	122354028	122354197	2936	0,0	34,24	0,1	18,35	175	99	1	1	0.0,0.0	0.0,0.016	-0.008
2937	ENSMUSG00000028347.14	Tmeff1	chr4	+	48617231	48617331	48617234	48617331	48614956	48614983	2937	2,4	0,9	5,2	0,0	102	99	0.000966227	0.0626589	1.0,0.301	1.0,1.0	-0.35
2938	ENSMUSG00000020873.15	Slc35b1	chr11	+	95386485	95386616	95386510	95386616	95385800	95385904	2938	386517	53,71	230476	20,55	124	99	0.136176	0.790606	0.853,0.853	0.902,0.874	-0.035
2943	ENSMUSG00000071266.13	Zfp946	chr17	+	22451078	22451152	22451096	22451152	22446796	22446893	2943	6,2	63,21	5,9	32,51	117	99	0.180633	0.895326	0.075,0.075	0.117,0.13	-0.049
2944	ENSMUSG00000031660.13	Brd7	chr8	-	88334104	88334219	88334104	88334216	88337080	88337137	2944	18,16	172207	7,16	84144	102	99	0.784769	1	0.092,0.07	0.075,0.097	-0.005
2945	ENSMUSG00000020752.11	Recql5	chr11	-	115927328	115927434	115927328	115927402	115927967	115928486	2945	43,35	0,0	16,35	1,0	131	99	1	1	1.0,1.0	0.924,1.0	0.038
2947	ENSMUSG00000023345.17	Poc1a	chr9	+	106329872	106330016	106329900	106330016	106307940	106308033	2947	112127	15,12	77123	9,5	127	99	0.147046	0.821311	0.853,0.892	0.87,0.95	-0.037
2948	ENSMUSG00000023345.17	Poc1a	chr9	+	106329872	106330016	106329900	106330016	106326283	106326326	2948	0,1	1,1	0,1	0,0	127	99	1	1	0.0,0.438	NA,1.0	-0.781
2950	ENSMUSG00000027282.17	Mtch2	chr2	+	90852815	90852866	90852839	90852866	90849597	90849704	2950	6,4	15951719	3,5	8461563	123	99	1	1	0.003,0.002	0.003,0.003	-0.001
2951	ENSMUSG00000027282.17	Mtch2	chr2	+	90853023	90853113	90853050	90853113	90852839	90852866	2951	3,2	14301439	0,2	7501329	126	99	1	1	0.002,0.001	0.0,0.001	0.001
2952	ENSMUSG00000028744.15	Pqlc2	chr4	-	139306442	139306690	139306442	139306608	139307728	139307850	2952	17,31	0,0	17,34	1,1	181	99	0.755183	1	1.0,1.0	0.903,0.949	0.074
2954	ENSMUSG00000029478.16	Ncor2	chr5	-	125037273	125037379	125037273	125037376	125037860	125037997	2954	18,14	0,1	15,13	0,3	102	99	0.253934	0.998839	1.0,0.931	1.0,0.808	0.061
2955	ENSMUSG00000029478.16	Ncor2	chr5	-	125041795	125041967	125041795	125041964	125042744	125042865	2955	4,0	16,3	1,4	9,6	102	99	0.506861	1	0.195,0.0	0.097,0.393	-0.147
2956	ENSMUSG00000029478.16	Ncor2	chr5	-	125050910	125051118	125050910	125051058	125055732	125055875	2956	3,2	34,11	0,2	9,7	159	99	0.246547	0.985327	0.052,0.102	0.0,0.151	0.002
2957	ENSMUSG00000021288.19	Klc1	chr12	+	111789324	111789486	111789348	111789486	111787487	111787596	2957	109,85	54,26	49,64	17,23	123	99	0.581	1	0.619,0.725	0.699,0.691	-0.023
2959	ENSMUSG00000024234.7	Mtpap	chr18	+	4380653	4380887	4380672	4380887	4379568	4379741	2959	70,23	12,4	26,48	7,8	118	99	0.700479	1	0.83,0.828	0.757,0.834	0.033
2960	ENSMUSG00000024234.7	Mtpap	chr18	+	4383184	4383413	4383188	4383413	4380653	4380887	2960	14,5	57,42	4,4	40,47	103	99	0.0708729	0.581361	0.191,0.103	0.088,0.076	0.065
2961	ENSMUSG00000024234.7	Mtpap	chr18	+	4386952	4387179	4387127	4387179	4386170	4386382	2961	112114	4,5	54,93	0,6	274	99	0.968521	1	0.91,0.892	1.0,0.848	-0.023
2962	ENSMUSG00000029346.12	Srrd	chr5	-	112338317	112338567	112338317	112338472	112339718	112339817	2962	14,13	30,30	3,9	12,22	194	99	0.454186	1	0.192,0.181	0.113,0.173	0.044
2969	ENSMUSG00000025730.14	Rab40c	chr17	-	25884579	25884802	25884579	25884745	25885074	25885152	2969	54,54	1,0	24,28	0,1	156	99	1	1	0.972,1.0	1.0,0.947	0.012
2970	ENSMUSG00000032497.19	Lrrfip2	chr9	+	111199664	111199835	111199754	111199835	111190167	111190284	2970	326328	4,2	154249	1,0	189	99	0.724518	1	0.977,0.988	0.988,1.0	-0.012
2971	ENSMUSG00000032497.19	Lrrfip2	chr9	+	111199664	111199835	111199754	111199835	111193046	111193118	2971	138108	0,1	58101	1,0	189	99	1	1	1.0,0.983	0.968,1.0	0.008
2972	ENSMUSG00000000131.15	Xpo6	chr7	-	126104703	126104934	126104703	126104789	126105100	126105199	2972	139105	0,2	96102	2,1	244	99	0.569836	1	1.0,0.955	0.951,0.976	0.014
2973	ENSMUSG00000000131.15	Xpo6	chr7	-	126108785	126108900	126108785	126108855	126109913	126110069	2973	201139	1,2	74137	0,1	144	99	1	1	0.993,0.98	1.0,0.989	-0.008
2974	ENSMUSG00000000131.15	Xpo6	chr7	-	126129547	126129640	126129547	126129637	126131025	126131134	2974	123,53	5,6	53,57	3,2	102	99	0.367472	1	0.96,0.896	0.945,0.965	-0.027
2977	ENSMUSG00000031833.10	Mast3	chr8	-	70789847	70789920	70789847	70789917	70789996	70790085	2977	4,6	3,2	3,9	0,3	102	99	0.248821	0.986683	0.564,0.744	1.0,0.744	-0.218
2979	ENSMUSG00000003190.12	Bcl2l12	chr7	-	44994362	44994476	44994362	44994449	44996543	44996686	2979	0,2	67,54	1,2	30,56	126	99	0.453541	1	0.0,0.028	0.026,0.027	-0.012
2980	ENSMUSG00000043085.14	Tmem82	chr4	-	141614944	141615135	141614944	141615110	141616203	141616621	2980	44,90	19,37	29,64	14,25	124	99	0.945518	1	0.649,0.66	0.623,0.671	0.008
2981	ENSMUSG00000043085.14	Tmem82	chr4	-	141614944	141615135	141614944	141615110	141617294	141617469	2981	0,0	0,3	0,1	4,0	124	99	1	1	NA,0.0	0.0,1.0	-0.5
2982	ENSMUSG00000043085.14	Tmem82	chr4	-	141614944	141616621	141614944	141615110	141617294	141617469	2982	46102	0,3	53,97	4,0	1610	99	0.725382	1	1.0,0.676	0.449,1.0	0.114
2983	ENSMUSG00000043085.14	Tmem82	chr4	-	141614944	141616621	141614944	141615135	141617294	141617469	2983	46102	0,0	53,97	0,1	1585	99	1	1	1.0,1.0	1.0,0.858	0.071
2984	ENSMUSG00000037466.13	Tedc1	chr12	+	113157470	113157727	113157577	113157727	113157160	113157363	2984	1,2	65,46	0,0	31,27	206	99	1	1	0.007,0.02	0.0,0.0	0.013
2985	ENSMUSG00000040688.16	Tbl3	chr17	-	24701976	24702068	24701976	24702047	24702144	24702375	2985	16,15	99107	6,11	64,82	120	99	0.373146	1	0.118,0.104	0.072,0.1	0.025
2987	ENSMUSG00000032178.14	Ilf3	chr9	+	21388508	21388753	21388523	21388753	21387699	21387797	2987	0,3	37,10	0,0	9,14	114	99	0.462767	1	0.0,0.207	0.0,0.0	0.103
2988	ENSMUSG00000032178.14	Ilf3	chr9	+	21388508	21388753	21388523	21388753	21388111	21388150	2988	1,1	58,19	0,0	24,27	114	99	0.597009	1	0.015,0.044	0.0,0.0	0.029
2989	ENSMUSG00000032178.14	Ilf3	chr9	+	21397968	21399250	21399124	21399250	21397468	21397668	2989	110,57	4,3	60,38	5,1	1255	99	0.675802	1	0.684,0.6	0.486,0.75	0.024
2990	ENSMUSG00000032178.14	Ilf3	chr9	+	21399112	21399250	21399124	21399250	21397968	21398136	2990	1,0	117,63	0,0	58,66	111	99	1	1	0.008,0.0	0.0,0.0	0.004
2993	ENSMUSG00000038736.10	Nudcd1	chr15	-	44400019	44400227	44400019	44400224	44401281	44401464	2993	25,15	55,19	21,21	25,34	102	99	0.448239	1	0.306,0.434	0.449,0.375	-0.042
2996	ENSMUSG00000036834.16	Plch1	chr3	-	63719187	63719282	63719187	63719279	63721172	63721244	2996	29,5	21,3	6,7	12,11	102	99	0.028646	0.398609	0.573,0.618	0.327,0.382	0.241
2998	ENSMUSG00000026670.15	Uap1	chr1	-	170147995	170148046	170147995	170148043	170149270	170149459	2998	279191	83,55	147165	51,64	102	99	0.204559	0.924987	0.765,0.771	0.737,0.714	0.042
3000	ENSMUSG00000025494.8	Sigirr	chr7	-	141092585	141092729	141092585	141092695	141092977	141093118	3000	102,69	1,2	55,84	0,0	133	99	0.452583	1	0.987,0.963	1.0,1.0	-0.025
3001	ENSMUSG00000025494.8	Sigirr	chr7	-	141092977	141093330	141092977	141093118	141093726	141093925	3001	103,86	0,2	56,73	0,0	311	99	0.415194	1	1.0,0.932	1.0,1.0	-0.034
3002	ENSMUSG00000025494.8	Sigirr	chr7	-	141094781	141095317	141094781	141094945	141096559	141096688	3002	0,2	3,0	0,0	0,1	471	99	1	1	0.0,1.0	NA,0.0	0.5
3003	ENSMUSG00000025494.8	Sigirr	chr7	-	141094781	141094945	141094781	141094901	141100478	141100572	3003	69,49	1,1	34,43	0,2	143	99	0.626037	1	0.979,0.971	1.0,0.937	0.006
3004	ENSMUSG00000008167.14	Fbxw9	chr8	+	85064383	85064672	85064580	85064672	85062171	85062300	3004	49,55	1,0	32,74	2,1	296	99	0.245335	0.985327	0.942,1.0	0.843,0.961	0.069
3005	ENSMUSG00000017264.16	Exosc10	chr4	+	148581757	148581834	148581761	148581834	148581101	148581163	3005	85,83	2,0	48118	1,0	103	99	1	1	0.976,1.0	0.979,1.0	-0.002
3006	ENSMUSG00000033285.15	Wdr3	chr3	-	100157323	100157442	100157323	100157435	100159765	100159920	3006	64,30	0,1	39,47	0,0	106	99	1	1	1.0,0.966	1.0,1.0	-0.017
3007	ENSMUSG00000033285.15	Wdr3	chr3	-	100159765	100159975	100159765	100159920	100161019	100161222	3007	51,28	4,2	25,31	0,0	154	99	0.00385387	0.15052	0.891,0.9	1.0,1.0	-0.105
3012	ENSMUSG00000001105.15	Ift20	chr11	+	78538811	78538962	78538833	78538962	78538509	78538738	3012	2,12	143218	3,2	101169	121	99	0.0904485	0.655439	0.011,0.043	0.024,0.01	0.01
3013	ENSMUSG00000003352.14	Cacnb3	chr15	+	98640685	98640750	98640688	98640750	98640338	98640454	3013	101,28	8,3	62,36	13,0	102	99	0.575647	1	0.925,0.901	0.822,1.0	0.002
3014	ENSMUSG00000059070.16	Rpl18	chr7	+	45720293	45720487	45720437	45720487	45719919	45720018	3014	806710385	67,71	46648640	20,52	243	99	0.0507061	0.49228	0.98,0.983	0.99,0.985	-0.006
3016	ENSMUSG00000022838.14	Eaf2	chr16	-	36800586	36800844	36800586	36800702	36808014	36808160	3016	2,2	0,2	1,0	0,1	241	99	0.0155236	0.2823	1.0,0.291	1.0,0.0	0.145
3017	ENSMUSG00000036779.12	Tent4b	chr8	+	88252385	88252573	88252526	88252573	88252181	88252285	3017	87,45	7,5	32,44	3,1	240	99	0.172405	0.878419	0.837,0.788	0.815,0.948	-0.069
3018	ENSMUSG00000004980.16	Hnrnpa2b1	chr6	-	51464427	51464547	51464427	51464451	51465178	51465241	3018	50453451	0,1	29273264	0,0	195	99	1	1	1.0,0.999	1.0,1.0	0
3019	ENSMUSG00000004980.16	Hnrnpa2b1	chr6	-	51466141	51466237	51466141	51466222	51466302	51466404	3019	16,7	66295367	8,7	36734706	114	99	1	1	0.002,0.001	0.002,0.001	0
3020	ENSMUSG00000027291.15	Vps39	chr2	-	120325385	120325741	120325385	120325527	120326005	120326149	3020	0,1	45,25	0,0	20,29	313	99	1	1	0.0,0.012	0.0,0.0	0.006
3022	ENSMUSG00000038147.13	Cd84	chr1	+	171884584	171884679	171884587	171884679	171873304	171873439	3022	1,0	2,0	0,0	0,1	102	99	1	1	0.327,NA	NA,0.0	0.327
3023	ENSMUSG00000027752.15	Exosc8	chr3	-	54732111	54732229	54732111	54732217	54732699	54732745	3023	2,2	221173	0,3	115236	111	99	1	1	0.008,0.01	0.0,0.011	0.004
3029	ENSMUSG00000010057.8	Nprl2	chr9	+	107544150	107544287	107544176	107544287	107543506	107543615	3029	66,40	3,1	24,41	2,3	125	99	0.326797	1	0.946,0.969	0.905,0.915	0.047
3031	ENSMUSG00000021661.16	Ankra2	chr13	+	98273377	98273918	98273806	98273918	98272771	98272852	3031	30,42	1,0	10,25	0,0	528	99	1	1	0.849,1.0	1.0,1.0	-0.076
3032	ENSMUSG00000042208.15	0610010F05Rik	chr11	-	23622435	23622529	23622435	23622525	23624935	23625122	3032	19,5	1,2	9,7	0,0	103	99	0.215881	0.93573	0.948,0.706	1.0,1.0	-0.173
3038	ENSMUSG00000024902.5	Mrpl11	chr19	+	4963325	4963419	4963382	4963419	4962878	4962974	3038	537660	8,7	297551	2,8	156	99	0.756355	1	0.977,0.984	0.99,0.978	-0.004
3039	ENSMUSG00000054874.12	Pcnx3	chr19	-	5677124	5677275	5677124	5677167	5677405	5677498	3039	107,46	1,1	45,61	0,2	207	99	0.957626	1	0.981,0.957	1.0,0.936	0.001
3040	ENSMUSG00000054874.12	Pcnx3	chr19	-	5681431	5681574	5681431	5681553	5683276	5683412	3040	4,1	29,8	2,2	23,21	120	99	0.541584	1	0.102,0.093	0.067,0.073	0.027
3041	ENSMUSG00000054874.12	Pcnx3	chr19	-	5681431	5681574	5681431	5681553	5683306	5683412	3041	2,0	17,1	1,0	1,13	120	99	0.412784	1	0.088,0.0	0.452,0.0	-0.182
3042	ENSMUSG00000054874.12	Pcnx3	chr19	-	5681431	5681592	5681431	5681553	5683306	5683412	3042	1,2	17,1	3,4	1,13	138	99	0.203725	0.924987	0.04,0.589	0.683,0.181	-0.118
3043	ENSMUSG00000054874.12	Pcnx3	chr19	-	5681431	5681592	5681431	5681574	5683306	5683412	3043	1,2	2,0	3,4	1,0	117	99	0.337151	1	0.297,1.0	0.717,1.0	-0.21
3044	ENSMUSG00000034602.15	Mon2	chr10	-	123031039	123031124	123031039	123031121	123032522	123032749	3044	14,5	64,25	7,2	43,42	102	99	0.076585	0.599821	0.175,0.163	0.136,0.044	0.079
3045	ENSMUSG00000078765.11	U2af1l4	chr7	+	30563884	30563996	30563929	30563996	30563556	30563619	3045	0,3	129150	2,1	66140	144	99	1	1	0.0,0.014	0.02,0.005	-0.006
3046	ENSMUSG00000078765.11	U2af1l4	chr7	+	30564081	30564301	30564202	30564301	30563929	30563996	3046	148187	0,0	79126	0,2	220	99	0.659097	1	1.0,1.0	1.0,0.966	0.017
3047	ENSMUSG00000078765.11	U2af1l4	chr7	+	30564202	30564607	30564473	30564607	30564081	30564131	3047	107172	0,2	61110	0,0	370	99	0.456202	1	1.0,0.958	1.0,1.0	-0.021
3048	ENSMUSG00000022016.16	Akap11	chr14	-	78502938	78503025	78502938	78503022	78507724	78507880	3048	30,14	15,4	8,17	8,8	102	99	0.369218	1	0.66,0.773	0.493,0.673	0.134
3050	ENSMUSG00000033565.18	Rbfox2	chr15	-	77097939	77098084	77097939	77098072	77099239	77099332	3050	22,13	17,5	12,13	10,9	111	99	0.570404	1	0.536,0.699	0.517,0.563	0.077
3051	ENSMUSG00000033565.18	Rbfox2	chr15	-	77116920	77117067	77116920	77117064	77132716	77132941	3051	51,32	5,1	31,26	0,4	102	99	0.666379	1	0.908,0.969	1.0,0.863	0.007
3052	ENSMUSG00000024589.18	Nedd4l	chr18	+	65155255	65155317	65155259	65155317	65143795	65143846	3052	102,46	0,3	45,69	0,3	103	99	0.840334	1	1.0,0.936	1.0,0.957	-0.01
3055	ENSMUSG00000029064.15	Gnb1	chr4	+	155557467	155559269	155557470	155559269	155557170	155557286	3055	389500	9991513	196422	5861188	102	99	0.775086	1	0.274,0.243	0.245,0.256	0.008
3058	ENSMUSG00000075702.9	Selenom	chr11	+	3516485	3516920	3516841	3516920	3516260	3516296	3058	389352	13,13	192313	9,8	455	99	0.841449	1	0.867,0.855	0.823,0.895	0.002
3063	ENSMUSG00000004591.16	Pkn2	chr3	-	142810360	142810487	142810360	142810434	142810690	142810865	3063	178,67	2,0	94,80	0,2	152	99	1	1	0.983,1.0	1.0,0.963	0.01
3064	ENSMUSG00000060036.14	Rpl3	chr15	-	80080895	80081211	80080895	80081031	80081614	80081783	3064	195,86	52383842	91,85	28454103	279	99	0.594955	1	0.013,0.008	0.011,0.007	0.001
3065	ENSMUSG00000021548.10	Ccnh	chr13	+	85202332	85202496	85202440	85202496	85190753	85190876	3065	44,52	0,1	22,29	0,0	207	99	1	1	1.0,0.961	1.0,1.0	-0.02
3066	ENSMUSG00000021548.10	Ccnh	chr13	+	85197350	85197561	85197530	85197561	85196251	85196325	3066	161,96	7,11	67119	2,14	279	99	0.810181	1	0.891,0.756	0.922,0.751	-0.013
3067	ENSMUSG00000021548.10	Ccnh	chr13	+	85202332	85202496	85202440	85202496	85197350	85197561	3067	139129	19,16	59102	6,10	207	99	0.350034	1	0.778,0.794	0.825,0.83	-0.041
3068	ENSMUSG00000045659.18	Plekha7	chr7	-	116126935	116127046	116126935	116127041	116128553	116128693	3068	9,6	3,1	4,11	0,0	104	99	0.00638816	0.186069	0.741,0.851	1.0,1.0	-0.204
3069	ENSMUSG00000048796.7	Cyb561d1	chr3	-	108200124	108200270	108200124	108200162	108200759	108200834	3069	11,3	6,5	3,5	0,0	207	99	1.60209e-07	7.86625e-05	0.467,0.223	1.0,1.0	-0.655
3070	ENSMUSG00000003233.12	Dvl3	chr16	+	20526266	20526416	20526317	20526416	20526088	20526156	3070	59,46	0,1	34,40	0,0	150	99	1	1	1.0,0.968	1.0,1.0	-0.016
3071	ENSMUSG00000063870.12	Chd4	chr6	+	125100777	125100993	125100798	125100993	125100467	125100589	3071	62,18	72,31	28,26	40,41	120	99	0.604126	1	0.415,0.324	0.366,0.343	0.015
3072	ENSMUSG00000063870.12	Chd4	chr6	+	125102431	125102610	125102470	125102610	125102162	125102298	3072	94,27	58,31	37,40	29,44	138	99	0.546688	1	0.538,0.385	0.478,0.395	0.025
3074	ENSMUSG00000030965.19	Abraxas2	chr7	+	132876597	132876717	132876635	132876717	132874826	132875017	3074	47,32	7,3	33,41	1,4	137	99	0.176788	0.885746	0.829,0.885	0.96,0.881	-0.064
3075	ENSMUSG00000040356.16	Skiv2l	chr17	-	34846026	34846173	34846026	34846147	34846521	34846667	3075	112,83	4,3	60,93	0,2	125	99	0.0610238	0.540456	0.957,0.956	1.0,0.974	-0.031
3076	ENSMUSG00000040356.16	Skiv2l	chr17	-	34846866	34847324	34846866	34846995	34847407	34847461	3076	150,93	4,2	77,85	1,0	428	99	0.0118945	0.25551	0.897,0.915	0.947,1.0	-0.068
3079	ENSMUSG00000021178.9	Psmc1	chr12	+	100115419	100115605	100115468	100115605	100114837	100114962	3079	475449	9,13	253418	4,7	148	99	0.250855	0.992162	0.972,0.959	0.977,0.976	-0.011
3080	ENSMUSG00000021936.14	Mapk8	chr14	-	33387171	33387296	33387171	33387292	33388799	33388982	3080	64,60	0,1	25,52	0,1	103	99	1	1	1.0,0.983	1.0,0.98	0.002
3081	ENSMUSG00000027667.13	Zfp639	chr3	+	32515283	32517139	32517028	32517139	32514383	32514454	3081	18,11	6,2	12,15	0,3	1844	99	0.283752	1	0.139,0.228	1.0,0.212	-0.422
3085	ENSMUSG00000002319.16	Ipo4	chr14	-	55628591	55628684	55628591	55628639	55628793	55628987	3085	5,2	74,83	1,0	54,62	144	99	0.121968	0.76416	0.044,0.016	0.013,0.0	0.024
3086	ENSMUSG00000030271.14	Ogg1	chr6	+	113329145	113329408	113329228	113329408	113328364	113328612	3086	5,2	46,45	5,2	24,14	182	99	0.197857	0.914369	0.056,0.024	0.102,0.072	-0.047
3087	ENSMUSG00000030271.14	Ogg1	chr6	+	113329145	113329408	113329335	113329408	113328364	113328612	3087	15,16	1,0	10,19	0,1	289	99	1	1	0.837,1.0	1.0,0.867	-0.015
3088	ENSMUSG00000030271.14	Ogg1	chr6	+	113329228	113329408	113329335	113329408	113328364	113328612	3088	56,59	1,0	29,31	0,1	206	99	1	1	0.964,1.0	1.0,0.937	0.013
3090	ENSMUSG00000038895.16	Zfp653	chr9	-	22055992	22056528	22055992	22056092	22057286	22057398	3090	14,12	6,3	12,11	0,0	535	99	1.83563e-08	1.57727e-05	0.302,0.425	1.0,1.0	-0.637
3091	ENSMUSG00000038895.16	Zfp653	chr9	-	22057500	22057702	22057500	22057678	22057803	22058415	3091	14,7	9,8	3,1	4,4	123	99	0.108696	0.722053	0.556,0.413	0.376,0.168	0.213
3092	ENSMUSG00000022472.16	Desi1	chr15	-	81998109	81998299	81998109	81998232	81999504	81999614	3092	0,7	204193	1,0	104179	166	99	0.884207	1	0.0,0.021	0.006,0.0	0.008
3093	ENSMUSG00000022960.13	Donson	chr16	-	91681156	91681369	91681156	91681224	91682094	91682293	3093	92,79	7,0	64,58	0,1	244	99	0.00822294	0.215714	0.842,1.0	1.0,0.959	-0.058
3094	ENSMUSG00000022960.13	Donson	chr16	-	91686166	91686370	91686166	91686249	91687794	91687875	3094	70,27	0,0	22,33	2,0	220	99	0.833931	1	1.0,1.0	0.832,1.0	0.084
3095	ENSMUSG00000032127.9	Vps11	chr9	-	44356227	44356453	44356227	44356429	44358068	44358316	3095	1,0	75,36	0,0	46,68	123	99	1	1	0.011,0.0	0.0,0.0	0.005
3096	ENSMUSG00000017405.14	Nek8	chr11	-	78170872	78171298	78170872	78170952	78172110	78172242	3096	10,2	2,0	3,3	0,0	445	99	0.479115	1	0.527,1.0	1.0,1.0	-0.236
3097	ENSMUSG00000017405.14	Nek8	chr11	-	78172450	78172683	78172450	78172603	78172924	78173130	3097	10,2	1,0	4,0	0,1	179	99	1	1	0.847,1.0	1.0,0.0	0.423
3099	ENSMUSG00000024392.17	Bag6	chr17	+	35142922	35143010	35142925	35143010	35142726	35142839	3099	91137	162158	72127	80140	102	99	0.1852	0.895326	0.353,0.457	0.466,0.468	-0.062
3100	ENSMUSG00000024392.17	Bag6	chr17	+	35146245	35146353	35146266	35146353	35146025	35146169	3100	412376	19,15	229362	18,20	120	99	0.126006	0.77185	0.947,0.954	0.913,0.937	0.025
3101	ENSMUSG00000071054.12	Safb	chr17	+	56601047	56601130	56601055	56601130	56600821	56600971	3101	253245	12,5	144179	12,7	107	99	0.133819	0.786215	0.951,0.978	0.917,0.959	0.026
3102	ENSMUSG00000071054.12	Safb	chr17	+	56605550	56605657	56605556	56605657	56605283	56605399	3102	37,43	234265	17,45	124205	105	99	0.508895	1	0.13,0.133	0.114,0.171	-0.011
3106	ENSMUSG00000075376.10	Rc3h2	chr2	-	37389584	37389890	37389584	37389774	37398243	37398356	3106	11,0	1,0	7,12	0,0	215	99	1	1	0.835,NA	1.0,1.0	-0.165
3111	ENSMUSG00000012609.19	Ttll5	chr12	+	85918930	85919237	85918972	85919237	85917674	85917832	3111	23,5	4,0	10,16	2,0	141	99	0.195036	0.913227	0.801,1.0	0.778,1.0	0.012
3112	ENSMUSG00000012609.19	Ttll5	chr12	+	85939325	85939510	85939328	85939510	85933281	85933674	3112	28,14	5,0	24,21	7,2	102	99	0.285074	1	0.845,1.0	0.769,0.911	0.082
3113	ENSMUSG00000035242.15	Oaz1	chr10	+	80828710	80828796	80828718	80828796	80828460	80828633	3113	26703563	35,59	13762812	27,35	107	99	1	1	0.986,0.982	0.979,0.987	0.001
3114	ENSMUSG00000038524.13	Fchsd1	chr18	-	37967759	37967901	37967759	37967895	37968213	37968281	3114	2,2	4,8	1,0	5,2	105	99	0.0174207	0.302399	0.32,0.191	0.159,0.0	0.176
3115	ENSMUSG00000038524.13	Fchsd1	chr18	-	37968213	37968333	37968213	37968281	37968749	37968795	3115	0,0	6,8	1,0	5,2	151	99	1	1	0.0,0.0	0.116,0.0	-0.058
3116	ENSMUSG00000042447.13	Mios	chr6	+	8233049	8234361	8234231	8234361	8231160	8231313	3116	35,19	2,0	9,35	0,0	1281	99	0.555486	1	0.575,1.0	1.0,1.0	-0.213
3118	ENSMUSG00000036990.13	Otud4	chr8	+	79661037	79661135	79661040	79661135	79659397	79659462	3118	53,11	16,6	16,6	5,10	102	99	0.259231	1	0.763,0.64	0.756,0.368	0.139
3123	ENSMUSG00000029455.14	Aldh2	chr5	-	121579603	121579744	121579603	121579741	121580613	121580718	3123	258291	4,1	176312	2,2	102	99	1	1	0.984,0.996	0.988,0.993	0
3124	ENSMUSG00000034243.17	Golgb1	chr16	+	36886130	36886228	36886133	36886228	36885010	36885188	3124	14,5	6,0	2,2	3,7	102	99	0.00202348	0.107426	0.694,1.0	0.393,0.217	0.542
3125	ENSMUSG00000020831.18	0610010K14Rik	chr11	-	70235695	70235800	70235695	70235760	70236023	70236211	3125	126109	1,1	51,96	0,0	139	99	1	1	0.989,0.987	1.0,1.0	-0.012
3126	ENSMUSG00000061894.15	Zscan20	chr4	-	128589451	128590141	128589451	128589860	128591472	128591557	3126	1,4	2,0	1,0	0,0	380	99	1	1	0.115,1.0	1.0,NA	-0.443
3127	ENSMUSG00000021518.4	Ptdss1	chr13	+	66956381	66956506	66956440	66956506	66953519	66953564	3127	269230	7,2	175197	3,1	158	99	0.24635	0.985327	0.96,0.986	0.973,0.992	-0.009
3128	ENSMUSG00000046691.14	Chtf8	chr8	-	106886919	106887051	106886919	106887037	106887300	106887356	3128	3,10	100,67	1,2	64,85	113	99	0.00563017	0.174332	0.026,0.116	0.014,0.02	0.054
3129	ENSMUSG00000018377.10	Vezf1	chr11	+	88076172	88076374	88076190	88076374	88074661	88074725	3129	8,0	68,23	4,4	28,21	117	99	0.311594	1	0.091,0.0	0.108,0.139	-0.078
3131	ENSMUSG00000067825.11	Pex26	chr6	+	121193511	121196185	121193514	121196185	121190100	121190247	3131	69,46	23,8	26,47	9,4	102	99	0.310322	1	0.744,0.848	0.737,0.919	-0.032
3133	ENSMUSG00000033326.15	Kdm4a	chr4	-	118177394	118177576	118177394	118177563	118179601	118179654	3133	25,13	0,0	10,10	3,0	112	99	0.15998	0.850604	1.0,1.0	0.747,1.0	0.127
3134	ENSMUSG00000049339.16	Retreg2	chr1	+	75144303	75144439	75144391	75144439	75143922	75143953	3134	127129	6,1	76143	1,5	187	99	0.823558	1	0.918,0.986	0.976,0.938	-0.005
3137	ENSMUSG00000016128.14	Stard13	chr5	-	151059458	151059675	151059458	151059618	151060747	151060921	3137	5,1	9,4	0,0	2,8	156	99	0.000309265	0.033928	0.261,0.137	0.0,0.0	0.199
3138	ENSMUSG00000027329.9	Spef1	chr2	-	131171901	131172025	131171901	131171949	131172203	131172258	3138	80,50	3,3	30,52	1,0	175	99	1	1	0.938,0.904	0.944,1.0	-0.051
3139	ENSMUSG00000029153.11	Ociad2	chr5	-	73329266	73329320	73329266	73329298	73332103	73332200	3139	463453	2,2	306445	3,10	121	99	0.102794	0.69685	0.995,0.995	0.988,0.973	0.015
3141	ENSMUSG00000005417.17	Mprip	chr11	+	59735829	59736064	59735943	59736064	59731507	59731592	3141	115,28	3,3	40,68	0,5	213	99	0.771568	1	0.947,0.813	1.0,0.863	-0.052
3143	ENSMUSG00000022475.19	Hdac7	chr15	-	97807593	97807788	97807593	97807767	97807964	97808161	3143	18,6	2,3	11,8	0,1	120	99	0.00901402	0.222886	0.881,0.623	1.0,0.868	-0.182
3144	ENSMUSG00000022475.19	Hdac7	chr15	-	97809923	97810039	97809923	97809967	97810852	97810964	3144	39,10	0,0	17,30	3,0	171	99	0.233164	0.95659	1.0,1.0	0.766,1.0	0.117
3145	ENSMUSG00000008305.18	Tle1	chr4	-	72138491	72138688	72138491	72138685	72139688	72139833	3145	30,47	6,2	19,23	0,7	102	99	0.627886	1	0.829,0.958	1.0,0.761	0.013
3146	ENSMUSG00000032582.14	Rbm6	chr9	-	107852124	107853674	107852124	107853403	107860348	107860459	3146	9,3	62,22	15,12	32,28	370	99	0.00215245	0.111254	0.037,0.035	0.111,0.103	-0.071
3152	ENSMUSG00000029169.11	Dhx15	chr5	-	52157454	52157577	52157454	52157569	52160229	52160421	3152	402308	42,20	236289	30,35	107	99	0.0940516	0.667883	0.899,0.934	0.879,0.884	0.035
3153	ENSMUSG00000030774.13	Pak1	chr7	+	97854435	97854649	97854438	97854649	97788540	97788974	3153	27,40	7,9	25,24	13,16	102	99	0.011754	0.254079	0.789,0.812	0.651,0.593	0.178
3154	ENSMUSG00000030774.13	Pak1	chr7	+	97854435	97854649	97854438	97854649	97842934	97843141	3154	16,2	1,2	8,11	2,3	102	99	0.54758	1	0.94,0.493	0.795,0.781	-0.072
3158	ENSMUSG00000074358.9	Ccdc61	chr7	-	18892038	18892199	18892038	18892099	18892273	18892352	3158	4,2	66,58	2,3	48,54	199	99	0.958057	1	0.029,0.017	0.02,0.027	-0.001
3159	ENSMUSG00000074358.9	Ccdc61	chr7	-	18899557	18899713	18899557	18899682	18900918	18901076	3159	48,36	11,2	18,43	2,5	130	99	0.6304	1	0.769,0.932	0.873,0.868	-0.02
3161	ENSMUSG00000097195.10	Snhg5	chr9	-	88521649	88521975	88521649	88521716	88522306	88522381	3161	162128	1,0	105123	0,0	358	99	1	1	0.978,1.0	1.0,1.0	-0.011
3162	ENSMUSG00000097195.10	Snhg5	chr9	-	88521917	88522381	88521917	88521975	88522483	88522628	3162	301149	2,0	152175	3,0	505	99	0.49604	1	0.967,1.0	0.909,1.0	0.029
3164	ENSMUSG00000097195.10	Snhg5	chr9	-	88522483	88522628	88522483	88522586	88522850	88522888	3164	8,3	40,31	4,6	39,35	141	99	0.797188	1	0.123,0.064	0.067,0.107	0.007
3165	ENSMUSG00000035382.9	Pcsk7	chr9	+	45925910	45926067	45925917	45926067	45919791	45919894	3165	97,84	3,7	57,62	0,1	106	99	0.00614784	0.182156	0.968,0.918	1.0,0.983	-0.048
3168	ENSMUSG00000029370.10	Rassf6	chr5	-	90608798	90608992	90608798	90608953	90609714	90609812	3168	42,32	15,1	22,19	2,1	138	99	0.0790501	0.608237	0.668,0.958	0.888,0.932	-0.097
3170	ENSMUSG00000048186.14	Bend7	chr2	+	4796529	4796583	4796532	4796583	4788455	4788575	3170	37,17	30,13	22,22	5,5	102	99	0.000772819	0.057743	0.545,0.559	0.81,0.81	-0.258
3171	ENSMUSG00000020238.14	Ncln	chr10	-	81488194	81488358	81488194	81488355	81488427	81488466	3171	316267	171143	196267	90132	102	99	0.415565	1	0.642,0.644	0.679,0.663	-0.028
3174	ENSMUSG00000038822.15	Hace1	chr10	+	45700953	45701024	45701010	45701024	45700576	45700675	3174	58,58	0,0	29,52	0,1	156	99	1	1	1.0,1.0	1.0,0.971	0.014
3176	ENSMUSG00000046679.16	C87436	chr6	+	86447310	86447421	86447340	86447421	86445433	86446268	3176	23,8	2,1	13,14	4,2	129	99	0.222961	0.944206	0.898,0.86	0.714,0.843	0.101
3177	ENSMUSG00000040940.18	Arhgef1	chr7	+	24912056	24912352	24912309	24912352	24908310	24908424	3177	103,62	1,1	54,99	1,0	352	99	1	1	0.967,0.946	0.938,1.0	-0.013
3178	ENSMUSG00000040940.18	Arhgef1	chr7	+	24916800	24916941	24916803	24916941	24916017	24916053	3178	174,94	22,11	71108	7,13	102	99	0.693837	1	0.885,0.892	0.908,0.89	-0.01
3179	ENSMUSG00000040940.18	Arhgef1	chr7	+	24918519	24919351	24919183	24919351	24917894	24918000	3179	4,1	6,1	1,6	3,4	763	99	0.760724	1	0.08,0.115	0.041,0.163	-0.005
3180	ENSMUSG00000003316.14	Glg1	chr8	-	111160620	111160810	111160620	111160741	111161425	111161533	3180	4,3	91,54	1,1	53,48	168	99	0.178205	0.890246	0.025,0.032	0.011,0.012	0.017
3181	ENSMUSG00000019487.11	Trip10	chr17	+	57262353	57262472	57262356	57262472	57261639	57261788	3181	78,50	73105	25,68	59,67	102	99	0.881412	1	0.509,0.316	0.291,0.496	0.019
3182	ENSMUSG00000031785.16	Adgrg1	chr8	+	95003235	95003673	95003250	95003673	95002438	95002513	3182	1,3	52,32	0,0	30,32	114	99	0.510895	1	0.016,0.075	0.0,0.0	0.045
3183	ENSMUSG00000034160.13	Ogt	chrX	+	101642975	101643156	101643005	101643156	101640217	101640322	3183	69,21	67,10	31,20	16,13	129	99	0.385568	1	0.441,0.617	0.598,0.541	-0.04
3185	ENSMUSG00000029034.9	Ints11	chr4	+	155875137	155875366	155875228	155875366	155872849	155872923	3185	140,67	9,7	57,76	2,7	190	99	0.630179	1	0.89,0.833	0.937,0.85	-0.032
3186	ENSMUSG00000029034.9	Ints11	chr4	+	155885097	155885196	155885163	155885196	155875137	155875366	3186	193145	0,0	149127	1,1	165	99	1	1	1.0,1.0	0.989,0.987	0.012
3187	ENSMUSG00000029034.9	Ints11	chr4	+	155888047	155888326	155888183	155888326	155887854	155887962	3187	116105	1,0	80117	0,0	235	99	1	1	0.98,1.0	1.0,1.0	-0.01
3188	ENSMUSG00000031169.13	Porcn	chrX	-	8204195	8204388	8204195	8204317	8205564	8205733	3188	7,0	3,0	2,3	2,0	170	99	1	1	0.576,NA	0.368,1.0	-0.108
3191	ENSMUSG00000028411.15	Aptx	chr4	-	40695376	40695423	40695376	40695418	40697216	40697353	3191	47,36	12,13	20,40	11,6	104	99	0.89054	1	0.789,0.725	0.634,0.864	0.008
3193	ENSMUSG00000025993.10	Slc40a1	chr1	-	45925220	45925408	45925220	45925327	45926423	45926519	3193	2,1	2,0	2,3	2,0	180	99	0.961226	1	0.355,1.0	0.355,1.0	0
3197	ENSMUSG00000020097.14	Sgpl1	chr10	-	61101680	61102063	61101680	61101801	61102567	61102714	3197	0,0	134252	0,1	76243	361	99	1	1	0.0,0.0	0.0,0.001	-0.001
3209	ENSMUSG00000033918.16	Parl	chr16	-	20297592	20297733	20297592	20297726	20298130	20298326	3209	228283	0,4	124190	1,2	106	99	1	1	1.0,0.985	0.991,0.989	0.002
3211	ENSMUSG00000054312.6	Mrps21	chr3	-	95870493	95870642	95870493	95870615	95871452	95871519	3211	18,10	384510	2,14	261389	126	99	0.370239	1	0.036,0.015	0.006,0.027	0.009
3212	ENSMUSG00000078681.10	Tm2d3	chr7	+	65695142	65695327	65695169	65695327	65693850	65693943	3212	20,21	5,4	8,14	1,4	126	99	0.807001	1	0.759,0.805	0.863,0.733	-0.016
3214	ENSMUSG00000116048.1	2020-09-02	chr1	+	93489123	93489154	93489127	93489154	93478992	93479068	3214	144,78	5,2	93,94	1,8	103	99	0.504808	1	0.965,0.974	0.989,0.919	0.016
3215	ENSMUSG00000116048.1	2020-09-02	chr1	+	93489123	93489154	93489127	93489154	93479060	93479180	3215	10,11	0,0	2,1	0,2	103	99	0.312388	1	1.0,1.0	1.0,0.325	0.338
3216	ENSMUSG00000028522.16	Mier1	chr4	+	103118238	103118315	103118241	103118315	103115559	103115660	3216	6,0	0,0	1,2	0,1	102	99	1	1	1.0,NA	1.0,0.66	0.17
3217	ENSMUSG00000028522.16	Mier1	chr4	+	103118238	103118315	103118280	103118315	103115559	103115660	3217	12,0	2,0	3,2	1,0	141	99	1	1	0.808,NA	0.678,1.0	-0.031
3218	ENSMUSG00000028522.16	Mier1	chr4	+	103118241	103118315	103118280	103118315	103115559	103115660	3218	6,0	2,0	2,1	1,0	138	99	1	1	0.683,NA	0.589,1.0	-0.111
3221	ENSMUSG00000029217.16	Tec	chr5	-	72786737	72786819	72786737	72786778	72789139	72789244	3221	20,20	3,2	9,12	1,0	140	99	0.0153724	0.2823	0.825,0.876	0.864,1.0	-0.081
3222	ENSMUSG00000089809.9	Rasgef1b	chr5	-	99234475	99234691	99234475	99234688	99240822	99240960	3222	1,0	1,3	2,0	0,1	102	99	0.143088	0.813435	0.493,0.0	1.0,0.0	-0.254
3224	ENSMUSG00000032637.15	Atxn2l	chr7	-	126496436	126496646	126496436	126496628	126497253	126497364	3224	63,14	257118	33,18	109105	117	99	0.461813	1	0.172,0.091	0.204,0.127	-0.034
3225	ENSMUSG00000033762.8	Recql4	chr15	-	76708124	76708226	76708124	76708223	76708326	76708434	3225	2,0	16,10	0,1	7,22	102	99	1	1	0.108,0.0	0.0,0.042	0.033
3227	ENSMUSG00000062647.16	Rpl7a	chr2	+	26912292	26912445	26912365	26912445	26912018	26912159	3227	5,6	63726536	2,2	32715878	172	99	1	1	0.0,0.001	0.0,0.0	0.001
3228	ENSMUSG00000062647.16	Rpl7a	chr2	+	26912670	26913057	26912987	26913057	26912365	26912445	3228	59096430	0,0	32335513	0,4	416	99	1	1	1.0,1.0	1.0,0.997	0.002
3233	ENSMUSG00000035953.14	Pip4p1	chr14	-	50929005	50929307	50929005	50929058	50929583	50929690	3233	96,86	10,9	52,81	3,9	348	99	0.617456	1	0.732,0.731	0.831,0.719	-0.043
3236	ENSMUSG00000038000.10	Acd	chr8	-	105700003	105700160	105700003	105700048	105700281	105700358	3236	18,9	57,45	7,18	36,47	211	99	0.73633	1	0.129,0.086	0.084,0.152	-0.01
3237	ENSMUSG00000038000.10	Acd	chr8	-	105700281	105700402	105700281	105700358	105700702	105700839	3237	10,4	1,0	7,15	0,0	143	99	1	1	0.874,1.0	1.0,1.0	-0.063
3239	ENSMUSG00000004864.13	Mapk13	chr17	+	28776469	28776573	28776501	28776573	28776301	28776416	3239	1,0	13851314	0,1	7731154	131	99	1	1	0.001,0.0	0.0,0.001	0
3240	ENSMUSG00000004864.13	Mapk13	chr17	+	28778076	28778253	28778082	28778253	28777722	28777801	3240	13771459	2,0	7851257	0,0	105	99	1	1	0.998,1.0	1.0,1.0	-0.001
3241	ENSMUSG00000028671.16	Gale	chr4	+	135966253	135966546	135966369	135966546	135966002	135966116	3241	53,22	8181035	26,45	482786	215	99	0.119398	0.757143	0.029,0.01	0.024,0.026	-0.006
3242	ENSMUSG00000039328.11	Rnf122	chr8	+	31128251	31128334	31128254	31128334	31125165	31125207	3242	10,10	0,0	2,1	2,1	102	99	0.00263994	0.116457	1.0,1.0	0.493,0.493	0.507
3243	ENSMUSG00000041215.16	Yeats2	chr16	+	20193158	20193266	20193161	20193266	20190385	20190489	3243	41,11	4,0	20,12	0,0	102	99	0.0990262	0.680639	0.909,1.0	1.0,1.0	-0.045
3244	ENSMUSG00000041215.16	Yeats2	chr16	+	20221660	20221753	20221673	20221753	20219617	20219691	3244	1,0	54,26	0,0	18,35	112	99	1	1	0.016,0.0	0.0,0.0	0.008
3247	ENSMUSG00000015966.17	Il17rb	chr14	-	30002362	30003046	30002362	30002414	30003560	30003687	3247	2,0	6,0	0,1	0,3	731	99	1	1	0.043,NA	NA,0.043	0
3248	ENSMUSG00000021893.14	Capn7	chr14	+	31370701	31371984	31370877	31371984	31369720	31369851	3248	129105	0,0	59,80	2,0	275	99	0.550151	1	1.0,1.0	0.914,1.0	0.043
3249	ENSMUSG00000005312.15	Ubqln1	chr13	-	58179552	58179668	58179552	58179662	58183181	58183324	3249	127,91	11,2	53,99	7,5	105	99	0.615742	1	0.916,0.977	0.877,0.949	0.033
3250	ENSMUSG00000038375.15	Trp53inp2	chr2	+	155385880	155386169	155386000	155386169	155385289	155385464	3250	34,32	16,10	8,21	23,19	219	99	0.000743869	0.056815	0.49,0.591	0.136,0.333	0.306
3251	ENSMUSG00000024292.15	Cyp4f14	chr17	-	32916687	32916889	32916687	32916886	32917144	32917342	3251	169299	40107	120273	54,94	102	99	0.202589	0.924722	0.804,0.731	0.683,0.738	0.057
3253	ENSMUSG00000061286.7	Exosc5	chr7	+	25664247	25664448	25664326	25664448	25663136	25663250	3253	5,13	178221	2,3	78152	178	99	0.0679398	0.567586	0.015,0.032	0.014,0.011	0.011
3255	ENSMUSG00000004677.17	Myo9b	chr8	+	71334312	71334394	71334315	71334394	71333626	71333831	3255	18,8	5,3	14,16	3,1	102	99	0.126177	0.77185	0.777,0.721	0.819,0.94	-0.13
3256	ENSMUSG00000004677.17	Myo9b	chr8	+	71354513	71354555	71354516	71354555	71353961	71354135	3256	29,5	36,16	8,13	12,14	102	99	0.474317	1	0.439,0.233	0.393,0.474	-0.097
3257	ENSMUSG00000004677.17	Myo9b	chr8	+	71359557	71360712	71359663	71360712	71359324	71359452	3257	8,3	13,11	7,8	6,4	205	99	0.0302452	0.404485	0.229,0.116	0.36,0.491	-0.253
3258	ENSMUSG00000062627.9	Mysm1	chr4	-	94968979	94969058	94968979	94969053	94970511	94970535	3258	15,3	1,0	10,9	0,0	104	99	1	1	0.935,1.0	1.0,1.0	-0.032
3259	ENSMUSG00000001065.15	Zfp276	chr8	+	123267504	123267699	123267599	123267699	123265313	123265431	3259	0,1	30,37	0,0	11,15	194	99	1	1	0.0,0.014	0.0,0.0	0.007
3260	ENSMUSG00000005371.15	Fbxo11	chr17	-	88014405	88014550	88014405	88014547	88015398	88015480	3260	37,8	9,7	23,16	3,5	102	99	0.185273	0.895326	0.8,0.526	0.882,0.756	-0.156
3261	ENSMUSG00000027835.11	Pdcd10	chr3	-	75533540	75533594	75533540	75533590	75541159	75541378	3261	306351	3,6	185305	2,2	103	99	0.796711	1	0.99,0.983	0.989,0.993	-0.005
3265	ENSMUSG00000057691.8	Zfp746	chr6	-	48062394	48064952	48062394	48064949	48066428	48066554	3265	16,5	28,6	8,8	6,12	102	99	0.453327	1	0.357,0.447	0.564,0.393	-0.076
3266	ENSMUSG00000020993.9	Trappc6b	chr12	-	59050267	59050398	59050267	59050385	59051640	59051708	3266	3,0	101,82	0,0	64,86	112	99	1	1	0.026,0.0	0.0,0.0	0.013
3267	ENSMUSG00000034522.10	Zfp395	chr14	+	65385395	65385660	65385398	65385660	65358675	65358755	3267	7,1	4,3	1,5	2,3	102	99	0.869896	1	0.629,0.244	0.327,0.618	-0.036
3269	ENSMUSG00000020549.14	Elac2	chr11	+	64992438	64992524	64992441	64992524	64992220	64992359	3269	92,48	6,1	37,47	5,1	102	99	0.676899	1	0.937,0.979	0.878,0.979	0.029
3275	ENSMUSG00000070733.13	Fryl	chr5	-	73068723	73068914	73068723	73068911	73069882	73070004	3275	35,12	4,6	10,15	2,2	102	99	0.553092	1	0.895,0.66	0.829,0.879	-0.076
3276	ENSMUSG00000070733.13	Fryl	chr5	-	73071104	73071309	73071104	73071306	73072735	73072921	3276	21,6	20,7	10,10	2,6	102	99	0.0540252	0.505127	0.505,0.454	0.829,0.618	-0.244
3277	ENSMUSG00000006705.13	Pknox1	chr17	+	31595224	31595324	31595227	31595324	31592104	31592275	3277	24,12	6,5	22,22	3,5	102	99	0.300549	1	0.795,0.7	0.877,0.81	-0.096
3278	ENSMUSG00000006705.13	Pknox1	chr17	+	31599514	31599643	31599520	31599643	31596795	31596893	3278	32,8	2,1	11,23	1,1	105	99	0.557418	1	0.938,0.883	0.912,0.956	-0.023
3279	ENSMUSG00000040247.6	Tbc1d10c	chr19	-	4187941	4188131	4187941	4188080	4188245	4188311	3279	4,0	0,1	0,3	0,1	150	99	1	1	1.0,0.0	NA,0.664	-0.164
3280	ENSMUSG00000040247.6	Tbc1d10c	chr19	-	4188245	4188724	4188245	4188311	4188943	4189058	3280	1,0	6,0	0,0	0,4	512	99	1	1	0.031,NA	NA,0.0	0.031
3281	ENSMUSG00000040247.6	Tbc1d10c	chr19	-	4188943	4189058	4188943	4189054	4189212	4189319	3281	4,2	2,0	4,6	0,1	103	99	0.633681	1	0.658,1.0	1.0,0.852	-0.097
3284	ENSMUSG00000032803.15	Cdv3	chr9	-	103353103	103356029	103353103	103355313	103356279	103356439	3284	162,90	113,87	87116	53,73	815	99	0.156586	0.840193	0.148,0.112	0.166,0.162	-0.034
3285	ENSMUSG00000032803.15	Cdv3	chr9	-	103356279	103356439	103356279	103356433	103359875	103360018	3285	310146	27,9	120176	9,10	105	99	0.46356	1	0.915,0.939	0.926,0.943	-0.007
3287	ENSMUSG00000060739.8	Nsa2	chr13	-	97131842	97132035	97131842	97131954	97133538	97133718	3287	687583	2,0	385612	0,0	180	99	1	1	0.995,1.0	1.0,1.0	-0.002
3294	ENSMUSG00000025858.12	Get4	chr5	+	139262869	139262951	139262872	139262951	139262480	139262559	3294	206200	15,22	94167	8,9	102	99	0.234378	0.95659	0.93,0.898	0.919,0.947	-0.019
3295	ENSMUSG00000026925.16	Inpp5e	chr2	-	26399232	26399574	26399232	26399348	26400035	26400143	3295	26,19	0,1	16,10	0,0	325	99	1	1	1.0,0.853	1.0,1.0	-0.074
3296	ENSMUSG00000026925.16	Inpp5e	chr2	-	26400885	26401010	26400885	26400908	26401600	26401698	3296	61,29	0,0	37,27	1,0	201	99	1	1	1.0,1.0	0.948,1.0	0.026
3297	ENSMUSG00000026925.16	Inpp5e	chr2	-	26401600	26401785	26401600	26401698	26402099	26402223	3297	1,0	34,26	0,0	16,18	186	99	1	1	0.015,0.0	0.0,0.0	0.007
3298	ENSMUSG00000035086.13	Becn1	chr11	-	101294000	101294228	101294000	101294147	101294969	101295164	3298	2,0	295256	0,0	181248	180	99	1	1	0.004,0.0	0.0,0.0	0.002
3300	ENSMUSG00000035086.13	Becn1	chr11	-	101294000	101295164	101294000	101294147	101295294	101295431	3300	304240	3,0	165230	0,2	1116	99	0.688967	1	0.9,1.0	1.0,0.911	-0.006
3302	ENSMUSG00000024960.9	Plcb3	chr19	-	6955206	6955906	6955206	6955357	6956022	6956058	3302	10561016	0,2	521881	0,0	648	99	1	1	1.0,0.987	1.0,1.0	-0.006
3303	ENSMUSG00000026924.17	Sec16a	chr2	-	26416116	26416257	26416116	26416228	26416370	26416427	3303	0,1	112,86	0,1	60,81	128	99	1	1	0.0,0.009	0.0,0.009	0
3305	ENSMUSG00000024587.10	Nars	chr18	-	64501302	64501875	64501302	64501434	64503507	64503621	3305	10791091	2,0	621941	2,1	540	99	1	1	0.99,1.0	0.983,0.994	0.007
3306	ENSMUSG00000024587.10	Nars	chr18	-	64511784	64511898	64511784	64511877	64511983	64512049	3306	3,1	565501	3,1	296466	120	99	1	1	0.004,0.002	0.008,0.002	-0.002
3310	ENSMUSG00000028944.14	Prkag2	chr5	-	24889081	24889188	24889081	24889185	24908322	24908392	3310	14,10	36,20	8,16	13,38	102	99	0.776565	1	0.274,0.327	0.374,0.29	-0.031
3311	ENSMUSG00000059734.7	Ndufs8	chr19	-	3911565	3911616	3911565	3911597	3911688	3911746	3311	20082239	2,1	11591983	2,5	118	99	1	1	0.999,0.999	0.998,0.997	0.001
3312	ENSMUSG00000031562.15	Dctd	chr8	+	48138178	48138878	48138781	48138878	48137257	48137374	3312	6,1	26,17	0,1	10,12	702	99	0.364132	1	0.032,0.008	0.0,0.012	0.014
3313	ENSMUSG00000022391.16	Rangap1	chr15	-	81724485	81724632	81724485	81724625	81729711	81730003	3313	164184	1,3	77204	1,1	106	99	1	1	0.994,0.983	0.986,0.995	-0.002
3314	ENSMUSG00000027014.14	Cwc22	chr2	-	77932698	77932766	77932698	77932763	77936592	77936722	3314	20,18	40,33	11,16	27,38	102	99	0.45988	1	0.327,0.346	0.283,0.29	0.05
3316	ENSMUSG00000022562.15	Oplah	chr15	-	76302381	76302494	76302381	76302439	76302630	76302769	3316	13,21	1,0	10,16	0,0	154	99	1	1	0.893,1.0	1.0,1.0	-0.053
3317	ENSMUSG00000059674.7	Cdh24	chr14	-	54633649	54633771	54633649	54633767	54636332	54636469	3317	1,1	0,1	0,4	0,0	103	99	1	1	1.0,0.49	NA,1.0	-0.255
3318	ENSMUSG00000039205.16	Ciz1	chr2	+	32370031	32370125	32370046	32370125	32367302	32367532	3318	133,48	34,8	56,55	25,15	114	99	0.122548	0.76416	0.773,0.839	0.66,0.761	0.096
3319	ENSMUSG00000039205.16	Ciz1	chr2	+	32370863	32371408	32371248	32371408	32370241	32370344	3319	153,80	1,0	70,77	0,0	484	99	1	1	0.969,1.0	1.0,1.0	-0.016
3320	ENSMUSG00000078762.10	Haus5	chr7	-	30656948	30657078	30656948	30657017	30657161	30657273	3320	94,70	0,0	42,60	1,0	160	99	1	1	1.0,1.0	0.963,1.0	0.018
3322	ENSMUSG00000028898.15	Trnau1ap	chr4	-	132325207	132326045	132325207	132325260	132328468	132328566	3322	88,83	6,4	41,66	2,4	884	99	0.924696	1	0.622,0.699	0.697,0.649	-0.013
3323	ENSMUSG00000060743.12	H3f3a	chr1	-	180812689	180812786	180812689	180812746	180813470	180813603	3323	0,0	2,1	2,0	0,0	139	99	1	1	0.0,0.0	1.0,NA	-1
3325	ENSMUSG00000025722.16	Wdr73	chr7	-	80890723	80893341	80890723	80891909	80893648	80893813	3325	41,39	0,1	19,36	0,0	1531	99	1	1	1.0,0.716	1.0,1.0	-0.142
3326	ENSMUSG00000025722.16	Wdr73	chr7	-	80900347	80900453	80900347	80900436	80900643	80900711	3326	0,0	46,34	0,1	21,24	116	99	1	1	0.0,0.0	0.0,0.034	-0.017
3327	ENSMUSG00000044308.17	Ubr3	chr2	+	69917076	69917235	69917079	69917235	69914413	69914553	3327	28,7	23,0	23,12	5,5	102	99	0.822254	1	0.542,1.0	0.817,0.7	0.013
3329	ENSMUSG00000040997.13	Abhd4	chr14	+	54266859	54267181	54266994	54267181	54265280	54265392	3329	0,4	51,38	0,1	43,61	234	99	0.555923	1	0.0,0.043	0.0,0.007	0.018
3332	ENSMUSG00000026199.17	Ankzf1	chr1	+	75195568	75195712	75195599	75195712	75195062	75195256	3332	11,6	48,44	6,3	47,22	130	99	0.351075	1	0.149,0.094	0.089,0.094	0.03
3333	ENSMUSG00000036833.16	Pnpla7	chr2	+	24987113	24987199	24987118	24987199	24983489	24983649	3333	1,0	10,1	0,0	3,0	104	99	1	1	0.087,0.0	0.0,NA	0.043
3334	ENSMUSG00000036833.16	Pnpla7	chr2	+	24998621	24998759	24998678	24998759	24997226	24997350	3334	9,2	1,0	7,5	0,1	156	99	1	1	0.851,1.0	1.0,0.76	0.045
3335	ENSMUSG00000041406.14	BC055324	chr1	-	163955336	163955456	163955336	163955452	163956827	163956908	3335	51,37	0,0	19,32	1,0	103	99	1	1	1.0,1.0	0.948,1.0	0.026
3336	ENSMUSG00000043015.15	Nemp2	chr1	+	52643121	52643236	52643167	52643236	52642318	52642412	3336	4,2	2,0	5,2	0,1	145	99	0.543934	1	0.577,1.0	1.0,0.577	0
3337	ENSMUSG00000043822.18	Adamtsl5	chr10	-	80347556	80347855	80347556	80347625	80348355	80348412	3337	1,1	6,21	4,5	11,18	329	99	0.0109875	0.24942	0.048,0.014	0.099,0.077	-0.057
3339	ENSMUSG00000037894.13	H2az1	chr3	+	137865519	137865633	137865557	137865633	137865132	137865210	3339	36093728	56,58	21053281	27,45	137	99	0.389157	1	0.979,0.979	0.983,0.981	-0.003
3340	ENSMUSG00000037894.13	H2az1	chr3	+	137866010	137866140	137866079	137866140	137865519	137865633	3340	36863412	54,64	20173198	22,62	168	99	0.756112	1	0.976,0.969	0.982,0.968	-0.003
3341	ENSMUSG00000024539.17	Ptpn2	chr18	-	67675719	67675886	67675719	67675829	67677709	67677862	3341	177205	10,5	105146	3,11	156	99	0.441045	1	0.918,0.963	0.957,0.894	0.015
3343	ENSMUSG00000064068.14	Mtx1	chr3	-	89210583	89210676	89210583	89210673	89212682	89212762	3343	270352	4,3	144233	3,2	102	99	0.722851	1	0.985,0.991	0.979,0.991	0.003
3345	ENSMUSG00000031389.17	Arhgap4	chrX	-	73896813	73896997	73896813	73896992	73897080	73897154	3345	8,6	0,1	3,3	0,1	104	99	1	1	1.0,0.851	1.0,0.741	0.055
3346	ENSMUSG00000031389.17	Arhgap4	chrX	-	73897968	73898046	73897968	73898013	73898131	73898192	3346	6,8	1,0	4,8	0,0	132	99	1	1	0.818,1.0	1.0,1.0	-0.091
3353	ENSMUSG00000027177.14	Hipk3	chr2	-	104436996	104437120	104436996	104437069	104437850	104438007	3353	44,20	1,0	22,25	0,1	150	99	1	1	0.967,1.0	1.0,0.943	0.012
3354	ENSMUSG00000019082.18	Slc25a22	chr7	-	141431501	141431656	141431501	141431549	141432020	141432139	3354	53,77	1,2	43,52	0,0	206	99	0.806743	1	0.962,0.949	1.0,1.0	-0.044
3355	ENSMUSG00000019082.18	Slc25a22	chr7	-	141432020	141432158	141432020	141432139	141432662	141432753	3355	0,4	74139	0,0	50,90	118	99	0.645872	1	0.0,0.024	0.0,0.0	0.012
3357	ENSMUSG00000022957.20	Itsn1	chr16	+	91801526	91801706	91801637	91801706	91793606	91793767	3357	52,27	0,0	20,32	0,1	210	99	1	1	1.0,1.0	1.0,0.938	0.031
3358	ENSMUSG00000022957.20	Itsn1	chr16	+	91803034	91803131	91803037	91803131	91801637	91801706	3358	60,18	0,0	9,29	2,1	102	99	0.390014	1	1.0,1.0	0.814,0.966	0.11
3362	ENSMUSG00000037544.14	Dlgap5	chr14	-	47405774	47405901	47405774	47405865	47406338	47406418	3362	76,22	23,11	46,54	12,10	135	99	0.139633	0.801199	0.708,0.595	0.738,0.798	-0.117
3365	ENSMUSG00000019790.17	Stxbp5	chr10	-	9769340	9769710	9769340	9769534	9770449	9770689	3365	36,26	3,0	26,27	1,0	275	99	0.189124	0.899059	0.812,1.0	0.903,1.0	-0.045
3367	ENSMUSG00000024792.9	Zfpl1	chr19	-	6083948	6084060	6083948	6084048	6084351	6084461	3367	149122	1,0	84123	1,3	111	99	0.540878	1	0.993,1.0	0.987,0.973	0.016
3369	ENSMUSG00000032469.12	Dbr1	chr9	+	99580138	99580363	99580244	99580363	99579356	99579442	3369	50,17	2,1	30,19	0,0	205	99	0.570341	1	0.924,0.891	1.0,1.0	-0.093
3370	ENSMUSG00000032469.12	Dbr1	chr9	+	99582316	99582462	99582390	99582462	99582021	99582102	3370	100,77	3,1	49,67	1,0	173	99	0.27132	1	0.95,0.978	0.966,1.0	-0.019
3371	ENSMUSG00000024588.9	Fech	chr18	-	64457264	64458714	64457264	64458217	64461520	64461685	3371	125,78	2,0	60,79	0,0	596	99	0.416377	1	0.912,1.0	1.0,1.0	-0.044
3372	ENSMUSG00000024588.9	Fech	chr18	-	64461520	64461685	64461520	64461591	64462106	64462214	3372	160120	5,2	81111	1,1	193	99	0.0723536	0.589288	0.943,0.969	0.976,0.983	-0.024
3377	ENSMUSG00000055204.15	Ankrd17	chr5	-	90278242	90278391	90278242	90278388	90282850	90283603	3377	20,7	5,2	8,7	0,2	102	99	0.0570463	0.522406	0.795,0.773	1.0,0.773	-0.103
3378	ENSMUSG00000055204.15	Ankrd17	chr5	-	90278242	90278391	90278242	90278388	90285040	90285143	3378	50,14	4,7	26,18	2,5	102	99	0.647462	1	0.924,0.66	0.927,0.777	-0.06
3380	ENSMUSG00000026743.16	Mllt10	chr2	+	18162316	18162886	18162607	18162886	18159455	18159711	3380	59,23	1,0	18,40	1,0	390	99	1	1	0.937,1.0	0.82,1.0	0.059
3381	ENSMUSG00000042709.15	Atpaf2	chr11	-	60405775	60405877	60405775	60405856	60407293	60407391	3381	24,22	133159	13,24	85121	120	99	0.661256	1	0.13,0.102	0.112,0.141	-0.011
3383	ENSMUSG00000014873.15	Surf2	chr2	+	26918864	26919055	26918872	26919055	26917427	26917531	3383	4,6	48,47	4,5	36,49	107	99	0.961816	1	0.072,0.106	0.093,0.086	-0.001
3384	ENSMUSG00000014873.15	Surf2	chr2	+	26918864	26919055	26918928	26919055	26917427	26917531	3384	4,6	19,0	4,5	9,3	163	99	0.417682	1	0.113,1.0	0.213,0.503	0.199
3385	ENSMUSG00000014873.15	Surf2	chr2	+	26918872	26919055	26918928	26919055	26917427	26917531	3385	48,47	19,0	36,49	9,3	155	99	0.893897	1	0.617,1.0	0.719,0.913	-0.008
3387	ENSMUSG00000024853.10	Sf3b2	chr19	-	5288303	5288413	5288303	5288410	5291304	5291422	3387	281211	18,14	156225	8,19	102	99	0.835656	1	0.938,0.936	0.95,0.92	0.002
3388	ENSMUSG00000111497.1	Gm38431	chr9	-	21073074	21075496	21073074	21073181	21075963	21076107	3388	3,24	0,1	6,20	0,1	2414	99	1	1	1.0,0.496	1.0,0.451	0.022
3389	ENSMUSG00000111497.1	Gm38431	chr9	-	21080083	21080171	21080083	21080168	21080704	21080817	3389	214189	20,11	127166	11,14	102	99	0.787584	1	0.912,0.943	0.918,0.92	0.008
3390	ENSMUSG00000009090.17	Ap1b1	chr11	+	5018015	5018206	5018096	5018206	5016605	5016851	3390	185133	1,4	100151	1,0	180	99	0.413745	1	0.99,0.948	0.982,1.0	-0.022
3393	ENSMUSG00000040455.17	Usp45	chr4	+	21781735	21781908	21781738	21781908	21780340	21780450	3393	32,13	4,1	10,16	0,1	102	99	0.0227394	0.355251	0.886,0.927	1.0,0.94	-0.063
3395	ENSMUSG00000024963.12	Dnajc4	chr19	-	6989422	6989587	6989422	6989584	6989680	6989865	3395	64,63	17,11	35,75	6,15	102	99	0.634139	1	0.785,0.848	0.85,0.829	-0.023
3396	ENSMUSG00000024963.12	Dnajc4	chr19	-	6990717	6990831	6990717	6990811	6992158	6992272	3396	3,1	54,33	0,1	24,66	119	99	0.5439	1	0.044,0.025	0.0,0.012	0.029
3397	ENSMUSG00000024963.12	Dnajc4	chr19	-	6992158	6992321	6992158	6992272	6992548	6992572	3397	2,0	6,7	2,7	11,12	148	99	0.0297401	0.402428	0.182,0.0	0.108,0.281	-0.104
3399	ENSMUSG00000029802.13	Abcg2	chr6	+	58689538	58689644	58689554	58689644	58685666	58685821	3399	6,0	213304	7,4	185269	115	99	0.191725	0.908909	0.024,0.0	0.032,0.013	-0.01
3402	ENSMUSG00000040410.14	Fbxl4	chr4	+	22390676	22390921	22390713	22390921	22385906	22386252	3402	30,11	3,0	11,17	0,0	136	99	0.29302	1	0.879,1.0	1.0,1.0	-0.06
3403	ENSMUSG00000028330.8	Ncbp1	chr4	+	46168450	46168554	46168508	46168554	46167301	46167395	3403	220212	3,1	146220	1,2	157	99	0.693736	1	0.979,0.993	0.989,0.986	-0.002
3404	ENSMUSG00000038374.10	Rbm8a	chr3	+	96630301	96630361	96630305	96630361	96629939	96630028	3404	587761	1,2	385609	0,0	103	99	1	1	0.998,0.997	1.0,1.0	-0.002
3405	ENSMUSG00000038374.10	Rbm8a	chr3	+	96630301	96630361	96630305	96630361	96629939	96630065	3405	12,11	10,9	12,22	5,7	103	99	0.0550132	0.510118	0.536,0.54	0.698,0.751	-0.186
3406	ENSMUSG00000038374.10	Rbm8a	chr3	+	96630476	96630554	96630479	96630554	96630301	96630361	3406	256303	292351	130258	152275	102	99	0.789301	1	0.46,0.456	0.454,0.477	-0.008
3407	ENSMUSG00000038866.15	Zcchc2	chr1	+	106027387	106027531	106027402	106027531	106023663	106023758	3407	8,2	24,2	3,1	8,9	114	99	0.284284	1	0.224,0.465	0.246,0.088	0.178
3412	ENSMUSG00000038425.18	Poli	chr18	-	70525375	70525528	70525375	70525459	70526556	70526721	3412	9,2	0,0	4,5	2,3	168	99	4.10949e-05	0.00743385	1.0,1.0	0.541,0.495	0.482
3413	ENSMUSG00000040842.17	Szrd1	chr4	-	141118526	141118781	141118526	141118778	141120323	141120373	3413	72,89	19,16	48,85	0,15	102	99	0.032039	0.411814	0.786,0.844	1.0,0.846	-0.108
3414	ENSMUSG00000040842.17	Szrd1	chr4	-	141118526	141118781	141118526	141118778	141139691	141139775	3414	147,96	39,23	69114	21,24	102	99	0.886926	1	0.785,0.802	0.761,0.822	0.002
3415	ENSMUSG00000026761.12	Orc4	chr2	-	48910185	48910294	48910185	48910242	48912561	48912648	3415	82,72	12,8	45,82	1,7	151	99	0.0591363	0.532072	0.818,0.855	0.967,0.885	-0.089
3421	ENSMUSG00000034022.8	Cpsf1	chr15	-	76596219	76596571	76596219	76596349	76596650	76596698	3421	264201	0,1	149168	0,0	321	99	1	1	1.0,0.984	1.0,1.0	-0.008
3422	ENSMUSG00000034022.8	Cpsf1	chr15	-	76597188	76597341	76597188	76597316	76597430	76597572	3422	270162	0,1	133202	3,0	124	99	1	1	1.0,0.992	0.973,1.0	0.01
3423	ENSMUSG00000034022.8	Cpsf1	chr15	-	76602508	76602648	76602508	76602587	76602790	76602937	3423	188,75	4,3	86110	3,6	160	99	0.299451	1	0.967,0.939	0.947,0.919	0.02
3424	ENSMUSG00000034022.8	Cpsf1	chr15	-	76603511	76603645	76603511	76603569	76603723	76603751	3424	172,72	5,0	77120	1,0	175	99	0.180342	0.895326	0.951,1.0	0.978,1.0	-0.013
3425	ENSMUSG00000035027.18	Map2k2	chr10	+	81118976	81119160	81119108	81119160	81118151	81118229	3425	0,2	652882	1,7	375736	231	99	1	1	0.0,0.001	0.001,0.004	-0.002
3426	ENSMUSG00000035027.18	Map2k2	chr10	+	81121042	81121110	81121045	81121110	81119489	81119703	3426	252348	426692	159333	245533	102	99	0.218919	0.939506	0.365,0.328	0.386,0.377	-0.035
3427	ENSMUSG00000008373.16	Prpf31	chr7	+	3634692	3636358	3636200	3636358	3634123	3634230	3427	156123	2,0	75122	1,1	1607	99	0.575174	1	0.828,1.0	0.822,0.883	0.061
3428	ENSMUSG00000008373.16	Prpf31	chr7	+	3638630	3638758	3638648	3638758	3636661	3636751	3428	211141	7,6	96135	0,4	117	99	0.0753161	0.595084	0.962,0.952	1.0,0.966	-0.026
3432	ENSMUSG00000032584.12	Mst1r	chr9	+	107914708	107914927	107914711	107914927	107914475	107914569	3432	30,17	59,34	24,17	16,25	102	99	0.0554831	0.511247	0.33,0.327	0.593,0.398	-0.167
3433	ENSMUSG00000028906.17	Epb41	chr4	-	131967787	131967975	131967787	131967972	131974683	131974856	3433	72,30	6,5	50,48	3,8	102	99	0.858311	1	0.921,0.853	0.942,0.853	-0.01
3435	ENSMUSG00000024812.11	Tjp2	chr19	-	24094504	24095590	24094504	24095584	24096583	24096669	3435	392354	0,1	183268	0,1	105	99	1	1	1.0,0.997	1.0,0.996	0
3436	ENSMUSG00000039990.16	Edrf1	chr7	+	133660070	133660294	133660135	133660294	133658425	133658644	3436	30,34	11,5	14,26	4,6	164	99	0.893427	1	0.622,0.804	0.679,0.723	0.012
3440	ENSMUSG00000021684.17	Pde8b	chr13	-	95123263	95123323	95123263	95123320	95186054	95186317	3440	4,0	4,0	1,8	0,0	102	99	1	1	0.493,NA	1.0,1.0	-0.507
3441	ENSMUSG00000021684.17	Pde8b	chr13	-	95123263	95123323	95123263	95123320	95250133	95250274	3441	9,1	5,2	4,1	4,2	102	99	0.508574	1	0.636,0.327	0.493,0.327	0.072
3443	ENSMUSG00000053477.17	Tcf4	chr18	+	69564033	69564163	69564036	69564163	69519964	69520026	3443	14,0	1,0	1,4	0,0	102	99	1	1	0.931,NA	1.0,1.0	-0.069
3444	ENSMUSG00000053477.17	Tcf4	chr18	+	69654960	69655037	69654963	69655037	69652393	69652472	3444	16,6	0,1	6,2	0,0	102	99	1	1	1.0,0.853	1.0,1.0	-0.074
3446	ENSMUSG00000036591.16	Arhgap21	chr2	-	20860970	20861110	20860970	20861107	20861185	20861250	3446	20,11	89,39	3,10	46,28	102	99	0.367062	1	0.179,0.215	0.06,0.257	0.039
3447	ENSMUSG00000022555.12	Dgat1	chr15	-	76504485	76504571	76504485	76504543	76504665	76504706	3447	618938	3,0	347790	0,1	127	99	1	1	0.994,1.0	1.0,0.998	-0.002
3448	ENSMUSG00000022555.12	Dgat1	chr15	-	76504485	76504593	76504485	76504543	76504665	76504706	3448	104170	3,0	86165	0,1	149	99	0.702344	1	0.958,1.0	1.0,0.991	-0.017
3449	ENSMUSG00000022555.12	Dgat1	chr15	-	76504485	76504593	76504485	76504571	76504665	76504706	3449	4,12	518780	3,5	264630	121	99	1	1	0.006,0.012	0.009,0.006	0.002
3455	ENSMUSG00000001827.12	Folr1	chr7	-	101868397	101868551	101868397	101868470	101869156	101869317	3455	1,0	0,0	0,0	1,0	180	99	1	1	1.0,NA	0.0,NA	1
3461	ENSMUSG00000028676.17	Srsf10	chr4	+	135863522	135863576	135863525	135863576	135863039	135863202	3461	239166	56,41	95119	22,34	102	99	0.733274	1	0.806,0.797	0.807,0.773	0.012
3462	ENSMUSG00000046671.18	Mtfr1l	chr4	-	134529088	134529410	134529088	134529301	134530274	134530486	3462	126117	4,1	83118	2,2	208	99	0.927491	1	0.937,0.982	0.952,0.966	0.001
3463	ENSMUSG00000042744.16	Hectd4	chr5	+	121301741	121301888	121301768	121301888	121299444	121299643	3463	1,2	19,2	0,2	7,1	126	99	0.718033	1	0.04,0.44	0.0,0.611	-0.066
3465	ENSMUSG00000030603.16	Psmc4	chr7	-	28042338	28042726	28042338	28042507	28042808	28042976	3465	597607	1,0	301515	0,0	318	99	1	1	0.995,1.0	1.0,1.0	-0.002
3466	ENSMUSG00000030603.16	Psmc4	chr7	-	28048792	28048979	28048792	28048886	28049103	28049202	3466	495515	3,1	268358	1,9	192	99	0.0351997	0.429011	0.988,0.996	0.993,0.954	0.018
3468	ENSMUSG00000004561.14	Mettl17	chr14	+	51885387	51885522	51885403	51885522	51885150	51885304	3468	64,48	1,3	33,49	4,1	115	99	0.491437	1	0.982,0.932	0.877,0.977	0.03
3469	ENSMUSG00000020087.5	Tysnd1	chr10	+	61699442	61699628	61699483	61699628	61698297	61698428	3469	62136	2,11	46130	5,9	140	99	0.675572	1	0.956,0.897	0.867,0.911	0.037
3472	ENSMUSG00000061232.16	H2-K1	chr17	-	33996826	33996874	33996826	33996859	33997037	33997157	3472	67,80	57526938	35,87	29695216	114	99	0.17479	0.880794	0.01,0.01	0.01,0.014	-0.002
3473	ENSMUSG00000061232.16	H2-K1	chr17	-	33999270	33999546	33999270	33999510	33999733	34000003	3473	46306037	337455	23964785	159367	135	99	0.801899	1	0.91,0.907	0.917,0.905	-0.002
3474	ENSMUSG00000024163.17	Mapk8ip3	chr17	-	24917994	24918139	24917994	24918136	24923815	24923907	3474	10,8	1,0	3,8	3,0	102	99	0.090583	0.655439	0.907,1.0	0.493,1.0	0.207
3479	ENSMUSG00000061393.14	Acvr2b	chr9	+	119428200	119428568	119428224	119428568	119427966	119428076	3479	3,0	2,1	4,5	7,2	123	99	0.418497	1	0.547,0.0	0.315,0.668	-0.218
3480	ENSMUSG00000022756.17	Slc7a4	chr16	-	17575616	17575968	17575616	17575965	17576639	17576698	3480	13,12	14,6	4,2	5,9	102	99	0.0613261	0.540456	0.474,0.66	0.437,0.177	0.26
3482	ENSMUSG00000022999.15	Lmbr1l	chr15	-	98908519	98908759	98908519	98908596	98908848	98908921	3482	93118	0,3	45,84	0,3	262	99	0.864574	1	1.0,0.937	1.0,0.914	0.011
3488	ENSMUSG00000071657.12	Bscl2	chr19	+	8847666	8847982	8847913	8847982	8847405	8847547	3488	135123	0,1	50107	0,0	346	99	1	1	1.0,0.972	1.0,1.0	-0.014
3489	ENSMUSG00000032400.18	Zwilch	chr9	-	64162563	64162763	64162563	64162759	64164346	64164465	3489	77,27	0,0	29,33	0,1	103	99	1	1	1.0,1.0	1.0,0.969	0.016
3496	ENSMUSG00000061079.14	Zfp143	chr7	+	110072118	110072202	110072121	110072202	110071371	110071455	3496	14,2	11,3	7,12	2,5	102	99	0.0965515	0.676432	0.553,0.393	0.773,0.7	-0.263
3502	ENSMUSG00000022553.16	Maf1	chr15	+	76352419	76352552	76352466	76352552	76351995	76352041	3502	16,10	0,1	13,13	0,0	146	99	1	1	1.0,0.871	1.0,1.0	-0.065
3503	ENSMUSG00000038520.15	Tbc1d17	chr7	-	44841982	44842300	44841982	44842099	44842620	44842720	3503	65,58	1,0	48,48	0,0	300	99	1	1	0.955,1.0	1.0,1.0	-0.022
3504	ENSMUSG00000038520.15	Tbc1d17	chr7	-	44845256	44845368	44845256	44845328	44845874	44846082	3504	89,84	0,1	52,64	2,2	139	99	0.321429	1	1.0,0.984	0.949,0.958	0.038
3506	ENSMUSG00000002379.7	Ndufa11	chr17	+	56721034	56721127	56721076	56721127	56717786	56717837	3506	405672	1,2	228443	3,2	141	99	1	1	0.996,0.996	0.982,0.994	0.008
3507	ENSMUSG00000002379.7	Ndufa11	chr17	+	56721034	56721127	56721076	56721127	56717797	56717942	3507	13362312	4,5	7591645	3,4	141	99	1	1	0.996,0.997	0.994,0.997	0.001
3508	ENSMUSG00000002379.7	Ndufa11	chr17	+	56721318	56721441	56721358	56721441	56721034	56721127	3508	10581793	79135	6381271	45101	139	99	0.96998	1	0.905,0.904	0.91,0.9	0
3512	ENSMUSG00000038056.15	Kmt2c	chr5	-	25293106	25293248	25293106	25293176	25294556	25294721	3512	17,3	0,0	8,12	1,3	171	99	0.0036315	0.146841	1.0,1.0	0.822,0.698	0.24
3515	ENSMUSG00000078812.10	Eif5a	chr11	-	69920340	69920434	69920340	69920422	69921023	69921085	3515	7,14	0,0	3,13	0,1	111	99	1	1	1.0,1.0	1.0,0.921	0.039
3516	ENSMUSG00000079197.10	Psme2	chr14	-	55589480	55589705	55589480	55589511	55590032	55590095	3516	36254730	0,1	19783651	0,1	293	99	1	1	1.0,0.999	1.0,0.999	0
3521	ENSMUSG00000021326.13	Trim27	chr13	+	21190091	21190124	21190096	21190124	21189854	21189970	3521	198159	4,1	146138	4,4	104	99	0.194506	0.913227	0.979,0.993	0.972,0.97	0.015
3524	ENSMUSG00000027327.16	1700037H04Rik	chr2	-	131151617	131151760	131151617	131151756	131153593	131153710	3524	124146	3,0	71118	0,6	103	99	0.159831	0.850604	0.975,1.0	1.0,0.95	0.013
3526	ENSMUSG00000019494.14	Cops6	chr5	+	138161673	138162225	138162136	138162225	138161374	138161497	3526	468404	5,1	234380	1,4	562	99	0.895201	1	0.943,0.986	0.976,0.944	0.004
3527	ENSMUSG00000035021.13	Baz1a	chr12	-	54927563	54927710	54927563	54927624	54929526	54929665	3527	53,34	3,0	29,36	1,1	185	99	0.525893	1	0.904,1.0	0.939,0.951	0.007
3528	ENSMUSG00000035021.13	Baz1a	chr12	-	54927563	54927713	54927563	54927624	54929526	54929665	3528	14,18	3,0	7,13	1,1	188	99	0.342501	1	0.711,1.0	0.787,0.873	0.025
3530	ENSMUSG00000115958.1	Gm28040	chr1	+	133327134	133327340	133327209	133327340	133309826	133309911	3530	0,0	3,0	0,1	1,3	174	99	1	1	0.0,NA	0.0,0.159	-0.08
3531	ENSMUSG00000026790.19	Odf2	chr2	+	29893000	29893154	29893037	29893154	29892185	29892276	3531	59,21	1,3	37,39	2,1	136	99	0.688615	1	0.977,0.836	0.931,0.966	-0.042
3532	ENSMUSG00000026790.19	Odf2	chr2	+	29912565	29912640	29912568	29912640	29903975	29904107	3532	19,8	104,40	8,5	31,44	102	99	0.707834	1	0.151,0.163	0.2,0.099	0.007
[truncated: 1,438 more rows]

## Sheet: A5SS.MATS.JCEC
ID	GeneID	geneSymbol	chr	strand	longExonStart_0base	longExonEnd	shortES	shortEE	flankingES	flankingEE	ID	IJC_SAMPLE_1	SJC_SAMPLE_1	IJC_SAMPLE_2	SJC_SAMPLE_2	IncFormLen	SkipFormLen	PValue	FDR	IncLevel1	IncLevel2	IncLevelDifference
4	ENSMUSG00000041346.11	Wrap53	chr11	-	69563303	69563436	69563319	69563436	69562648	69562857	4	87,89	0,1	46,81	0,3	115	99	0.43991	1	1.0,0.987	1.0,0.959	0.014
5	ENSMUSG00000002279.19	Lmf1	chr17	+	25588675	25588742	25588675	25588686	25612295	25612444	5	3,1	76,37	0,0	32,64	155	99	0.552923	1	0.025,0.017	0.0,0.0	0.021
6	ENSMUSG00000028849.17	Map7d1	chr4	-	126240022	126240137	126240031	126240137	126238521	126238632	6	4,7	0,0	1,3	0,1	108	99	1	1	1.0,1.0	1.0,0.733	0.133
18	ENSMUSG00000039795.14	Zfand1	chr3	-	10351168	10351317	10351241	10351317	10348509	10348552	18	2,0	108,48	2,3	59,63	172	99	0.989667	1	0.011,0.0	0.019,0.027	-0.018
19	ENSMUSG00000044937.15	Ttc41	chr10	+	86759088	86759236	86759088	86759176	86760765	86760918	19	0,3	0,2	0,1	0,0	159	99	1	1	NA,0.483	NA,1.0	-0.517
20	ENSMUSG00000045128.9	Rpl18a	chr8	-	70896132	70896312	70896145	70896312	70895915	70896045	20	79248927	94,93	42627871	49118	112	99	0.20804	0.988254	0.987,0.988	0.987,0.983	0.003
21	ENSMUSG00000024188.16	Luc7l	chr17	+	26252965	26254388	26252965	26253091	26255030	26255125	21	4,0	101130	0,0	49,81	1396	99	1	1	0.003,0.0	0.0,0.0	0.002
23	ENSMUSG00000028256.16	Odf2l	chr3	+	145118599	145118782	145118599	145118659	145124210	145124375	23	18,17	0,0	18,18	1,0	222	99	1	1	1.0,1.0	0.889,1.0	0.055
30	ENSMUSG00000026883.17	Dab2ip	chr2	+	35643887	35644124	35643887	35643991	35661491	35661625	30	2,0	3,2	0,0	1,1	232	99	0.776831	1	0.221,0.0	0.0,0.0	0.111
33	ENSMUSG00000034744.13	Nagk	chr6	+	83796906	83797275	83796906	83796991	83797955	83798097	33	205145	0,0	97160	1,0	383	99	1	1	1.0,1.0	0.962,1.0	0.019
35	ENSMUSG00000070953.13	Rabepk	chr2	-	34797370	34797433	34797374	34797433	34795171	34795329	35	4,3	88,82	5,9	44,46	103	99	0.00418536	0.125223	0.042,0.034	0.098,0.158	-0.09
37	ENSMUSG00000090112.8	Shprh	chr10	+	11171872	11172001	11171872	11171994	11178733	11178822	37	0,1	17,7	0,0	7,3	106	99	1	1	0.0,0.118	0.0,0.0	0.059
40	ENSMUSG00000019820.11	Utrn	chr10	-	12765238	12765332	12765270	12765332	12751494	12751587	40	0,0	12,3	0,2	3,5	131	99	0.821975	1	0.0,0.0	0.0,0.232	-0.116
42	ENSMUSG00000074272.10	Ceacam1	chr7	-	25464848	25466437	25466316	25466437	25463328	25463900	42	1076533	0,3	724547	4,0	1567	99	0.506478	1	1.0,0.918	0.92,1.0	-0.001
43	ENSMUSG00000062012.14	Zfp13	chr17	-	23581056	23581270	23581077	23581270	23580770	23580862	43	13,2	1,3	8,4	2,0	120	99	0.10836	0.744476	0.915,0.355	0.767,1.0	-0.248
44	ENSMUSG00000038838.15	Vars2	chr17	-	35657923	35658338	35658131	35658338	35657206	35657318	44	1,0	46,66	0,1	25,63	307	99	1	1	0.007,0.0	0.0,0.005	0.001
46	ENSMUSG00000053110.13	Yap1	chr9	-	7962282	7962402	7962288	7962402	7952952	7953134	46	8,4	112,59	1,7	60,68	105	99	0.929799	1	0.063,0.06	0.015,0.088	0.01
47	ENSMUSG00000010110.17	Stx5a	chr19	+	8743352	8743502	8743352	8743423	8748460	8748577	47	2,1	129104	0,2	68114	178	99	1	1	0.009,0.005	0.0,0.01	0.002
48	ENSMUSG00000010110.17	Stx5a	chr19	+	8748654	8748888	8748654	8748711	8749665	8749772	48	209171	0,0	108175	0,2	276	99	0.894504	1	1.0,1.0	1.0,0.969	0.016
49	ENSMUSG00000010110.17	Stx5a	chr19	+	8748806	8748899	8748806	8748888	8749665	8749772	49	1,0	204169	0,0	104174	110	99	1	1	0.004,0.0	0.0,0.0	0.002
50	ENSMUSG00000024220.14	Zfp523	chr17	+	28201260	28202348	28201260	28201440	28202434	28202598	50	52,19	0,0	21,38	1,0	1007	99	1	1	1.0,1.0	0.674,1.0	0.163
52	ENSMUSG00000020918.14	Kat2a	chr11	-	100710249	100710636	100710444	100710636	100709382	100709489	52	5,2	114,69	5,0	74,61	294	99	0.894636	1	0.015,0.01	0.022,0.0	0.002
53	ENSMUSG00000020009.13	Ifngr1	chr10	+	19597415	19597530	19597415	19597516	19599038	19599137	53	2,1	2,0	1,5	0,0	113	99	0.42653	1	0.467,1.0	1.0,1.0	-0.266
54	ENSMUSG00000020009.13	Ifngr1	chr10	+	19597415	19597530	19597415	19597516	19601319	19601483	54	274217	11,3	178220	4,4	113	99	0.383814	1	0.956,0.984	0.975,0.98	-0.008
56	ENSMUSG00000022550.18	Adck5	chr15	+	76594152	76594447	76594152	76594284	76594528	76594610	56	178171	0,0	99145	0,1	262	99	1	1	1.0,1.0	1.0,0.982	0.009
58	ENSMUSG00000022906.15	Parp9	chr16	+	35943368	35943510	35943368	35943402	35945768	35945952	58	26,12	7,7	11,15	1,2	207	99	0.0319323	0.384639	0.64,0.451	0.84,0.782	-0.265
59	ENSMUSG00000022906.15	Parp9	chr16	+	35943368	35943510	35943368	35943402	35947500	35948354	59	55,39	133103	28,36	91,76	207	99	0.839671	1	0.165,0.153	0.128,0.185	0.003
62	ENSMUSG00000019518.11	Ap4m1	chr5	+	138172348	138172479	138172348	138172437	138172786	138172893	62	1,0	37,17	0,1	17,27	141	99	1	1	0.019,0.0	0.0,0.025	-0.003
63	ENSMUSG00000024835.15	Coro1b	chr19	+	4148618	4148736	4148618	4148722	4149341	4149544	63	326394	86,81	208408	47,69	113	99	0.226923	1	0.769,0.81	0.795,0.838	-0.027
65	ENSMUSG00000005980.15	Dnase1	chr16	+	4037953	4038270	4037953	4038042	4038515	4038631	65	2408	0,0	5294	0,1	327	99	1	1	1.0,1.0	1.0,0.989	0.006
66	ENSMUSG00000005980.15	Dnase1	chr16	+	4038942	4039055	4038942	4038992	4039129	4039284	66	9570	0,2	7433	0,0	162	99	1	1	1.0,0.994	1.0,1.0	-0.003
67	ENSMUSG00000039308.6	Ndst2	chr14	-	20724710	20724820	20724747	20724820	20724460	20724563	67	62,44	3,4	39,28	5,5	136	99	0.111609	0.755888	0.938,0.889	0.85,0.803	0.087
69	ENSMUSG00000030866.8	Ern2	chr7	-	122170500	122170624	122170504	122170624	122170353	122170421	69	75,20	12,2	42,11	7,5	103	99	0.324394	1	0.857,0.906	0.852,0.679	0.116
70	ENSMUSG00000052337.15	Immt	chr6	+	71872793	71872923	71872793	71872894	71874316	71875250	70	681717	12,6	351676	3,11	128	99	0.941583	1	0.978,0.989	0.989,0.979	0
72	ENSMUSG00000026634.16	Angel2	chr1	+	190928491	190928758	190928491	190928717	190932866	190933192	72	24,12	0,2	15,21	1,2	140	99	0.339224	1	1.0,0.809	0.914,0.881	0.007
73	ENSMUSG00000026634.16	Angel2	chr1	+	190940873	190941458	190940873	190941295	190942120	190942247	73	0,0	86,57	1,0	36,70	262	99	1	1	0.0,0.0	0.01,0.0	-0.005
76	ENSMUSG00000029559.15	2210016L21Rik	chr5	+	114945785	114945907	114945785	114945828	114946017	114946116	76	11,3	49,54	7,5	25,62	178	99	0.865998	1	0.111,0.03	0.135,0.043	-0.018
77	ENSMUSG00000029060.17	Mib2	chr4	-	155658893	155659265	155659122	155659265	155657854	155657959	77	27,16	6,7	16,15	6,11	328	99	0.229767	1	0.576,0.408	0.446,0.292	0.123
79	ENSMUSG00000035597.19	Prpf39	chr12	+	65043231	65043877	65043231	65043357	65044005	65044124	79	28,5	19,15	17,4	5,12	619	99	0.769957	1	0.191,0.051	0.352,0.051	-0.08
80	ENSMUSG00000041353.12	Tmem29	chrX	-	150458961	150459154	150459071	150459154	150420341	150420441	80	23,29	14,16	21,29	24,25	209	99	0.0903063	0.675477	0.438,0.462	0.293,0.355	0.126
83	ENSMUSG00000002825.8	Qtrt1	chr9	+	21412232	21412531	21412232	21412301	21417064	21417143	83	76,59	0,0	35,60	3,1	329	99	0.0258305	0.353484	1.0,1.0	0.778,0.948	0.137
84	ENSMUSG00000002825.8	Qtrt1	chr9	+	21417271	21417397	21417271	21417387	21418283	21418422	84	10,6	78,86	5,1	43,63	109	99	0.156925	0.876749	0.104,0.06	0.096,0.014	0.027
86	ENSMUSG00000034485.10	Uaca	chr9	+	60854315	60854503	60854315	60854497	60856197	60856235	86	96,40	75,28	54,77	25,29	105	99	0.0080254	0.173106	0.547,0.574	0.671,0.715	-0.133
88	ENSMUSG00000021716.14	Srek1ip1	chr13	+	104832853	104833105	104832853	104832997	104834247	104834320	88	0,3	40,42	0,0	41,24	207	99	0.621963	1	0.0,0.033	0.0,0.0	0.017
89	ENSMUSG00000079109.11	Pms2	chr5	+	143925220	143926073	143925220	143925501	143928098	143928266	89	21,11	1,2	14,9	2,0	671	99	0.434591	1	0.756,0.448	0.508,1.0	-0.152
90	ENSMUSG00000079109.11	Pms2	chr5	+	143928098	143929042	143928098	143928266	143929180	143929350	90	44,23	2,1	22,24	1,0	875	99	0.0177915	0.275027	0.713,0.722	0.713,1.0	-0.139
91	ENSMUSG00000004626.14	Stxbp2	chr8	+	3631152	3631278	3631152	3631204	3632219	3632269	91	21,23	176134	19,16	87146	173	99	0.857349	1	0.064,0.089	0.111,0.059	-0.008
92	ENSMUSG00000004626.14	Stxbp2	chr8	+	3632499	3632600	3632499	3632581	3633290	3633367	92	2,1	226219	0,0	156225	118	99	1	1	0.007,0.004	0.0,0.0	0.005
93	ENSMUSG00000036120.10	Rfxank	chr8	-	70135535	70135631	70135565	70135631	70135290	70135391	93	12,7	24,38	10,17	15,33	129	99	0.121309	0.785757	0.277,0.124	0.338,0.283	-0.11
94	ENSMUSG00000020821.17	Kif1c	chr11	+	70725103	70725212	70725103	70725176	70725887	70726502	94	10,5	300261	6,5	144256	135	99	0.893508	1	0.024,0.014	0.03,0.014	-0.003
96	ENSMUSG00000074259.10	Gramd2	chr9	+	59712083	59712179	59712083	59712146	59713795	59713940	96	5,2	13,8	1,1	3,9	132	99	0.071178	0.612565	0.224,0.158	0.2,0.077	0.052
97	ENSMUSG00000015363.13	Trabd	chr15	+	89081352	89081453	89081352	89081431	89081950	89082117	97	34,19	302264	27,25	158266	121	99	0.222549	1	0.084,0.056	0.123,0.071	-0.027
98	ENSMUSG00000015363.13	Trabd	chr15	+	89085273	89085457	89085273	89085446	89085525	89085637	98	2,1	309326	1,0	158346	110	99	1	1	0.006,0.003	0.006,0.0	0.002
101	ENSMUSG00000020758.15	Itgb4	chr11	+	115997949	115998154	115997949	115998145	115999797	115999955	101	154129	11,9	75111	8,10	108	99	0.410881	1	0.928,0.929	0.896,0.911	0.025
103	ENSMUSG00000028199.18	Cryz	chr3	+	154604891	154605115	154604891	154605015	154606378	154606531	103	1,0	0,0	1,0	1,0	199	99	1	1	1.0,NA	0.332,NA	0.668
104	ENSMUSG00000031812.16	Map1lc3b	chr8	+	121593489	121593650	121593489	121593545	121595985	121596092	104	11,5	342332	4,4	177320	204	99	0.884263	1	0.015,0.007	0.011,0.006	0.002
105	ENSMUSG00000033020.7	Polr2f	chr15	+	79146052	79146183	79146052	79146138	79151335	79151407	105	631805	10,16	353634	5,12	144	99	0.788624	1	0.977,0.972	0.98,0.973	-0.002
106	ENSMUSG00000038039.13	Gcc2	chr10	+	58256819	58256904	58256819	58256896	58258240	58258308	106	67,17	1,0	22,27	0,0	107	99	1	1	0.984,1.0	1.0,1.0	-0.008
107	ENSMUSG00000035310.15	Lin54	chr5	-	100485139	100485855	100485802	100485855	100480197	100480321	107	42,21	1,0	24,14	2,1	762	99	0.00585377	0.140244	0.845,1.0	0.609,0.645	0.295
109	ENSMUSG00000056763.16	Cspp1	chr1	+	10039772	10039887	10039772	10039879	10045075	10045184	109	4,1	6,0	0,7	1,5	107	99	0.562063	1	0.382,1.0	0.0,0.564	0.409
112	ENSMUSG00000108414.1	Snhg1	chr19	+	8725781	8725924	8725781	8725826	8726066	8726102	112	40,8	613518	18,12	299453	197	99	0.829931	1	0.032,0.008	0.029,0.013	-0.001
113	ENSMUSG00000025792.9	Slc25a10	chr11	+	120497013	120497461	120497013	120497106	120497919	120497976	113	499609	0,1	310559	0,0	454	99	1	1	1.0,0.993	1.0,1.0	-0.004
115	ENSMUSG00000030016.14	Zfp638	chr6	+	83976201	83977429	83976201	83976350	83978021	83978087	115	40,28	1,0	27,20	1,3	1178	99	0.000282767	0.0249777	0.771,1.0	0.694,0.359	0.359
118	ENSMUSG00000021850.14	ccdc198	chr14	-	49245040	49245261	49245060	49245261	49243728	49243811	118	25,20	0,0	39,24	1,0	119	99	1	1	1.0,1.0	0.97,1.0	0.015
124	ENSMUSG00000020964.14	Sel1l	chr12	-	91833054	91833222	91833204	91833222	91831568	91831674	124	110,60	11,13	39,86	7,14	249	99	0.708741	1	0.799,0.647	0.689,0.71	0.024
125	ENSMUSG00000026554.15	Dcaf8	chr1	+	172186295	172187460	172186295	172186368	172188938	172189808	125	120,76	1,0	77107	0,0	1191	99	1	1	0.909,1.0	1.0,1.0	-0.045
127	ENSMUSG00000062234.14	Gak	chr5	-	108591103	108591224	108591144	108591224	108585340	108585534	127	15,7	290212	3,4	148170	140	99	0.0607949	0.555603	0.035,0.023	0.014,0.016	0.014
128	ENSMUSG00000024446.13	Rpp21	chr17	-	36257412	36257524	36257441	36257524	36255943	36256069	128	1,0	210252	3,0	138229	128	99	1	1	0.004,0.0	0.017,0.0	-0.007
129	ENSMUSG00000024446.13	Rpp21	chr17	-	36257441	36257706	36257605	36257706	36255943	36256069	129	210252	0,0	138229	0,1	263	99	1	1	1.0,1.0	1.0,0.989	0.006
131	ENSMUSG00000042210.17	Abhd14a	chr9	-	106443805	106443942	106443826	106443942	106440620	106440856	131	16,12	134135	5,11	75,95	120	99	0.675762	1	0.09,0.068	0.052,0.087	0.01
132	ENSMUSG00000042210.17	Abhd14a	chr9	-	106443805	106443942	106443826	106443942	106440620	106440910	132	3,5	7,11	0,7	4,8	120	99	0.752091	1	0.261,0.273	0.0,0.419	0.058
135	ENSMUSG00000056962.11	Jmjd6	chr11	-	116839837	116840545	116840409	116840545	116838989	116839128	135	21,13	99202	6,21	64125	671	99	0.549329	1	0.03,0.009	0.014,0.024	0.001
136	ENSMUSG00000056962.11	Jmjd6	chr11	-	116839837	116840545	116840447	116840545	116838989	116839128	136	24,22	3,3	8,29	5,6	709	99	0.10029	0.718292	0.528,0.506	0.183,0.403	0.224
137	ENSMUSG00000056962.11	Jmjd6	chr11	-	116840409	116840545	116840447	116840545	116838989	116839128	137	102211	3,3	66133	5,6	137	99	0.0324228	0.38554	0.961,0.981	0.905,0.941	0.048
138	ENSMUSG00000056962.11	Jmjd6	chr11	-	116840409	116840545	116840447	116840545	116839837	116839926	138	5,9	3,9	2,9	0,9	137	99	0.488431	1	0.546,0.419	1.0,0.419	-0.227
139	ENSMUSG00000056962.11	Jmjd6	chr11	-	116840409	116840545	116840447	116840545	116839837	116839931	139	8,13	3,1	5,23	0,1	137	99	0.0168746	0.267133	0.658,0.904	1.0,0.943	-0.191
142	ENSMUSG00000025915.14	Sgk3	chr1	+	9885666	9886142	9885666	9885753	9888869	9889025	142	9,11	1,0	9,3	0,0	488	99	1	1	0.646,1.0	1.0,1.0	-0.177
144	ENSMUSG00000020454.17	Eif4enif1	chr11	+	3229868	3230101	3229868	3230065	3233987	3234059	144	68,37	1,0	29,58	0,0	135	99	1	1	0.98,1.0	1.0,1.0	-0.01
145	ENSMUSG00000035234.18	Abraxas1	chr5	-	100809553	100809643	100809558	100809643	100806778	100806890	145	2,3	21,11	3,0	16,22	104	99	0.253462	1	0.083,0.206	0.151,0.0	0.069
147	ENSMUSG00000020288.13	Ahsa2	chr11	-	23496690	23496881	23496765	23496881	23494978	23495064	147	58,64	0,4	39,47	4,0	174	99	0.741199	1	1.0,0.901	0.847,1.0	0.027
148	ENSMUSG00000036553.16	Sh3tc1	chr5	-	35714062	35714258	35714112	35714258	35710860	35710994	148	9,11	0,0	4,18	2,0	149	99	0.57909	1	1.0,1.0	0.571,1.0	0.215
149	ENSMUSG00000096727.3	Psmb9	chr17	-	34184155	34184413	34184281	34184413	34183614	34183744	149	13,8	20902619	9,2	12041832	225	99	1	1	0.003,0.001	0.003,0.0	0.001
150	ENSMUSG00000006589.8	Aprt	chr8	-	122576118	122576621	122576514	122576621	122575401	122575535	150	34,30	8571291	16,30	4941007	495	99	1	1	0.008,0.005	0.006,0.006	0.001
151	ENSMUSG00000064289.15	Tank	chr2	+	61613650	61613798	61613650	61613715	61626902	61627014	151	101,35	1,0	45,41	2,0	182	99	0.407048	1	0.982,1.0	0.924,1.0	0.029
152	ENSMUSG00000064289.15	Tank	chr2	+	61613650	61613798	61613650	61613715	61626905	61627014	152	140,67	1,1	54,85	2,0	182	99	0.709685	1	0.987,0.973	0.936,1.0	0.012
154	ENSMUSG00000021779.17	Thrb	chr14	+	17826893	17826975	17826893	17826968	17925595	17925659	154	1,1	10,2	1,5	4,5	106	99	0.0305244	0.380535	0.085,0.318	0.189,0.483	-0.134
155	ENSMUSG00000038346.18	Zfp384	chr6	+	125024032	125024552	125024032	125024270	125024745	125025082	155	93,45	15,3	47,40	7,15	381	99	0.126301	0.801691	0.617,0.796	0.636,0.409	0.184
160	ENSMUSG00000004040.16	Stat3	chr11	-	100893073	100893286	100893076	100893286	100889885	100889928	160	185132	28,19	59105	14,15	102	99	0.572953	1	0.865,0.871	0.804,0.872	0.03
161	ENSMUSG00000063511.11	Snrnp70	chr7	-	45381824	45383184	45383124	45383184	45380716	45380818	161	25,6	26,18	12,4	24,18	1399	99	0.0891035	0.673054	0.064,0.023	0.034,0.015	0.019
162	ENSMUSG00000063511.11	Snrnp70	chr7	-	45392073	45392133	45392078	45392133	45387388	45387453	162	2,1	697569	0,0	329477	104	99	1	1	0.003,0.002	0.0,0.0	0.003
164	ENSMUSG00000015749.12	Anp32e	chr3	+	95937881	95938039	95937881	95938003	95944306	95944361	164	501317	34,21	217276	10,25	135	99	0.93836	1	0.915,0.917	0.941,0.89	0.001
165	ENSMUSG00000038722.17	Bud31	chr5	+	145141304	145141436	145141304	145141360	145142447	145142567	165	515613	20,39	359502	15,25	175	99	0.590887	1	0.936,0.899	0.931,0.919	-0.008
166	ENSMUSG00000019951.10	Uhrf1bp1l	chr10	+	89809627	89809778	89809627	89809763	89811486	89811740	166	56,38	7,2	36,19	3,0	114	99	0.150434	0.862063	0.874,0.943	0.912,1.0	-0.047
168	ENSMUSG00000038412.8	Higd1a	chr9	-	121856437	121856585	121856449	121856585	121852490	121852609	168	0,0	0,3	1,2	1,4	111	99	1	1	NA,0.0	0.471,0.308	-0.389
171	ENSMUSG00000013736.16	Trnt1	chr6	+	106769165	106769256	106769165	106769191	106769829	106770003	171	82,37	35,23	25,29	18,18	164	99	0.307548	1	0.586,0.493	0.456,0.493	0.065
173	ENSMUSG00000021235.13	Coq6	chr12	+	84370255	84370386	84370255	84370354	84370923	84371031	173	117107	9,5	50,79	5,9	131	99	0.199557	0.98192	0.908,0.942	0.883,0.869	0.049
175	ENSMUSG00000002949.15	Timm44	chr8	-	4265225	4266680	4266555	4266680	4261907	4261997	175	332348	2,0	178333	1,0	1429	99	0.598316	1	0.92,1.0	0.925,1.0	-0.003
176	ENSMUSG00000024124.10	Prss30	chr17	-	23973940	23974246	23974219	23974246	23973576	23973848	176	75160	0,7	78,96	0,3	378	99	0.208645	0.988254	1.0,0.857	1.0,0.893	-0.018
178	ENSMUSG00000039804.15	Ncoa5	chr2	-	165004088	165004296	165004096	165004296	165002638	165002959	178	1,0	99,77	0,0	39,48	107	99	1	1	0.009,0.0	0.0,0.0	0.004
179	ENSMUSG00000037470.14	Uggt1	chr1	-	36211389	36211486	36211396	36211486	36209985	36210064	179	141,33	7,0	50,66	1,2	106	99	0.407522	1	0.95,1.0	0.979,0.969	0.001
181	ENSMUSG00000024989.15	Cep55	chr19	+	38057409	38057542	38057409	38057480	38057788	38057983	181	44,15	3,2	13,36	2,3	161	99	0.829648	1	0.9,0.822	0.8,0.881	0.02
182	ENSMUSG00000024989.15	Cep55	chr19	+	38057409	38057566	38057409	38057480	38057788	38057983	182	25,6	3,2	12,26	2,3	185	99	0.86064	1	0.817,0.616	0.763,0.823	-0.077
183	ENSMUSG00000024989.15	Cep55	chr19	+	38057409	38057566	38057409	38057542	38057788	38057983	183	11,2	30,11	7,11	8,21	123	99	0.122311	0.787801	0.228,0.128	0.413,0.297	-0.177
185	ENSMUSG00000024012.18	Mtch1	chr17	-	29336166	29336311	29336217	29336311	29333957	29334005	185	321315	479425	172281	243421	150	99	0.826218	1	0.307,0.328	0.318,0.306	0.006
186	ENSMUSG00000031858.16	Mau2	chr8	-	70023606	70023697	70023610	70023697	70022619	70022669	186	11,3	43,26	0,2	21,26	103	99	0.00211334	0.0841061	0.197,0.1	0.0,0.069	0.114
187	ENSMUSG00000031858.16	Mau2	chr8	-	70023606	70023697	70023613	70023697	70022619	70022669	187	13,4	39,25	0,2	20,33	106	99	0.00020129	0.020744	0.237,0.13	0.0,0.054	0.157
188	ENSMUSG00000031858.16	Mau2	chr8	-	70023610	70023697	70023613	70023697	70022619	70022669	188	45,27	39,25	21,26	20,33	102	99	0.406483	1	0.528,0.512	0.505,0.433	0.051
189	ENSMUSG00000001305.5	Rrp15	chr1	-	186737587	186739863	186739603	186739863	186736115	186736314	189	116146	1,0	92,86	0,0	2115	99	1	1	0.844,1.0	1.0,1.0	-0.078
190	ENSMUSG00000025885.18	Myo5b	chr18	+	74714825	74714974	74714825	74714959	74715958	74716078	190	20,10	137103	16,12	51106	114	99	0.230492	1	0.113,0.078	0.214,0.09	-0.056
191	ENSMUSG00000018999.14	Slc35b4	chr6	-	34163588	34166423	34166373	34166423	34163328	34163389	191	50,17	0,0	18,29	0,1	2884	99	1	1	1.0,1.0	1.0,0.499	0.25
192	ENSMUSG00000026956.15	Uap1l1	chr2	-	25363243	25363384	25363311	25363384	25362662	25362848	192	86226	7,10	67159	3,9	167	99	0.849093	1	0.879,0.931	0.93,0.913	-0.016
196	ENSMUSG00000005672.12	Kit	chr5	+	75638964	75639158	75638964	75639146	75640492	75640599	196	3,4	16,8	5,2	8,5	111	99	0.379261	1	0.143,0.308	0.358,0.263	-0.085
197	ENSMUSG00000038429.10	Usp5	chr6	-	124818474	124818666	124818543	124818666	124817887	124818031	197	20,4	251205	6,5	142196	168	99	0.15046	0.862063	0.045,0.011	0.024,0.015	0.008
199	ENSMUSG00000026921.19	Egfl7	chr2	+	26592117	26592280	26592117	26592241	26592417	26592681	199	4,16	0,1	9,6	0,1	138	99	1	1	1.0,0.92	1.0,0.811	0.054
200	ENSMUSG00000032175.11	Tyk2	chr9	-	21115371	21116030	21115834	21116030	21114192	21114320	200	2,0	1,0	0,1	0,0	562	99	1	1	0.261,NA	NA,1.0	-0.739
201	ENSMUSG00000037236.16	Matr3	chr18	+	35579265	35579318	35579265	35579310	35581169	35581295	201	272146	5,0	115146	1,2	107	99	0.953593	1	0.981,1.0	0.991,0.985	0.002
203	ENSMUSG00000040225.15	Prrc2c	chr1	-	162679484	162679607	162679499	162679607	162678009	162678228	203	49,15	165,94	12,10	46,63	114	99	0.460893	1	0.205,0.122	0.185,0.121	0.01
204	ENSMUSG00000040225.15	Prrc2c	chr1	-	162721429	162721539	162721444	162721539	162720480	162720606	204	49,3	14,1	18,19	1,6	114	99	0.319866	1	0.752,0.723	0.94,0.733	-0.099
205	ENSMUSG00000006315.9	Tmem147	chr7	-	30728431	30728568	30728498	30728568	30728204	30728289	205	664938	7,5	417693	1,4	166	99	0.797042	1	0.983,0.991	0.996,0.99	-0.006
206	ENSMUSG00000026439.14	Rbbp5	chr1	+	132484745	132484918	132484745	132484801	132489587	132489728	206	56,43	3,2	46,48	0,2	216	99	0.0871013	0.667011	0.895,0.908	1.0,0.917	-0.057
207	ENSMUSG00000026439.14	Rbbp5	chr1	+	132497929	132498121	132497929	132498007	132503766	132504490	207	8,0	0,0	3,0	1,0	213	99	1	1	1.0,NA	0.582,NA	0.418
208	ENSMUSG00000024477.4	Pggt1b	chr18	-	46274585	46274708	46274589	46274708	46262889	46262957	208	6,0	36,22	0,1	14,12	103	99	0.0294014	0.379377	0.138,0.0	0.0,0.074	0.032
210	ENSMUSG00000033016.16	Nfatc1	chr18	-	80635401	80636076	80635690	80636076	80606204	80608025	210	4,2	13,9	0,1	2,2	388	99	0.0655615	0.584695	0.073,0.054	0.0,0.113	0.007
211	ENSMUSG00000026701.15	Prdx6	chr1	-	161250756	161251166	161251021	161251166	161249358	161249469	211	0,1	20,20	0,0	13,19	364	99	1	1	0.0,0.013	0.0,0.0	0.006
216	ENSMUSG00000024454.16	Hdac3	chr18	-	37941378	37941766	37941707	37941766	37940952	37941110	216	416359	2,0	180339	1,0	428	99	1	1	0.98,1.0	0.977,1.0	0.002
218	ENSMUSG00000021476.9	Habp4	chr13	+	64174789	64174858	64174789	64174845	64176004	64176088	218	37,48	0,0	15,29	0,2	112	99	0.32862	1	1.0,1.0	1.0,0.928	0.036
219	ENSMUSG00000029263.15	Pigg	chr5	+	108331974	108332192	108331974	108332168	108332683	108332965	219	34,8	1,0	17,10	0,1	123	99	1	1	0.965,1.0	1.0,0.889	0.038
220	ENSMUSG00000035674.13	Ndufa3	chr7	+	3617616	3618140	3617616	3617691	3619429	3619507	220	29,17	22243070	11,16	12852424	548	99	1	1	0.002,0.001	0.002,0.001	0
222	ENSMUSG00000003559.8	As3mt	chr19	+	46709546	46709683	46709546	46709661	46712220	46712290	222	127149	6,5	59119	1,4	121	99	0.330973	1	0.945,0.961	0.98,0.961	-0.017
224	ENSMUSG00000026860.16	Sh3glb2	chr2	-	30355235	30355402	30355260	30355402	30354852	30354981	224	4,1	116,95	0,2	85,90	124	99	0.707276	1	0.027,0.008	0.0,0.017	0.009
225	ENSMUSG00000024037.13	Wdr4	chr17	-	31509768	31509912	31509820	31509912	31498988	31499172	225	5,2	0,1	2,1	0,0	151	99	1	1	1.0,0.567	1.0,1.0	-0.217
226	ENSMUSG00000024037.13	Wdr4	chr17	-	31509768	31509912	31509820	31509912	31503509	31503666	226	63,51	2,11	43,62	5,4	151	99	0.660605	1	0.954,0.752	0.849,0.91	-0.026
227	ENSMUSG00000023079.14	Gtf2ird1	chr5	-	134388426	134388523	134388433	134388523	134385789	134385837	227	2,5	125,92	4,0	71,79	106	99	0.578041	1	0.015,0.048	0.05,0.0	0.006
228	ENSMUSG00000027993.16	Trim2	chr3	-	84190512	84192261	84192080	84192261	84178074	84178178	228	130,85	0,1	47,87	0,0	1667	99	1	1	1.0,0.835	1.0,1.0	-0.083
232	ENSMUSG00000031065.14	Cdk16	chrX	+	20696017	20696467	20696017	20696141	20696547	20696645	232	360315	0,0	189267	2,0	425	99	1	1	1.0,1.0	0.957,1.0	0.022
233	ENSMUSG00000033228.8	Scaf11	chr15	-	96415728	96415947	96415776	96415947	96415031	96415151	233	93,63	94,71	31,61	51,61	147	99	0.475754	1	0.4,0.374	0.29,0.402	0.041
234	ENSMUSG00000021555.15	Naa35	chr13	+	59600903	59601071	59600903	59601044	59607245	59607312	234	134,94	1,0	74111	1,1	126	99	1	1	0.991,1.0	0.983,0.989	0.01
239	ENSMUSG00000022407.10	Adsl	chr15	+	80963659	80964027	80963659	80963729	80966091	80966182	239	204166	0,0	118183	0,1	397	99	1	1	1.0,1.0	1.0,0.979	0.01
242	ENSMUSG00000028101.18	Pias3	chr3	+	96703525	96703659	96703525	96703628	96703738	96703907	242	41,12	2,1	13,25	1,2	130	99	0.813088	1	0.94,0.901	0.908,0.905	0.014
243	ENSMUSG00000025504.14	Eps8l2	chr7	+	141341892	141342110	141341892	141341974	141342925	141342990	243	221216	0,0	155252	1,0	235	99	1	1	1.0,1.0	0.985,1.0	0.008
244	ENSMUSG00000025504.14	Eps8l2	chr7	+	141361001	141361174	141361001	141361121	141361380	141361453	244	5,0	278370	1,4	167323	152	99	1	1	0.012,0.0	0.004,0.008	0
246	ENSMUSG00000015095.12	Fbxw5	chr2	+	25503436	25503866	25503436	25503641	25504179	25504327	246	130115	4,1	77,90	1,1	324	99	0.241926	1	0.909,0.972	0.959,0.965	-0.021
247	ENSMUSG00000084786.9	Ubl5	chr9	+	20645405	20645493	20645405	20645489	20645621	20645659	247	3,3	9861473	0,4	5711061	103	99	1	1	0.003,0.002	0.0,0.004	0.001
254	ENSMUSG00000025812.18	Pard3	chr8	+	127398599	127398759	127398599	127398750	127405374	127405564	254	12,8	47,22	9,8	20,22	108	99	0.427047	1	0.19,0.25	0.292,0.25	-0.051
255	ENSMUSG00000025812.18	Pard3	chr8	+	127409555	127409704	127409555	127409617	127410728	127410773	255	21,24	19,8	8,21	7,11	186	99	0.842374	1	0.37,0.615	0.378,0.504	0.051
256	ENSMUSG00000025812.18	Pard3	chr8	+	127409555	127409707	127409555	127409617	127410728	127410773	256	52,33	19,8	22,46	7,11	189	99	0.663089	1	0.589,0.684	0.622,0.687	-0.018
257	ENSMUSG00000025812.18	Pard3	chr8	+	127409555	127409707	127409555	127409704	127410728	127410773	257	33,19	2,10	14,27	0,2	102	99	0.00625734	0.143301	0.941,0.648	1.0,0.929	-0.17
258	ENSMUSG00000034255.17	Arhgap27	chr11	-	103338687	103339108	103339024	103339108	103338306	103338397	258	102,52	0,1	50,80	0,0	436	99	1	1	1.0,0.922	1.0,1.0	-0.039
259	ENSMUSG00000030960.16	Eef1akmt2	chr7	-	132850590	132850709	132850594	132850709	132837099	132837207	259	4,9	59,41	0,3	20,52	103	99	0.0137284	0.242534	0.061,0.174	0.0,0.053	0.091
262	ENSMUSG00000029439.14	Sfswap	chr5	+	129503982	129504152	129503982	129504105	129504762	129504894	262	53,22	8,1	33,19	0,9	146	99	0.822682	1	0.818,0.937	1.0,0.589	0.083
263	ENSMUSG00000029439.14	Sfswap	chr5	+	129516015	129516151	129516015	129516132	129539574	129539815	263	67,51	1,0	31,49	0,0	118	99	1	1	0.983,1.0	1.0,1.0	-0.008
264	ENSMUSG00000029439.14	Sfswap	chr5	+	129543213	129543379	129543213	129543295	129549453	129549684	264	73,40	37,12	21,33	18,5	183	99	0.872899	1	0.516,0.643	0.387,0.781	-0.005
265	ENSMUSG00000029703.10	Lrwd1	chr5	-	136133933	136134050	136133966	136134050	136133304	136133445	265	73,67	1,1	50,53	0,1	132	99	1	1	0.982,0.98	1.0,0.975	-0.007
267	ENSMUSG00000109378.1	Gm49396	chr7	+	30564202	30564394	30564202	30564301	30565094	30566381	267	1,0	1,0	0,0	5,1	192	99	1	1	0.34,NA	0.0,0.0	0.34
268	ENSMUSG00000020594.14	Pum2	chr12	+	8744614	8744749	8744614	8744743	8747156	8747294	268	21,14	130,70	19,13	83,57	105	99	0.376944	1	0.132,0.159	0.178,0.177	-0.032
269	ENSMUSG00000031521.5	Aga	chr8	+	53518915	53518991	53518915	53518969	53520236	53520344	269	65,63	5,4	36,50	2,4	121	99	0.858374	1	0.914,0.928	0.936,0.911	-0.002
270	ENSMUSG00000040599.13	Mis12	chr11	+	71019610	71020189	71019610	71019723	71024549	71024711	270	80,40	3,0	31,27	0,4	565	99	0.284765	1	0.824,1.0	1.0,0.542	0.141
271	ENSMUSG00000035640.18	Cbarp	chr10	-	80136662	80136743	80136689	80136743	80136349	80136494	271	1,0	0,0	0,0	1,0	126	99	1	1	1.0,NA	0.0,NA	1
274	ENSMUSG00000048537.16	Phldb1	chr9	-	44697718	44697842	44697751	44697842	44696036	44696183	274	15,7	55,34	4,18	25,62	132	99	0.818314	1	0.17,0.134	0.107,0.179	0.009
275	ENSMUSG00000049659.15	Aftph	chr11	-	20696750	20698373	20698312	20698373	20692464	20692588	275	28,42	81,78	20,29	32,57	1661	99	0.42047	1	0.02,0.031	0.036,0.029	-0.007
277	ENSMUSG00000003746.16	Man1a	chr10	-	54075503	54075709	54075525	54075709	54074415	54075270	277	0,0	3,29	0,1	8,27	121	99	1	1	0.0,0.0	0.0,0.029	-0.015
279	ENSMUSG00000027381.16	Bcl2l11	chr2	+	128128619	128129014	128128619	128128756	128147084	128147194	279	7,5	0,3	3,3	2,0	357	99	0.924116	1	1.0,0.316	0.294,1.0	0.011
280	ENSMUSG00000028463.14	Car9	chr4	+	43510196	43510263	43510196	43510259	43512411	43512438	280	8,10	0,0	3,15	0,1	103	99	1	1	1.0,1.0	1.0,0.935	0.032
281	ENSMUSG00000022561.13	Gpaa1	chr15	+	76332159	76332287	76332159	76332271	76332483	76332631	281	0,4	161112	0,3	97143	115	99	0.937803	1	0.0,0.03	0.0,0.018	0.006
282	ENSMUSG00000027222.14	Pex16	chr2	+	92378592	92378715	92378592	92378673	92378795	92378948	282	7,4	219274	1,8	99234	141	99	0.815897	1	0.022,0.01	0.007,0.023	0.001
284	ENSMUSG00000021216.7	Tubal3	chr13	+	3930536	3930689	3930536	3930685	3932617	3935277	284	0,0	62145	1,0	54103	103	99	1	1	0.0,0.0	0.017,0.0	-0.009
285	ENSMUSG00000041609.16	Bicdl1	chr5	-	115652626	115652986	115652924	115652986	115651818	115651939	285	1,1	0,0	0,1	1,0	397	99	1	1	1.0,1.0	0.0,1.0	0.5
289	ENSMUSG00000004788.11	Eif2b2	chr12	+	85219821	85219942	85219821	85219933	85220096	85220245	289	142124	1,4	86152	3,3	108	99	0.60841	1	0.992,0.966	0.963,0.979	0.008
292	ENSMUSG00000057594.12	Arl16	chr11	-	120467009	120467240	120467181	120467240	120466653	120466767	292	2,0	29,35	0,0	13,28	271	99	1	1	0.025,0.0	0.0,0.0	0.013
294	ENSMUSG00000017307.16	Acot8	chr2	-	164794984	164795179	164795081	164795179	164792767	164793010	294	229353	3,10	136274	2,5	196	99	0.472772	1	0.975,0.947	0.972,0.965	-0.007
295	ENSMUSG00000028651.12	Ppie	chr4	-	123136800	123136898	123136871	123136898	123135595	123135677	295	7,1	174152	2,1	96175	170	99	0.74914	1	0.023,0.004	0.012,0.003	0.006
299	ENSMUSG00000042729.11	Wdr74	chr19	+	8737847	8737994	8737847	8737862	8738152	8738254	299	265271	2,3	116233	0,1	231	99	0.75628	1	0.983,0.975	1.0,0.99	-0.016
301	ENSMUSG00000025602.13	Zfp202	chr9	+	40207198	40207694	40207198	40207690	40208304	40208515	301	0,2	2,1	2,0	1,1	103	99	0.690658	1	0.0,0.658	0.658,0.0	0
302	ENSMUSG00000038351.14	Sgsm2	chr11	-	74868576	74868738	74868641	74868738	74868223	74868291	302	18,11	1,0	6,3	1,0	164	99	1	1	0.916,1.0	0.784,1.0	0.066
305	ENSMUSG00000037364.12	Srrt	chr5	-	137301317	137302314	137302125	137302314	137300243	137300413	305	18,7	204136	9,5	78129	907	99	1	1	0.01,0.006	0.012,0.004	0
306	ENSMUSG00000021782.14	Dlg5	chr14	-	24164382	24164573	24164397	24164573	24164030	24164134	306	2,0	29,8	0,0	25,8	114	99	0.292931	1	0.057,0.0	0.0,0.0	0.029
308	ENSMUSG00000006289.14	Osgep	chr14	-	50917382	50917503	50917453	50917503	50917231	50917310	308	6,0	176189	1,1	113139	170	99	0.928601	1	0.019,0.0	0.005,0.004	0.005
309	ENSMUSG00000033728.14	Lrrc14	chr15	+	76710642	76711530	76710642	76710927	76712866	76713220	309	11,13	10,19	4,3	6,11	702	99	0.0887341	0.673054	0.134,0.088	0.086,0.037	0.05
311	ENSMUSG00000064065.15	Ipcef1	chr10	-	6935174	6935275	6935186	6935275	6917553	6920086	311	1,0	2,0	0,0	0,2	111	99	1	1	0.308,NA	NA,0.0	0.308
316	ENSMUSG00000054662.8	Ano9	chr7	-	141103061	141103234	141103086	141103234	141102424	141102526	316	60,19	433276	28,17	238235	124	99	0.483798	1	0.1,0.052	0.086,0.055	0.006
318	ENSMUSG00000054662.8	Ano9	chr7	-	141107050	141107319	141107166	141107319	141106762	141106874	318	245141	13,1	111118	5,5	215	99	0.933828	1	0.897,0.985	0.911,0.916	0.028
319	ENSMUSG00000003500.13	Impdh1	chr6	-	29206305	29206512	29206374	29206512	29206065	29206153	319	71,37	1,1	31,50	1,1	168	99	0.989163	1	0.977,0.956	0.948,0.967	0.009
322	ENSMUSG00000041119.12	Pde9a	chr17	+	31420244	31420288	31420244	31420257	31443165	31443220	322	172183	2,8	112159	1,4	130	99	0.340343	1	0.985,0.946	0.988,0.968	-0.012
323	ENSMUSG00000041119.12	Pde9a	chr17	+	31459900	31460261	31459900	31460005	31461570	31461727	323	267210	4,6	178192	4,1	355	99	0.286096	1	0.949,0.907	0.925,0.982	-0.026
324	ENSMUSG00000041119.12	Pde9a	chr17	+	31460178	31460261	31460178	31460249	31461570	31461727	324	291231	6,4	196211	3,0	111	99	0.183295	0.944479	0.977,0.981	0.983,1.0	-0.013
325	ENSMUSG00000041119.12	Pde9a	chr17	+	31471758	31471882	31471758	31471854	31473157	31473279	325	7,20	413377	5,10	271312	127	99	0.346122	1	0.013,0.04	0.014,0.024	0.007
329	ENSMUSG00000024118.14	Tedc2	chr17	-	24220516	24220615	24220521	24220615	24220251	24220310	329	15,21	1,0	8,9	0,2	104	99	1	1	0.935,1.0	1.0,0.811	0.062
331	ENSMUSG00000027953.13	Slc50a1	chr3	-	89270385	89270570	89270515	89270570	89270061	89270139	331	188145	7,3	97117	1,3	229	99	0.244063	1	0.921,0.954	0.977,0.944	-0.023
332	ENSMUSG00000005625.15	Psmd4	chr3	-	95033908	95034026	95033917	95034026	95033632	95033764	332	204225	283425	137198	148295	108	99	0.126628	0.801691	0.398,0.327	0.459,0.381	-0.057
333	ENSMUSG00000004364.14	Cul3	chr1	-	80322858	80323056	80322986	80323056	80304079	80304193	333	186,67	13,0	98,84	1,3	227	99	0.0832029	0.652035	0.862,1.0	0.977,0.924	-0.019
338	ENSMUSG00000024384.4	Iws1	chr18	+	32079670	32080577	32079670	32079985	32083265	32083458	338	79,55	0,0	46,40	1,1	691	99	0.227602	1	1.0,1.0	0.868,0.851	0.141
343	ENSMUSG00000021957.7	Tkt	chr14	+	30568163	30569139	30568163	30568357	30569955	30570112	343	24492346	0,2	13541975	0,0	881	99	1	1	1.0,0.992	1.0,1.0	-0.004
345	ENSMUSG00000031939.16	Taf1d	chr9	+	15313989	15314264	15313989	15314032	15315101	15315131	345	218135	1,0	76125	0,0	331	99	1	1	0.985,1.0	1.0,1.0	-0.008
346	ENSMUSG00000031939.16	Taf1d	chr9	+	15315382	15315476	15315382	15315440	15316888	15316970	346	21,7	141,89	5,11	59,96	135	99	0.592062	1	0.098,0.055	0.059,0.078	0.008
347	ENSMUSG00000018923.13	Med11	chr11	+	70451918	70452093	70451918	70452063	70452207	70452338	347	0,0	142138	1,0	71130	129	99	1	1	0.0,0.0	0.011,0.0	-0.005
348	ENSMUSG00000022770.17	Dlg1	chr16	+	31796865	31797010	31796865	31796965	31805613	31805734	348	65,28	29,12	39,35	18,9	144	99	0.515336	1	0.606,0.616	0.598,0.728	-0.052
349	ENSMUSG00000022770.17	Dlg1	chr16	+	31846833	31846937	31846833	31846933	31853842	31853884	349	0,0	77,47	1,1	38,65	103	99	1	1	0.0,0.0	0.025,0.015	-0.02
351	ENSMUSG00000024843.15	Chka	chr19	+	3889879	3892213	3889879	3889988	3892709	3892791	351	83109	0,0	45103	0,1	2324	99	1	1	1.0,1.0	1.0,0.814	0.093
352	ENSMUSG00000067942.6	Zfp160	chr17	+	21011675	21011777	21011675	21011772	21020071	21020198	352	1,2	18,3	2,0	9,4	104	99	0.608392	1	0.05,0.388	0.175,0.0	0.132
354	ENSMUSG00000036561.9	Ppp6r2	chr15	+	89253018	89253261	89253018	89253250	89256662	89256849	354	21,20	0,0	11,21	0,2	110	99	0.439679	1	1.0,1.0	1.0,0.904	0.048
355	ENSMUSG00000028670.14	Lypla2	chr4	-	135969427	135969674	135969600	135969674	135969143	135969317	355	359387	1,1	179309	1,0	272	99	1	1	0.992,0.993	0.985,1.0	0
359	ENSMUSG00000001143.13	Lman2l	chr1	-	36443490	36443609	36443519	36443609	36439608	36439726	359	25,27	0,0	12,12	2,0	128	99	0.869401	1	1.0,1.0	0.823,1.0	0.089
360	ENSMUSG00000024180.14	Tmem8	chr17	+	26120283	26120685	26120283	26120462	26121539	26121656	360	239285	23,19	146200	16,24	322	99	0.153374	0.870059	0.762,0.822	0.737,0.719	0.064
361	ENSMUSG00000071337.11	Tia1	chr6	+	86413803	86413906	86413803	86413900	86416302	86416401	361	1,0	32,21	0,0	21,21	105	99	1	1	0.029,0.0	0.0,0.0	0.015
362	ENSMUSG00000071337.11	Tia1	chr6	+	86424961	86425203	86424961	86425070	86425449	86425545	362	6,0	58,12	0,3	16,34	232	99	0.595066	1	0.042,0.0	0.0,0.036	0.003
363	ENSMUSG00000030788.16	Rnf141	chr7	-	110837076	110837270	110837162	110837270	110833736	110833845	363	107,60	6,3	45,90	6,2	185	99	0.854238	1	0.905,0.915	0.801,0.96	0.029
369	ENSMUSG00000029922.15	Mkrn1	chr6	-	39400394	39400505	39400461	39400505	39399797	39399936	369	577456	4,1	297454	0,2	166	99	1	1	0.989,0.996	1.0,0.993	-0.004
371	ENSMUSG00000004846.10	Plod3	chr5	+	136988571	136988735	136988571	136988701	136988882	136988995	371	62,33	5,1	30,63	0,4	133	99	0.443262	1	0.902,0.961	1.0,0.921	-0.029
373	ENSMUSG00000025958.14	Creb1	chr1	+	64532808	64533020	64532808	64532904	64550848	64550970	373	51,14	7,0	26,20	0,1	215	99	0.00453778	0.127539	0.77,1.0	1.0,0.902	-0.066
374	ENSMUSG00000028689.14	Ccdc163	chr4	+	116710100	116710284	116710100	116710280	116711285	116711378	374	8,2	1,0	2,2	1,0	103	99	1	1	0.885,1.0	0.658,1.0	0.114
375	ENSMUSG00000028689.14	Ccdc163	chr4	+	116710100	116710284	116710100	116710280	116711310	116711378	375	20,19	4,0	13,14	1,0	103	99	0.0668705	0.59033	0.828,1.0	0.926,1.0	-0.049
376	ENSMUSG00000028689.14	Ccdc163	chr4	+	116710100	116710284	116710100	116710280	116714015	116714149	376	7,6	1,1	1,5	0,0	103	99	0.226083	1	0.871,0.852	1.0,1.0	-0.139
377	ENSMUSG00000028689.14	Ccdc163	chr4	+	116710100	116710284	116710100	116710280	116714839	116715104	377	4,1	1,0	0,2	0,0	103	99	1	1	0.794,1.0	NA,1.0	-0.103
381	ENSMUSG00000014039.18	Prdm15	chr16	-	97816848	97817045	97816863	97817045	97816535	97816630	381	6,0	4,2	0,3	6,3	114	99	0.40864	1	0.566,0.0	0.0,0.465	0.05
384	ENSMUSG00000029723.16	Tsc22d4	chr5	+	137762375	137762708	137762375	137762697	137767960	137768392	384	2,1	0,0	0,1	0,2	110	99	1	1	1.0,1.0	NA,0.31	0.69
385	ENSMUSG00000058298.10	Mcm9	chr10	-	53547402	53547606	53547514	53547606	53541536	53541619	385	25,7	1,3	7,11	0,4	211	99	0.854468	1	0.921,0.523	1.0,0.563	-0.059
387	ENSMUSG00000000561.14	Wdr77	chr3	+	105965764	105965873	105965764	105965856	105966356	105966425	387	265168	9,5	119161	6,3	116	99	0.862569	1	0.962,0.966	0.944,0.979	0.002
388	ENSMUSG00000021327.19	Zkscan3	chr13	-	21396099	21396574	21396186	21396574	21394758	21394906	388	42,26	1,0	21,38	2,6	186	99	0.000347716	0.0259804	0.957,1.0	0.848,0.771	0.169
389	ENSMUSG00000025651.14	Uqcrc1	chr9	+	108947335	108947758	108947335	108947479	108947855	108947941	389	17582818	0,0	11942234	0,1	378	99	1	1	1.0,1.0	1.0,0.998	0.001
390	ENSMUSG00000018796.13	Acsl1	chr8	+	46505648	46505766	46505648	46505731	46508332	46508397	390	33,33	1,0	28,41	0,0	134	99	1	1	0.961,1.0	1.0,1.0	-0.02
391	ENSMUSG00000032295.15	Man2c1	chr9	+	57131158	57131281	57131158	57131258	57131531	57131655	391	57,31	1,0	34,34	0,0	122	99	1	1	0.979,1.0	1.0,1.0	-0.01
396	ENSMUSG00000057440.8	Mpp7	chr18	-	7626728	7626817	7626732	7626817	7561725	7561872	396	15,5	1,3	5,5	3,4	103	99	0.080883	0.64394	0.935,0.616	0.616,0.546	0.195
398	ENSMUSG00000020770.13	Unk	chr11	+	116053015	116053158	116053015	116053119	116053489	116053690	398	23,9	8,5	17,29	1,4	138	99	0.00924162	0.19048	0.673,0.564	0.924,0.839	-0.263
401	ENSMUSG00000005373.13	Mlxipl	chr5	+	135133753	135134121	135133753	135133873	135134486	135134610	401	336138	0,0	137180	0,1	347	99	1	1	1.0,1.0	1.0,0.981	0.01
402	ENSMUSG00000094936.8	Rbm4	chr19	-	4793671	4793880	4793826	4793880	4792397	4792820	402	29,50	4,1	26,19	0,2	254	99	0.172187	0.91425	0.739,0.951	1.0,0.787	-0.048
403	ENSMUSG00000026048.16	Ercc5	chr1	+	44158143	44158335	44158143	44158259	44158804	44158891	403	2,0	24,11	2,0	11,12	175	99	0.676558	1	0.045,0.0	0.093,0.0	-0.024
404	ENSMUSG00000026048.16	Ercc5	chr1	+	44160976	44161109	44160976	44161037	44161809	44161953	404	0,1	11,9	1,0	12,7	171	99	1	1	0.0,0.06	0.046,0.0	0.007
405	ENSMUSG00000045100.11	Slc25a26	chr6	+	94507513	94507707	94507513	94507670	94510751	94510861	405	0,0	43,34	0,1	29,45	136	99	1	1	0.0,0.0	0.0,0.016	-0.008
409	ENSMUSG00000023015.14	Racgap1	chr15	-	99643392	99643523	99643421	99643523	99642882	99642967	409	0,0	1,0	2,0	0,0	128	99	1	1	0.0,NA	1.0,NA	-1
410	ENSMUSG00000023015.14	Racgap1	chr15	-	99643392	99643523	99643421	99643523	99642882	99642971	410	32,25	0,1	10,24	1,1	128	99	1	1	1.0,0.951	0.886,0.949	0.058
412	ENSMUSG00000041936.18	Agrn	chr4	-	156173002	156173680	156173542	156173680	156172767	156172882	412	64,39	2,1	35,45	1,0	639	99	0.0688457	0.6024	0.832,0.858	0.844,1.0	-0.077
415	ENSMUSG00000001583.13	Tnk1	chr11	-	69854957	69855231	69855139	69855231	69853116	69853281	415	8,3	3,2	0,4	1,1	281	99	0.313776	1	0.484,0.346	0.0,0.585	0.122
416	ENSMUSG00000001583.13	Tnk1	chr11	-	69854957	69855231	69855139	69855231	69853580	69853675	416	96,67	1,1	39,65	0,1	281	99	1	1	0.971,0.959	1.0,0.958	-0.014
417	ENSMUSG00000073399.9	Trim40	chr17	-	36883148	36883364	36883250	36883364	36882641	36882664	417	41,59	54,62	22,54	46,43	201	99	0.816975	1	0.272,0.319	0.191,0.382	0.009
418	ENSMUSG00000067367.9	Lyar	chr5	+	38223133	38223231	38223133	38223227	38224626	38224797	418	10,14	6,1	3,10	3,4	103	99	0.357448	1	0.616,0.931	0.49,0.706	0.176
423	ENSMUSG00000009995.17	Taz	chrX	+	74288450	74289019	74288450	74288513	74289104	74289182	423	27,2	57,58	8,9	33,57	605	99	0.372867	1	0.072,0.006	0.038,0.025	0.007
424	ENSMUSG00000026577.13	Blzf1	chr1	-	164303847	164303924	164303903	164303924	164302283	164302720	424	0,3	3,0	0,0	0,3	155	99	1	1	0.0,1.0	NA,0.0	0.5
426	ENSMUSG00000061689.15	Dlgap4	chr2	+	156748331	156748420	156748331	156748403	156748943	156749356	426	88,71	5,1	38,79	0,2	116	99	0.113401	0.762172	0.938,0.984	1.0,0.971	-0.025
427	ENSMUSG00000042349.13	Ikbke	chr1	-	131275706	131275847	131275778	131275847	131275149	131275279	427	94,28	0,0	52,61	3,2	171	99	0.0260497	0.353484	1.0,1.0	0.909,0.946	0.073
430	ENSMUSG00000042489.15	Clspn	chr4	+	126561757	126561919	126561757	126561904	126563906	126563984	430	37,17	2,2	15,21	0,0	114	99	0.0668744	0.59033	0.941,0.881	1.0,1.0	-0.089
434	ENSMUSG00000034021.15	Pds5b	chr5	+	150796570	150796676	150796570	150796670	150800577	150801017	434	16,5	26,19	10,8	9,8	105	99	0.0611013	0.555603	0.367,0.199	0.512,0.485	-0.215
438	ENSMUSG00000020775.13	Mrpl38	chr11	-	116134907	116135325	116135190	116135325	116134432	116134505	438	318351	2,1	151285	0,0	382	99	0.617397	1	0.976,0.989	1.0,1.0	-0.018
449	ENSMUSG00000068329.12	Htra2	chr6	-	83052697	83053070	83053000	83053070	83052472	83052542	449	171188	8,12	77153	9,7	402	99	0.555719	1	0.84,0.794	0.678,0.843	0.056
450	ENSMUSG00000068329.12	Htra2	chr6	-	83052697	83053070	83053037	83053070	83052472	83052542	450	182195	12,4	78164	5,11	439	99	0.272604	1	0.774,0.917	0.779,0.771	0.071
451	ENSMUSG00000068329.12	Htra2	chr6	-	83053000	83053070	83053037	83053070	83052472	83052542	451	19,19	12,4	10,18	5,11	136	99	0.443304	1	0.535,0.776	0.593,0.544	0.087
452	ENSMUSG00000068329.12	Htra2	chr6	-	83053000	83053070	83053037	83053070	83052697	83052726	452	12,7	8,12	1,11	3,18	136	99	0.309677	1	0.522,0.298	0.195,0.308	0.159
453	ENSMUSG00000031310.16	Zmym3	chrX	-	101409611	101409780	101409632	101409780	101409153	101409305	453	31,11	3,4	9,11	2,3	120	99	0.951651	1	0.895,0.694	0.788,0.752	0.024
455	ENSMUSG00000031310.16	Zmym3	chrX	-	101418272	101418952	101418794	101418952	101417286	101417330	455	47,30	4,0	16,19	0,3	621	99	0.831512	1	0.652,1.0	1.0,0.502	0.075
456	ENSMUSG00000031862.11	Atp13a1	chr8	+	69805219	69805562	69805219	69805377	69806760	69806903	456	0,0	2,0	1,0	0,0	284	99	1	1	0.0,NA	1.0,NA	-1
458	ENSMUSG00000002342.17	Tmem161a	chr8	+	70178866	70179022	70178866	70179018	70180538	70180599	458	13,5	47,66	0,2	27,74	103	99	5.89244e-05	0.00840805	0.21,0.068	0.0,0.025	0.127
459	ENSMUSG00000002342.17	Tmem161a	chr8	+	70180705	70180868	70180705	70180849	70181148	70181323	459	1,1	0,1	0,3	0,0	118	99	1	1	1.0,0.456	NA,1.0	-0.272
460	ENSMUSG00000002342.17	Tmem161a	chr8	+	70180705	70181049	70180705	70180849	70181148	70181323	460	52,51	0,1	34,71	0,0	299	99	1	1	1.0,0.944	1.0,1.0	-0.028
461	ENSMUSG00000002342.17	Tmem161a	chr8	+	70180705	70181049	70180705	70180868	70181148	70181323	461	52,51	1,1	34,71	0,3	280	99	0.557841	1	0.948,0.947	1.0,0.893	0.001
463	ENSMUSG00000041718.16	Alg13	chrX	+	144322011	144322150	144322011	144322058	144336111	144336463	463	10,9	0,0	9,6	1,1	191	99	0.161699	0.889421	1.0,1.0	0.823,0.757	0.21
464	ENSMUSG00000008892.12	Vdac3	chr8	-	22587549	22587602	22587552	22587602	22583583	22583736	464	2,2	507523	0,2	294482	102	99	1	1	0.004,0.004	0.0,0.004	0.002
467	ENSMUSG00000003062.13	Stard3nl	chr13	-	19370249	19370533	19370479	19370533	19367743	19367839	467	103,77	1,0	55,87	0,1	329	99	1	1	0.969,1.0	1.0,0.963	0.003
471	ENSMUSG00000057858.8	Fam204a	chr19	-	60226231	60226697	60226643	60226697	60212672	60212762	471	0,1	1,1	0,0	0,1	511	99	1	1	0.0,0.162	NA,0.0	0.081
472	ENSMUSG00000057858.8	Fam204a	chr19	-	60226231	60226697	60226643	60226697	60220329	60220360	472	0,0	3,4	0,1	0,1	511	99	1	1	0.0,0.0	NA,0.162	-0.162
473	ENSMUSG00000057858.8	Fam204a	chr19	-	60226231	60226697	60226643	60226697	60221053	60221304	473	12,3	37,8	7,8	16,13	511	99	0.361878	1	0.059,0.068	0.078,0.107	-0.029
474	ENSMUSG00000034108.6	Ccs	chr19	-	4834172	4834310	4834193	4834310	4832832	4832893	474	0,0	0,1	0,1	0,0	120	99	1	1	NA,0.0	NA,1.0	-1
475	ENSMUSG00000034108.6	Ccs	chr19	-	4834172	4834310	4834239	4834310	4833340	4833447	475	35,40	5,3	18,37	3,3	166	99	0.918091	1	0.807,0.888	0.782,0.88	0.017
476	ENSMUSG00000034108.6	Ccs	chr19	-	4834172	4834310	4834193	4834310	4833340	4833518	476	174189	5,5	104152	3,6	120	99	0.685638	1	0.966,0.969	0.966,0.954	0.008
477	ENSMUSG00000034108.6	Ccs	chr19	-	4834172	4834310	4834239	4834310	4833340	4833518	477	207228	0,0	122186	1,0	166	99	1	1	1.0,1.0	0.986,1.0	0.007
478	ENSMUSG00000034108.6	Ccs	chr19	-	4834193	4834310	4834239	4834310	4833340	4833518	478	38,44	0,0	21,40	1,0	145	99	1	1	1.0,1.0	0.935,1.0	0.032
483	ENSMUSG00000022710.17	Usp7	chr16	-	8711993	8712192	8712132	8712192	8710038	8710177	483	229,87	3,0	86119	1,0	238	99	0.583112	1	0.969,1.0	0.973,1.0	-0.002
484	ENSMUSG00000025007.13	Aldh18a1	chr19	-	40574210	40574369	40574216	40574369	40573770	40573861	484	154,98	164139	83101	88108	105	99	0.44345	1	0.47,0.399	0.471,0.469	-0.035
485	ENSMUSG00000039768.16	Dnajc11	chr4	+	151968498	151970930	151968498	151968627	151973479	151973669	485	206184	3,0	97149	0,1	2402	99	0.130816	0.810293	0.739,1.0	1.0,0.86	-0.06
487	ENSMUSG00000025420.13	Katnal2	chr18	-	77011983	77012104	77011989	77012104	77010946	77011045	487	1,0	0,4	0,2	0,1	105	99	1	1	1.0,0.0	NA,0.653	-0.153
488	ENSMUSG00000036422.10	Pcdh8	chr14	-	79768496	79771312	79768787	79771312	79768110	79768321	488	2,1	0,0	0,0	0,2	390	99	1	1	1.0,1.0	NA,0.0	1
489	ENSMUSG00000068040.10	Tm9sf4	chr2	+	153188953	153189077	153188953	153189049	153190830	153190949	489	185117	11,0	92106	1,3	127	99	0.171734	0.91425	0.929,1.0	0.986,0.965	-0.011
490	ENSMUSG00000068040.10	Tm9sf4	chr2	+	153188953	153189077	153188953	153189049	153191050	153191162	490	8,8	0,0	1,7	1,0	127	99	1	1	1.0,1.0	0.438,1.0	0.281
491	ENSMUSG00000068040.10	Tm9sf4	chr2	+	153194276	153194417	153194276	153194409	153195310	153195392	491	1,0	197,82	0,0	96,96	107	99	1	1	0.005,0.0	0.0,0.0	0.003
492	ENSMUSG00000003865.16	Gys1	chr7	+	45447897	45448028	45447897	45448011	45448252	45448379	492	4,0	41,28	0,0	16,35	116	99	0.280365	1	0.077,0.0	0.0,0.0	0.038
493	ENSMUSG00000079429.9	Mroh2a	chr1	+	88258582	88258714	88258582	88258708	88259118	88259221	493	0,0	1,0	0,2	0,0	105	99	1	1	0.0,NA	NA,1.0	-1
499	ENSMUSG00000021432.15	Slc35b3	chr13	-	38955648	38955936	38955820	38955936	38954108	38954230	499	95,57	18,17	43,51	9,21	271	99	0.421962	1	0.658,0.551	0.636,0.47	0.052
500	ENSMUSG00000073468.12	Sft2d1	chr17	+	8321799	8322140	8321799	8321835	8323276	8323335	500	7,0	243280	0,2	118239	404	99	1	1	0.007,0.0	0.0,0.002	0.003
501	ENSMUSG00000073468.12	Sft2d1	chr17	+	8321799	8323335	8321799	8321835	8324433	8324463	501	186246	0,2	115201	0,0	1599	99	0.549156	1	1.0,0.884	1.0,1.0	-0.058
502	ENSMUSG00000026110.15	Mgat4a	chr1	-	37498572	37498740	37498599	37498740	37495872	37496013	502	93,38	23,14	29,57	18,19	126	99	0.18508	0.951036	0.761,0.681	0.559,0.702	0.091
503	ENSMUSG00000073433.11	Arhgdig	chr17	-	26199751	26199828	26199769	26199828	26199612	26199676	503	11,15	0,0	5,9	0,2	117	99	0.867461	1	1.0,1.0	1.0,0.792	0.104
504	ENSMUSG00000018932.9	Map2k3	chr11	+	60942304	60942400	60942304	60942353	60943150	60943264	504	3,1	248225	1,1	154303	146	99	1	1	0.008,0.003	0.004,0.002	0.002
506	ENSMUSG00000022884.15	Eif4a2	chr16	+	23107758	23107880	23107758	23107820	23108587	23108633	506	2,0	261126	3,0	122166	159	99	1	1	0.005,0.0	0.015,0.0	-0.005
507	ENSMUSG00000022884.15	Eif4a2	chr16	+	23109984	23110343	23109984	23110153	23110579	23110723	507	636334	0,0	289408	0,1	289	99	1	1	1.0,1.0	1.0,0.993	0.004
508	ENSMUSG00000022884.15	Eif4a2	chr16	+	23110579	23111263	23110579	23110723	23111502	23111592	508	801458	0,0	338551	0,1	639	99	1	1	1.0,1.0	1.0,0.988	0.006
509	ENSMUSG00000030346.16	Rad51ap1	chr6	-	126934706	126934849	126934713	126934849	126929992	126930102	509	5,3	54,37	0,1	36,36	106	99	0.00576266	0.140244	0.08,0.07	0.0,0.025	0.063
511	ENSMUSG00000020472.14	Zkscan17	chr11	-	59503383	59503810	59503676	59503810	59502919	59503100	511	47,16	8,1	25,22	1,5	392	99	0.828743	1	0.597,0.802	0.863,0.526	0.005
512	ENSMUSG00000028680.14	Plk3	chr4	-	117131061	117131153	117131112	117131153	117130723	117130817	512	121,75	0,0	39,94	0,1	150	99	1	1	1.0,1.0	1.0,0.984	0.008
515	ENSMUSG00000049755.14	Zfp672	chr11	-	58322568	58322729	58322599	58322729	58319323	58319590	515	3,9	7,6	2,4	0,7	130	99	0.48153	1	0.246,0.533	1.0,0.303	-0.262
516	ENSMUSG00000037326.10	Capn15	chr17	-	25960064	25960563	25960336	25960563	25959806	25959985	516	31,31	4,3	21,43	1,1	371	99	0.0227386	0.326977	0.674,0.734	0.849,0.92	-0.181
517	ENSMUSG00000052752.15	Traf7	chr17	-	24512949	24513084	24512955	24513084	24512168	24512386	517	170140	29,19	89,93	19,22	105	99	0.147408	0.854506	0.847,0.874	0.815,0.799	0.054
518	ENSMUSG00000052752.15	Traf7	chr17	-	24519113	24519246	24519130	24519246	24518741	24518794	518	0,0	14,3	1,0	7,9	116	99	1	1	0.0,0.0	0.109,0.0	-0.054
519	ENSMUSG00000052752.15	Traf7	chr17	-	24519113	24519246	24519130	24519246	24518741	24518799	519	19,11	192,72	10,12	96,94	116	99	0.951657	1	0.078,0.115	0.082,0.098	0.007
520	ENSMUSG00000067916.9	Zfp991	chr4	+	147165340	147165409	147165340	147165386	147175846	147175904	520	2,2	13,8	0,5	1,10	122	99	0.595749	1	0.111,0.169	0.0,0.289	-0.004
523	ENSMUSG00000030213.12	Atf7ip	chr6	+	136563759	136563846	136563759	136563837	136565016	136565162	523	18,8	53,17	8,5	16,25	108	99	0.635365	1	0.237,0.301	0.314,0.155	0.035
527	ENSMUSG00000038178.16	Slc43a2	chr11	+	75531697	75531778	75531697	75531741	75532587	75532788	527	11,49	2,22	5,86	1,15	136	99	0.0852667	0.661843	0.8,0.619	0.784,0.807	-0.086
529	ENSMUSG00000022377.16	Asap1	chr15	-	64158881	64159004	64158917	64159004	64152829	64152930	529	3,3	7,0	0,2	0,0	135	99	1	1	0.239,1.0	NA,1.0	-0.381
531	ENSMUSG00000005936.19	Kctd20	chr17	+	28961413	28961687	28961413	28961640	28962809	28962912	531	56,43	2,0	23,37	0,0	146	99	0.397121	1	0.95,1.0	1.0,1.0	-0.025
532	ENSMUSG00000041328.16	Pcf11	chr7	-	92659404	92659888	92659797	92659888	92657307	92658866	532	8,1	52,17	10,5	18,15	492	99	0.00879009	0.185117	0.03,0.012	0.101,0.063	-0.061
533	ENSMUSG00000030322.12	Mbd4	chr6	-	115848394	115849732	115848905	115849732	115845542	115845617	533	2,0	10,1	0,0	2,1	610	99	0.435668	1	0.031,0.0	0.0,0.0	0.015
534	ENSMUSG00000087174.7	5530601H04Rik	chrX	-	105043124	105043304	105043129	105043304	105042658	105042817	534	0,2	1,1	0,0	1,0	104	99	1	1	0.0,0.656	0.0,NA	0.328
535	ENSMUSG00000087174.7	5530601H04Rik	chrX	-	105068463	105068628	105068570	105068628	105066758	105066877	535	50,28	3,9	21,33	2,7	206	99	0.961446	1	0.889,0.599	0.835,0.694	-0.02
547	ENSMUSG00000040918.12	Slc19a2	chr1	+	164256746	164257349	164256746	164257235	164260791	164261017	547	11,10	3,3	6,15	3,4	213	99	0.879495	1	0.63,0.608	0.482,0.635	0.06
549	ENSMUSG00000007880.16	Arid1a	chr4	-	133695571	133696156	133695915	133696156	133694662	133694830	549	88,21	1,1	38,46	0,1	443	99	0.462502	1	0.952,0.824	1.0,0.911	-0.068
550	ENSMUSG00000021115.15	Vrk1	chr12	+	106070524	106071641	106070524	106070615	106073618	106073678	550	4,13	22,34	5,15	12,24	1125	99	0.146558	0.852243	0.016,0.033	0.035,0.052	-0.019
551	ENSMUSG00000021693.20	Kif2a	chr13	-	106987952	106988075	106988009	106988075	106987268	106987369	551	46,28	32,14	15,26	19,10	156	99	0.760064	1	0.477,0.559	0.334,0.623	0.039
554	ENSMUSG00000028382.15	Ptbp3	chr4	-	59524394	59524476	59524403	59524476	59514273	59514420	554	12,6	2,0	0,2	2,0	108	99	0.247737	1	0.846,1.0	0.0,1.0	0.423
555	ENSMUSG00000028382.15	Ptbp3	chr4	-	59524394	59524476	59524403	59524476	59517585	59517755	555	116,80	18,2	57,70	8,15	108	99	0.0873767	0.667011	0.855,0.973	0.867,0.811	0.075
556	ENSMUSG00000034007.10	Scaper	chr9	-	55864385	55864604	55864403	55864604	55859747	55859918	556	2,1	8,5	0,1	2,8	117	99	1	1	0.175,0.145	0.0,0.096	0.112
557	ENSMUSG00000006304.14	Arpc2	chr1	+	74236817	74237047	74236817	74236899	74246079	74246114	557	4,3	732795	0,2	461759	247	99	1	1	0.002,0.002	0.0,0.001	0.002
560	ENSMUSG00000004562.16	Arhgef40	chr14	+	51994282	51994407	51994282	51994398	51994879	51995006	560	0,0	7,1	1,0	1,5	108	99	1	1	0.0,0.0	0.478,0.0	-0.239
563	ENSMUSG00000019889.10	Ptprk	chr10	+	28585922	28586090	28585922	28586072	28586907	28587081	563	0,0	222149	0,2	96125	117	99	1	1	0.0,0.0	0.0,0.013	-0.006
564	ENSMUSG00000072501.5	Phf20l1	chr15	+	66629799	66630966	66629799	66629981	66632705	66632901	564	51,16	4,0	15,11	1,2	1084	99	0.27159	1	0.538,1.0	0.578,0.334	0.313
572	ENSMUSG00000029290.12	Zfp326	chr5	+	105886316	105888839	105886316	105886428	105891117	105891316	572	72,60	1,1	44,49	0,0	2510	99	0.0469601	0.493821	0.74,0.703	1.0,1.0	-0.278
573	ENSMUSG00000027284.16	Cdan1	chr2	-	120722609	120722758	120722656	120722758	120720881	120720989	573	31,22	3,0	9,22	0,0	146	99	0.364033	1	0.875,1.0	1.0,1.0	-0.063
576	ENSMUSG00000037989.15	Wnk2	chr13	-	49068072	49068243	49068098	49068243	49067916	49067962	576	43,10	3,1	18,31	0,0	125	99	0.0559018	0.531359	0.919,0.888	1.0,1.0	-0.097
577	ENSMUSG00000020196.10	Cabin1	chr10	-	75713452	75713631	75713539	75713631	75699912	75700095	577	54,42	10,12	28,39	2,1	186	99	0.000514862	0.0329334	0.742,0.651	0.882,0.954	-0.221
585	ENSMUSG00000038671.15	Arfrp1	chr2	-	181361000	181361472	181361390	181361472	181359638	181359739	585	108112	17,13	72,82	10,11	489	99	0.975825	1	0.563,0.636	0.593,0.601	0.002
586	ENSMUSG00000038671.15	Arfrp1	chr2	-	181364013	181364398	181364310	181364398	181361390	181361472	586	97131	1,0	65122	0,2	396	99	0.730729	1	0.96,1.0	1.0,0.938	0.011
589	ENSMUSG00000031570.17	Plpp5	chr8	+	25720266	25720375	25720266	25720335	25720554	25720645	589	99,80	8,3	68106	6,9	139	99	0.385611	1	0.898,0.95	0.89,0.893	0.032
592	ENSMUSG00000029171.12	Pgm2	chr5	+	64103713	64103907	64103713	64103864	64105754	64105944	592	135107	5,1	88126	0,1	142	99	0.111654	0.755888	0.95,0.987	1.0,0.989	-0.026
593	ENSMUSG00000021189.11	Atxn3	chr12	-	101932955	101933064	101932967	101933064	101926483	101926581	593	3,0	38,12	1,0	20,24	111	99	0.440518	1	0.066,0.0	0.043,0.0	0.012
594	ENSMUSG00000001248.15	Gramd1a	chr7	-	31135525	31135739	31135596	31135739	31134413	31134517	594	1,1	0,6	0,0	2,1	170	99	1	1	1.0,0.088	0.0,0.0	0.544
595	ENSMUSG00000001248.15	Gramd1a	chr7	-	31135525	31135739	31135707	31135739	31134413	31134517	595	13,2	0,1	2,7	0,0	281	99	1	1	1.0,0.413	1.0,1.0	-0.293
596	ENSMUSG00000001248.15	Gramd1a	chr7	-	31135596	31135739	31135707	31135739	31134413	31134517	596	12,7	0,1	4,8	0,0	210	99	1	1	1.0,0.767	1.0,1.0	-0.117
598	ENSMUSG00000026209.15	Dnpep	chr1	-	75315618	75316070	75315944	75316070	75315344	75315420	598	278394	0,0	130355	1,0	425	99	1	1	1.0,1.0	0.968,1.0	0.016
599	ENSMUSG00000036023.6	Parp2	chr14	+	50814869	50814966	50814869	50814955	50815351	50815427	599	141111	3,0	57109	7,10	110	99	1.31285e-05	0.00270592	0.977,1.0	0.88,0.907	0.095
600	ENSMUSG00000095253.4	Zfp799	chr17	-	32822067	32822200	32822073	32822200	32821777	32821838	600	2,0	7,4	0,0	1,5	105	99	0.889031	1	0.212,0.0	0.0,0.0	0.106
604	ENSMUSG00000000915.15	Hip1r	chr5	+	124000991	124001092	124000991	124001090	124001205	124001311	604	170174	1,0	71167	2,1	101	99	1	1	0.994,1.0	0.972,0.994	0.014
606	ENSMUSG00000043923.8	Ccdc84	chr9	-	44413442	44413533	44413470	44413533	44413136	44413201	606	22,20	14,6	15,13	0,19	127	99	0.521221	1	0.551,0.722	1.0,0.348	-0.037
607	ENSMUSG00000021282.17	Eif5	chr12	+	111539800	111539911	111539800	111539882	111540129	111540302	607	10,1	394217	1,8	220308	128	99	0.828422	1	0.019,0.004	0.004,0.02	-0.001
608	ENSMUSG00000037020.16	Wdr62	chr7	-	30243033	30243141	30243042	30243141	30242745	30242877	608	5,1	20,9	0,2	11,13	108	99	0.0566366	0.531359	0.186,0.092	0.0,0.124	0.077
609	ENSMUSG00000028394.9	Pole3	chr4	-	62524609	62524835	62524749	62524835	62524317	62524436	609	6,3	295255	2,0	135184	239	99	1	1	0.008,0.005	0.006,0.0	0.004
610	ENSMUSG00000026977.17	2020-03-07	chr2	+	60240942	60241075	60240942	60241052	60243556	60243670	610	11,5	93,55	6,5	40,74	122	99	0.720725	1	0.088,0.069	0.109,0.052	-0.002
611	ENSMUSG00000023007.15	Prpf40b	chr15	+	99315479	99315581	99315479	99315569	99315722	99315900	611	1,0	23,6	1,5	9,8	111	99	0.00100392	0.0532077	0.037,0.0	0.09,0.358	-0.205
612	ENSMUSG00000026644.7	Acbd7	chr2	+	3340332	3340453	3340332	3340450	3340554	3340617	612	0,0	0,2	2,0	1,0	102	99	1	1	NA,0.0	0.66,NA	-0.66
616	ENSMUSG00000030435.16	U2af2	chr7	+	5075140	5075239	5075140	5075227	5075467	5075716	616	202181	666560	135182	345489	111	99	0.143192	0.841767	0.213,0.224	0.259,0.249	-0.036
618	ENSMUSG00000034867.16	Ankrd27	chr7	+	35608320	35608458	35608320	35608453	35612462	35612555	618	0,0	33,18	0,1	22,20	104	99	1	1	0.0,0.0	0.0,0.045	-0.022
619	ENSMUSG00000091625.8	Lsm5	chr6	-	56703005	56703409	56703313	56703409	56702095	56702168	619	321329	0,1	243366	0,0	407	99	1	1	1.0,0.988	1.0,1.0	-0.006
620	ENSMUSG00000091625.8	Lsm5	chr6	-	56703005	56703409	56703317	56703409	56702095	56702168	620	330336	8,0	248367	0,0	411	99	0.0113318	0.207408	0.909,1.0	1.0,1.0	-0.045
621	ENSMUSG00000091625.8	Lsm5	chr6	-	56703313	56703409	56703317	56703409	56702095	56702168	621	9,8	8,0	5,1	0,0	103	99	0.000668613	0.0387587	0.52,1.0	1.0,1.0	-0.24
622	ENSMUSG00000091625.8	Lsm5	chr6	-	56703313	56703409	56703317	56703409	56703005	56703033	622	249314	21,3	183266	2,20	103	99	0.751265	1	0.919,0.99	0.989,0.927	-0.003
623	ENSMUSG00000068663.14	Clec16a	chr16	+	10595801	10596033	10595801	10595985	10611002	10611135	623	17,14	20,43	4,17	11,27	147	99	0.952162	1	0.364,0.18	0.197,0.298	0.025
624	ENSMUSG00000024073.16	Birc6	chr17	+	74605988	74606135	74605988	74606123	74608096	74608284	624	3,0	23,1	1,0	5,2	111	99	0.244152	1	0.104,0.0	0.151,0.0	-0.024
625	ENSMUSG00000024073.16	Birc6	chr17	+	74615219	74615357	74615219	74615330	74618435	74618563	625	12,3	8,7	2,1	2,5	126	99	0.176565	0.919054	0.541,0.252	0.44,0.136	0.108
626	ENSMUSG00000018474.18	Chd3	chr11	-	69346571	69346813	69346617	69346813	69345470	69345634	626	8,7	12,14	1,8	7,12	145	99	0.526216	1	0.313,0.254	0.089,0.313	0.082
628	ENSMUSG00000024985.20	Tcf7l2	chr19	+	55910578	55910681	55910578	55910669	55912558	55912645	628	53,25	20,9	22,25	8,6	111	99	0.504866	1	0.703,0.712	0.71,0.788	-0.041
632	ENSMUSG00000040774.15	Cept1	chr3	-	106539189	106539603	106539442	106539603	106533354	106533502	632	177151	5,3	121172	5,6	352	99	0.333792	1	0.909,0.934	0.872,0.89	0.04
634	ENSMUSG00000007850.16	Hnrnph1	chr11	+	50379467	50379964	50379467	50379623	50381458	50381597	634	482358	0,0	267411	0,1	440	99	1	1	1.0,1.0	1.0,0.989	0.006
635	ENSMUSG00000007850.16	Hnrnph1	chr11	+	50383830	50383920	50383830	50383890	50384643	50384736	635	848603	76,50	368550	26,30	129	99	0.061073	0.555603	0.895,0.902	0.916,0.934	-0.026
636	ENSMUSG00000024273.8	2700062C07Rik	chr18	+	24471061	24471146	24471061	24471084	24472949	24473149	636	5,1	32,31	3,2	12,25	161	99	0.757487	1	0.088,0.019	0.133,0.047	-0.036
638	ENSMUSG00000022792.16	Yars2	chr16	+	16306497	16306618	16306497	16306599	16307209	16307380	638	182144	4,3	92118	3,4	118	99	0.50021	1	0.974,0.976	0.963,0.961	0.013
639	ENSMUSG00000029149.14	Krtcap3	chr5	+	31252894	31253007	31252894	31253002	31253097	31253197	639	4,1	74,90	1,0	32,46	104	99	0.29143	1	0.049,0.01	0.029,0.0	0.015
640	ENSMUSG00000025371.12	Chmp6	chr11	+	119915412	119915554	119915412	119915522	119915631	119915719	640	2,2	211227	0,1	131197	131	99	1	1	0.007,0.007	0.0,0.004	0.005
641	ENSMUSG00000040728.15	Esrp1	chr4	-	11357459	11357658	11357471	11357658	11353294	11353463	641	284123	190,93	120156	86107	111	99	0.985551	1	0.571,0.541	0.554,0.565	-0.003
643	ENSMUSG00000028096.13	Gpr89	chr3	-	96880522	96880709	96880620	96880709	96880073	96880166	643	2,1	114124	2,5	70112	197	99	0.637665	1	0.009,0.004	0.014,0.022	-0.011
644	ENSMUSG00000028096.13	Gpr89	chr3	-	96893497	96893604	96893516	96893604	96892865	96892967	644	128108	4,4	52129	1,2	118	99	0.134883	0.81893	0.964,0.958	0.978,0.982	-0.019
645	ENSMUSG00000032743.15	D430042O09Rik	chr7	+	125842579	125843453	125842579	125843054	125850298	125851003	645	14,11	4,0	4,10	0,0	498	99	0.00320963	0.112337	0.41,1.0	1.0,1.0	-0.295
651	ENSMUSG00000022974.12	Paxbp1	chr16	-	91030415	91030556	91030432	91030556	91027229	91027329	651	54,11	38,27	22,23	9,19	116	99	0.139263	0.830653	0.548,0.258	0.676,0.508	-0.189
653	ENSMUSG00000043019.12	Edem3	chr1	+	151805849	151806003	151805849	151805946	151807365	151807557	653	67,23	14,4	31,23	9,2	156	99	0.910731	1	0.752,0.785	0.686,0.879	-0.014
654	ENSMUSG00000028959.14	Fastk	chr5	-	24441527	24441823	24441731	24441823	24441038	24441261	654	1,2	1,0	0,1	0,0	303	99	1	1	0.246,1.0	NA,1.0	-0.377
656	ENSMUSG00000031700.11	Gpt2	chr8	+	85505578	85505867	85505578	85505687	85509178	85509309	656	0,0	10,3	1,0	4,4	279	99	1	1	0.0,0.0	0.081,0.0	-0.041
657	ENSMUSG00000024952.13	Rps6ka4	chr19	-	6840333	6840405	6840379	6840405	6839459	6839678	657	40,61	3,1	27,59	1,2	145	99	0.897011	1	0.901,0.977	0.949,0.953	-0.012
658	ENSMUSG00000025646.9	Atrip	chr9	-	109065127	109065799	109065212	109065799	109061531	109061668	658	25,20	2,0	11,13	4,2	184	99	0.00612864	0.142108	0.871,1.0	0.597,0.778	0.248
660	ENSMUSG00000027185.15	Nat10	chr2	-	103734865	103734990	103734917	103734990	103734374	103734525	660	93,68	1,0	32,61	1,0	151	99	1	1	0.984,1.0	0.955,1.0	0.014
663	ENSMUSG00000022843.17	Clcn2	chr16	-	20709076	20709315	20709101	20709315	20708633	20708767	663	4,1	143155	1,1	101117	124	99	0.76823	1	0.022,0.005	0.008,0.007	0.006
664	ENSMUSG00000022843.17	Clcn2	chr16	-	20711689	20711791	20711733	20711791	20710554	20710639	664	222159	6,2	112172	0,0	143	99	0.0833058	0.652035	0.962,0.982	1.0,1.0	-0.028
665	ENSMUSG00000053644.13	Aldh7a1	chr18	-	56542224	56542322	56542252	56542322	56538700	56538742	665	84,63	1,0	37,53	1,0	127	99	1	1	0.985,1.0	0.966,1.0	0.009
668	ENSMUSG00000020523.14	Fam114a2	chr11	-	57514073	57514288	57514094	57514288	57513635	57513735	668	8,2	101,60	4,5	56,63	120	99	0.793359	1	0.061,0.027	0.056,0.061	-0.014
670	ENSMUSG00000036459.15	Wtip	chr7	-	34118936	34119206	34119138	34119206	34118674	34118805	670	56,41	1,1	50,36	1,0	301	99	1	1	0.949,0.931	0.943,1.0	-0.032
671	ENSMUSG00000002981.10	Clptm1	chr7	-	19638116	19639017	19638931	19639017	19637468	19637713	671	409398	2,0	264344	1,0	914	99	0.581525	1	0.957,1.0	0.966,1.0	-0.005
676	ENSMUSG00000024181.9	Mrpl28	chr17	+	26124555	26124718	26124555	26124708	26125256	26125564	676	9,5	444621	0,2	251437	109	99	0.839498	1	0.018,0.007	0.0,0.004	0.01
686	ENSMUSG00000031583.13	Wrn	chr8	-	33342976	33343692	33343546	33343692	33335996	33336146	686	29,7	0,0	7,6	1,0	669	99	1	1	1.0,1.0	0.509,1.0	0.246
688	ENSMUSG00000053091.16	Lins1	chr7	+	66708638	66708743	66708638	66708728	66709293	66709435	688	1,2	7,2	0,0	3,4	114	99	0.085418	0.661843	0.11,0.465	0.0,0.0	0.288
689	ENSMUSG00000005204.12	Senp3	chr11	-	69678136	69678284	69678226	69678284	69677972	69678020	689	316262	6,1	147205	1,1	189	99	0.271799	1	0.965,0.993	0.987,0.991	-0.01
693	ENSMUSG00000044783.16	Hjurp	chr1	-	88275027	88275097	88275041	88275097	88267947	88268026	693	5,3	32,7	2,5	20,14	113	99	0.942463	1	0.12,0.273	0.081,0.238	0.037
695	ENSMUSG00000015087.14	Rabl6	chr2	-	25598127	25598197	25598144	25598197	25596432	25596524	695	8,10	131,73	1,4	60,80	116	99	0.0246062	0.340631	0.05,0.105	0.014,0.041	0.05
698	ENSMUSG00000025068.8	Gsto1	chr19	+	47857858	47858081	47857858	47857983	47863378	47863482	698	0,0	0,4	0,3	0,0	197	99	1	1	NA,0.0	NA,1.0	-1
699	ENSMUSG00000025068.8	Gsto1	chr19	+	47859431	47859555	47859431	47859530	47863378	47863482	699	6,10	18662286	2,3	11161724	124	99	1	1	0.003,0.003	0.001,0.001	0.002
702	ENSMUSG00000022124.15	Fbxl3	chr14	-	103095192	103095541	103095336	103095541	103092303	103092426	702	79,40	6,10	41,66	5,9	243	99	0.91103	1	0.843,0.62	0.77,0.749	-0.028
703	ENSMUSG00000026857.9	Ntmt1	chr2	+	30819628	30819832	30819628	30819768	30820448	30820701	703	53,71	9,11	50,70	10,13	163	99	0.608081	1	0.782,0.797	0.752,0.766	0.031
707	ENSMUSG00000024858.14	Grk2	chr19	-	4291238	4291641	4291589	4291641	4290771	4290871	707	169110	2,0	79115	0,0	450	99	0.362688	1	0.949,1.0	1.0,1.0	-0.026
708	ENSMUSG00000032181.7	Scg3	chr9	-	75663192	75663276	75663207	75663276	75661252	75661390	708	1,0	5,0	1,0	0,1	114	99	1	1	0.148,NA	1.0,0.0	-0.352
709	ENSMUSG00000020974.6	Pole2	chr12	-	69204090	69204267	69204139	69204267	69202906	69202974	709	63,34	0,0	45,50	1,1	148	99	0.368875	1	1.0,1.0	0.968,0.971	0.03
715	ENSMUSG00000028312.19	Smc2	chr4	+	52439242	52439410	52439242	52439334	52440200	52440423	715	63,13	27,5	34,27	14,11	175	99	1	1	0.569,0.595	0.579,0.581	0.002
719	ENSMUSG00000025786.17	Zdhhc3	chr9	-	123100258	123100592	123100262	123100592	123084213	123084310	719	1,0	12,4	1,0	8,5	103	99	1	1	0.074,0.0	0.107,0.0	-0.017
720	ENSMUSG00000025786.17	Zdhhc3	chr9	-	123100258	123100592	123100262	123100592	123089031	123089156	720	11,5	344209	5,10	157202	103	99	0.378758	1	0.03,0.022	0.03,0.045	-0.011
722	ENSMUSG00000026730.12	Pter	chr2	+	12978159	12978617	12978159	12978413	12980292	12980558	722	39,18	8,2	14,13	1,5	303	99	0.836424	1	0.614,0.746	0.821,0.459	0.04
724	ENSMUSG00000036371.6	Serbp1	chr6	+	67271197	67271329	67271197	67271320	67272863	67272938	724	1,3	1,2	3,1	1,0	108	99	0.00964314	0.193304	0.478,0.579	0.733,1.0	-0.338
725	ENSMUSG00000042408.13	Zmym6	chr4	+	127088328	127088554	127088328	127088336	127092911	127093083	725	31,4	2,0	8,7	0,0	317	99	0.620367	1	0.829,1.0	1.0,1.0	-0.086
[truncated: 1,467 more rows]

## Sheet: SE.MATS.JCEC
ID	GeneID	geneSymbol	chr	strand	exonStart_0base	exonEnd	upstreamES	upstreamEE	downstreamES	downstreamEE	ID	IJC_SAMPLE_1	SJC_SAMPLE_1	IJC_SAMPLE_2	SJC_SAMPLE_2	IncFormLen	SkipFormLen	PValue	FDR	IncLevel1	IncLevel2	IncLevelDifference
[truncated: 25,802 more rows]

[truncated: 2 more sheets: MXE.MATS.JCEC, RI.MATS.JCEC]
