# Supplementary material for: The long non-coding RNA MALAT1 regulates intestine host-microbe interactions and polyposis
Source: Front Cell Dev Biol. 2023 May 30;11:1168693. doi: 10.3389/fcell.2023.1168693 (PMC10265687; doi:10.3389/fcell.2023.1168693)
Supplement: Supplementary file 2 [file Table3.XLSX]

## Sheet: A3SS.MATS.JCEC
ID	GeneID	geneSymbol	chr	strand	longExonStart_0base	longExonEnd	shortES	shortEE	flankingES	flankingEE	ID	IJC_SAMPLE_1	SJC_SAMPLE_1	IJC_SAMPLE_2	SJC_SAMPLE_2	IncFormLen	SkipFormLen	PValue	FDR	IncLevel1	IncLevel2	IncLevelDifference
4	ENSMUSG00000063236.6	1110038F14Rik	chr15	+	76949543	76949690	76949546	76949690	76949067	76949152	4	123,68	5,0	88148	0,0	102	99	0.522932	1	0.96,1.0	1.0,1.0	-0.02
5	ENSMUSG00000039936.18	Pik3cd	chr4	-	149654022	149654138	149654022	149654135	149654224	149654403	5	1,0	9,6	0,0	3,16	102	99	1	1	0.097,0.0	0.0,0.0	0.049
7	ENSMUSG00000039936.18	Pik3cd	chr4	-	149655335	149655503	149655335	149655500	149655580	149655631	7	8,8	1,1	4,6	0,0	102	99	0.30339	1	0.886,0.886	1.0,1.0	-0.114
8	ENSMUSG00000039936.18	Pik3cd	chr4	-	149657245	149657467	149657245	149657455	149658381	149658471	8	8,4	0,2	3,11	0,0	111	99	0.594635	1	1.0,0.641	1.0,1.0	-0.179
9	ENSMUSG00000032187.16	Smarca4	chr9	+	21686012	21686275	21686021	21686275	21678928	21679147	9	68,93	128104	84,76	128176	108	99	0.231169	0.922706	0.327,0.45	0.376,0.284	0.059
10	ENSMUSG00000032187.16	Smarca4	chr9	+	21699799	21699908	21699802	21699908	21686021	21686275	10	140108	57,37	165115	30,45	102	99	0.157389	0.775165	0.704,0.739	0.842,0.713	-0.056
13	ENSMUSG00000014850.15	Msh3	chr13	-	92235573	92235731	92235573	92235728	92249826	92249938	13	24,30	5,6	20,20	7,5	102	99	0.419863	1	0.823,0.829	0.735,0.795	0.061
14	ENSMUSG00000014850.15	Msh3	chr13	-	92351230	92351451	92351230	92351360	92353224	92353342	14	9,9	1,0	13,7	3,1	190	99	0.00893024	0.189669	0.824,1.0	0.693,0.785	0.173
18	ENSMUSG00000021336.17	Slc17a4	chr13	-	23904711	23905330	23904711	23904798	23905416	23905650	18	27,45	3,12	41,52	8,3	631	99	0.338273	1	0.585,0.37	0.446,0.731	-0.111
19	ENSMUSG00000039795.14	Zfand1	chr3	-	10340993	10341149	10340993	10341145	10344800	10344922	19	76,61	6,0	74102	1,1	103	99	0.0699134	0.535123	0.924,1.0	0.986,0.99	-0.026
20	ENSMUSG00000039795.14	Zfand1	chr3	-	10347164	10347411	10347164	10347204	10348509	10348552	20	5,6	70,90	7,13	67,90	306	99	0.0992066	0.631752	0.023,0.021	0.033,0.045	-0.017
21	ENSMUSG00000045128.9	Rpl18a	chr8	-	70895599	70896045	70895599	70895709	70896132	70896312	21	63944621	5,1	49457685	1,5	435	99	1	1	0.997,0.999	0.999,0.997	0
23	ENSMUSG00000041064.13	Pif1	chr9	+	65591686	65591859	65591719	65591859	65589947	65590054	23	3,2	10,12	5,2	20,9	132	99	0.797857	1	0.184,0.111	0.158,0.143	-0.003
31	ENSMUSG00000029772.17	Ahcyl2	chr6	+	29863139	29863251	29863142	29863251	29820328	29820634	31	0,0	2,0	1,0	1,0	102	99	1	1	0.0,NA	0.493,NA	-0.493
32	ENSMUSG00000015790.16	Surf1	chr2	-	26913576	26913690	26913576	26913658	26913912	26914075	32	1,3	306273	9,1	255334	131	99	0.887778	1	0.002,0.008	0.026,0.002	-0.009
33	ENSMUSG00000015790.16	Surf1	chr2	-	26915431	26915532	26915431	26915514	26915595	26915769	33	0,7	289216	1,0	260362	117	99	0.834379	1	0.0,0.027	0.003,0.0	0.012
34	ENSMUSG00000015790.16	Surf1	chr2	-	26915595	26915749	26915595	26915729	26915954	26916006	34	17,8	192228	20,14	218285	119	99	0.624913	1	0.069,0.028	0.071,0.039	-0.006
35	ENSMUSG00000015790.16	Surf1	chr2	-	26915595	26915769	26915595	26915729	26915954	26916006	35	5,20	192228	29,20	218285	139	99	0.0498144	0.449216	0.018,0.059	0.087,0.048	-0.029
36	ENSMUSG00000015790.16	Surf1	chr2	-	26915595	26915784	26915595	26915729	26915954	26916006	36	0,0	192228	1,0	218285	154	99	1	1	0.0,0.0	0.003,0.0	-0.002
37	ENSMUSG00000015790.16	Surf1	chr2	-	26915595	26915769	26915595	26915749	26915954	26916006	37	5,20	17,8	29,20	20,14	119	99	0.433876	1	0.197,0.675	0.547,0.543	-0.109
38	ENSMUSG00000015790.16	Surf1	chr2	-	26915595	26915784	26915595	26915749	26915954	26916006	38	0,0	17,8	1,0	20,14	134	99	1	1	0.0,0.0	0.036,0.0	-0.018
39	ENSMUSG00000015790.16	Surf1	chr2	-	26915595	26915784	26915595	26915769	26915954	26916006	39	0,0	5,20	1,0	29,20	114	99	1	1	0.0,0.0	0.029,0.0	-0.015
40	ENSMUSG00000015790.16	Surf1	chr2	-	26915595	26915784	26915595	26915769	26916256	26916345	40	0,1	5,8	2,0	6,0	114	99	1	1	0.0,0.098	0.224,NA	-0.175
41	ENSMUSG00000053411.16	Cbx7	chr15	-	79918752	79918927	79918752	79918825	79921371	79921438	41	2,5	32,19	0,2	18,27	201	99	0.0494822	0.449216	0.03,0.115	0.0,0.035	0.055
42	ENSMUSG00000053411.16	Cbx7	chr15	-	79918752	79919104	79918752	79918825	79921371	79921438	42	3,4	32,19	4,1	18,27	378	99	0.609469	1	0.024,0.052	0.055,0.01	0.005
43	ENSMUSG00000053411.16	Cbx7	chr15	-	79918752	79919104	79918752	79918927	79921371	79921438	43	1,3	0,4	4,0	0,1	276	99	0.944618	1	1.0,0.212	1.0,0.0	0.106
44	ENSMUSG00000026883.17	Dab2ip	chr2	+	35719852	35720741	35719918	35720741	35718759	35718938	44	73,85	20,9	91,87	12,18	165	99	0.849992	1	0.687,0.85	0.82,0.744	-0.014
46	ENSMUSG00000034744.13	Nagk	chr6	+	83798482	83798654	83798543	83798654	83797955	83798097	46	9,8	232219	0,5	206249	160	99	0.0278867	0.347885	0.023,0.022	0.0,0.012	0.017
47	ENSMUSG00000021708.17	Rasgrf2	chr13	-	91972180	91972288	91972180	91972285	91982593	91982856	47	1,5	3,2	1,0	7,2	102	99	0.00075067	0.0416035	0.244,0.708	0.122,0.0	0.415
48	ENSMUSG00000002833.11	Hdgfl2	chr17	+	56096820	56097016	56096847	56097016	56096204	56096276	48	17,17	30,19	9,23	27,33	126	99	0.414797	1	0.308,0.413	0.208,0.354	0.08
49	ENSMUSG00000002833.11	Hdgfl2	chr17	+	56096820	56097016	56096850	56097016	56096204	56096276	49	17,17	3,0	9,23	5,4	129	99	0.0335331	0.387365	0.813,1.0	0.58,0.815	0.209
50	ENSMUSG00000002833.11	Hdgfl2	chr17	+	56096847	56097016	56096850	56097016	56096204	56096276	50	30,19	3,0	27,33	5,4	102	99	0.0595494	0.495825	0.907,1.0	0.84,0.889	0.089
51	ENSMUSG00000002833.11	Hdgfl2	chr17	+	56100344	56100592	56100347	56100592	56099858	56099985	51	82,82	44,26	104,63	41,21	102	99	0.583114	1	0.644,0.754	0.711,0.744	-0.028
52	ENSMUSG00000060538.14	Tmem219	chr7	-	126897025	126897227	126897025	126897224	126898796	126898923	52	1,2	2,2	1,4	1,0	102	99	0.00228828	0.0836483	0.327,0.493	0.493,1.0	-0.336
54	ENSMUSG00000070953.13	Rabepk	chr2	-	34785566	34785728	34785566	34785725	34790502	34790655	54	69,49	19,9	56,72	13,15	102	99	0.837642	1	0.779,0.841	0.807,0.823	-0.005
55	ENSMUSG00000052656.12	Rnf103	chr6	+	71508685	71510881	71508868	71510881	71505733	71505849	55	2,4	125131	6,1	172129	282	99	1	1	0.006,0.011	0.012,0.003	0.001
56	ENSMUSG00000026150.14	Mff	chr1	+	82735415	82735507	82735418	82735507	82731112	82731282	56	110,70	138,94	95109	120123	102	99	0.635778	1	0.436,0.42	0.435,0.462	-0.021
57	ENSMUSG00000005125.13	Ndrg1	chr15	-	66948378	66948484	66948378	66948424	66959361	66959397	57	375237	12,3	477307	7,5	159	99	0.262324	0.96537	0.951,0.98	0.977,0.975	-0.01
58	ENSMUSG00000005125.13	Ndrg1	chr15	-	66960471	66960615	66960471	66960552	66969503	66969616	58	0,1	169159	2,0	242146	162	99	1	1	0.0,0.004	0.005,0.0	-0.001
60	ENSMUSG00000090112.8	Shprh	chr10	+	11166485	11166737	11166607	11166737	11164344	11164995	60	6,9	1,3	10,5	0,1	221	99	0.00601629	0.154636	0.729,0.573	1.0,0.691	-0.194
63	ENSMUSG00000029407.10	Uso1	chr5	+	92187697	92187816	92187704	92187816	92187234	92187345	63	127115	0,4	190189	1,0	106	99	0.564333	1	1.0,0.964	0.994,1.0	-0.015
64	ENSMUSG00000019820.11	Utrn	chr10	-	12861567	12861735	12861567	12861705	12868754	12869365	64	4,4	0,0	11,5	0,2	129	99	0.61124	1	1.0,1.0	1.0,0.657	0.171
65	ENSMUSG00000024947.17	Men1	chr19	+	6337478	6337519	6337481	6337519	6337152	6337281	65	84,56	0,0	81,58	6,0	102	99	0.0643124	0.51262	1.0,1.0	0.929,1.0	0.035
66	ENSMUSG00000074272.10	Ceacam1	chr7	-	25464848	25466437	25464848	25464880	25471797	25472073	66	46124884	27,18	54406034	37,28	1656	99	0.387795	1	0.911,0.942	0.898,0.928	0.013
67	ENSMUSG00000062012.14	Zfp13	chr17	-	23581056	23581270	23581056	23581225	23585437	23585574	67	7,1	1,0	7,8	0,0	144	99	1	1	0.828,1.0	1.0,1.0	-0.086
68	ENSMUSG00000031485.15	Plpbp	chr8	+	27045799	27045999	27045923	27045999	27045397	27045433	68	2,0	102,40	1,1	83102	223	99	1	1	0.009,0.0	0.005,0.004	0
75	ENSMUSG00000010110.17	Stx5a	chr19	+	8754876	8755642	8754908	8755642	8749905	8750027	75	0,0	244191	2,0	227261	131	99	1	1	0.0,0.0	0.007,0.0	-0.004
76	ENSMUSG00000024220.14	Zfp523	chr17	+	28197750	28197973	28197773	28197973	28195147	28195225	76	5,0	45,41	6,3	43,41	122	99	0.209918	0.885214	0.083,0.0	0.102,0.056	-0.037
77	ENSMUSG00000024220.14	Zfp523	chr17	+	28201260	28201440	28201350	28201440	28201007	28201133	77	38,27	0,1	45,39	6,2	189	99	0.00141809	0.0636702	1.0,0.934	0.797,0.911	0.113
78	ENSMUSG00000024220.14	Zfp523	chr17	+	28201260	28202348	28202114	28202348	28201007	28201133	78	37,27	1,0	45,39	0,0	953	99	1	1	0.794,1.0	1.0,1.0	-0.103
79	ENSMUSG00000024220.14	Zfp523	chr17	+	28202100	28202348	28202114	28202348	28201260	28201440	79	3,1	32,29	0,0	37,44	113	99	0.277054	0.986591	0.076,0.029	0.0,0.0	0.052
80	ENSMUSG00000003813.15	Rad23a	chr8	-	84837459	84837593	84837459	84837590	84837688	84837767	80	141101	142,97	96123	92156	102	99	0.446707	1	0.491,0.503	0.503,0.434	0.028
81	ENSMUSG00000018433.14	Nol11	chr11	-	107173209	107173461	107173209	107173401	107173603	107173729	81	43,26	9,5	27,36	1,7	159	99	0.259773	0.96537	0.748,0.764	0.944,0.762	-0.097
82	ENSMUSG00000022324.15	Matn2	chr15	+	34433032	34433167	34433089	34433167	34432679	34432751	82	2,4	2,6	2,6	0,5	156	99	0.215152	0.89676	0.388,0.297	1.0,0.432	-0.373
86	ENSMUSG00000020918.14	Kat2a	chr11	-	100708845	100708985	100708845	100708982	100709075	100709177	86	28,14	68,28	25,18	50,40	102	99	0.765569	1	0.286,0.327	0.327,0.304	-0.009
88	ENSMUSG00000021175.15	Cdca7l	chr12	+	117870005	117870137	117870008	117870137	117865029	117865164	88	39,25	25,22	33,22	10,17	102	99	0.275429	0.986591	0.602,0.524	0.762,0.557	-0.097
89	ENSMUSG00000024247.14	Pkdcc	chr17	+	83220965	83221237	83221052	83221237	83220101	83220156	89	180163	2,0	183253	8,0	186	99	0.0663481	0.52297	0.98,1.0	0.924,1.0	0.028
90	ENSMUSG00000022550.18	Adck5	chr15	+	76593430	76593631	76593435	76593631	76593233	76593309	90	100118	36,22	78123	16,43	104	99	0.77124	1	0.726,0.836	0.823,0.731	0.004
91	ENSMUSG00000022550.18	Adck5	chr15	+	76594152	76594447	76594363	76594447	76593937	76594051	91	172131	0,4	130187	1,2	310	99	0.747785	1	1.0,0.913	0.976,0.968	-0.015
93	ENSMUSG00000002105.15	Slc39a13	chr2	-	91065581	91065714	91065581	91065700	91066012	91066126	93	2,1	19,8	4,0	13,4	113	99	0.867658	1	0.084,0.099	0.212,0.0	-0.014
94	ENSMUSG00000002105.15	Slc39a13	chr2	-	91065581	91065739	91065581	91065700	91066012	91066126	94	3,1	19,8	6,4	13,4	138	99	0.0195767	0.27887	0.102,0.082	0.249,0.418	-0.242
95	ENSMUSG00000002105.15	Slc39a13	chr2	-	91065581	91065739	91065581	91065714	91066012	91066126	95	3,1	2,1	6,4	4,0	124	99	0.332702	1	0.545,0.444	0.545,1.0	-0.278
97	ENSMUSG00000031770.16	Herpud1	chr8	+	94389520	94389595	94389523	94389595	94389355	94389433	97	344317	33,18	383373	55,49	102	99	0.00327967	0.106725	0.91,0.945	0.871,0.881	0.051
98	ENSMUSG00000040423.11	Rc3h1	chr1	+	160964949	160965120	160964976	160965120	160963707	160963840	98	27,30	2,1	27,19	0,0	126	99	0.294908	1	0.914,0.959	1.0,1.0	-0.064
99	ENSMUSG00000028028.11	Alpk1	chr3	-	127684341	127686343	127684341	127684437	127687581	127687641	99	29,8	1,0	20,16	0,0	2005	99	1	1	0.589,1.0	1.0,1.0	-0.206
102	ENSMUSG00000029670.12	Ing3	chr6	+	21968884	21969004	21968917	21969004	21967626	21967698	102	25,32	0,0	44,32	0,4	132	99	0.136511	0.740374	1.0,1.0	1.0,0.857	0.072
103	ENSMUSG00000024835.15	Coro1b	chr19	+	4150089	4150621	4150439	4150621	4149862	4149985	103	951795	1,0	9561317	1,3	449	99	1	1	0.995,1.0	0.995,0.99	0.005
104	ENSMUSG00000024908.15	Ppp6r3	chr19	-	3473768	3473866	3473768	3473815	3478277	3478364	104	157105	26,18	168163	40,31	150	99	0.273609	0.986591	0.799,0.794	0.735,0.776	0.041
105	ENSMUSG00000024908.15	Ppp6r3	chr19	-	3473768	3473866	3473768	3473815	3484830	3484916	105	71,51	0,1	89,80	4,3	150	99	0.0169891	0.264253	1.0,0.971	0.936,0.946	0.044
106	ENSMUSG00000024908.15	Ppp6r3	chr19	-	3526701	3526934	3526701	3526929	3544107	3544255	106	61,35	4,2	92,84	5,5	104	99	0.905531	1	0.936,0.943	0.946,0.941	-0.004
110	ENSMUSG00000025290.17	Rps24	chr14	+	24493382	24495845	24495774	24495845	24491906	24492116	110	65054415	0,0	56758123	0,1	2491	99	1	1	1.0,1.0	1.0,0.997	0.002
111	ENSMUSG00000032359.14	Ctsh	chr9	+	90061501	90061624	90061518	90061624	90060478	90060510	111	0,1	127161	0,4	115263	116	99	1	1	0.0,0.005	0.0,0.013	-0.004
113	ENSMUSG00000024026.13	Glo1	chr17	-	30597804	30597892	30597804	30597872	30600038	30600179	113	1,0	439286	0,3	452518	119	99	1	1	0.002,0.0	0.0,0.005	-0.002
115	ENSMUSG00000039308.6	Ndst2	chr14	-	20728075	20728261	20728075	20728186	20728450	20728605	115	34,16	3,0	18,33	1,1	174	99	0.444076	1	0.866,1.0	0.911,0.949	0.003
116	ENSMUSG00000034024.8	Cct2	chr10	-	117055106	117055381	117055106	117055235	117056039	117056159	116	6,2	691367	5,1	611800	245	99	1	1	0.003,0.002	0.003,0.001	0.001
117	ENSMUSG00000030866.8	Ern2	chr7	-	122173978	122174063	122173978	122174060	122176188	122176330	117	80,52	75,64	104,43	83,84	102	99	0.631074	1	0.509,0.441	0.549,0.332	0.034
118	ENSMUSG00000052337.15	Immt	chr6	+	71852729	71852867	71852762	71852867	71851771	71851880	118	135104	230184	175159	230274	132	99	0.334103	1	0.306,0.298	0.363,0.303	-0.031
119	ENSMUSG00000052337.15	Immt	chr6	+	71852729	71852867	71852765	71852867	71851771	71851880	119	135104	41,36	175159	56,68	135	99	0.459916	1	0.707,0.679	0.696,0.632	0.029
120	ENSMUSG00000052337.15	Immt	chr6	+	71852762	71852867	71852765	71852867	71851771	71851880	120	230184	41,36	230274	56,68	102	99	0.129384	0.715757	0.845,0.832	0.799,0.796	0.041
121	ENSMUSG00000019737.14	Syne4	chr7	+	30316229	30316373	30316294	30316373	30315261	30315400	121	34,14	3,0	28,17	0,0	164	99	0.286758	1	0.872,1.0	1.0,1.0	-0.064
122	ENSMUSG00000019737.14	Syne4	chr7	+	30316229	30316373	30316313	30316373	30315261	30315400	122	42,18	1,0	35,26	0,0	183	99	1	1	0.958,1.0	1.0,1.0	-0.021
123	ENSMUSG00000019737.14	Syne4	chr7	+	30316294	30316373	30316313	30316373	30315261	30315400	123	11,4	1,0	7,9	0,0	118	99	1	1	0.902,1.0	1.0,1.0	-0.049
124	ENSMUSG00000019737.14	Syne4	chr7	+	30318672	30318731	30318677	30318731	30317967	30318042	124	30,8	5,1	24,12	1,1	104	99	0.0683457	0.528153	0.851,0.884	0.958,0.92	-0.072
125	ENSMUSG00000035683.13	Melk	chr4	+	44308905	44309049	44308947	44309049	44306989	44307106	125	72,53	2,1	91,75	1,2	141	99	0.841074	1	0.962,0.974	0.985,0.963	-0.006
128	ENSMUSG00000029060.17	Mib2	chr4	-	155655251	155655439	155655251	155655270	155655521	155656305	128	100,78	10,2	65,81	0,1	268	99	0.000187415	0.019013	0.787,0.935	1.0,0.968	-0.123
130	ENSMUSG00000037336.14	Mfsd2b	chr12	-	4869534	4869672	4869534	4869658	4870498	4870623	130	0,1	1,1	0,0	2,0	113	99	1	1	0.0,0.467	0.0,NA	0.234
131	ENSMUSG00000035597.19	Prpf39	chr12	+	65043714	65043877	65043767	65043877	65043542	65043611	131	6,14	1,0	4,8	0,0	152	99	1	1	0.796,1.0	1.0,1.0	-0.102
132	ENSMUSG00000035597.19	Prpf39	chr12	+	65055614	65055764	65055637	65055764	65055433	65055533	132	3,1	16,12	0,3	11,4	122	99	0.624113	1	0.132,0.063	0.0,0.378	-0.091
133	ENSMUSG00000035597.19	Prpf39	chr12	+	65056250	65056519	65056304	65056519	65055637	65055764	133	74,67	1,1	68,55	0,1	153	99	0.63348	1	0.98,0.977	1.0,0.973	-0.008
134	ENSMUSG00000035597.19	Prpf39	chr12	+	65057728	65057913	65057731	65057913	65056250	65056519	134	38,21	6,2	52,55	2,0	102	99	0.00150848	0.0649843	0.86,0.911	0.962,1.0	-0.096
139	ENSMUSG00000019373.11	Cops3	chr11	-	59830146	59830307	59830146	59830239	59832883	59832933	139	5,7	266178	15,3	245271	167	99	0.469268	1	0.011,0.023	0.035,0.007	-0.004
141	ENSMUSG00000062743.9	Zfp677	chr17	+	21392460	21392551	21392465	21392551	21383747	21384020	141	3,0	0,1	0,1	0,0	104	99	1	1	1.0,0.0	NA,1.0	-0.5
142	ENSMUSG00000002825.8	Qtrt1	chr9	+	21412370	21412531	21412392	21412531	21412232	21412301	142	1,0	61,42	0,0	36,43	121	99	1	1	0.013,0.0	0.0,0.0	0.006
143	ENSMUSG00000040563.13	Plppr2	chr9	+	21940684	21940873	21940759	21940873	21939298	21939378	143	7,6	0,2	4,0	1,0	174	99	1	1	1.0,0.631	0.695,NA	0.121
145	ENSMUSG00000005687.14	Bcas2	chr3	+	103175618	103177419	103177338	103177419	103174339	103174501	145	232155	18,1	260287	18,4	1819	99	0.858094	1	0.412,0.894	0.44,0.796	0.035
146	ENSMUSG00000079109.11	Pms2	chr5	+	143911920	143912060	143911925	143912060	143909963	143910079	146	12,6	4,8	5,8	6,0	104	99	0.33507	1	0.741,0.417	0.442,1.0	-0.142
148	ENSMUSG00000004626.14	Stxbp2	chr8	+	3641894	3642055	3641897	3642055	3641110	3641206	148	1,0	1,5	3,1	2,1	102	99	0.00187811	0.0748503	0.493,0.0	0.593,0.493	-0.296
149	ENSMUSG00000004626.14	Stxbp2	chr8	+	3641894	3642055	3641897	3642055	3641734	3641820	149	96,61	432279	61,48	327252	102	99	0.339992	1	0.177,0.175	0.153,0.156	0.021
150	ENSMUSG00000063730.13	Hsd3b2	chr3	-	98719659	98719784	98719659	98719741	98723832	98723892	150	5,7	28,47	3,1	20,31	142	99	0.102017	0.639891	0.111,0.094	0.095,0.022	0.044
152	ENSMUSG00000027575.19	Arfgap1	chr2	+	180971013	180971114	180971050	180971114	180967601	180967814	152	3,0	88,84	4,5	90116	136	99	0.0835473	0.584382	0.024,0.0	0.031,0.03	-0.018
153	ENSMUSG00000027575.19	Arfgap1	chr2	+	180980397	180980474	180980403	180980474	180979170	180979227	153	21,12	3,1	15,29	5,1	105	99	0.707639	1	0.868,0.919	0.739,0.965	0.041
154	ENSMUSG00000112489.1	9230116L04Rik	chr12	-	79098336	79098495	79098336	79098395	79102854	79102980	154	6,3	4,5	13,1	0,1	199	99	0.00122262	0.057061	0.427,0.23	1.0,0.332	-0.338
155	ENSMUSG00000030533.16	Unc45a	chr7	-	80329021	80329162	80329021	80329131	80329505	80329647	155	92,86	4,3	93,95	1,1	130	99	0.0349182	0.387681	0.946,0.956	0.986,0.986	-0.035
156	ENSMUSG00000030533.16	Unc45a	chr7	-	80339550	80339712	80339550	80339707	80340068	80340219	156	20,28	1,0	28,38	0,2	104	99	1	1	0.95,1.0	1.0,0.948	0.001
157	ENSMUSG00000018861.8	Fdxr	chr11	-	115271876	115271999	115271876	115271975	115272186	115272282	157	40,30	0,7	17,38	3,0	123	99	0.208358	0.88297	1.0,0.775	0.82,1.0	-0.022
158	ENSMUSG00000045679.14	Pqlc3	chr12	-	16992277	16993573	16992277	16992319	16995613	16995671	158	89,51	9,2	93,55	5,9	1353	99	0.625354	1	0.42,0.651	0.576,0.309	0.093
159	ENSMUSG00000045679.14	Pqlc3	chr12	-	16997633	16997703	16997633	16997656	16997773	16997856	159	119,70	1,1	129,93	3,0	146	99	0.608187	1	0.988,0.979	0.967,1.0	0
160	ENSMUSG00000020758.15	Itgb4	chr11	+	115989718	115989841	115989721	115989841	115988889	115989019	160	117100	84,73	121120	117,88	102	99	0.36578	1	0.575,0.571	0.501,0.57	0.037
162	ENSMUSG00000038039.13	Gcc2	chr10	+	58256746	58256904	58256819	58256904	58255828	58255882	162	0,3	48,54	0,1	73,61	172	99	0.664077	1	0.0,0.031	0.0,0.009	0.011
163	ENSMUSG00000038039.13	Gcc2	chr10	+	58296087	58296239	58296099	58296239	58294710	58294905	163	155105	0,2	143113	1,0	111	99	1	1	1.0,0.979	0.992,1.0	-0.006
166	ENSMUSG00000000884.17	Gnb1l	chr16	+	18544110	18544273	18544114	18544273	18540971	18541097	166	7,7	0,2	16,11	0,0	103	99	0.77008	1	1.0,0.771	1.0,1.0	-0.115
171	ENSMUSG00000026307.12	Scly	chr1	+	91302768	91302869	91302772	91302869	91300527	91300640	171	46,57	2,2	44,69	5,2	103	99	0.370015	1	0.957,0.965	0.894,0.971	0.028
173	ENSMUSG00000004931.11	Apba3	chr10	+	81271364	81271526	81271391	81271526	81271195	81271282	173	79,70	4,1	68,62	4,4	126	99	0.237305	0.925985	0.939,0.982	0.93,0.924	0.033
179	ENSMUSG00000021850.14	ccdc198	chr14	-	49234462	49234564	49234462	49234561	49235879	49235966	179	27,24	5,2	15,49	3,5	102	99	0.907218	1	0.84,0.921	0.829,0.905	0.014
180	ENSMUSG00000066979.6	Bub3	chr7	+	131568504	131568721	131568604	131568721	131568183	131568361	180	303217	15,0	271322	1,2	199	99	0.000851578	0.0445145	0.909,1.0	0.993,0.988	-0.036
181	ENSMUSG00000022961.18	Son	chr16	+	91678100	91679195	91678153	91679195	91677588	91677704	181	132104	90,63	104,86	109,63	152	99	0.0902758	0.59852	0.489,0.518	0.383,0.471	0.077
183	ENSMUSG00000025499.18	Hras	chr7	-	141192130	141192340	141192130	141192290	141192441	141192620	183	9,4	334187	8,5	245392	149	99	0.672481	1	0.018,0.014	0.021,0.008	0.001
184	ENSMUSG00000017418.14	Arl5b	chr2	+	15069819	15069967	15069836	15069967	15068138	15068199	184	14,9	0,0	27,13	2,0	116	99	0.363897	1	1.0,1.0	0.92,1.0	0.04
185	ENSMUSG00000017418.14	Arl5b	chr2	+	15069819	15069967	15069857	15069967	15068138	15068199	185	14,9	0,1	27,13	7,3	137	99	0.000726946	0.0416035	1.0,0.867	0.736,0.758	0.186
186	ENSMUSG00000017418.14	Arl5b	chr2	+	15069836	15069967	15069857	15069967	15068138	15068199	186	0,0	0,1	2,0	7,3	120	99	1	1	NA,0.0	0.191,0.0	-0.096
187	ENSMUSG00000026879.14	Gsn	chr2	+	35282650	35282721	35282659	35282721	35266819	35266903	187	6,6	2,0	7,4	0,0	108	99	0.702904	1	0.733,1.0	1.0,1.0	-0.133
189	ENSMUSG00000074886.11	Grk6	chr13	+	55451702	55451843	55451717	55451843	55451519	55451583	189	155144	2,2	173171	0,4	114	99	0.792946	1	0.985,0.984	1.0,0.974	-0.003
190	ENSMUSG00000074886.11	Grk6	chr13	+	55452134	55452325	55452236	55452325	55451702	55451843	190	176136	0,2	198173	2,3	201	99	0.356106	1	1.0,0.971	0.98,0.966	0.013
191	ENSMUSG00000025758.10	Plk4	chr3	+	40805007	40805920	40805011	40805920	40801957	40802072	191	40,22	1,2	45,32	0,1	103	99	0.633786	1	0.975,0.914	1.0,0.969	-0.04
193	ENSMUSG00000042210.17	Abhd14a	chr9	-	106440620	106440910	106440620	106440856	106443805	106443942	193	0,0	1,3	0,1	8,7	153	99	1	1	0.0,0.0	0.0,0.085	-0.043
194	ENSMUSG00000042210.17	Abhd14a	chr9	-	106440620	106440910	106440620	106440856	106443826	106443942	194	5,7	36,50	5,5	39,45	153	99	0.707016	1	0.082,0.083	0.077,0.067	0.01
196	ENSMUSG00000029592.11	Usp30	chr5	+	114111868	114111914	114111871	114111914	114111116	114111215	196	33,20	9,8	25,27	12,12	102	99	0.319334	1	0.781,0.708	0.669,0.686	0.067
197	ENSMUSG00000024350.6	Dnajc18	chr18	-	35702411	35702595	35702411	35702505	35703025	35703112	197	0,1	0,0	0,0	3,1	189	99	1	1	NA,1.0	0.0,0.0	1
200	ENSMUSG00000040549.16	Ckap5	chr2	+	91619687	91619839	91619750	91619839	91616300	91616460	200	130,76	1,4	118,99	5,0	162	99	0.903951	1	0.988,0.921	0.935,1.0	-0.013
201	ENSMUSG00000038126.17	Mphosph9	chr5	-	124259967	124260215	124259967	124260169	124260934	124261035	201	9,5	0,0	9,3	0,1	145	99	1	1	1.0,1.0	1.0,0.672	0.164
202	ENSMUSG00000038126.17	Mphosph9	chr5	-	124320844	124320998	124320844	124320954	124324873	124325137	202	6,0	1,1	4,0	8,2	143	99	0.474338	1	0.806,0.0	0.257,0.0	0.275
203	ENSMUSG00000056962.11	Jmjd6	chr11	-	116839837	116839931	116839837	116839926	116840409	116840545	203	15,5	1,2	9,8	2,4	104	99	0.173145	0.8053	0.935,0.704	0.811,0.656	0.086
204	ENSMUSG00000056962.11	Jmjd6	chr11	-	116839837	116839931	116839837	116839926	116840447	116840545	204	1,2	3,5	2,4	13,6	104	99	0.639626	1	0.241,0.276	0.128,0.388	0.001
209	ENSMUSG00000026457.14	Adipor1	chr1	+	134423957	134424922	134424750	134424922	134422920	134423155	209	559392	0,0	532559	1,0	892	99	1	1	1.0,1.0	0.983,1.0	0.008
210	ENSMUSG00000020454.17	Eif4enif1	chr11	+	3234461	3234645	3234584	3234645	3229868	3230101	210	47,54	2,0	86,67	1,0	222	99	0.51199	1	0.913,1.0	0.975,1.0	-0.031
211	ENSMUSG00000020454.17	Eif4enif1	chr11	+	3234461	3234645	3234584	3234645	3233987	3234059	211	47,47	8,5	64,44	3,7	222	99	0.393237	1	0.724,0.807	0.905,0.737	-0.055
213	ENSMUSG00000013338.16	Fer1l4	chr2	-	156019530	156019985	156019530	156019631	156020341	156020583	213	26,11	0,2	20,27	7,0	453	99	0.199885	0.867381	1.0,0.546	0.384,1.0	0.081
214	ENSMUSG00000036553.16	Sh3tc1	chr5	-	35699710	35699907	35699710	35699795	35700256	35700407	214	63,46	3,1	82,97	1,0	211	99	0.0732431	0.553466	0.908,0.956	0.975,1.0	-0.056
215	ENSMUSG00000006589.8	Aprt	chr8	-	122576118	122576252	122576118	122576231	122576514	122576621	215	5,8	20,19	5,1	12,30	120	99	0.120162	0.689183	0.171,0.258	0.256,0.027	0.073
216	ENSMUSG00000031209.14	Heph	chrX	+	96497847	96498056	96497973	96498056	96486226	96486358	216	178130	7,4	209243	5,18	225	99	0.293259	1	0.918,0.935	0.948,0.856	0.025
217	ENSMUSG00000064289.15	Tank	chr2	+	61626902	61627014	61626905	61627014	61613650	61613715	217	0,2	1,0	0,0	1,2	102	99	0.118005	0.68278	0.0,1.0	0.0,0.0	0.5
218	ENSMUSG00000064289.15	Tank	chr2	+	61626902	61627014	61626905	61627014	61613650	61613798	218	27,24	71,49	28,26	85,69	102	99	0.444112	1	0.27,0.322	0.242,0.268	0.041
219	ENSMUSG00000064289.15	Tank	chr2	+	61643714	61644422	61644306	61644422	61627720	61627839	219	92,63	2,2	127,98	7,9	691	99	0.0279524	0.347885	0.868,0.819	0.722,0.609	0.178
221	ENSMUSG00000038346.18	Zfp384	chr6	+	125024413	125024552	125024504	125024552	125024032	125024270	221	8,5	99,44	12,5	75,65	190	99	0.456087	1	0.04,0.056	0.077,0.039	-0.01
222	ENSMUSG00000038346.18	Zfp384	chr6	+	125024745	125025082	125024862	125025082	125024032	125024270	222	10,5	2,0	11,3	1,1	216	99	0.761445	1	0.696,1.0	0.834,0.579	0.142
223	ENSMUSG00000038346.18	Zfp384	chr6	+	125024745	125025082	125024862	125025082	125024504	125024552	223	92,74	2,1	106,76	0,0	216	99	0.456123	1	0.955,0.971	1.0,1.0	-0.037
225	ENSMUSG00000019312.10	Grb7	chr11	+	98453180	98453593	98453494	98453593	98452118	98452268	225	259179	0,1	255319	1,1	413	99	1	1	1.0,0.977	0.984,0.987	0.003
229	ENSMUSG00000024290.9	Rock1	chr18	-	10116773	10116862	10116773	10116859	10119884	10119945	229	38,22	6,3	55,39	10,12	102	99	0.226539	0.918077	0.86,0.877	0.842,0.759	0.068
231	ENSMUSG00000027257.13	Pacsin3	chr2	+	91259863	91259927	91259867	91259927	91256812	91256926	231	9,12	1,8	14,8	3,4	103	99	0.819744	1	0.896,0.59	0.818,0.658	0.005
232	ENSMUSG00000027257.13	Pacsin3	chr2	+	91260170	91260261	91260200	91260261	91259867	91259927	232	10,20	0,0	10,13	1,0	129	99	1	1	1.0,1.0	0.885,1.0	0.057
233	ENSMUSG00000062078.15	Qk	chr17	-	10213358	10214194	10213358	10213433	10216159	10216459	233	1,0	1,0	1,0	0,0	860	99	1	1	0.103,NA	1.0,NA	-0.897
234	ENSMUSG00000069910.2	Spdl1	chr11	-	34822373	34822472	34822373	34822468	34822559	34822709	234	25,12	1,0	43,23	0,0	103	99	1	1	0.96,1.0	1.0,1.0	-0.02
235	ENSMUSG00000004040.16	Stat3	chr11	-	100889477	100889590	100889477	100889540	100889885	100889928	235	237175	26,19	256226	15,26	149	99	0.315787	1	0.858,0.86	0.919,0.852	-0.026
238	ENSMUSG00000061474.11	Mrps36	chr13	-	100739013	100739201	100739013	100739195	100741167	100741231	238	303316	30,32	297384	37,39	105	99	0.578863	1	0.905,0.903	0.883,0.903	0.011
239	ENSMUSG00000063511.11	Snrnp70	chr7	-	45380716	45383184	45380716	45380818	45383803	45383885	239	180107	363264	169100	275414	2465	99	0.334755	1	0.02,0.016	0.024,0.01	0.001
240	ENSMUSG00000005677.14	Nr1i3	chr1	+	171217313	171217430	171217316	171217430	171217075	171217221	240	8,5	0,0	12,3	2,0	102	99	0.58818	1	1.0,1.0	0.853,1.0	0.074
242	ENSMUSG00000029049.14	Morn1	chr4	+	155128678	155128800	155128682	155128800	155111416	155111589	242	8,4	1,0	7,3	0,1	103	99	1	1	0.885,1.0	1.0,0.742	0.072
244	ENSMUSG00000039656.17	Rxrb	chr17	+	34036860	34036964	34036872	34036964	34036624	34036757	244	46,50	97,89	60,71	108117	111	99	0.529251	1	0.297,0.334	0.331,0.351	-0.025
245	ENSMUSG00000040651.9	Tasor	chr14	+	27480641	27483555	27480915	27483555	27479923	27480091	245	24,30	2,2	27,23	0,0	373	99	0.00280635	0.0975894	0.761,0.799	1.0,1.0	-0.22
246	ENSMUSG00000030231.11	Plekha5	chr6	+	140579426	140579476	140579429	140579476	140577226	140577338	246	27,9	110108	18,8	76120	102	99	0.560308	1	0.192,0.075	0.187,0.061	0.01
247	ENSMUSG00000030231.11	Plekha5	chr6	+	140593554	140597110	140596248	140597110	140591627	140591764	247	128102	31,27	159,93	27,25	2793	99	0.412688	1	0.128,0.118	0.173,0.116	-0.021
248	ENSMUSG00000024871.11	Doc2g	chr19	+	4006060	4006267	4006109	4006267	4004762	4004816	248	1,2	12,13	1,0	11,0	148	99	1	1	0.053,0.093	0.057,NA	0.016
249	ENSMUSG00000038412.8	Higd1a	chr9	-	121852490	121852609	121852490	121852605	121856449	121856585	249	9,6	12,10	3,30	16,23	103	99	0.794081	1	0.419,0.366	0.153,0.556	0.038
250	ENSMUSG00000038412.8	Higd1a	chr9	-	121852490	121852609	121852490	121852605	121856720	121856872	250	24,13	0,0	29,41	4,0	103	99	0.194213	0.852568	1.0,1.0	0.875,1.0	0.063
251	ENSMUSG00000024044.19	Epb41l3	chr17	+	69248629	69248717	69248631	69248717	69247535	69247754	251	67102	0,1	103120	1,2	101	99	1	1	1.0,0.99	0.99,0.983	0.009
252	ENSMUSG00000024044.19	Epb41l3	chr17	+	69262125	69262346	69262179	69262346	69259012	69259188	252	55,83	22,19	86,94	47,35	153	99	0.126095	0.705246	0.618,0.739	0.542,0.635	0.09
256	ENSMUSG00000011837.4	Snapc2	chr8	+	4255283	4255373	4255341	4255373	4255070	4255121	256	36,23	0,0	37,46	2,1	157	99	0.41755	1	1.0,1.0	0.921,0.967	0.056
257	ENSMUSG00000042594.16	Sh2b3	chr5	-	121818464	121818679	121818464	121818649	121818759	121818854	257	21,23	1,2	33,18	1,0	129	99	0.17654	0.812175	0.942,0.898	0.962,1.0	-0.061
259	ENSMUSG00000033669.8	Zfp7	chr15	+	76881111	76881238	76881114	76881238	76880738	76880782	259	40,24	1,3	30,37	1,0	102	99	0.115521	0.678399	0.975,0.886	0.967,1.0	-0.053
260	ENSMUSG00000062590.13	Armc9	chr1	+	86213049	86213105	86213052	86213105	86207952	86208043	260	10,5	0,0	7,6	1,0	102	99	1	1	1.0,1.0	0.872,1.0	0.064
262	ENSMUSG00000037722.8	Gnpnat1	chr14	-	45380936	45381016	45380936	45380998	45381555	45381683	262	0,2	303277	1,0	344366	117	99	1	1	0.0,0.006	0.002,0.0	0.002
263	ENSMUSG00000061306.16	Slc38a10	chr11	-	120108466	120108553	120108466	120108490	120109431	120109536	263	6,9	2,2	3,2	8,4	162	99	0.000538105	0.0378572	0.647,0.733	0.186,0.234	0.48
264	ENSMUSG00000061306.16	Slc38a10	chr11	-	120138985	120139129	120138985	120139092	120140592	120140686	264	115,89	3,2	148117	2,1	136	99	0.251605	0.956477	0.965,0.97	0.982,0.988	-0.017
265	ENSMUSG00000021235.13	Coq6	chr12	+	84368142	84368709	84368585	84368709	84366884	84367019	265	87,84	1,0	87154	2,2	542	99	0.0484969	0.445643	0.941,1.0	0.888,0.934	0.059
266	ENSMUSG00000021235.13	Coq6	chr12	+	84371403	84371558	84371450	84371558	84371107	84371170	266	5,3	93,75	5,2	75,93	146	99	0.784256	1	0.035,0.026	0.043,0.014	0.002
267	ENSMUSG00000047767.17	Atg16l2	chr7	-	101292107	101292424	101292107	101292179	101293372	101293478	267	12,13	1,0	12,14	0,0	344	99	1	1	0.775,1.0	1.0,1.0	-0.113
268	ENSMUSG00000036819.14	Jmjd4	chr11	+	59453791	59454059	59453827	59454059	59453510	59453645	268	11,4	1,0	11,16	1,1	135	99	0.156515	0.775165	0.89,1.0	0.89,0.921	0.04
269	ENSMUSG00000036819.14	Jmjd4	chr11	+	59453791	59454059	59453877	59454059	59453510	59453645	269	11,4	2,8	11,16	3,6	185	99	0.358528	1	0.746,0.211	0.662,0.588	-0.147
270	ENSMUSG00000036819.14	Jmjd4	chr11	+	59453827	59454059	59453877	59454059	59453510	59453645	270	1,0	2,8	1,1	3,6	149	99	0.267721	0.977969	0.249,0.0	0.181,0.1	-0.016
271	ENSMUSG00000037470.14	Uggt1	chr1	-	36174078	36174210	36174078	36174130	36174895	36175102	271	103,82	8,10	147101	2,2	179	99	8.83256e-05	0.0120497	0.877,0.819	0.976,0.965	-0.122
272	ENSMUSG00000037572.17	Wdhd1	chr14	-	47266980	47267173	47266980	47267062	47268071	47268213	272	34,20	1,0	39,24	0,8	210	99	0.00293311	0.0996346	0.941,1.0	1.0,0.586	0.177
275	ENSMUSG00000042675.15	Ypel3	chr7	+	126777770	126777953	126777869	126777953	126776998	126777103	275	39,70	0,0	31,24	0,1	198	99	1	1	1.0,1.0	1.0,0.923	0.038
276	ENSMUSG00000090077.9	Lime1	chr2	+	181382193	181382544	181382486	181382544	181381357	181381394	276	22,25	10,7	19,15	2,2	392	99	0.0318384	0.377734	0.357,0.474	0.706,0.654	-0.264
277	ENSMUSG00000052488.7	Cherp	chr8	-	72468374	72468519	72468374	72468486	72469863	72470015	277	9,14	59,56	11,6	43,46	132	99	0.843715	1	0.103,0.158	0.161,0.089	0.006
279	ENSMUSG00000035585.16	Tsen34	chr7	+	3695351	3695621	3695363	3695621	3694977	3695227	279	381243	2,2	348358	1,1	111	99	1	1	0.994,0.991	0.997,0.997	-0.005
281	ENSMUSG00000035585.16	Tsen34	chr7	+	3700527	3701004	3700614	3701004	3695351	3695621	281	246168	1,2	170178	0,0	186	99	1	1	0.992,0.978	1.0,1.0	-0.015
282	ENSMUSG00000025137.15	Pcyt2	chr11	-	120613640	120613774	120613640	120613725	120614330	120614397	282	1,0	281208	1,0	289254	148	99	1	1	0.002,0.0	0.002,0.0	0
286	ENSMUSG00000024989.15	Cep55	chr19	+	38073297	38074421	38073300	38074421	38071764	38071890	286	82,55	5,0	64,81	2,3	102	99	0.866806	1	0.941,1.0	0.969,0.963	0.004
287	ENSMUSG00000079036.10	Alkbh1	chr12	-	87431399	87431538	87431399	87431536	87434118	87434209	287	19,23	0,0	27,14	2,0	101	99	0.31779	1	1.0,1.0	0.93,1.0	0.035
288	ENSMUSG00000079036.10	Alkbh1	chr12	-	87431399	87431593	87431399	87431536	87434118	87434209	288	28,22	0,0	17,28	2,0	156	99	0.825789	1	1.0,1.0	0.844,1.0	0.078
289	ENSMUSG00000079036.10	Alkbh1	chr12	-	87431399	87431593	87431399	87431538	87434118	87434209	289	28,22	19,23	17,28	27,14	154	99	0.873318	1	0.486,0.381	0.288,0.563	0.008
290	ENSMUSG00000024012.18	Mtch1	chr17	-	29332075	29332257	29332075	29332238	29332660	29332778	290	8,4	11,5	13,7	14,7	118	99	0.611256	1	0.379,0.402	0.438,0.456	-0.056
291	ENSMUSG00000024012.18	Mtch1	chr17	-	29332075	29332279	29332075	29332238	29332660	29332778	291	11,15	11,5	11,7	14,7	140	99	0.187936	0.838502	0.414,0.68	0.357,0.414	0.162
292	ENSMUSG00000024012.18	Mtch1	chr17	-	29332075	29332279	29332075	29332257	29332660	29332778	292	11,15	8,4	11,7	13,7	121	99	0.0749088	0.553544	0.529,0.754	0.409,0.45	0.212
293	ENSMUSG00000004056.15	Akt2	chr7	+	27629295	27629427	27629334	27629427	27628836	27628990	293	95,90	2,3	95,87	3,0	138	99	0.366595	1	0.971,0.956	0.958,1.0	-0.015
297	ENSMUSG00000018999.14	Slc35b4	chr6	-	34163588	34166423	34163588	34163670	34167624	34167727	297	35,28	0,0	34,27	1,0	2852	99	1	1	1.0,1.0	0.541,1.0	0.23
299	ENSMUSG00000026956.15	Uap1l1	chr2	-	25363805	25363999	25363805	25363829	25364100	25364273	299	96,82	12,9	103,92	12,5	269	99	0.380864	1	0.746,0.77	0.76,0.871	-0.057
300	ENSMUSG00000022744.12	Cldnd1	chr16	+	58731268	58731412	58731301	58731412	58729437	58729747	300	0,1	95,71	0,0	111146	132	99	1	1	0.0,0.01	0.0,0.0	0.005
301	ENSMUSG00000037966.15	Ninj1	chr13	+	49194838	49195057	49194893	49195057	49193735	49193964	301	0,0	56,67	0,1	40101	154	99	1	1	0.0,0.0	0.0,0.006	-0.003
302	ENSMUSG00000018381.15	Abi3	chr11	-	95833208	95833334	95833208	95833331	95833639	95833800	302	33,27	0,0	6,19	1,0	102	99	1	1	1.0,1.0	0.853,1.0	0.074
303	ENSMUSG00000038429.10	Usp5	chr6	-	124824555	124824701	124824555	124824647	124824851	124824985	303	93,77	4,2	100103	10,7	153	99	0.0376608	0.40115	0.938,0.961	0.866,0.905	0.064
305	ENSMUSG00000009739.17	Pou6f1	chr15	-	100587788	100587910	100587788	100587905	100591840	100592033	305	8,4	1,0	9,3	0,0	104	99	1	1	0.884,1.0	1.0,1.0	-0.058
307	ENSMUSG00000027652.15	Ralgapb	chr2	+	158443237	158443405	158443303	158443405	158440769	158440971	307	34,33	1,5	52,41	0,2	165	99	0.0266695	0.339056	0.953,0.798	1.0,0.925	-0.087
308	ENSMUSG00000027652.15	Ralgapb	chr2	+	158450176	158450310	158450188	158450310	158448319	158448449	308	40,34	16,14	55,36	19,8	111	99	0.318213	1	0.69,0.684	0.721,0.801	-0.074
309	ENSMUSG00000040865.15	Ino80d	chr1	-	63093284	63093531	63093284	63093440	63093639	63093730	309	3,3	2,0	3,1	3,0	190	99	0.332053	1	0.439,1.0	0.343,1.0	0.048
311	ENSMUSG00000048920.8	Fkrp	chr7	-	16815063	16815126	16815063	16815123	16816699	16816732	311	11,10	0,1	15,23	3,1	102	99	0.0632689	0.507739	1.0,0.907	0.829,0.957	0.06
317	ENSMUSG00000025793.17	Hgs	chr11	+	120471479	120471603	120471527	120471603	120470034	120470127	317	189203	4,0	184196	5,2	147	99	0.272017	0.983531	0.97,1.0	0.961,0.985	0.012
318	ENSMUSG00000025793.17	Hgs	chr11	+	120479086	120479297	120479089	120479297	120478694	120478754	318	52,57	124109	57,85	114108	102	99	0.145236	0.76447	0.289,0.337	0.327,0.433	-0.067
321	ENSMUSG00000040225.15	Prrc2c	chr1	-	162723109	162723287	162723109	162723281	162724703	162724869	321	23,20	15,10	40,21	15,6	105	99	0.145604	0.76447	0.591,0.653	0.715,0.767	-0.119
322	ENSMUSG00000006315.9	Tmem147	chr7	-	30727986	30728129	30727986	30728108	30728204	30728289	322	2,0	392204	0,0	329437	120	99	1	1	0.004,0.0	0.0,0.0	0.002
323	ENSMUSG00000006315.9	Tmem147	chr7	-	30728656	30728741	30728656	30728716	30729201	30729271	323	0,3	297211	0,1	275336	124	99	1	1	0.0,0.011	0.0,0.002	0.004
326	ENSMUSG00000029722.15	Agfg2	chr5	-	137661363	137661492	137661363	137661489	137663435	137663604	326	42,34	8,0	46,34	10,6	102	99	0.116311	0.680783	0.836,1.0	0.817,0.846	0.087
327	ENSMUSG00000020131.14	Pcsk4	chr10	-	80321286	80321951	80321286	80321921	80322080	80322209	327	8,7	8,2	13,3	5,1	129	99	0.392064	1	0.434,0.729	0.666,0.697	-0.1
329	ENSMUSG00000021097.15	Clmn	chr12	-	104773772	104773898	104773772	104773843	104774488	104774549	329	4,3	175162	11,2	233160	154	99	0.274383	0.986591	0.014,0.012	0.029,0.008	-0.006
330	ENSMUSG00000034563.16	Ccpg1	chr9	+	73005640	73005892	73005654	73005892	73001676	73001875	330	72,72	0,1	69,89	1,1	113	99	1	1	1.0,0.984	0.984,0.987	0.006
332	ENSMUSG00000002718.14	Cse1l	chr2	+	166929784	166929987	166929894	166929987	166928957	166929023	332	70,55	9,4	89,87	4,2	209	99	0.0184699	0.273912	0.787,0.867	0.913,0.954	-0.107
333	ENSMUSG00000025156.17	Gps1	chr11	+	120787008	120787069	120787011	120787069	120786771	120786849	333	233133	19,9	199243	22,9	102	99	0.864644	1	0.922,0.935	0.898,0.963	-0.002
334	ENSMUSG00000057375.13	Yipf1	chr4	+	107344487	107344678	107344511	107344678	107340985	107341102	334	0,0	526389	0,1	485607	123	99	1	1	0.0,0.0	0.0,0.001	-0.001
335	ENSMUSG00000005823.9	Gpr108	chr17	-	57237205	57237497	57237205	57237323	57237850	57237926	335	256191	1,0	250201	0,0	273	99	1	1	0.989,1.0	1.0,1.0	-0.006
336	ENSMUSG00000005823.9	Gpr108	chr17	-	57242940	57243134	57242940	57243113	57244246	57244368	336	166159	139132	202199	125125	120	99	0.0557367	0.476423	0.496,0.498	0.571,0.568	-0.072
337	ENSMUSG00000037503.12	Fam168b	chr1	-	34819591	34819790	34819591	34819769	34819866	34820009	337	24,8	108,99	22,14	154115	120	99	0.691383	1	0.155,0.063	0.105,0.091	0.011
338	ENSMUSG00000037503.12	Fam168b	chr1	-	34819866	34819963	34819866	34819920	34828766	34828847	338	58,53	2,1	76,64	1,1	142	99	0.530971	1	0.953,0.974	0.981,0.978	-0.016
339	ENSMUSG00000037503.12	Fam168b	chr1	-	34819866	34820009	34819866	34819920	34828766	34828847	339	160153	2,1	187166	1,1	188	99	0.570549	1	0.977,0.988	0.99,0.989	-0.007
340	ENSMUSG00000037503.12	Fam168b	chr1	-	34819866	34820009	34819866	34819963	34828766	34828847	340	103100	1,0	114104	3,2	145	99	0.294273	1	0.986,1.0	0.963,0.973	0.025
341	ENSMUSG00000007613.15	Tgfbr1	chr4	+	47393246	47393489	47393258	47393489	47383748	47383994	341	2,2	4,3	10,10	6,5	111	99	0.057631	0.483893	0.308,0.373	0.598,0.641	-0.279
343	ENSMUSG00000053799.8	Exoc6	chr19	+	37571592	37571640	37571598	37571640	37570382	37570554	343	40,54	0,0	45,63	2,0	105	99	0.968351	1	1.0,1.0	0.955,1.0	0.022
344	ENSMUSG00000039660.16	Spout1	chr2	-	30175918	30176002	30175918	30175991	30176361	30176492	344	6,0	60,61	2,5	67,59	110	99	0.934357	1	0.083,0.0	0.026,0.071	-0.007
346	ENSMUSG00000028439.14	Fam219a	chr4	-	41517690	41520398	41517690	41520395	41520911	41520966	346	8,17	5,2	4,8	4,0	102	99	0.771914	1	0.608,0.892	0.493,1.0	0.004
347	ENSMUSG00000023088.17	Abcc1	chr16	+	14458996	14459129	14459023	14459129	14457887	14457969	347	31,22	2,2	29,30	2,0	126	99	0.146112	0.76447	0.924,0.896	0.919,1.0	-0.049
348	ENSMUSG00000031478.16	Nek3	chr8	-	22132049	22132199	22132049	22132193	22132992	22133095	348	0,0	10,7	1,1	26,11	105	99	0.456971	1	0.0,0.0	0.035,0.079	-0.057
349	ENSMUSG00000030838.19	Ush1c	chr7	-	46196711	46196820	46196711	46196797	46197195	46197251	349	1,0	1,0	2,1	1,3	122	99	1	1	0.448,NA	0.619,0.213	0.032
351	ENSMUSG00000028573.18	Fggy	chr4	+	95820881	95822125	95821977	95822125	95812107	95812169	351	2,1	9,5	4,7	10,10	1195	99	0.0601948	0.498527	0.018,0.016	0.032,0.055	-0.026
352	ENSMUSG00000025736.15	Jmjd8	chr17	+	25829941	25830061	25829997	25830061	25829605	25829853	352	172144	2,2	145188	0,4	155	99	0.962292	1	0.982,0.979	1.0,0.968	-0.004
353	ENSMUSG00000025507.13	Pidd1	chr7	-	141440457	141440605	141440457	141440521	141440685	141440865	353	19,13	0,2	29,17	0,0	183	99	0.74897	1	1.0,0.779	1.0,1.0	-0.111
354	ENSMUSG00000025507.13	Pidd1	chr7	-	141441172	141441374	141441172	141441316	141441474	141441529	354	13,4	3,3	20,6	5,8	157	99	0.533904	1	0.732,0.457	0.716,0.321	0.076
355	ENSMUSG00000025507.13	Pidd1	chr7	-	141441611	141441821	141441611	141441784	141442150	141442564	355	9,7	1,0	10,10	1,0	136	99	1	1	0.868,1.0	0.879,1.0	-0.006
356	ENSMUSG00000025507.13	Pidd1	chr7	-	141441611	141441860	141441611	141441784	141442150	141442564	356	0,3	1,0	3,0	1,0	175	99	1	1	0.0,1.0	0.629,NA	-0.129
357	ENSMUSG00000025507.13	Pidd1	chr7	-	141441611	141441860	141441611	141441821	141442150	141442564	357	0,3	9,7	3,0	10,10	138	99	0.867054	1	0.0,0.235	0.177,0.0	0.029
358	ENSMUSG00000032235.15	Ice2	chr9	+	69407116	69407366	69407264	69407366	69400476	69400581	358	9,3	4,1	0,7	9,1	247	99	0.1122	0.672251	0.474,0.546	0.0,0.737	0.142
359	ENSMUSG00000073702.11	Rpl31	chr1	+	39370953	39371066	39371008	39371066	39370013	39370139	359	63014885	34,11	55097264	15,25	154	99	1	1	0.992,0.997	0.996,0.995	-0.001
360	ENSMUSG00000028152.10	Tspan5	chr3	+	138896788	138896914	138896852	138896914	138894347	138894518	360	18,24	2,0	21,20	5,6	163	99	0.00112596	0.0539701	0.845,1.0	0.718,0.669	0.229
364	ENSMUSG00000034343.14	Ube2f	chr1	+	91254259	91254393	91254262	91254393	91253759	91253827	364	8,14	0,0	7,4	0,1	102	99	1	1	1.0,1.0	1.0,0.795	0.103
366	ENSMUSG00000003527.9	Ess2	chr16	-	17907749	17907922	17907749	17907919	17909904	17910000	366	44,34	12,17	68,40	11,21	102	99	0.597537	1	0.781,0.66	0.857,0.649	-0.032
367	ENSMUSG00000021111.15	Papola	chr12	+	105828280	105828381	105828283	105828381	105826943	105827086	367	180159	19,11	201139	21,14	102	99	0.571954	1	0.902,0.933	0.903,0.906	0.013
368	ENSMUSG00000028786.15	Tmem54	chr4	+	129111238	129111626	129111322	129111626	129110812	129110947	368	209140	708448	189226	534741	183	99	0.550591	1	0.138,0.145	0.161,0.142	-0.01
369	ENSMUSG00000000355.13	Mcts1	chrX	+	38611754	38611833	38611765	38611833	38605938	38606072	369	5,9	105,76	11,5	137152	110	99	0.452272	1	0.041,0.096	0.067,0.029	0.021
376	ENSMUSG00000024393.14	Prrc2a	chr17	-	35150816	35150905	35150816	35150902	35152617	35152785	376	308223	138,65	220181	127,64	102	99	0.266376	0.975064	0.684,0.769	0.627,0.733	0.047
378	ENSMUSG00000026771.14	Spopl	chr2	-	23544745	23544897	23544745	23544826	23545152	23545274	378	41,18	1,0	44,42	1,0	170	99	1	1	0.96,1.0	0.962,1.0	-0.001
379	ENSMUSG00000030742.7	Lat	chr7	-	126368494	126368582	126368494	126368540	126368801	126368836	379	12,34	1,1	7,26	0,2	141	99	0.825489	1	0.894,0.96	1.0,0.901	-0.023
380	ENSMUSG00000001127.12	Araf	chrX	+	20858741	20858873	20858765	20858873	20858393	20858512	380	262158	12,2	193186	6,1	123	99	0.157365	0.775165	0.946,0.985	0.963,0.993	-0.012
381	ENSMUSG00000026860.16	Sh3glb2	chr2	-	30345698	30346453	30345698	30345939	30346610	30346700	381	293155	0,1	242183	0,0	613	99	1	1	1.0,0.962	1.0,1.0	-0.019
382	ENSMUSG00000026222.16	Sp100	chr1	+	85673624	85673771	85673681	85673771	85670001	85670082	382	48,35	0,3	56,46	0,4	156	99	0.79468	1	1.0,0.881	1.0,0.879	0.001
383	ENSMUSG00000026222.16	Sp100	chr1	+	85674654	85675266	85675194	85675266	85673624	85673771	383	0,0	65,44	1,0	65,65	639	99	1	1	0.0,0.0	0.002,0.0	-0.001
384	ENSMUSG00000071074.9	Yipf3	chr17	+	46251113	46251487	46251363	46251487	46250793	46250925	384	333243	1,0	384393	0,2	349	99	1	1	0.99,1.0	1.0,0.982	0.004
385	ENSMUSG00000028479.18	Gne	chr4	-	44041662	44041889	44041662	44041884	44042162	44042292	385	24,13	945753	19,14	761815	104	99	0.910503	1	0.024,0.016	0.023,0.016	0.001
388	ENSMUSG00000024037.13	Wdr4	chr17	-	31503509	31503727	31503509	31503666	31509768	31509912	388	0,2	39,24	4,3	28,33	160	99	0.0259132	0.333023	0.0,0.049	0.081,0.053	-0.043
389	ENSMUSG00000023079.14	Gtf2ird1	chr5	-	134366835	134366916	134366835	134366895	134376106	134376135	389	72,30	4,3	67,59	5,7	120	99	0.418443	1	0.937,0.892	0.917,0.874	0.019
390	ENSMUSG00000023079.14	Gtf2ird1	chr5	-	134382529	134382685	134382529	134382586	134382780	134382830	390	25,15	109,92	12,12	129,95	198	99	0.0301978	0.365568	0.103,0.075	0.044,0.059	0.037
392	ENSMUSG00000027993.16	Trim2	chr3	-	84210172	84210354	84210172	84210351	84270633	84270791	392	74,97	0,0	103,62	2,0	102	99	1	1	1.0,1.0	0.98,1.0	0.01
395	ENSMUSG00000032086.12	Bace1	chr9	+	45856087	45856225	45856162	45856225	45854626	45854843	395	7,14	0,1	13,6	0,0	174	99	1	1	1.0,0.888	1.0,1.0	-0.056
397	ENSMUSG00000027699.19	Ect2	chr3	-	27146836	27147019	27146836	27146882	27148992	27149072	397	137,96	0,2	177,89	2,0	236	99	0.761449	1	1.0,0.953	0.974,1.0	-0.011
398	ENSMUSG00000027699.19	Ect2	chr3	-	27148992	27149072	27148992	27149069	27150028	27150180	398	77,66	8,4	94,62	7,0	102	99	0.176818	0.81232	0.903,0.941	0.929,1.0	-0.043
399	ENSMUSG00000031065.14	Cdk16	chrX	+	20693906	20694171	20694037	20694171	20693323	20693531	399	4,9	227226	8,10	257250	230	99	0.544543	1	0.008,0.017	0.013,0.017	-0.002
400	ENSMUSG00000033228.8	Scaf11	chr15	-	96415031	96415151	96415031	96415149	96415776	96415947	400	46,40	0,1	63,54	0,0	101	99	1	1	1.0,0.975	1.0,1.0	-0.012
402	ENSMUSG00000021555.15	Naa35	chr13	+	59625418	59625597	59625463	59625597	59624504	59624603	402	162118	6,4	134120	7,2	144	99	0.952937	1	0.949,0.953	0.929,0.976	-0.002
404	ENSMUSG00000033439.12	Trmt13	chr3	-	116582493	116582923	116582493	116582724	116585195	116585270	404	25,12	11,1	7,5	2,15	298	99	0.0565642	0.481134	0.43,0.799	0.538,0.1	0.296
405	ENSMUSG00000033439.12	Trmt13	chr3	-	116588471	116588639	116588471	116588524	116589490	116589597	405	33,30	12,0	29,19	7,9	214	99	0.128555	0.713591	0.56,1.0	0.657,0.494	0.205
407	ENSMUSG00000033318.7	Gstt2	chr10	-	75832660	75832832	75832660	75832811	75833651	75833739	407	8,3	233127	5,9	200230	120	99	0.845893	1	0.028,0.019	0.02,0.031	-0.002
413	ENSMUSG00000013539.14	Tango2	chr16	-	18303682	18303855	18303682	18303836	18307969	18308040	413	14,6	72,32	4,2	73,73	118	99	0.000311276	0.0276024	0.14,0.136	0.044,0.022	0.105
415	ENSMUSG00000033083.16	Tbc1d4	chr14	-	101489511	101489622	101489511	101489619	101489852	101489944	415	14,17	1,0	18,9	0,0	102	99	1	1	0.931,1.0	1.0,1.0	-0.034
417	ENSMUSG00000032763.11	Ilvbl	chr10	+	78583463	78584502	78584069	78584502	78583219	78583389	417	155137	1,0	163172	0,0	705	99	1	1	0.956,1.0	1.0,1.0	-0.022
418	ENSMUSG00000027104.18	Atf2	chr2	-	73880284	73880381	73880284	73880379	73892474	73892628	418	35,40	3,0	56,38	3,1	101	99	0.709848	1	0.92,1.0	0.948,0.974	-0.001
419	ENSMUSG00000024132.6	Eci1	chr17	+	24433132	24433260	24433141	24433260	24426852	24426939	419	172203	12,7	144245	4,5	108	99	0.0406563	0.415585	0.929,0.964	0.971,0.978	-0.028
420	ENSMUSG00000015095.12	Fbxw5	chr2	+	25502856	25503045	25502870	25503045	25501935	25502151	420	0,0	6,0	0,1	0,9	113	99	1	1	0.0,NA	NA,0.089	-0.089
421	ENSMUSG00000015095.12	Fbxw5	chr2	+	25502856	25503045	25502870	25503045	25502400	25502558	421	5,13	124,75	12,12	111,88	113	99	0.417481	1	0.034,0.132	0.087,0.107	-0.014
422	ENSMUSG00000063052.9	Lrrc40	chr3	+	158041585	158041659	158041619	158041659	158040440	158040622	422	61,33	0,0	65,45	1,0	133	99	1	1	1.0,1.0	0.98,1.0	0.01
423	ENSMUSG00000084786.9	Ubl5	chr9	+	20645601	20645659	20645621	20645659	20645405	20645489	423	4,3	967769	9,1	9271153	119	99	1	1	0.003,0.003	0.008,0.001	-0.002
428	ENSMUSG00000028327.14	Stra6l	chr4	+	45859935	45860036	45859970	45860036	45858146	45858222	428	10,35	1,1	13,11	4,2	134	99	0.00938467	0.195382	0.881,0.963	0.706,0.803	0.167
429	ENSMUSG00000053730.15	Tmem39b	chr4	-	129692432	129692673	129692432	129692516	129693065	129693285	429	0,2	17,22	0,0	17,24	256	99	1	1	0.0,0.034	0.0,0.0	0.017
434	ENSMUSG00000020877.11	Scrn2	chr11	+	97032754	97033229	97033063	97033229	97030879	97031061	434	2,1	1,0	0,2	1,0	408	99	0.18761	0.8381	0.327,1.0	0.0,1.0	0.163
436	ENSMUSG00000037907.16	Ankrd13b	chr11	-	77470486	77471878	77470486	77471823	77472013	77472179	436	1,2	2,2	5,1	2,1	154	99	0.194042	0.852568	0.243,0.391	0.616,0.391	-0.187
437	ENSMUSG00000037907.16	Ankrd13b	chr11	-	77470486	77471878	77470486	77471823	77472301	77472378	437	0,2	0,1	0,0	0,4	154	99	1	1	NA,0.563	NA,0.0	0.563
438	ENSMUSG00000037907.16	Ankrd13b	chr11	-	77473010	77473200	77473010	77473168	77473280	77473411	438	3,0	17,24	0,1	19,21	131	99	0.566179	1	0.118,0.0	0.0,0.035	0.041
439	ENSMUSG00000003824.12	Syce2	chr8	+	84872701	84872832	84872719	84872832	84872110	84872253	439	2,0	25,14	0,2	30,23	117	99	0.882747	1	0.063,0.0	0.0,0.069	-0.003
440	ENSMUSG00000018659.12	Pnpo	chr11	-	96940015	96940955	96940015	96940069	96942409	96942534	440	127102	1,4	79126	1,1	985	99	0.212661	0.890565	0.927,0.719	0.888,0.927	-0.085
443	ENSMUSG00000078773.11	Rad54b	chr4	+	11601550	11601758	11601632	11601758	11599675	11599901	443	9,10	7,3	6,4	4,2	181	99	0.824261	1	0.413,0.646	0.451,0.522	0.043
445	ENSMUSG00000053119.11	Chmp3	chr6	+	71558974	71559128	71559013	71559128	71552398	71552459	445	6,7	1,1	4,3	0,0	138	99	0.162941	0.782093	0.811,0.834	1.0,1.0	-0.177
446	ENSMUSG00000021012.16	Zc3h14	chr12	+	98785317	98785406	98785329	98785406	98784915	98785052	446	169,96	23,10	163164	15,16	111	99	0.348944	1	0.868,0.895	0.906,0.901	-0.022
447	ENSMUSG00000032267.8	Usp28	chr9	+	49023905	49024085	49023980	49024085	49018371	49018467	447	55,31	0,0	40,27	3,0	174	99	0.389814	1	1.0,1.0	0.884,1.0	0.058
448	ENSMUSG00000068917.12	Clk2	chr3	+	89168694	89168923	89168697	89168923	89167034	89167204	448	81,61	11,15	60,54	9,4	102	99	0.15119	0.772723	0.877,0.798	0.866,0.929	-0.06
449	ENSMUSG00000068917.12	Clk2	chr3	+	89169614	89169702	89169617	89169702	89168694	89168923	449	41,39	15,17	43,39	21,14	102	99	0.836478	1	0.726,0.69	0.665,0.73	0.01
450	ENSMUSG00000068917.12	Clk2	chr3	+	89169614	89170115	89170048	89170115	89168694	89168923	450	44,42	18,11	46,47	8,13	533	99	0.262634	0.96537	0.312,0.415	0.516,0.402	-0.096
451	ENSMUSG00000038034.15	Igsf8	chr1	+	172319292	172319423	172319331	172319423	172318553	172318967	451	135118	5,0	115109	0,2	138	99	0.349823	1	0.951,1.0	1.0,0.975	-0.012
453	ENSMUSG00000021972.14	Hmbox1	chr14	-	64825600	64825695	64825600	64825692	64826771	64826867	453	14,5	4,3	15,21	9,13	102	99	0.251861	0.956477	0.773,0.618	0.618,0.611	0.081
454	ENSMUSG00000029208.16	Guf1	chr5	+	69567127	69568497	69568395	69568497	69566360	69566504	454	30,18	1,3	33,22	0,0	1367	99	5.83452e-05	0.00902183	0.685,0.303	1.0,1.0	-0.506
456	ENSMUSG00000109378.1	Gm49396	chr7	+	30566748	30567500	30567142	30567500	30565094	30566381	456	24,23	0,0	16,5	0,1	493	99	1	1	1.0,1.0	1.0,0.501	0.25
458	ENSMUSG00000020594.14	Pum2	chr12	+	8718987	8719113	8719002	8719113	8713843	8713937	458	33,32	7,4	53,32	11,11	114	99	0.244274	0.933996	0.804,0.874	0.807,0.716	0.077
459	ENSMUSG00000020594.14	Pum2	chr12	+	8718987	8719113	8719005	8719113	8713843	8713937	459	33,32	2,1	53,32	7,1	117	99	0.200033	0.867381	0.933,0.964	0.865,0.964	0.034
460	ENSMUSG00000020594.14	Pum2	chr12	+	8719002	8719113	8719005	8719113	8713843	8713937	460	7,4	2,1	11,11	7,1	102	99	0.914436	1	0.773,0.795	0.604,0.914	0.025
461	ENSMUSG00000031521.5	Aga	chr8	+	53520236	53520344	53520244	53520344	53518915	53518969	461	5,1	2,0	3,6	1,3	107	99	0.170888	0.800713	0.698,1.0	0.735,0.649	0.157
462	ENSMUSG00000047412.16	Zbtb44	chr9	+	31064178	31064342	31064232	31064342	31062040	31062125	462	23,15	6,3	29,27	2,10	153	99	0.772421	1	0.713,0.764	0.904,0.636	-0.032
463	ENSMUSG00000039068.16	Zzz3	chr3	+	152449012	152449128	152449015	152449128	152448778	152448926	463	32,35	4,5	37,42	7,10	102	99	0.231901	0.922706	0.886,0.872	0.837,0.803	0.059
464	ENSMUSG00000040282.13	BC052040	chr2	+	115687045	115687169	115687063	115687169	115686384	115686450	464	4,0	30,23	0,0	19,35	117	99	0.175714	0.811901	0.101,0.0	0.0,0.0	0.051
468	ENSMUSG00000038271.17	Iffo1	chr6	+	125151794	125152771	125152613	125152771	125151384	125151525	468	1,2	1,0	1,1	0,0	918	99	1	1	0.097,1.0	1.0,1.0	-0.452
470	ENSMUSG00000038271.17	Iffo1	chr6	+	125153406	125153502	125153409	125153502	125153041	125153162	470	3,0	0,1	1,0	0,0	102	99	1	1	1.0,0.0	1.0,NA	-0.5
472	ENSMUSG00000026096.14	Osgepl1	chr1	+	53317901	53318289	53317906	53318289	53314855	53315099	472	37,5	2,0	35,35	1,4	104	99	0.280283	0.991697	0.946,1.0	0.971,0.893	0.041
473	ENSMUSG00000020736.12	Nt5c	chr11	-	115490419	115490769	115490419	115490744	115490852	115490967	473	5,1	593376	4,19	519604	124	99	0.139534	0.74682	0.007,0.002	0.006,0.024	-0.01
474	ENSMUSG00000020024.7	Cep83	chr10	+	94750229	94750403	94750258	94750403	94748940	94749055	474	0,2	49,35	0,0	52,46	128	99	1	1	0.0,0.042	0.0,0.0	0.021
476	ENSMUSG00000010358.13	Ifi35	chr11	+	101457189	101457522	101457415	101457522	101456565	101456664	476	131121	3,3	133195	4,0	325	99	0.260833	0.96537	0.93,0.925	0.91,1.0	-0.028
481	ENSMUSG00000032850.16	Rnft2	chr5	-	118237126	118237599	118237126	118237596	118242457	118242516	481	1,1	0,0	0,0	2,0	102	99	1	1	1.0,1.0	0.0,NA	1
484	ENSMUSG00000025340.14	Rabgef1	chr5	+	130197946	130198116	130197949	130198116	130190876	130191043	484	21,25	33,24	28,23	34,17	102	99	0.493988	1	0.382,0.503	0.444,0.568	-0.064
485	ENSMUSG00000057594.12	Arl16	chr11	-	120466653	120466767	120466653	120466732	120467181	120467240	485	29,29	4,1	32,36	4,3	134	99	0.670462	1	0.843,0.955	0.855,0.899	0.022
487	ENSMUSG00000042502.10	Cd2bp2	chr7	-	127194743	127194901	127194743	127194839	127195022	127195158	487	135,95	5,3	120147	2,1	161	99	0.0403637	0.413786	0.943,0.951	0.974,0.989	-0.035
488	ENSMUSG00000023991.16	Foxp4	chr17	-	47875519	47875724	47875519	47875688	47875839	47875923	488	20,25	158133	12,16	146151	135	99	0.0593208	0.495085	0.085,0.121	0.057,0.072	0.039
489	ENSMUSG00000023991.16	Foxp4	chr17	-	47878283	47878497	47878283	47878494	47878606	47878754	489	80,74	19,41	67,73	46,29	102	99	0.267527	0.977969	0.803,0.637	0.586,0.71	0.072
490	ENSMUSG00000023991.16	Foxp4	chr17	-	47880262	47880349	47880262	47880343	47880769	47880892	490	127,60	2,1	76,88	1,4	105	99	0.310791	1	0.984,0.983	0.986,0.954	0.014
492	ENSMUSG00000055897.13	Ppp4r1l-ps	chr2	-	173592116	173592333	173592116	173592221	173592801	173593014	492	0,0	4,3	3,0	4,2	211	99	0.151904	0.774144	0.0,0.0	0.26,0.0	-0.13
493	ENSMUSG00000055897.13	Ppp4r1l-ps	chr2	-	173615482	173616423	173615482	173615576	173659322	173659367	493	2,0	16,14	0,1	10,11	946	99	1	1	0.013,0.0	0.0,0.009	0.002
495	ENSMUSG00000036109.17	Mbnl3	chrX	-	51128920	51129071	51128920	51128966	51130104	51130341	495	49,27	0,2	48,31	3,0	204	99	0.415989	1	1.0,0.868	0.886,1.0	-0.009
496	ENSMUSG00000039449.14	Prpf18	chr2	-	4643650	4643784	4643650	4643764	4645568	4645673	496	0,3	67,45	1,0	62,69	119	99	0.472193	1	0.0,0.053	0.013,0.0	0.02
497	ENSMUSG00000037364.12	Srrt	chr5	-	137295986	137296113	137295986	137296092	137296217	137296307	497	225136	127,76	197119	55,63	120	99	0.0771955	0.562243	0.594,0.596	0.747,0.609	-0.083
498	ENSMUSG00000037364.12	Srrt	chr5	-	137296217	137296319	137296217	137296307	137296466	137296623	498	449203	73,24	313265	40,37	111	99	0.620189	1	0.846,0.883	0.875,0.865	-0.005
499	ENSMUSG00000037364.12	Srrt	chr5	-	137298725	137298883	137298725	137298880	137299557	137299672	499	247189	6,1	230200	5,6	102	99	0.290054	1	0.976,0.995	0.978,0.97	0.012
500	ENSMUSG00000022195.7	6030458C11Rik	chr15	-	12817857	12818284	12817857	12818127	12821403	12821553	500	36,43	2,1	34,33	0,1	256	99	1	1	0.874,0.943	1.0,0.927	-0.055
501	ENSMUSG00000021782.14	Dlg5	chr14	-	24149362	24149512	24149362	24149469	24150138	24150272	501	33,22	2,0	39,31	1,0	142	99	0.838109	1	0.92,1.0	0.965,1.0	-0.022
503	ENSMUSG00000006289.14	Osgep	chr14	-	50919615	50919819	50919615	50919791	50919929	50920049	503	1,0	61,42	9,4	61,86	127	99	0.000853394	0.0445145	0.013,0.0	0.103,0.035	-0.063
504	ENSMUSG00000078453.3	Abracl	chr10	-	18018838	18018905	18018838	18018901	18022994	18023090	504	80,64	0,1	70,69	2,1	103	99	0.464904	1	1.0,0.984	0.971,0.985	0.014
505	ENSMUSG00000033728.14	Lrrc14	chr15	+	76713400	76713985	76713815	76713985	76712866	76713220	505	31,32	0,0	37,29	1,0	514	99	1	1	1.0,1.0	0.877,1.0	0.061
509	ENSMUSG00000030670.16	Cyp2r1	chr7	-	114551752	114552082	114551752	114551846	114552720	114553353	509	3,13	0,0	5,3	1,0	335	99	1	1	1.0,1.0	0.596,1.0	0.202
510	ENSMUSG00000030670.16	Cyp2r1	chr7	-	114552720	114552876	114552720	114552810	114554590	114554635	510	0,1	0,0	1,0	2,0	165	99	1	1	NA,1.0	0.231,NA	0.769
513	ENSMUSG00000068114.7	Ccdc134	chr15	+	82131716	82131829	82131744	82131829	82131423	82131545	513	0,4	18,11	0,0	14,18	127	99	0.0646825	0.514224	0.0,0.221	0.0,0.0	0.111
515	ENSMUSG00000039697.16	Ncoa7	chr10	-	30690756	30691787	30690756	30691754	30694068	30694253	515	3,1	0,0	3,4	2,0	132	99	0.475227	1	1.0,1.0	0.529,1.0	0.236
519	ENSMUSG00000021376.11	Tpmt	chr13	-	47041398	47041595	47041398	47041579	47043126	47043343	519	0,1	4,2	0,2	11,20	115	99	0.373628	1	0.0,0.301	0.0,0.079	0.111
521	ENSMUSG00000004988.9	Fxyd4	chr6	-	117933559	117933748	117933559	117933717	117933843	117933881	521	75,58	2,0	94,64	2,4	130	99	0.0797707	0.573342	0.966,1.0	0.973,0.924	0.034
522	ENSMUSG00000004988.9	Fxyd4	chr6	-	117934314	117934384	117934314	117934351	117934425	117934500	522	1,1	66,53	2,1	58,37	132	99	0.452581	1	0.011,0.014	0.025,0.02	-0.01
523	ENSMUSG00000004988.9	Fxyd4	chr6	-	117935853	117935922	117935853	117935919	117936737	117936780	523	55,37	14,16	56,48	33,19	102	99	0.161471	0.781812	0.792,0.692	0.622,0.71	0.076
524	ENSMUSG00000004988.9	Fxyd4	chr6	-	117935853	117936006	117935853	117935919	117936737	117936780	524	19,11	14,16	21,16	33,19	186	99	0.419886	1	0.419,0.268	0.253,0.309	0.063
525	ENSMUSG00000004988.9	Fxyd4	chr6	-	117935853	117936006	117935853	117935922	117936737	117936780	525	19,7	55,33	21,16	56,48	183	99	0.507814	1	0.157,0.103	0.169,0.153	-0.031
526	ENSMUSG00000004988.9	Fxyd4	chr6	-	117935853	117936780	117935853	117935919	117937290	117937335	526	73,39	0,4	81,54	0,0	960	99	0.00573585	0.149858	1.0,0.501	1.0,1.0	-0.25
527	ENSMUSG00000041119.12	Pde9a	chr17	+	31461570	31461727	31461658	31461727	31459900	31460005	527	123,88	22,7	81156	9,18	187	99	0.632	1	0.747,0.869	0.827,0.821	-0.016
528	ENSMUSG00000041119.12	Pde9a	chr17	+	31461570	31461727	31461658	31461727	31460178	31460261	528	543440	0,0	434659	1,0	187	99	1	1	1.0,1.0	0.996,1.0	0.002
529	ENSMUSG00000041119.12	Pde9a	chr17	+	31475924	31476159	31475927	31476159	31473157	31473279	529	360465	106,90	368550	102101	102	99	0.672007	1	0.767,0.834	0.778,0.841	-0.009
532	ENSMUSG00000033257.14	Ttll4	chr1	+	74678897	74680463	74680353	74680463	74672843	74673010	532	19,6	0,0	12,4	1,0	1555	99	1	1	1.0,1.0	0.433,1.0	0.283
533	ENSMUSG00000030982.19	Vps35l	chr7	+	118743594	118743694	118743609	118743694	118740746	118740775	533	40,51	4,0	67,45	1,4	114	99	0.841259	1	0.897,1.0	0.983,0.907	0.003
535	ENSMUSG00000027953.13	Slc50a1	chr3	-	89269049	89269298	89269049	89269211	89269826	89270139	535	14,2	401202	20,10	315369	186	99	0.094933	0.616716	0.018,0.005	0.033,0.014	-0.012
536	ENSMUSG00000031392.18	Irak1	chrX	-	74017129	74017511	74017129	74017430	74018129	74018366	536	94,64	6,5	113,88	13,4	180	99	0.675898	1	0.896,0.876	0.827,0.924	0.011
538	ENSMUSG00000031392.18	Irak1	chrX	-	74022472	74022664	74022472	74022661	74022848	74022952	538	62,42	40,34	72,60	21,27	102	99	0.00729708	0.171409	0.601,0.545	0.769,0.683	-0.153
539	ENSMUSG00000033880.11	Lgals3bp	chr11	-	118398120	118398571	118398120	118398252	118399727	118399801	539	817833	0,0	965935	1,0	418	99	1	1	1.0,1.0	0.996,1.0	0.002
540	ENSMUSG00000032000.17	Birc3	chr9	-	7850919	7851171	7850919	7851086	7854366	7854606	540	134103	2,2	116,93	3,4	184	99	0.211726	0.888787	0.973,0.965	0.954,0.926	0.029
541	ENSMUSG00000024384.4	Iws1	chr18	+	32083265	32083458	32083268	32083458	32079670	32080577	541	35,46	0,10	56,62	1,5	102	99	0.119033	0.685408	1.0,0.817	0.982,0.923	-0.044
542	ENSMUSG00000024384.4	Iws1	chr18	+	32086272	32087152	32087069	32087152	32084652	32084750	542	46,22	0,0	54,55	1,0	896	99	1	1	1.0,1.0	0.856,1.0	0.072
543	ENSMUSG00000035152.14	Ap2b1	chr11	+	83324510	83324756	83324624	83324756	83321938	83322074	543	137112	0,1	111115	1,2	213	99	0.431142	1	1.0,0.981	0.981,0.964	0.018
545	ENSMUSG00000078578.9	Ube2d3	chr3	+	135439643	135439798	135439660	135439798	135438753	135438864	545	263356	1,0	238402	1,2	116	99	1	1	0.996,1.0	0.995,0.994	0.004
548	ENSMUSG00000040943.12	Tet2	chr3	-	133469275	133469767	133469275	133469639	133471339	133471477	548	0,2	19,14	0,0	29,3	227	99	0.479002	1	0.0,0.059	0.0,0.0	0.029
551	ENSMUSG00000033845.13	Mrpl15	chr1	-	4782567	4782733	4782567	4782606	4783950	4784105	551	352222	0,0	258401	2,1	226	99	1	1	1.0,1.0	0.983,0.994	0.012
552	ENSMUSG00000078485.3	Plekhn1	chr4	-	156222250	156222478	156222250	156222389	156222639	156222780	552	29,28	4,1	46,14	0,0	188	99	0.00416086	0.121972	0.792,0.936	1.0,1.0	-0.136
553	ENSMUSG00000078485.3	Plekhn1	chr4	-	156222250	156222481	156222250	156222389	156222639	156222780	553	7,7	4,1	8,1	0,0	191	99	5.85007e-05	0.00902183	0.476,0.784	1.0,1.0	-0.37
554	ENSMUSG00000078485.3	Plekhn1	chr4	-	156222250	156222481	156222250	156222478	156222639	156222780	554	7,7	29,28	8,1	46,14	102	99	0.256354	0.961991	0.19,0.195	0.144,0.065	0.088
555	ENSMUSG00000022770.17	Dlg1	chr16	+	31838044	31838226	31838049	31838226	31836189	31836304	555	0,0	90,51	0,1	105,72	104	99	1	1	0.0,0.0	0.0,0.013	-0.006
556	ENSMUSG00000022770.17	Dlg1	chr16	+	31846833	31846933	31846836	31846933	31842769	31842839	556	35,30	28,13	41,48	15,21	102	99	0.19281	0.84851	0.548,0.691	0.726,0.689	-0.088
558	ENSMUSG00000031922.12	Cep57	chr9	-	13813409	13813520	13813409	13813514	13816054	13816132	558	28,22	1,1	60,40	2,0	105	99	0.326842	1	0.964,0.954	0.966,1.0	-0.024
561	ENSMUSG00000029547.10	Ints1	chr5	-	139771536	139771729	139771536	139771723	139771815	139771921	561	4,20	26,22	9,12	26,32	105	99	0.782632	1	0.127,0.462	0.246,0.261	0.041
562	ENSMUSG00000036561.9	Ppp6r2	chr15	+	89256662	89256849	89256708	89256849	89253018	89253250	562	4,2	1,3	4,0	4,1	145	99	0.292674	1	0.732,0.313	0.406,0.0	0.319
563	ENSMUSG00000036561.9	Ppp6r2	chr15	+	89256662	89256849	89256708	89256849	89253034	89253261	563	22,20	6,8	28,28	2,4	145	99	0.0186881	0.273912	0.715,0.631	0.905,0.827	-0.193
565	ENSMUSG00000016181.9	Utp25	chr1	-	193113756	193114002	193113756	193113980	193114604	193114717	565	19,10	2,1	7,18	1,0	121	99	0.179742	0.816319	0.886,0.891	0.851,1.0	-0.037
567	ENSMUSG00000002346.16	Slc25a42	chr8	-	70188832	70189577	70188832	70188949	70190062	70190088	567	13,17	2,0	26,25	1,0	727	99	0.40559	1	0.47,1.0	0.78,1.0	-0.155
568	ENSMUSG00000024180.14	Tmem8	chr17	+	26119032	26119535	26119398	26119535	26118861	26118952	568	355322	1,1	376376	3,0	465	99	0.564475	1	0.987,0.986	0.964,1.0	0.004
569	ENSMUSG00000030177.14	Ccdc77	chr6	-	120341972	120342077	120341972	120342069	120348387	120348530	569	4,1	17,28	4,0	23,16	107	99	0.901016	1	0.179,0.032	0.139,0.0	0.036
570	ENSMUSG00000030177.14	Ccdc77	chr6	-	120350206	120350444	120350206	120350390	120354000	120354054	570	11,1	35,16	14,4	21,16	153	99	0.120573	0.689793	0.169,0.039	0.301,0.139	-0.116
571	ENSMUSG00000004207.14	Psap	chr10	+	60299091	60299229	60299097	60299229	60295945	60296002	571	1,1	14291470	0,0	14152005	105	99	1	1	0.001,0.001	0.0,0.0	0.001
572	ENSMUSG00000032120.11	C2cd2l	chr9	-	44313877	44314014	44313877	44314011	44314154	44314256	572	23,9	99,71	26,18	87100	102	99	0.384138	1	0.184,0.11	0.225,0.149	-0.04
573	ENSMUSG00000027569.15	Mrgbp	chr2	+	180584693	180584871	180584796	180584871	180584405	180584487	573	10,5	32,33	9,13	23,25	202	99	0.0742147	0.553466	0.133,0.069	0.161,0.203	-0.081
574	ENSMUSG00000060601.13	Nr1h2	chr7	-	44551317	44551497	44551317	44551407	44551599	44551859	574	328252	7,3	317362	1,7	189	99	0.425745	1	0.961,0.978	0.994,0.964	-0.009
575	ENSMUSG00000060601.13	Nr1h2	chr7	-	44551954	44552245	44551954	44552236	44552506	44552620	575	102,93	83,75	85100	79,93	108	99	0.444569	1	0.53,0.532	0.497,0.496	0.035
576	ENSMUSG00000060601.13	Nr1h2	chr7	-	44551954	44552343	44551954	44552236	44552506	44552620	576	0,3	83,75	0,0	79,93	206	99	1	1	0.0,0.019	0.0,0.0	0.009
577	ENSMUSG00000060601.13	Nr1h2	chr7	-	44551954	44552343	44551954	44552245	44552506	44552620	577	0,3	102,93	0,0	85100	197	99	1	1	0.0,0.016	0.0,0.0	0.008
578	ENSMUSG00000060601.13	Nr1h2	chr7	-	44552696	44552754	44552696	44552719	44553578	44553708	578	261231	2,0	252308	5,2	134	99	0.86307	1	0.99,1.0	0.974,0.991	0.013
579	ENSMUSG00000060601.13	Nr1h2	chr7	-	44552696	44552757	44552696	44552719	44553578	44553708	579	201162	2,0	173219	5,2	137	99	0.250628	0.954864	0.986,1.0	0.962,0.988	0.018
580	ENSMUSG00000060601.13	Nr1h2	chr7	-	44552696	44552757	44552696	44552754	44553578	44553708	580	118,86	178155	94140	173229	102	99	0.747544	1	0.392,0.35	0.345,0.372	0.013
585	ENSMUSG00000015094.16	Npdc1	chr2	+	25407840	25408014	25407843	25408014	25407595	25407736	585	308238	16,18	262268	17,17	102	99	0.926806	1	0.949,0.928	0.937,0.939	0.001
586	ENSMUSG00000015094.16	Npdc1	chr2	+	25408083	25408180	25408113	25408180	25407840	25408014	586	2,1	326200	0,0	272253	129	99	1	1	0.005,0.004	0.0,0.0	0.005
587	ENSMUSG00000037519.17	Ppfia1	chr7	-	144520624	144520838	144520624	144520789	144520959	144521061	587	1,0	49,52	0,0	38,43	148	99	1	1	0.013,0.0	0.0,0.0	0.006
588	ENSMUSG00000043668.13	Tox3	chr8	-	90270228	90270483	90270228	90270480	90274631	90274694	588	9,19	11,13	25,9	4,20	102	99	0.651688	1	0.443,0.587	0.858,0.304	-0.066
592	ENSMUSG00000022946.10	Dop1b	chr16	+	93798902	93798985	93798905	93798985	93793086	93793231	592	64,56	40,17	53,45	34,25	102	99	0.347615	1	0.608,0.762	0.602,0.636	0.066
593	ENSMUSG00000022946.10	Dop1b	chr16	+	93806334	93806471	93806387	93806471	93803461	93803590	593	66,40	8,4	64,43	2,1	152	99	0.00662937	0.159962	0.843,0.867	0.954,0.966	-0.105
598	ENSMUSG00000030538.15	Cib1	chr7	-	80228397	80228548	80228397	80228533	80230315	80230424	598	15381107	107,40	14411741	59,86	114	99	0.274157	0.986591	0.926,0.96	0.955,0.946	-0.007
600	ENSMUSG00000008206.16	Cers4	chr8	+	4519462	4520308	4520215	4520308	4518602	4518660	600	150110	0,0	144168	0,2	852	99	0.481396	1	1.0,1.0	1.0,0.907	0.046
601	ENSMUSG00000048012.19	Zfp473	chr7	-	44737965	44738034	44737965	44738031	44739502	44739635	601	1,7	2,0	1,0	1,3	102	99	0.000278102	0.025293	0.327,1.0	0.493,0.0	0.417
602	ENSMUSG00000027200.17	Sema6d	chr2	+	124660243	124660344	124660282	124660344	124659806	124659884	602	0,2	25,27	3,1	29,44	138	99	0.363229	1	0.0,0.05	0.069,0.016	-0.018
603	ENSMUSG00000019302.16	Atp6v0a1	chr11	+	101026659	101026763	101026680	101026763	101021053	101021182	603	49,70	23,15	84,59	40,27	120	99	0.197361	0.859999	0.637,0.794	0.634,0.643	0.077
604	ENSMUSG00000002668.8	Dennd1c	chr17	-	57070529	57070660	57070529	57070623	57070918	57071023	604	3,0	8,2	0,0	6,8	136	99	0.152361	0.775165	0.214,0.0	0.0,0.0	0.107
605	ENSMUSG00000002668.8	Dennd1c	chr17	-	57074113	57074196	57074113	57074179	57074273	57074354	605	2,0	5,15	0,0	3,8	116	99	0.721731	1	0.254,0.0	0.0,0.0	0.127
606	ENSMUSG00000002668.8	Dennd1c	chr17	-	57075368	57075559	57075368	57075488	57076646	57076696	606	0,1	4,3	0,0	2,7	170	99	1	1	0.0,0.163	0.0,0.0	0.082
607	ENSMUSG00000028689.14	Ccdc163	chr4	+	116709437	116709619	116709481	116709619	116709239	116709273	607	37,21	1,1	27,26	2,0	143	99	0.538843	1	0.962,0.936	0.903,1.0	-0.002
608	ENSMUSG00000028689.14	Ccdc163	chr4	+	116711285	116711378	116711310	116711378	116710100	116710280	608	7,1	3,1	6,4	3,0	124	99	0.382898	1	0.651,0.444	0.615,1.0	-0.26
609	ENSMUSG00000028689.14	Ccdc163	chr4	+	116711285	116711378	116711310	116711378	116710100	116710284	609	33,6	33,27	15,12	19,29	124	99	0.922199	1	0.444,0.151	0.387,0.248	-0.02
610	ENSMUSG00000028689.14	Ccdc163	chr4	+	116714015	116714149	116714087	116714149	116710100	116710284	610	15,17	1,0	22,7	1,1	171	99	0.494058	1	0.897,1.0	0.927,0.802	0.084
611	ENSMUSG00000028689.14	Ccdc163	chr4	+	116714015	116714149	116714087	116714149	116712424	116712439	611	11,11	1,1	13,5	1,0	171	99	0.0942594	0.613464	0.864,0.864	0.883,1.0	-0.078
612	ENSMUSG00000028689.14	Ccdc163	chr4	+	116714015	116714149	116714087	116714149	116712722	116712826	612	12,13	35,24	17,9	23,20	171	99	0.357927	1	0.166,0.239	0.3,0.207	-0.051
615	ENSMUSG00000010080.15	Epn3	chr11	-	94491908	94492025	94491908	94492019	94492165	94492435	615	152108	1,3	103174	0,0	105	99	0.601593	1	0.993,0.971	1.0,1.0	-0.018
617	ENSMUSG00000014039.18	Prdm15	chr16	-	97812557	97812725	97812557	97812691	97816105	97816193	617	14,7	0,4	4,5	0,2	133	99	0.232562	0.922706	1.0,0.566	1.0,0.65	-0.042
629	ENSMUSG00000024891.6	Slc29a2	chr19	+	5030287	5030490	5030291	5030490	5029408	5029494	629	5,3	0,0	6,6	0,1	103	99	1	1	1.0,1.0	1.0,0.852	0.074
630	ENSMUSG00000038975.14	Rabggtb	chr3	-	153908789	153908915	153908789	153908899	153909348	153909459	630	153123	95,51	116150	74,91	115	99	0.344883	1	0.581,0.675	0.574,0.587	0.047
631	ENSMUSG00000038975.14	Rabggtb	chr3	-	153908789	153908915	153908789	153908899	153909545	153909598	631	0,0	1,0	1,3	0,0	115	99	1	1	0.0,NA	1.0,1.0	-1
632	ENSMUSG00000038975.14	Rabggtb	chr3	-	153910260	153910366	153910260	153910326	153910690	153910888	632	180143	3,2	156199	5,1	139	99	0.84948	1	0.977,0.981	0.957,0.993	0.004
633	ENSMUSG00000000561.14	Wdr77	chr3	+	105965764	105966425	105966356	105966425	105965080	105965152	633	99,40	1,0	77,86	0,0	691	99	1	1	0.934,1.0	1.0,1.0	-0.033
636	ENSMUSG00000010721.15	Lmbr1	chr5	-	29323801	29323905	29323801	29323824	29346766	29346906	636	51,19	1,0	48,54	0,0	180	99	1	1	0.966,1.0	1.0,1.0	-0.017
637	ENSMUSG00000018796.13	Acsl1	chr8	+	46533365	46533467	46533381	46533467	46531787	46531931	637	35,37	0,2	31,20	0,0	115	99	0.365877	1	1.0,0.941	1.0,1.0	-0.03
639	ENSMUSG00000032295.15	Man2c1	chr9	+	57139610	57139708	57139687	57139708	57139245	57139401	639	120106	0,1	117139	0,0	176	99	1	1	1.0,0.984	1.0,1.0	-0.008
640	ENSMUSG00000074578.14	Zfas1	chr2	+	167065312	167065480	167065433	167065480	167065158	167065217	640	6,9	471362	6,6	398409	220	99	1	1	0.006,0.011	0.007,0.007	0.002
641	ENSMUSG00000028664.14	Ephb2	chr4	-	136672442	136672510	136672442	136672507	136673262	136673371	641	8,5	103,82	8,12	99126	102	99	0.467378	1	0.07,0.056	0.073,0.085	-0.016
642	ENSMUSG00000028664.14	Ephb2	chr4	-	136675367	136675533	136675367	136675530	136683919	136684044	642	15,9	82,53	13,16	84,75	102	99	0.884507	1	0.151,0.141	0.131,0.172	-0.006
643	ENSMUSG00000026027.13	Stradb	chr1	+	58992892	58993137	58993098	58993137	58992650	58992755	643	71,62	2,0	82,54	1,0	305	99	0.903429	1	0.92,1.0	0.964,1.0	-0.022
644	ENSMUSG00000066571.13	4931406P16Rik	chr7	-	34240508	34240646	34240508	34240640	34242239	34242405	644	25,17	2,0	21,18	2,0	105	99	0.985797	1	0.922,1.0	0.908,1.0	0.007
645	ENSMUSG00000056234.15	Ncoa4	chr14	+	32174389	32174533	32174392	32174533	32173400	32173490	645	80,79	21,17	119,88	12,22	102	99	0.208812	0.883837	0.787,0.819	0.906,0.795	-0.048
647	ENSMUSG00000012296.16	Tjap1	chr17	-	46263688	46263813	46263688	46263810	46264882	46264978	647	12,8	40,26	6,13	26,41	102	99	0.867311	1	0.226,0.23	0.183,0.235	0.019
649	ENSMUSG00000024659.15	Anxa1	chr19	-	20384474	20384583	20384474	20384579	20384692	20384772	649	647327	4,0	819633	2,0	103	99	1	1	0.994,1.0	0.997,1.0	-0.001
654	ENSMUSG00000003868.14	Ruvbl2	chr7	-	45422091	45422206	45422091	45422134	45422384	45422514	654	244217	2,3	225262	1,3	171	99	0.728375	1	0.986,0.977	0.992,0.981	-0.005
655	ENSMUSG00000003868.14	Ruvbl2	chr7	-	45429453	45429595	45429453	45429535	45429908	45429964	655	215165	0,0	190230	1,0	159	99	1	1	1.0,1.0	0.992,1.0	0.004
656	ENSMUSG00000015291.10	Gdi1	chrX	+	74310389	74310534	74310479	74310534	74309962	74310134	656	370229	0,0	289162	2,0	189	99	1	1	1.0,1.0	0.987,1.0	0.006
657	ENSMUSG00000005373.13	Mlxipl	chr5	+	135133075	135133176	135133080	135133176	135132314	135132861	657	5,0	5,8	1,0	6,1	104	99	0.0206912	0.291237	0.488,0.0	0.137,0.0	0.175
658	ENSMUSG00000005373.13	Mlxipl	chr5	+	135133075	135133176	135133108	135133176	135132314	135132861	658	5,0	35,58	3,1	48,18	132	99	0.672119	1	0.097,0.0	0.045,0.04	0.006
659	ENSMUSG00000005373.13	Mlxipl	chr5	+	135133080	135133176	135133108	135133176	135132314	135132861	659	5,8	35,58	8,2	48,18	127	99	1	1	0.1,0.097	0.115,0.08	0.001
660	ENSMUSG00000005373.13	Mlxipl	chr5	+	135133946	135134121	135133953	135134121	135133753	135133873	660	3,1	11,3	1,2	4,2	106	99	0.816471	1	0.203,0.237	0.189,0.483	-0.116
661	ENSMUSG00000005373.13	Mlxipl	chr5	+	135133946	135134121	135133993	135134121	135133753	135133873	661	3,1	62,44	1,2	43,32	146	99	0.925725	1	0.032,0.015	0.016,0.041	-0.005
662	ENSMUSG00000005373.13	Mlxipl	chr5	+	135133953	135134121	135133993	135134121	135133753	135133873	662	11,3	62,44	4,2	43,32	139	99	0.243029	0.933996	0.112,0.046	0.062,0.043	0.027
663	ENSMUSG00000021918.10	Nek4	chr14	+	30974214	30974358	30974307	30974358	30970162	30970564	663	9,7	2,0	9,16	0,0	192	99	0.698872	1	0.699,1.0	1.0,1.0	-0.151
664	ENSMUSG00000001901.15	Kcnh6	chr11	+	106025687	106025878	106025793	106025878	106023724	106023918	664	2,0	0,3	0,0	3,2	205	99	0.229306	0.922164	1.0,0.0	0.0,0.0	0.5
666	ENSMUSG00000046722.14	Cdc42se1	chr3	+	95232447	95232659	95232548	95232659	95231784	95232092	666	1,0	336255	0,0	304391	200	99	1	1	0.001,0.0	0.0,0.0	0.001
667	ENSMUSG00000040703.11	Cyp2s1	chr7	-	25802474	25804057	25802474	25803759	25805870	25806058	667	166115	0,1	175138	0,0	397	99	1	1	1.0,0.966	1.0,1.0	-0.017
669	ENSMUSG00000037997.12	Parp11	chr6	+	127470701	127470830	127470704	127470830	127468031	127468152	669	26,9	9,5	24,24	9,7	102	99	0.687127	1	0.737,0.636	0.721,0.769	-0.058
673	ENSMUSG00000034616.17	Ssh3	chr19	-	4263907	4264108	4263907	4263984	4264313	4264460	673	239204	7,9	213277	6,3	223	99	0.0897119	0.597014	0.938,0.91	0.94,0.976	-0.034
674	ENSMUSG00000034616.17	Ssh3	chr19	-	4264313	4265149	4264313	4264460	4265291	4265420	674	200137	0,0	202191	2,1	788	99	0.367734	1	1.0,1.0	0.927,0.96	0.056
675	ENSMUSG00000034616.17	Ssh3	chr19	-	4265609	4265715	4265609	4265703	4265809	4265998	675	11,13	172123	15,15	168149	111	99	0.594785	1	0.054,0.086	0.074,0.082	-0.008
676	ENSMUSG00000034616.17	Ssh3	chr19	-	4267746	4267978	4267746	4267974	4268544	4268585	676	94173	8,10	141168	4,3	103	99	0.00776169	0.176479	0.919,0.943	0.971,0.982	-0.045
677	ENSMUSG00000034616.17	Ssh3	chr19	-	4268544	4268585	4268544	4268582	4269014	4269180	677	93143	44,61	132142	55,52	102	99	0.49067	1	0.672,0.695	0.7,0.726	-0.029
679	ENSMUSG00000025231.17	Sufu	chr19	+	46453158	46453315	46453161	46453315	46450890	46450963	679	12,3	9,14	4,3	7,7	102	99	0.833703	1	0.564,0.172	0.357,0.294	0.042
680	ENSMUSG00000037373.12	Ctbp1	chr5	-	33247753	33248686	33247753	33248683	33249106	33249224	680	265179	35,36	263226	47,46	102	99	0.386394	1	0.88,0.828	0.845,0.827	0.018
685	ENSMUSG00000025484.9	Bet1l	chr7	-	140854764	140854821	140854764	140854801	140855073	140855165	685	104108	0,0	124116	2,0	119	99	1	1	1.0,1.0	0.981,1.0	0.01
686	ENSMUSG00000025484.9	Bet1l	chr7	-	140854764	140854937	140854764	140854801	140855073	140855165	686	23,22	0,0	20,7	2,0	235	99	0.711055	1	1.0,1.0	0.808,1.0	0.096
687	ENSMUSG00000025484.9	Bet1l	chr7	-	140854764	140854937	140854764	140854821	140855073	140855165	687	6,3	87,89	5,1	109110	215	99	0.232306	0.922706	0.031,0.015	0.021,0.004	0.01
689	ENSMUSG00000022098.10	Bmp1	chr14	-	70507998	70508214	70507998	70508177	70508455	70508573	689	1,0	2,2	0,0	1,4	136	99	1	1	0.267,0.0	0.0,0.0	0.134
690	ENSMUSG00000023015.14	Racgap1	chr15	-	99634241	99634350	99634241	99634295	99636131	99636201	690	0,0	144,96	1,1	152136	154	99	1	1	0.0,0.0	0.004,0.005	-0.005
691	ENSMUSG00000023015.14	Racgap1	chr15	-	99634241	99637774	99634241	99634295	99639613	99639819	691	153118	2,0	141124	0,0	3578	99	0.685087	1	0.679,1.0	1.0,1.0	-0.16
692	ENSMUSG00000023015.14	Racgap1	chr15	-	99639613	99639819	99639613	99639805	99642882	99642967	692	133110	10,1	120149	3,0	113	99	0.00941931	0.195382	0.921,0.99	0.972,1.0	-0.03
693	ENSMUSG00000023015.14	Racgap1	chr15	-	99642882	99642971	99642882	99642967	99643392	99643523	693	20,20	1,0	20,24	2,0	103	99	1	1	0.951,1.0	0.906,1.0	0.022
694	ENSMUSG00000026991.20	Pkp4	chr2	+	59308007	59308557	59308084	59308557	59305304	59305492	694	82,87	19,11	106,92	12,10	176	99	0.145845	0.76447	0.708,0.816	0.832,0.838	-0.073
695	ENSMUSG00000026991.20	Pkp4	chr2	+	59308007	59308557	59308089	59308557	59305304	59305492	695	82,87	1,0	106,92	0,1	181	99	1	1	0.978,1.0	1.0,0.981	-0.001
696	ENSMUSG00000026991.20	Pkp4	chr2	+	59308084	59308557	59308089	59308557	59305304	59305492	696	19,11	1,0	12,10	0,1	104	99	1	1	0.948,1.0	1.0,0.905	0.021
697	ENSMUSG00000026991.20	Pkp4	chr2	+	59311693	59311913	59311696	59311913	59310101	59310290	697	59,65	10,7	94,84	10,4	102	99	0.154562	0.775165	0.851,0.9	0.901,0.953	-0.052
699	ENSMUSG00000026083.12	Eif5b	chr1	+	38050186	38051284	38051122	38051284	38049175	38049340	699	146,68	1,0	140142	0,1	1035	99	1	1	0.933,1.0	1.0,0.931	0.001
700	ENSMUSG00000060261.15	Gtf2i	chr5	-	134243506	134243599	134243506	134243587	134243900	134243956	700	64,66	53,52	86,62	64,67	111	99	0.6511	1	0.519,0.531	0.545,0.452	0.026
706	ENSMUSG00000036948.17	Map11	chr5	-	138260834	138261716	138260834	138260989	138261801	138261884	706	102,73	3,1	72,73	2,1	826	99	0.802257	1	0.803,0.897	0.812,0.897	-0.004
707	ENSMUSG00000020328.10	Nudcd2	chr11	+	40736492	40736644	40736567	40736644	40736017	40736066	707	148109	9,7	117144	12,11	174	99	0.289907	1	0.903,0.899	0.847,0.882	0.036
708	ENSMUSG00000018750.14	Zbtb4	chr11	+	69775801	69776889	69775861	69776889	69775375	69775442	708	0,0	5,6	0,2	11,5	159	99	0.802072	1	0.0,0.0	0.0,0.199	-0.1
709	ENSMUSG00000001583.13	Tnk1	chr11	-	69853116	69853281	69853116	69853210	69853580	69853675	709	135,99	1,0	106136	0,0	170	99	1	1	0.987,1.0	1.0,1.0	-0.006
710	ENSMUSG00000001583.13	Tnk1	chr11	-	69853116	69853296	69853116	69853210	69853580	69853675	710	11,14	1,0	19,22	0,0	185	99	1	1	0.855,1.0	1.0,1.0	-0.073
711	ENSMUSG00000001583.13	Tnk1	chr11	-	69853116	69853296	69853116	69853281	69853580	69853675	711	3,0	127,85	6,4	93118	114	99	0.0252695	0.32712	0.02,0.0	0.053,0.029	-0.031
712	ENSMUSG00000001583.13	Tnk1	chr11	-	69853116	69853281	69853116	69853210	69855139	69855231	712	9,16	2,0	13,18	3,0	170	99	0.446719	1	0.724,1.0	0.716,1.0	0.004
716	ENSMUSG00000035247.16	Hectd1	chr12	-	51745380	51745540	51745380	51745531	51746093	51746187	716	0,0	140,75	1,0	134127	108	99	1	1	0.0,0.0	0.007,0.0	-0.004
718	ENSMUSG00000026749.11	Nek6	chr2	+	38557815	38557956	38557855	38557956	38550552	38550671	718	115,85	5,1	118113	3,4	139	99	0.887775	1	0.942,0.984	0.966,0.953	0.003
720	ENSMUSG00000009995.17	Taz	chrX	+	74288447	74288513	74288450	74288513	74288177	74288219	720	4,14	124,72	20,12	126,93	102	99	0.173475	0.805386	0.03,0.159	0.133,0.111	-0.027
721	ENSMUSG00000009995.17	Taz	chrX	+	74288928	74289019	74288983	74289019	74288661	74288714	721	9,9	1,0	12,4	0,3	154	99	0.0804639	0.574926	0.853,1.0	1.0,0.462	0.196
723	ENSMUSG00000061689.15	Dlgap4	chr2	+	156748022	156748420	156748331	156748420	156745834	156746196	723	2,1	96,92	1,1	87115	408	99	1	1	0.005,0.003	0.003,0.002	0.002
725	ENSMUSG00000025497.15	Cdhr5	chr7	-	141271516	141272002	141271516	141271720	141272100	141272185	725	821745	171135	888814	157211	381	99	0.519675	1	0.555,0.589	0.595,0.501	0.024
726	ENSMUSG00000016308.12	Ube2a	chrX	+	36882598	36882687	36882607	36882687	36881656	36881746	726	274173	0,0	308389	1,1	108	99	1	1	1.0,1.0	0.996,0.997	0.004
727	ENSMUSG00000034021.15	Pds5b	chr5	+	150801118	150801229	150801121	150801229	150800577	150801017	727	6,1	25,14	1,0	33,20	102	99	0.00110052	0.053473	0.189,0.065	0.029,0.0	0.113
729	ENSMUSG00000036748.16	Cuedc2	chr19	-	46331289	46331466	46331289	46331372	46331545	46331673	729	150106	0,0	80125	0,2	193	99	1	1	1.0,1.0	1.0,0.97	0.015
730	ENSMUSG00000036748.16	Cuedc2	chr19	-	46331545	46331640	46331545	46331619	46331756	46331818	730	45,28	66,21	18,31	39,37	120	99	0.300325	1	0.36,0.524	0.276,0.409	0.099
731	ENSMUSG00000036748.16	Cuedc2	chr19	-	46331545	46331673	46331545	46331619	46331756	46331818	731	106,86	66,21	67135	39,37	153	99	0.927056	1	0.51,0.726	0.526,0.702	0.004
732	ENSMUSG00000036748.16	Cuedc2	chr19	-	46331545	46331673	46331545	46331640	46331756	46331818	732	82,70	21,12	55122	6,18	132	99	0.114083	0.674502	0.745,0.814	0.873,0.836	-0.075
733	ENSMUSG00000036748.16	Cuedc2	chr19	-	46332617	46332701	46332617	46332698	46338312	46338702	733	51,36	6,9	48,36	8,10	102	99	0.574088	1	0.892,0.795	0.853,0.777	0.029
734	ENSMUSG00000036748.16	Cuedc2	chr19	-	46338312	46338430	46338312	46338420	46338519	46338630	734	8,4	11,7	6,12	8,11	109	99	0.437718	1	0.398,0.342	0.405,0.498	-0.082
736	ENSMUSG00000037003.16	Tns2	chr15	+	102112407	102112576	102112428	102112576	102111081	102112293	736	1,0	28,14	1,0	17,15	120	99	1	1	0.029,0.0	0.046,0.0	-0.008
737	ENSMUSG00000037313.16	Tacc3	chr5	+	33667042	33667167	33667063	33667167	33666692	33666745	737	2,2	207126	4,3	196158	120	99	0.7817	1	0.008,0.013	0.017,0.015	-0.006
738	ENSMUSG00000037313.16	Tacc3	chr5	+	33671664	33671785	33671725	33671785	33671403	33671510	738	314156	11,5	250223	21,5	160	99	0.146285	0.76447	0.946,0.951	0.88,0.965	0.026
739	ENSMUSG00000020775.13	Mrpl38	chr11	-	116134907	116135325	116134907	116135116	116138441	116138621	739	132105	0,0	114158	1,0	308	99	1	1	1.0,1.0	0.973,1.0	0.014
740	ENSMUSG00000026219.14	Trip12	chr1	-	84745012	84745185	84745012	84745170	84747177	84747329	740	90,69	18,11	129100	19,12	114	99	0.326346	1	0.813,0.845	0.855,0.879	-0.038
741	ENSMUSG00000026219.14	Trip12	chr1	-	84758973	84759127	84758973	84759046	84760762	84760919	741	62,60	6,6	85,73	12,11	180	99	0.258256	0.963232	0.85,0.846	0.796,0.785	0.057
742	ENSMUSG00000026219.14	Trip12	chr1	-	84777423	84777507	84777423	84777489	84782826	84782963	742	86,63	1,3	107,94	1,0	117	99	0.876685	1	0.986,0.947	0.989,1.0	-0.028
743	ENSMUSG00000059552.13	Trp53	chr11	+	69591253	69591872	69591349	69591872	69590655	69590762	743	19,12	235147	12,10	199161	195	99	0.327456	1	0.039,0.04	0.03,0.031	0.009
745	ENSMUSG00000044320.14	1700001O22Rik	chr2	-	30796108	30796283	30796108	30796211	30796400	30796566	745	13,19	3,1	20,16	4,0	171	99	0.908636	1	0.715,0.917	0.743,1.0	-0.055
746	ENSMUSG00000044320.14	1700001O22Rik	chr2	-	30797867	30798028	30797867	30797980	30800707	30800816	746	1,0	3,0	1,0	1,0	147	99	1	1	0.183,NA	0.402,NA	-0.219
748	ENSMUSG00000043372.12	Hexim2	chr11	+	103134031	103134141	103134034	103134141	103133344	103133457	748	1,0	2,0	0,0	1,3	102	99	1	1	0.327,NA	0.0,0.0	0.327
749	ENSMUSG00000019471.10	Cdc37	chr9	-	21142421	21142677	21142421	21142530	21142946	21143225	749	17,11	640401	12,13	461611	246	99	0.869085	1	0.011,0.011	0.01,0.008	0.002
753	ENSMUSG00000049299.14	Trappc1	chr11	+	69324823	69324962	69324853	69324962	69324394	69324465	753	301160	0,0	273275	2,0	129	99	1	1	1.0,1.0	0.991,1.0	0.004
754	ENSMUSG00000049299.14	Trappc1	chr11	+	69325438	69325793	69325557	69325793	69324823	69324962	754	258174	6,1	230315	5,1	218	99	0.564676	1	0.951,0.988	0.954,0.993	-0.004
755	ENSMUSG00000061878.15	Sphk1	chr11	+	116534848	116535001	116534851	116535001	116533969	116534173	755	3,0	0,0	0,0	0,1	102	99	1	1	1.0,NA	NA,0.0	1
759	ENSMUSG00000030512.13	Snrpa1	chr7	+	66069423	66070665	66070589	66070665	66069166	66069213	759	166,85	0,0	152204	0,1	1265	99	1	1	1.0,1.0	1.0,0.941	0.03
760	ENSMUSG00000068329.12	Htra2	chr6	-	83052697	83052803	83052697	83052726	83053037	83053070	760	175177	11,3	197189	5,15	176	99	0.423358	1	0.899,0.971	0.957,0.876	0.019
761	ENSMUSG00000031310.16	Zmym3	chrX	-	101416908	101416981	101416908	101416975	101417286	101417330	761	19,27	24,5	22,26	15,7	105	99	0.785528	1	0.427,0.836	0.58,0.778	-0.048
763	ENSMUSG00000031862.11	Atp13a1	chr8	+	69799761	69799937	69799831	69799937	69799320	69799478	763	124,99	62,37	115132	41,23	169	99	0.0345494	0.387681	0.54,0.611	0.622,0.771	-0.121
764	ENSMUSG00000031862.11	Atp13a1	chr8	+	69803739	69803836	69803756	69803836	69803459	69803659	764	224128	1,2	187194	1,3	116	99	1	1	0.995,0.982	0.994,0.982	0
768	ENSMUSG00000035818.14	Plekhs1	chr19	+	56471697	56471832	56471700	56471832	56470936	56471043	768	0,1	0,3	0,0	1,1	102	99	1	1	NA,0.244	0.0,0.0	0.244
770	ENSMUSG00000020183.11	Cpm	chr10	+	117659767	117659865	117659771	117659865	117629720	117629883	770	14,35	2,1	16,21	0,0	103	99	0.600363	1	0.871,0.971	1.0,1.0	-0.079
771	ENSMUSG00000002342.17	Tmem161a	chr8	+	70176806	70176925	70176844	70176925	70174302	70174406	771	0,0	23,35	3,0	30,30	137	99	0.472035	1	0.0,0.0	0.067,0.0	-0.034
772	ENSMUSG00000002342.17	Tmem161a	chr8	+	70177451	70177608	70177526	70177608	70177240	70177338	772	46,53	0,0	49,54	1,1	174	99	0.342764	1	1.0,1.0	0.965,0.968	0.034
774	ENSMUSG00000074733.14	Zfp950	chr19	-	61118226	61118350	61118226	61118347	61120318	61120452	774	0,0	1,2	3,1	0,2	102	99	7.27648e-05	0.010754	0.0,0.0	1.0,0.327	-0.663
775	ENSMUSG00000074733.14	Zfp950	chr19	-	61118226	61118350	61118226	61118347	61127006	61127067	775	2,0	1,0	1,3	0,0	102	99	1	1	0.66,NA	1.0,1.0	-0.34
777	ENSMUSG00000041718.16	Alg13	chrX	+	144319898	144320061	144320002	144320061	144317803	144318121	777	49,29	3,5	30,24	6,6	203	99	0.115163	0.677418	0.888,0.739	0.709,0.661	0.128
778	ENSMUSG00000028464.16	Tpm2	chr4	-	43514710	43516003	43514710	43514861	43518229	43518299	778	0,0	16,12	0,3	9,5	1241	99	0.743128	1	0.0,0.0	0.0,0.046	-0.023
781	ENSMUSG00000020166.15	Cnot2	chr10	-	116549032	116549175	116549032	116549105	116580480	116580538	781	15,12	0,0	20,20	0,1	169	99	1	1	1.0,1.0	1.0,0.921	0.039
782	ENSMUSG00000020166.15	Cnot2	chr10	-	116549032	116549175	116549032	116549105	116581452	116581483	782	64,47	16,7	91,75	15,16	169	99	0.839972	1	0.701,0.797	0.78,0.733	-0.007
783	ENSMUSG00000009585.18	Apobec3	chr15	+	79897694	79897971	79897743	79897971	79895410	79895558	783	209139	1,3	159177	5,3	148	99	0.160786	0.781246	0.993,0.969	0.955,0.975	0.016
785	ENSMUSG00000022552.16	Sharpin	chr15	-	76347258	76347594	76347258	76347387	76347663	76347817	785	148108	0,1	147158	0,0	306	99	1	1	1.0,0.972	1.0,1.0	-0.014
786	ENSMUSG00000022552.16	Sharpin	chr15	-	76347663	76347807	76347663	76347789	76347895	76348004	786	15,4	14,4	13,12	8,2	117	99	0.0778503	0.564694	0.476,0.458	0.579,0.835	-0.24
787	ENSMUSG00000022552.16	Sharpin	chr15	-	76347663	76347817	76347663	76347789	76347895	76348004	787	143,88	14,4	115141	8,2	127	99	0.0713573	0.543142	0.888,0.945	0.918,0.982	-0.033
788	ENSMUSG00000022552.16	Sharpin	chr15	-	76347663	76347817	76347663	76347807	76347895	76348004	788	143,88	15,4	115141	13,12	109	99	0.582922	1	0.896,0.952	0.889,0.914	0.022
789	ENSMUSG00000022552.16	Sharpin	chr15	-	76348085	76348227	76348085	76348222	76348300	76348435	789	140103	11,2	144173	2,7	104	99	0.161862	0.782093	0.924,0.98	0.986,0.959	-0.02
790	ENSMUSG00000008035.12	Mid1ip1	chrX	+	10717983	10719690	10717986	10719690	10717389	10717704	790	96,68	233206	101,69	243221	102	99	0.903019	1	0.286,0.243	0.287,0.233	0.004
793	ENSMUSG00000057897.14	Camk2b	chr11	-	5982720	5982761	5982720	5982758	5988100	5988143	793	25,6	0,2	51,22	1,0	102	99	0.813864	1	1.0,0.744	0.98,1.0	-0.118
796	ENSMUSG00000034108.6	Ccs	chr19	-	4833340	4833518	4833340	4833447	4834172	4834310	796	245172	0,0	153220	0,1	170	99	1	1	1.0,1.0	1.0,0.992	0.004
797	ENSMUSG00000034108.6	Ccs	chr19	-	4833340	4833518	4833340	4833447	4834239	4834310	797	3,4	7,6	1,0	1,3	170	99	0.0100987	0.207053	0.2,0.28	0.368,0.0	0.056
799	ENSMUSG00000026455.14	Klhl12	chr1	+	134458427	134458666	134458465	134458666	134455530	134455665	799	2,1	5,9	3,1	10,14	137	99	0.933093	1	0.224,0.074	0.178,0.049	0.036
800	ENSMUSG00000026455.14	Klhl12	chr1	+	134488934	134489121	134489015	134489121	134487643	134487742	800	32,28	1,1	31,25	0,1	180	99	1	1	0.946,0.939	1.0,0.932	-0.024
801	ENSMUSG00000087651.3	1500009L16Rik	chr10	+	83759592	83759630	83759597	83759630	83737908	83737933	801	0,1	0,4	2,1	2,0	104	99	1	1	NA,0.192	0.488,1.0	-0.552
802	ENSMUSG00000087651.3	1500009L16Rik	chr10	+	83759592	83759630	83759597	83759630	83758133	83758213	802	83,38	14,1	70,62	4,7	104	99	0.389847	1	0.849,0.973	0.943,0.894	-0.007
807	ENSMUSG00000003573.15	Homer3	chr8	+	70291516	70291603	70291525	70291603	70291317	70291428	807	8,10	1,0	7,2	1,0	108	99	1	1	0.88,1.0	0.865,1.0	0.007
809	ENSMUSG00000026826.13	Nr4a2	chr2	-	57108560	57108739	57108560	57108618	57109062	57109265	809	9,13	16,4	13,17	3,1	220	99	0.00754554	0.174041	0.202,0.594	0.661,0.884	-0.374
810	ENSMUSG00000026826.13	Nr4a2	chr2	-	57111575	57112441	57111575	57112263	57112950	57113072	810	4,11	0,0	6,7	3,0	277	99	0.0299463	0.365016	1.0,1.0	0.417,1.0	0.291
812	ENSMUSG00000022710.17	Usp7	chr16	-	8698719	8698850	8698719	8698809	8699142	8699287	812	164155	1,0	163145	0,0	140	99	1	1	0.991,1.0	1.0,1.0	-0.004
813	ENSMUSG00000003644.17	Rps6ka1	chr4	-	133865360	133865431	133865360	133865398	133865762	133865905	813	570486	10,7	726698	9,6	132	99	0.268631	0.979729	0.977,0.981	0.984,0.989	-0.007
815	ENSMUSG00000039988.14	Ankrd13c	chr3	+	157972999	157975294	157975227	157975294	157972231	157972317	815	86,79	0,4	105105	3,4	2327	99	0.364741	1	1.0,0.457	0.598,0.528	0.166
816	ENSMUSG00000068040.10	Tm9sf4	chr2	+	153198349	153198433	153198353	153198433	153195489	153195565	816	421276	4,4	440323	4,3	103	99	0.830745	1	0.99,0.985	0.991,0.99	-0.003
817	ENSMUSG00000001911.16	Nfix	chr8	-	84726468	84726605	84726468	84726602	84727123	84727244	817	64,30	2,14	48,48	8,9	102	99	0.985513	1	0.969,0.675	0.853,0.838	-0.023
818	ENSMUSG00000027184.14	Caprin1	chr2	-	103773733	103773795	103773733	103773744	103775416	103775525	818	677508	2,0	765761	0,3	150	99	1	1	0.996,1.0	1.0,0.994	0.001
819	ENSMUSG00000018678.13	Sp2	chr11	-	96963364	96963444	96963364	96963441	96977620	96977711	819	8,8	30,31	13,5	32,25	102	99	0.734946	1	0.206,0.2	0.283,0.163	-0.02
820	ENSMUSG00000002741.9	Ykt6	chr11	+	5959296	5959379	5959303	5959379	5955692	5956004	820	251161	0,0	252291	1,2	106	99	1	1	1.0,1.0	0.996,0.993	0.006
822	ENSMUSG00000028357.13	Kif12	chr4	-	63166406	63166510	63166406	63166507	63166933	63167032	822	39,21	42,26	25,28	38,22	102	99	0.947622	1	0.474,0.439	0.39,0.553	-0.015
824	ENSMUSG00000021432.15	Slc35b3	chr13	-	38939874	38940045	38939874	38939972	38943058	38943166	824	1,3	95,64	0,1	99113	172	99	0.723488	1	0.006,0.026	0.0,0.005	0.013
828	ENSMUSG00000073468.12	Sft2d1	chr17	+	8321799	8323335	8323276	8323335	8320599	8320681	828	251139	1,0	198196	0,0	1576	99	1	1	0.94,1.0	1.0,1.0	-0.03
829	ENSMUSG00000007570.16	Fance	chr17	+	28318032	28318156	28318061	28318156	28317467	28317611	829	8,2	26,18	8,6	6,9	128	99	0.00749	0.174041	0.192,0.079	0.508,0.34	-0.289
830	ENSMUSG00000007570.16	Fance	chr17	+	28326093	28326567	28326151	28326567	28320789	28320856	830	2,5	10,5	2,3	5,12	157	99	0.661868	1	0.112,0.387	0.201,0.136	0.081
831	ENSMUSG00000028795.15	Ccdc28b	chr4	-	129620682	129620876	129620682	129620853	129620983	129621150	831	104,43	18,1	74,82	9,3	122	99	0.281613	0.994903	0.824,0.972	0.87,0.957	-0.016
833	ENSMUSG00000028048.11	Gba	chr3	+	89207783	89207987	89207823	89207987	89207226	89207451	833	1,0	192164	1,0	148199	139	99	1	1	0.004,0.0	0.005,0.0	-0.001
835	ENSMUSG00000038534.18	Osbpl7	chr11	+	97052485	97052611	97052526	97052611	97052224	97052376	835	88,86	1,3	96,84	2,2	140	99	0.939297	1	0.984,0.953	0.971,0.967	-0.001
836	ENSMUSG00000026110.15	Mgat4a	chr1	-	37466536	37466583	37466536	37466579	37490259	37490393	836	97105	4,5	126,78	15,2	103	99	0.121365	0.692095	0.959,0.953	0.89,0.974	0.024
837	ENSMUSG00000057363.12	Uxs1	chr1	-	43790463	43790644	43790463	43790550	43797244	43797305	837	49,51	0,0	66,84	1,0	193	99	1	1	1.0,1.0	0.971,1.0	0.014
838	ENSMUSG00000057363.12	Uxs1	chr1	-	43805625	43805689	43805625	43805674	43807349	43807377	838	12,17	51,40	19,19	50,45	114	99	0.452814	1	0.17,0.27	0.248,0.268	-0.038
840	ENSMUSG00000040272.14	Accs	chr2	-	93847916	93848189	93847916	93848186	93849764	93849939	840	3,2	1,0	1,3	0,4	102	99	0.0232325	0.312842	0.744,1.0	1.0,0.421	0.161
841	ENSMUSG00000072214.7	2021-09-05	chr16	-	18623320	18623453	18623320	18623417	18624110	18624212	841	17,13	338355	8,23	341500	135	99	0.59021	1	0.036,0.026	0.017,0.033	0.006
843	ENSMUSG00000027012.15	Dync1i2	chr2	+	71262647	71263303	71262650	71263303	71260821	71260947	843	193172	6,6	238247	2,2	102	99	0.0146052	0.255195	0.969,0.965	0.991,0.992	-0.025
844	ENSMUSG00000040350.16	Trim7	chr11	+	48845431	48845666	48845435	48845666	48838836	48838932	844	0,2	3,1	0,1	8,5	103	99	0.364045	1	0.0,0.658	0.0,0.161	0.248
846	ENSMUSG00000026999.14	Nup35	chr2	+	80655948	80657353	80657188	80657353	80654792	80654862	846	43,7	1,0	40,60	0,0	1339	99	1	1	0.761,1.0	1.0,1.0	-0.119
848	ENSMUSG00000029012.11	Orc5	chr5	-	22546397	22546598	22546397	22546504	22547923	22548016	848	44,30	2,0	50,42	1,7	193	99	0.02394	0.316848	0.919,1.0	0.962,0.755	0.101
849	ENSMUSG00000022884.15	Eif4a2	chr16	+	23108584	23108633	23108587	23108633	23107758	23107820	849	134,92	343249	106,64	321254	102	99	0.0878813	0.592614	0.275,0.264	0.243,0.197	0.05
850	ENSMUSG00000022884.15	Eif4a2	chr16	+	23108584	23108633	23108587	23108633	23107770	23107880	850	4,1	1,4	0,0	2,0	102	99	1	1	0.795,0.195	0.0,NA	0.495
851	ENSMUSG00000002985.16	Apoe	chr7	-	19698187	19698272	19698187	19698253	19699010	19699052	851	2,0	21,18	1,2	19,24	118	99	0.430314	1	0.074,0.0	0.042,0.065	-0.017
853	ENSMUSG00000030346.16	Rad51ap1	chr6	-	126927537	126927690	126927537	126927687	126928140	126928227	853	22,5	13,9	19,23	18,25	102	99	0.806746	1	0.622,0.35	0.506,0.472	-0.003
854	ENSMUSG00000020472.14	Zkscan17	chr11	-	59503383	59503810	59503383	59503763	59504147	59504254	854	22,15	2,1	20,26	3,2	146	99	0.568388	1	0.882,0.91	0.819,0.898	0.037
855	ENSMUSG00000020282.18	Rhbdf1	chr11	-	32214392	32214602	32214392	32214483	32214909	32215123	855	56,67	6,1	66,62	2,2	218	99	0.375492	1	0.809,0.968	0.937,0.934	-0.047
856	ENSMUSG00000009563.16	Tor2a	chr2	+	32758670	32758936	32758756	32758936	32757318	32757539	856	2,5	3,2	3,1	1,1	185	99	0.729188	1	0.263,0.572	0.616,0.349	-0.065
860	ENSMUSG00000064043.13	Trerf1	chr17	+	47353696	47353945	47353732	47353945	47348649	47348856	860	0,1	0,4	1,0	0,0	135	99	1	1	NA,0.155	1.0,NA	-0.845
861	ENSMUSG00000020415.16	Pttg1	chr11	-	43421106	43421265	43421106	43421257	43422892	43422986	861	223140	0,2	185226	1,2	107	99	1	1	1.0,0.985	0.994,0.991	0
862	ENSMUSG00000086968.8	4933431E20Rik	chr3	-	107894050	107894228	107894050	107894215	107894588	107894656	862	3,6	7,5	2,2	2,6	112	99	0.479363	1	0.275,0.515	0.469,0.228	0.047
863	ENSMUSG00000086968.8	4933431E20Rik	chr3	-	107894050	107894228	107894050	107894208	107894588	107895773	863	3,6	2,0	2,2	0,0	119	99	0.502285	1	0.555,1.0	1.0,1.0	-0.222
869	ENSMUSG00000052752.15	Traf7	chr17	-	24514712	24514866	24514712	24514829	24516504	24516596	869	3,6	127115	10,10	158121	136	99	0.0764613	0.560744	0.017,0.037	0.044,0.057	-0.024
870	ENSMUSG00000052752.15	Traf7	chr17	-	24516504	24516599	24516504	24516596	24518741	24518794	870	103,65	99,83	103,90	101,90	102	99	0.589891	1	0.502,0.432	0.497,0.493	-0.028
871	ENSMUSG00000052752.15	Traf7	chr17	-	24518741	24518799	24518741	24518794	24519130	24519246	871	147133	10,6	193164	10,8	104	99	0.784958	1	0.933,0.955	0.948,0.951	-0.006
880	ENSMUSG00000031907.9	Zfp90	chr8	+	106419420	106419610	106419514	106419610	106419070	106419197	880	3,2	6,2	2,1	4,6	193	99	0.276639	0.986591	0.204,0.339	0.204,0.079	0.13
884	ENSMUSG00000030741.15	Spns1	chr7	-	126373921	126374073	126373921	126373973	126374200	126374279	884	22,37	0,0	35,35	3,0	199	99	0.353611	1	1.0,1.0	0.853,1.0	0.074
885	ENSMUSG00000030741.15	Spns1	chr7	-	126373921	126374073	126373921	126373973	126375066	126375203	885	96,99	2,2	101144	2,0	199	99	0.259374	0.96537	0.96,0.961	0.962,1.0	-0.021
888	ENSMUSG00000020231.15	Dip2a	chr10	-	76279705	76279816	76279705	76279786	76279856	76279966	888	4,0	88,67	1,0	81,80	129	99	0.542962	1	0.034,0.0	0.009,0.0	0.013
889	ENSMUSG00000020231.15	Dip2a	chr10	-	76286361	76286488	76286361	76286442	76287312	76287449	889	0,3	55,37	3,1	62,49	145	99	0.769054	1	0.0,0.052	0.032,0.014	0.003
891	ENSMUSG00000052369.8	Tmem106c	chr15	+	97964787	97965030	97964839	97965030	97964228	97964335	891	0,3	29,38	0,0	35,55	151	99	0.43017	1	0.0,0.049	0.0,0.0	0.025
892	ENSMUSG00000052369.8	Tmem106c	chr15	+	97966068	97966310	97966246	97966310	97964839	97965030	892	0,1	62,42	2,0	53,43	277	99	1	1	0.0,0.008	0.013,0.0	-0.002
893	ENSMUSG00000035125.10	Gcfc2	chr6	+	81944320	81944520	81944406	81944520	81943428	81943541	893	12,11	4,4	5,11	1,6	185	99	0.887279	1	0.616,0.595	0.728,0.495	-0.006
896	ENSMUSG00000035545.13	Leng8	chr7	+	4143258	4143697	4143418	4143697	4142833	4143037	896	54,35	122107	56,20	167,44	259	99	0.770734	1	0.145,0.111	0.114,0.148	-0.003
897	ENSMUSG00000022377.16	Asap1	chr15	-	64173217	64173292	64173217	64173286	64191483	64191629	897	12,13	1,2	18,14	0,0	105	99	0.396481	1	0.919,0.86	1.0,1.0	-0.111
898	ENSMUSG00000030556.13	Lrrc28	chr7	-	67559857	67560064	67559857	67559969	67617992	67618130	898	4,4	12,1	6,5	11,7	194	99	0.795277	1	0.145,0.671	0.218,0.267	0.166
899	ENSMUSG00000054693.14	Adam10	chr9	+	70766871	70767055	70766897	70767055	70765951	70766102	899	162135	5,3	222151	7,1	125	99	0.753678	1	0.962,0.973	0.962,0.992	-0.009
901	ENSMUSG00000020153.14	Ndufs7	chr10	+	80253073	80253157	80253078	80253157	80252396	80252433	901	679638	10,1	701781	7,8	104	99	0.924634	1	0.985,0.998	0.99,0.989	0.002
904	ENSMUSG00000028484.16	Psip1	chr4	-	83461870	83462473	83461870	83462174	83463594	83463713	904	12,9	1,1	23,14	0,0	398	99	0.0510825	0.451844	0.749,0.691	1.0,1.0	-0.28
905	ENSMUSG00000028484.16	Psip1	chr4	-	83461870	83462553	83461870	83462174	83463594	83463713	905	0,3	1,1	6,0	0,0	478	99	1	1	0.0,0.383	1.0,NA	-0.808
906	ENSMUSG00000028484.16	Psip1	chr4	-	83461870	83462553	83461870	83462473	83463594	83463713	906	0,3	12,9	6,0	23,14	179	99	0.502299	1	0.0,0.156	0.126,0.0	0.015
907	ENSMUSG00000026821.16	Ralgds	chr2	+	28542854	28542950	28542890	28542950	28542289	28542483	907	112104	23,15	117134	28,24	135	99	0.49076	1	0.781,0.836	0.754,0.804	0.029
908	ENSMUSG00000026821.16	Ralgds	chr2	+	28543553	28543747	28543638	28543747	28542890	28542950	908	114106	4,3	146167	0,0	184	99	0.00895125	0.189669	0.939,0.95	1.0,1.0	-0.056
912	ENSMUSG00000025872.5	Thoc3	chr13	-	54466179	54466455	54466179	54466384	54467825	54467982	912	5,3	95,48	8,7	90105	170	99	0.375675	1	0.03,0.035	0.049,0.037	-0.01
913	ENSMUSG00000030428.16	Ttyh1	chr7	+	4133074	4133738	4133662	4133738	4131290	4131383	913	31,25	0,0	18,29	0,2	687	99	0.684959	1	1.0,1.0	1.0,0.676	0.162
915	ENSMUSG00000007880.16	Arid1a	chr4	-	133687203	133687379	133687203	133687376	133687537	133687670	915	7,6	69,50	4,3	80,47	102	99	0.122582	0.696218	0.09,0.104	0.046,0.058	0.045
918	ENSMUSG00000000823.16	Zfp512b	chr2	-	181587980	181588103	181587980	181588079	181588213	181588306	918	0,0	20,13	5,1	36,19	123	99	0.00903696	0.189669	0.0,0.0	0.101,0.041	-0.071
919	ENSMUSG00000028382.15	Ptbp3	chr4	-	59485606	59485746	59485606	59485731	59488110	59488188	919	201175	4,5	273188	8,1	114	99	0.714877	1	0.978,0.968	0.967,0.994	-0.007
921	ENSMUSG00000024914.16	Drap1	chr19	-	5423559	5423674	5423559	5423653	5423771	5423891	921	59,42	453308	46,69	403517	120	99	0.729738	1	0.097,0.101	0.086,0.099	0.007
926	ENSMUSG00000004562.16	Arhgef40	chr14	+	52004599	52004742	52004611	52004742	52003972	52004116	926	1,0	34,24	0,0	21,16	111	99	1	1	0.026,0.0	0.0,0.0	0.013
927	ENSMUSG00000004562.16	Arhgef40	chr14	+	52004878	52005035	52004988	52005035	52004611	52004742	927	10,5	22,11	8,0	13,14	209	99	0.276921	0.986591	0.177,0.177	0.226,0.0	0.064
928	ENSMUSG00000004562.16	Arhgef40	chr14	+	52005158	52005623	52005340	52005623	52004988	52005035	928	10,5	26,10	1,2	15,7	281	99	0.0200835	0.28381	0.119,0.15	0.023,0.091	0.078
929	ENSMUSG00000021666.16	Gfm2	chr13	+	97145646	97145704	97145652	97145704	97143007	97143092	929	46,38	1,1	48,62	0,4	105	99	0.383104	1	0.977,0.973	1.0,0.936	0.007
930	ENSMUSG00000072501.5	Phf20l1	chr15	+	66595102	66595199	66595114	66595199	66594806	66594978	930	0,0	36,12	1,0	40,32	111	99	1	1	0.0,0.0	0.022,0.0	-0.011
931	ENSMUSG00000072501.5	Phf20l1	chr15	+	66597664	66597754	66597676	66597754	66597358	66597447	931	13,0	14,10	4,8	4,5	111	99	0.0572882	0.483893	0.453,0.0	0.471,0.588	-0.303
932	ENSMUSG00000072501.5	Phf20l1	chr15	+	66604776	66604905	66604779	66604905	66604026	66604240	932	11,8	18,21	22,5	24,11	102	99	0.326284	1	0.372,0.27	0.471,0.306	-0.067
933	ENSMUSG00000018567.14	Gabarap	chr11	+	69992581	69992700	69992675	69992700	69992364	69992443	933	28552019	3,0	25813400	0,0	193	99	1	1	0.998,1.0	1.0,1.0	-0.001
937	ENSMUSG00000034165.16	Ccnd3	chr17	+	47593608	47593852	47593644	47593852	47578708	47578792	937	0,1	2,0	0,0	1,0	135	99	1	1	0.0,1.0	0.0,NA	0.5
938	ENSMUSG00000034165.16	Ccnd3	chr17	+	47593608	47593852	47593653	47593852	47578708	47578792	938	0,1	0,2	0,0	2,0	144	99	1	1	NA,0.256	0.0,NA	0.256
939	ENSMUSG00000034165.16	Ccnd3	chr17	+	47593644	47593852	47593653	47593852	47578708	47578792	939	2,0	0,2	1,0	2,0	108	99	1	1	1.0,0.0	0.314,NA	0.186
940	ENSMUSG00000026197.12	Zfand2b	chr1	+	75168830	75168906	75168833	75168906	75168645	75168707	940	67,72	23,23	71,84	22,34	102	99	0.72729	1	0.739,0.752	0.758,0.706	0.014
943	ENSMUSG00000052736.15	Klrc2	chr6	-	129658665	129658841	129658665	129658817	129659304	129659379	943	0,0	1,0	0,2	0,0	123	99	1	1	0.0,NA	NA,1.0	-1
946	ENSMUSG00000026049.11	Tex30	chr1	-	44099847	44100001	44099847	44099935	44101899	44101957	946	9,15	0,0	14,19	0,1	165	99	1	1	1.0,1.0	1.0,0.919	0.04
949	ENSMUSG00000029290.12	Zfp326	chr5	+	105888433	105888839	105888700	105888839	105886316	105886428	949	37,29	7,4	29,36	0,7	366	99	0.236506	0.925616	0.588,0.662	1.0,0.582	-0.166
952	ENSMUSG00000059995.12	Atxn7l3	chr11	-	102293066	102293152	102293066	102293095	102293275	102293321	952	9,9	108124	5,10	109,87	156	99	0.978825	1	0.05,0.044	0.028,0.068	-0.001
953	ENSMUSG00000059995.12	Atxn7l3	chr11	-	102293275	102293342	102293275	102293321	102293645	102293668	953	38,23	86,97	21,26	107,74	120	99	0.361837	1	0.267,0.164	0.139,0.225	0.034
954	ENSMUSG00000041763.14	Tpp2	chr1	+	43972529	43972687	43972555	43972687	43971563	43971732	954	44,65	0,0	84,72	2,0	125	99	1	1	1.0,1.0	0.971,1.0	0.014
955	ENSMUSG00000041763.14	Tpp2	chr1	+	43983071	43983316	43983237	43983316	43981729	43981867	955	90,63	2,2	111112	0,0	265	99	0.177029	0.81232	0.944,0.922	1.0,1.0	-0.067
956	ENSMUSG00000074182.8	Znhit6	chr3	+	145578220	145578358	145578251	145578358	145576850	145576996	956	0,0	1,0	0,1	0,0	130	99	1	1	0.0,NA	NA,1.0	-1
959	ENSMUSG00000042508.16	Dmtf1	chr5	-	9121781	9122461	9121781	9121937	9124441	9124527	959	1,0	29,28	0,0	62,34	623	99	1	1	0.005,0.0	0.0,0.0	0.003
960	ENSMUSG00000042508.16	Dmtf1	chr5	-	9126539	9126749	9126539	9126643	9127956	9128108	960	16,18	0,0	22,8	0,2	205	99	0.691092	1	1.0,1.0	1.0,0.659	0.17
961	ENSMUSG00000042508.16	Dmtf1	chr5	-	9126539	9126802	9126539	9126643	9127956	9128108	961	3,6	0,0	2,1	0,2	258	99	0.104021	0.643922	1.0,1.0	1.0,0.161	0.419
962	ENSMUSG00000042508.16	Dmtf1	chr5	-	9126539	9126802	9126539	9126749	9127956	9128108	962	3,6	16,18	2,1	22,8	152	99	0.0690268	0.531406	0.109,0.178	0.056,0.075	0.078
963	ENSMUSG00000042508.16	Dmtf1	chr5	-	9130367	9130652	9130367	9130477	9131275	9131308	963	1,0	26,43	5,0	40,24	274	99	0.48646	1	0.014,0.0	0.043,0.0	-0.014
966	ENSMUSG00000060586.11	H2-Eb1	chr17	+	34314915	34315153	34315042	34315153	34314169	34314451	966	8,7	11591219	6,8	8901917	226	99	1	1	0.003,0.003	0.003,0.002	0.001
967	ENSMUSG00000053877.12	Srcap	chr7	+	127529134	127529224	127529137	127529224	127528395	127528489	967	7,5	17,17	20,13	20,17	102	99	0.0167371	0.262684	0.286,0.222	0.493,0.426	-0.206
969	ENSMUSG00000037989.15	Wnk2	chr13	-	49057611	49057700	49057611	49057697	49060350	49060426	969	16,14	0,1	16,12	1,1	102	99	1	1	1.0,0.931	0.94,0.921	0.035
970	ENSMUSG00000037989.15	Wnk2	chr13	-	49078058	49078250	49078058	49078214	49078670	49078826	970	9,9	0,0	16,14	1,1	135	99	0.520896	1	1.0,1.0	0.921,0.911	0.084
971	ENSMUSG00000021481.11	Zfp346	chr13	+	55122281	55122515	55122329	55122515	55115479	55115624	971	8,2	8,15	1,2	8,4	147	99	0.22562	0.917747	0.402,0.082	0.078,0.252	0.077
972	ENSMUSG00000020196.10	Cabin1	chr10	-	75725258	75725404	75725258	75725385	75725548	75725755	972	33,42	0,1	53,39	1,2	118	99	0.528293	1	1.0,0.972	0.978,0.942	0.026
973	ENSMUSG00000020196.10	Cabin1	chr10	-	75725548	75725755	75725548	75725681	75726857	75727019	973	27,25	2,2	44,33	2,4	173	99	0.747628	1	0.885,0.877	0.926,0.825	0.006
976	ENSMUSG00000021504.14	B4galt7	chr13	+	55604019	55604382	55604119	55604382	55600064	55600192	976	44,39	6,5	45,53	4,0	199	99	0.0211794	0.294601	0.785,0.795	0.848,1.0	-0.134
977	ENSMUSG00000051736.8	Fam229b	chr10	-	39122176	39122335	39122176	39122332	39132246	39132378	977	1,1	0,1	9,2	1,0	102	99	1	1	1.0,0.493	0.897,1.0	-0.202
979	ENSMUSG00000000738.18	Spg7	chr8	+	123090074	123090234	123090123	123090234	123088944	123089047	979	4,4	255201	3,7	214235	148	99	0.62786	1	0.01,0.013	0.009,0.02	-0.003
980	ENSMUSG00000038671.15	Arfrp1	chr2	-	181364013	181364195	181364013	181364096	181364310	181364398	980	13,10	88,57	4,2	71120	198	99	8.35473e-05	0.0118537	0.069,0.081	0.027,0.008	0.058
982	ENSMUSG00000021240.6	Abcd4	chr12	-	84612324	84612450	84612324	84612445	84612779	84612896	982	22,16	0,0	27,16	0,2	104	99	0.837731	1	1.0,1.0	1.0,0.884	0.058
987	ENSMUSG00000021240.6	Abcd4	chr12	-	84612324	84612896	84612324	84612450	84613904	84614044	987	55,25	1,0	51,22	1,3	545	99	1	1	0.909,1.0	0.903,0.571	0.218
989	ENSMUSG00000057230.14	Aak1	chr6	+	86963992	86964225	86963995	86964225	86956258	86956572	989	2,0	0,1	7,4	2,1	102	99	0.165073	0.784871	1.0,0.0	0.773,0.795	-0.284
990	ENSMUSG00000031570.17	Plpp5	chr8	+	25722429	25722600	25722471	25722600	25721661	25721786	990	98,76	4,2	85,99	5,0	141	99	0.673007	1	0.945,0.964	0.923,1.0	-0.007
991	ENSMUSG00000027589.14	Pcmtd2	chr2	+	181851581	181851709	181851585	181851709	181846467	181846639	991	2,2	62,54	1,1	68,44	103	99	0.377798	1	0.03,0.034	0.014,0.021	0.014
992	ENSMUSG00000010476.14	Ebf3	chr7	-	137198491	137198689	137198491	137198581	137199093	137199282	992	0,1	1,0	0,4	0,1	207	99	1	1	0.0,1.0	NA,0.657	-0.157
993	ENSMUSG00000021704.8	Mtx3	chr13	+	92846817	92846953	92846860	92846953	92845620	92845697	993	0,0	16,7	1,0	27,7	142	99	1	1	0.0,0.0	0.025,0.0	-0.013
994	ENSMUSG00000013495.15	Tmem175	chr5	+	108638236	108638490	108638272	108638490	108629831	108629900	994	21,8	0,2	21,13	3,0	135	99	0.412511	1	1.0,0.746	0.837,1.0	-0.045
995	ENSMUSG00000026082.11	Rev1	chr1	-	38074314	38075023	38074314	38074443	38079289	38079398	995	1,4	6,1	3,2	1,9	679	99	0.82087	1	0.024,0.368	0.304,0.031	0.029
996	ENSMUSG00000026082.11	Rev1	chr1	-	38079289	38079398	38079289	38079395	38083703	38083820	996	5,3	0,4	2,9	1,0	102	99	0.0334657	0.387365	1.0,0.421	0.66,1.0	-0.12
997	ENSMUSG00000021189.11	Atxn3	chr12	-	101948003	101948048	101948003	101948045	101948274	101948439	997	18,26	3,7	36,18	8,3	102	99	0.866378	1	0.853,0.783	0.814,0.853	-0.015
998	ENSMUSG00000001248.15	Gramd1a	chr7	-	31142550	31142654	31142550	31142575	31142803	31142888	998	65,40	0,1	34,33	1,0	178	99	1	1	1.0,0.957	0.95,1.0	0.003
999	ENSMUSG00000044433.16	Camsap3	chr8	+	3602367	3602425	3602370	3602425	3602185	3602279	999	79,61	110,79	87,77	140114	102	99	0.446528	1	0.411,0.428	0.376,0.396	0.033
1000	ENSMUSG00000044433.16	Camsap3	chr8	+	3603605	3605076	3604853	3605076	3603431	3603501	1000	193186	0,1	178162	2,0	1347	99	1	1	1.0,0.932	0.867,1.0	0.032
1001	ENSMUSG00000036023.6	Parp2	chr14	+	50814869	50816299	50816196	50816299	50811775	50811826	1001	100,65	0,4	89,61	0,0	1426	99	0.0057459	0.149858	1.0,0.53	1.0,1.0	-0.235
1007	ENSMUSG00000016477.18	E2f3	chr13	-	29918575	29918795	29918575	29918777	29920113	29920225	1007	5,14	7,0	7,8	8,5	117	99	0.154892	0.775165	0.377,1.0	0.425,0.575	0.189
1008	ENSMUSG00000033055.12	Ankrd54	chr15	-	79057954	79058053	79057954	79058048	79061163	79061211	1008	37,52	1,3	49,60	3,3	104	99	0.599113	1	0.972,0.943	0.94,0.95	0.013
1010	ENSMUSG00000029032.12	Arhgef16	chr4	-	154282515	154282912	154282515	154282645	154284984	154285145	1010	264275	0,0	306292	1,0	366	99	1	1	1.0,1.0	0.988,1.0	0.006
1011	ENSMUSG00000000915.15	Hip1r	chr5	+	123996475	123996581	123996519	123996581	123996230	123996371	1011	1,1	114104	3,0	94,96	143	99	1	1	0.006,0.007	0.022,0.0	-0.004
1012	ENSMUSG00000037134.17	Prmt9	chr8	+	77562413	77562516	77562448	77562516	77560806	77560974	1012	36,11	2,0	22,25	1,0	134	99	1	1	0.93,1.0	0.942,1.0	-0.006
1015	ENSMUSG00000043923.8	Ccdc84	chr9	-	44412916	44413043	44412916	44413022	44413136	44413201	1015	6,1	49,26	4,3	29,18	120	99	0.501473	1	0.092,0.031	0.102,0.121	-0.05
1016	ENSMUSG00000021282.17	Eif5	chr12	+	111539407	111539687	111539546	111539687	111538354	111538548	1016	115119	0,0	142146	1,3	238	99	0.786918	1	1.0,1.0	0.983,0.953	0.032
1017	ENSMUSG00000020263.14	Appl2	chr10	-	83621711	83621753	83621711	83621750	83624618	83624706	1017	245171	3,5	311110	4,3	102	99	0.778929	1	0.988,0.971	0.987,0.973	0
1018	ENSMUSG00000028821.8	Syf2	chr4	+	134934931	134935464	134935373	134935464	134934455	134934581	1018	199151	0,0	175273	1,0	541	99	1	1	1.0,1.0	0.97,1.0	0.015
1025	ENSMUSG00000026977.17	2021-03-07	chr2	+	60233898	60234997	60233933	60234997	60232199	60232367	1025	93,68	7,5	101,88	5,0	134	99	0.0292088	0.35849	0.908,0.909	0.937,1.0	-0.06
1031	ENSMUSG00000023007.15	Prpf40b	chr15	+	99315111	99315286	99315190	99315286	99314842	99314980	1031	2,0	19,8	1,0	11,15	178	99	1	1	0.055,0.0	0.048,0.0	0.003
1032	ENSMUSG00000023007.15	Prpf40b	chr15	+	99315479	99315569	99315482	99315569	99315190	99315286	1032	13,4	25,14	13,3	11,17	102	99	0.766606	1	0.335,0.217	0.534,0.146	-0.064
1033	ENSMUSG00000023007.15	Prpf40b	chr15	+	99315722	99315900	99315834	99315900	99315479	99315581	1033	8,6	0,0	5,7	0,1	211	99	1	1	1.0,1.0	1.0,0.767	0.117
1035	ENSMUSG00000034586.14	Hid1	chr11	-	115359694	115359811	115359694	115359808	115360321	115360492	1035	34,30	73,68	31,43	96109	102	99	0.312112	1	0.311,0.3	0.239,0.277	0.047
1036	ENSMUSG00000026153.15	Fam135a	chr1	-	24028199	24030528	24028199	24029940	24030741	24030896	1036	3,1	20,16	5,1	32,33	687	99	0.819456	1	0.021,0.009	0.022,0.004	0.002
1037	ENSMUSG00000026153.15	Fam135a	chr1	-	24028199	24030528	24028199	24029940	24032662	24032736	1037	9,1	7,6	9,1	8,3	687	99	0.902688	1	0.156,0.023	0.14,0.046	-0.004
1043	ENSMUSG00000078517.12	Emc1	chr4	+	139364922	139365394	139365194	139365394	139363656	139363779	1043	1,0	16,22	0,0	31,12	371	99	1	1	0.016,0.0	0.0,0.0	0.008
1046	ENSMUSG00000052423.14	B4galt3	chr1	+	171271706	171272001	171271827	171272001	171271202	171271373	1046	64,40	17,17	69,86	10,15	220	99	0.0236874	0.315862	0.629,0.514	0.756,0.721	-0.167
1047	ENSMUSG00000052423.14	B4galt3	chr1	+	171271706	171272001	171271909	171272001	171271202	171271373	1047	69,44	0,0	74,88	2,1	302	99	0.42902	1	1.0,1.0	0.924,0.966	0.055
1048	ENSMUSG00000052423.14	B4galt3	chr1	+	171271827	171272001	171271909	171272001	171271202	171271373	1048	22,21	0,0	15,17	2,1	181	99	0.175794	0.811901	1.0,1.0	0.804,0.903	0.146
1050	ENSMUSG00000002625.10	Akap8l	chr17	-	32333905	32334045	32333905	32333980	32334587	32334696	1050	13,9	0,0	7,7	1,0	164	99	1	1	1.0,1.0	0.809,1.0	0.095
1051	ENSMUSG00000066705.7	Fxyd6	chr9	+	45390633	45390672	45390636	45390672	45389987	45390047	1051	2,2	2,1	0,2	0,1	102	99	1	1	0.493,0.66	NA,0.66	-0.084
1052	ENSMUSG00000070390.12	Nlrp1b	chr11	-	71172064	71172395	71172064	71172235	71172958	71173129	1052	2,4	6,8	2,9	15,8	259	99	0.724722	1	0.113,0.16	0.048,0.301	-0.038
1054	ENSMUSG00000034867.16	Ankrd27	chr7	+	35601489	35601646	35601505	35601646	35600314	35600425	1054	18,33	0,0	27,28	0,2	115	99	0.424903	1	1.0,1.0	1.0,0.923	0.038
1055	ENSMUSG00000020721.16	Helz	chr11	+	107627349	107627454	107627352	107627454	107626534	107626714	1055	6,1	5,7	5,2	18,15	102	99	0.292181	1	0.538,0.122	0.212,0.115	0.167
1056	ENSMUSG00000039242.10	B3galnt2	chr13	+	13991368	13991552	13991409	13991552	13990788	13990867	1056	28,19	14,4	30,38	3,5	140	99	0.0159388	0.259334	0.586,0.771	0.876,0.843	-0.181
1057	ENSMUSG00000004393.10	Ddx56	chr11	-	6266810	6266971	6266810	6266917	6267417	6267579	1057	89,70	1,0	50,73	4,12	153	99	1.29992e-06	0.000384236	0.983,1.0	0.89,0.797	0.148
1058	ENSMUSG00000042032.13	Mat2b	chr11	-	40685226	40685341	40685226	40685313	40687600	40687795	1058	292213	31,16	324269	34,38	127	99	0.19817	0.862467	0.88,0.912	0.881,0.847	0.032
1059	ENSMUSG00000032504.15	Pdcd6ip	chr9	-	113685306	113685438	113685306	113685423	113687624	113687725	1059	1,3	304360	4,0	408389	114	99	1	1	0.003,0.007	0.008,0.0	0.001
1061	ENSMUSG00000037773.14	Pced1a	chr2	-	130422224	130422704	130422224	130422375	130422812	130422892	1061	6,5	3,0	9,12	0,0	428	99	0.0136458	0.247051	0.316,1.0	1.0,1.0	-0.342
1062	ENSMUSG00000031400.10	G6pdx	chrX	-	74412318	74412480	74412318	74412477	74413863	74414081	1062	3,1	188115	1,2	169245	102	99	1	1	0.015,0.008	0.006,0.008	0.004
1063	ENSMUSG00000024073.16	Birc6	chr17	+	74594321	74594453	74594363	74594453	74593088	74593249	1063	1,1	4,3	4,1	10,10	141	99	0.352859	1	0.149,0.19	0.219,0.066	0.027
1064	ENSMUSG00000024073.16	Birc6	chr17	+	74613376	74613596	74613394	74613596	74611998	74612345	1064	16,1	1,3	14,8	7,1	117	99	0.961401	1	0.931,0.22	0.629,0.871	-0.174
1066	ENSMUSG00000018474.18	Chd3	chr11	-	69361048	69361242	69361048	69361224	69361384	69361535	1066	6,11	32,31	12,9	36,18	117	99	0.333391	1	0.137,0.231	0.22,0.297	-0.075
1067	ENSMUSG00000018474.18	Chd3	chr11	-	69361384	69361535	69361384	69361523	69361670	69361721	1067	38,33	1,2	47,14	0,4	111	99	0.683355	1	0.971,0.936	1.0,0.757	0.075
1068	ENSMUSG00000024985.20	Tcf7l2	chr19	+	55917338	55917479	55917353	55917479	55912558	55912645	1068	28,21	69,52	41,26	108,85	114	99	0.537784	1	0.261,0.26	0.248,0.21	0.032
1070	ENSMUSG00000025085.16	Ablim1	chr19	-	57041914	57041975	57041914	57041971	57042996	57043061	1070	115151	3,1	126149	5,6	103	99	0.04264	0.423653	0.974,0.993	0.96,0.96	0.024
1071	ENSMUSG00000025085.16	Ablim1	chr19	-	57046924	57047071	57046924	57047065	57049461	57049509	1071	46,54	42,69	77,38	66,78	105	99	0.583357	1	0.508,0.425	0.524,0.315	0.047
1072	ENSMUSG00000027678.17	Ncoa3	chr2	+	166068328	166068548	166068331	166068548	166067561	166067645	1072	32,31	41,12	36,19	18,31	102	99	0.708953	1	0.431,0.715	0.66,0.373	0.056
1074	ENSMUSG00000040774.15	Cept1	chr3	-	106539189	106539603	106539189	106539596	106547679	106547802	1074	171163	0,6	236179	0,0	106	99	0.916636	1	1.0,0.962	1.0,1.0	-0.019
1075	ENSMUSG00000032855.6	Pkd1	chr17	+	24591014	24591217	24591174	24591217	24587927	24588021	1075	9,7	1,0	9,2	0,0	259	99	1	1	0.775,1.0	1.0,1.0	-0.113
1076	ENSMUSG00000032855.6	Pkd1	chr17	+	24591014	24591217	24591174	24591217	24590818	24590937	1076	18,22	0,0	23,19	2,2	259	99	0.00364219	0.112338	1.0,1.0	0.815,0.784	0.201
1078	ENSMUSG00000056153.15	Socs6	chr18	-	88886991	88887065	88886991	88887052	88887208	88887333	1078	8,17	4,0	12,15	2,3	112	99	0.778114	1	0.639,1.0	0.841,0.815	-0.008
1079	ENSMUSG00000034786.17	Gpsm3	chr17	+	34590741	34590941	34590779	34590941	34590460	34590563	1079	5,15	0,3	5,4	2,2	137	99	0.144551	0.762979	1.0,0.783	0.644,0.591	0.274
1080	ENSMUSG00000025280.8	Polr3a	chr14	-	24469264	24469443	24469264	24469429	24470533	24470672	1080	2,3	30,16	2,1	14,24	113	99	0.500268	1	0.055,0.141	0.111,0.035	0.025
1081	ENSMUSG00000036977.8	Anapc10	chr8	+	79713104	79713279	79713152	79713279	79711819	79711844	1081	7,4	4,5	1,2	4,8	147	99	0.0130231	0.241848	0.541,0.35	0.144,0.144	0.301
1082	ENSMUSG00000036977.8	Anapc10	chr8	+	79713104	79713279	79713152	79713279	79711850	79711974	1082	2,3	10,20	2,7	9,10	147	99	0.113089	0.67303	0.119,0.092	0.13,0.32	-0.12
1085	ENSMUSG00000059834.12	Sclt1	chr3	-	41730860	41730919	41730860	41730914	41734167	41734235	1085	29,9	2,0	10,10	1,0	104	99	0.525602	1	0.932,1.0	0.905,1.0	0.013
1086	ENSMUSG00000022792.16	Yars2	chr16	+	16306462	16306618	16306497	16306618	16304535	16304703	1086	70,49	5,9	61,76	20,13	134	99	0.0441864	0.432953	0.912,0.801	0.693,0.812	0.104
1087	ENSMUSG00000036022.15	Fam122b	chrX	-	53258956	53259021	53258956	53259018	53259840	53259926	1087	1,3	17,8	5,7	13,12	102	99	0.0457417	0.43732	0.054,0.267	0.272,0.362	-0.157
1088	ENSMUSG00000029149.14	Krtcap3	chr5	+	31253093	31253197	31253097	31253197	31252894	31253002	1088	152130	71,67	143193	63,65	103	99	0.163377	0.782093	0.673,0.651	0.686,0.741	-0.051
1089	ENSMUSG00000069539.11	Scyl2	chr10	-	89645461	89645557	89645461	89645554	89645676	89645743	1089	46,32	39,48	33,43	30,34	102	99	0.311742	1	0.534,0.393	0.516,0.551	-0.07
1090	ENSMUSG00000021374.10	Nup153	chr13	-	46700988	46701087	46700988	46701081	46701603	46701738	1090	62,28	3,1	50,31	0,2	105	99	0.269341	0.980855	0.951,0.964	1.0,0.936	-0.01
1091	ENSMUSG00000041740.16	Rnf10	chr5	-	115241769	115242061	115241769	115242058	115242392	115242551	1091	494411	71,38	506483	64,72	102	99	0.394273	1	0.871,0.913	0.885,0.867	0.016
1092	ENSMUSG00000041740.16	Rnf10	chr5	-	115248914	115249173	115248914	115249170	115249396	115249522	1092	51,35	461311	54,41	412437	102	99	1	1	0.097,0.098	0.113,0.083	-0.001
1094	ENSMUSG00000038119.15	Cdon	chr9	+	35452660	35452933	35452872	35452933	35452044	35452177	1094	11,7	0,0	15,8	2,1	311	99	0.00656438	0.159478	1.0,1.0	0.705,0.718	0.288
1095	ENSMUSG00000015165.16	Hnrnpl	chr7	+	28818460	28818924	28818643	28818924	28815279	28815352	1095	597392	1,0	529608	0,0	282	99	1	1	0.995,1.0	1.0,1.0	-0.002
1099	ENSMUSG00000006920.14	Ezh1	chr11	-	101217242	101217368	101217242	101217363	101218653	101218720	1099	4,11	34,33	7,11	47,39	104	99	0.920946	1	0.101,0.241	0.124,0.212	0.003
1100	ENSMUSG00000063179.13	Pstk	chr7	+	131384499	131384593	131384510	131384593	131383924	131384000	1100	52,28	1,0	65,62	0,0	110	99	1	1	0.979,1.0	1.0,1.0	-0.01
1101	ENSMUSG00000061559.15	Wdr61	chr9	-	54730633	54730661	54730633	54730656	54731386	54731437	1101	238177	10,14	214233	12,12	104	99	0.814213	1	0.958,0.923	0.944,0.949	-0.006
1103	ENSMUSG00000090841.2	Myl6	chr10	-	128492228	128492535	128492228	128492402	128493538	128493566	1103	20,9	26,15	11,10	22,32	232	99	0.0970438	0.621556	0.247,0.204	0.176,0.118	0.078
1104	ENSMUSG00000090841.2	Myl6	chr10	-	128492601	128492745	128492601	128492709	128493538	128493566	1104	72905969	63,58	70948844	54,82	135	99	0.693617	1	0.988,0.987	0.99,0.988	-0.001
1105	ENSMUSG00000030067.17	Foxp1	chr6	-	98945346	98945426	98945346	98945423	98945533	98945735	1105	87,67	20,21	101,73	28,27	102	99	0.479221	1	0.809,0.756	0.778,0.724	0.031
1106	ENSMUSG00000030067.17	Foxp1	chr6	-	99009903	99010057	99009903	99010054	99015423	99015510	1106	66,63	7,2	66,67	5,3	102	99	0.797207	1	0.901,0.968	0.928,0.956	-0.007
1107	ENSMUSG00000030067.17	Foxp1	chr6	-	99015423	99015513	99015423	99015510	99016527	99016665	1107	39,26	9,5	63,38	6,15	102	99	0.902817	1	0.808,0.835	0.911,0.711	0.011
1108	ENSMUSG00000030067.17	Foxp1	chr6	-	99075853	99076045	99075853	99075949	99162838	99163018	1108	17,31	4,2	15,27	2,0	195	99	0.0456897	0.43732	0.683,0.887	0.792,1.0	-0.111
1109	ENSMUSG00000024941.9	Scyl1	chr19	-	5759270	5759342	5759270	5759339	5759664	5759804	1109	190172	16,12	201128	14,9	102	99	0.716486	1	0.92,0.933	0.933,0.932	-0.006
1110	ENSMUSG00000024941.9	Scyl1	chr19	-	5759664	5759804	5759664	5759753	5759980	5760145	1110	164167	15,7	190160	4,2	150	99	0.000720609	0.0416035	0.878,0.94	0.969,0.981	-0.066
1111	ENSMUSG00000024941.9	Scyl1	chr19	-	5759980	5760145	5759980	5760047	5760532	5760608	1111	250167	1,0	216204	0,0	197	99	1	1	0.992,1.0	1.0,1.0	-0.004
1112	ENSMUSG00000026121.13	Sema4c	chr1	-	36555931	36556080	36555931	36556077	36558015	36558349	1112	2,2	3,1	2,1	1,3	102	99	0.679961	1	0.393,0.66	0.66,0.244	0.074
1113	ENSMUSG00000041870.16	Ankrd13a	chr5	+	114797852	114797914	114797854	114797914	114796833	114796915	1113	418411	9,4	427476	8,12	101	99	0.31006	1	0.979,0.99	0.981,0.975	0.006
1114	ENSMUSG00000041870.16	Ankrd13a	chr5	+	114798517	114798651	114798520	114798651	114797852	114797914	1114	67,47	411350	60,82	412386	102	99	0.296489	1	0.137,0.115	0.124,0.171	-0.022
1115	ENSMUSG00000003545.3	Fosb	chr7	-	19307119	19307440	19307119	19307323	19309305	19310046	1115	319346	8,2	266305	2,5	216	99	0.684756	1	0.948,0.988	0.984,0.965	-0.006
1116	ENSMUSG00000041570.14	Camsap2	chr1	-	136274800	136274900	136274800	136274873	136276537	136276758	1116	0,0	9,2	1,0	3,1	126	99	1	1	0.0,0.0	0.208,0.0	-0.104
1117	ENSMUSG00000110195.1	Pde2a	chr7	+	101503286	101503410	101503298	101503410	101502811	101502942	1117	22,11	129,75	18,10	159,93	111	99	0.198657	0.863525	0.132,0.116	0.092,0.088	0.034
1118	ENSMUSG00000040006.13	Ginm1	chr10	-	7773297	7773431	7773297	7773428	7773947	7774104	1118	151,82	26,14	143213	29,16	102	99	0.294387	1	0.849,0.85	0.827,0.928	-0.028
1120	ENSMUSG00000089832.8	Shkbp1	chr7	-	27342645	27342760	27342645	27342757	27343242	27343421	1120	200105	24,18	158156	8,23	102	99	0.197191	0.859999	0.89,0.85	0.95,0.868	-0.039
1123	ENSMUSG00000056050.13	Mia3	chr1	-	183338058	183338169	183338058	183338157	183338262	183338340	1123	97108	4,3	131,93	4,6	111	99	0.517484	1	0.956,0.97	0.967,0.933	0.013
1126	ENSMUSG00000057969.15	Sema3b	chr9	-	107599949	107600107	107599949	107600040	107600329	107600371	1126	192107	3,0	151164	2,1	166	99	0.80679	1	0.974,1.0	0.978,0.99	0.003
1130	ENSMUSG00000059743.12	Fdps	chr3	-	89094451	89094577	89094451	89094529	89094859	89094932	1130	7,0	1139608	0,4	10571000	147	99	1	1	0.004,0.0	0.0,0.003	0.001
1131	ENSMUSG00000014592.20	Camta1	chr4	-	151083676	151084200	151083676	151083861	151084562	151084878	1131	1,1	5,3	5,0	6,2	438	99	0.345457	1	0.043,0.07	0.159,0.0	-0.023
1132	ENSMUSG00000043019.12	Edem3	chr1	+	151805846	151805946	151805849	151805946	151804664	151804819	1132	3,3	53,65	3,2	91,60	102	99	0.496099	1	0.052,0.043	0.031,0.031	0.017
1136	ENSMUSG00000028959.14	Fastk	chr5	-	24441335	24441465	24441335	24441450	24441527	24441663	1136	1,0	410296	2,0	366273	114	99	1	1	0.002,0.0	0.005,0.0	-0.002
1139	ENSMUSG00000042699.11	Dhx9	chr1	-	153469599	153469741	153469599	153469736	153471619	153471811	1139	234252	9,3	307318	4,3	104	99	0.0886801	0.595036	0.961,0.988	0.986,0.99	-0.014
1140	ENSMUSG00000042699.11	Dhx9	chr1	-	153478865	153478981	153478865	153478978	153481131	153481249	1140	130132	18,9	157157	23,21	102	99	0.233951	0.924877	0.875,0.934	0.869,0.879	0.031
1141	ENSMUSG00000090231.10	Cfb	chr17	-	34856879	34856945	34856879	34856929	34857003	34857136	1141	2,2	419369	8,8	424516	115	99	0.452698	1	0.004,0.005	0.016,0.013	-0.01
1142	ENSMUSG00000090231.10	Cfb	chr17	-	34857003	34857136	34857003	34857132	34857218	34857319	1142	447274	15,8	383489	15,13	103	99	0.944339	1	0.966,0.971	0.961,0.973	0.001
1145	ENSMUSG00000055436.18	Srsf11	chr3	-	158012779	158012896	158012779	158012875	158013951	158014041	1145	14,18	184152	23,18	155129	120	99	0.118381	0.68278	0.059,0.089	0.109,0.103	-0.032
1146	ENSMUSG00000025646.9	Atrip	chr9	-	109061109	109061201	109061109	109061198	109061531	109061668	1146	40,12	0,0	35,23	1,2	102	99	0.583368	1	1.0,1.0	0.971,0.918	0.055
1148	ENSMUSG00000021944.15	Gata4	chr14	-	63204588	63204758	63204588	63204755	63240535	63241645	1148	1,0	1,1	3,2	0,1	102	99	0.00221082	0.0834233	0.493,0.0	1.0,0.66	-0.584
1150	ENSMUSG00000035875.15	AI182371	chr2	-	35097887	35098080	35097887	35097939	35100854	35101008	1150	0,0	1,0	2,2	0,0	240	99	1	1	0.0,NA	1.0,1.0	-1
1151	ENSMUSG00000035875.15	AI182371	chr2	-	35097887	35098083	35097887	35097939	35100854	35101008	1151	0,0	1,0	2,2	0,0	243	99	1	1	0.0,NA	1.0,1.0	-1
1153	ENSMUSG00000022843.17	Clcn2	chr16	-	20709569	20709680	20709569	20709629	20709879	20709949	1153	771515	0,5	940733	2,2	150	99	1	1	1.0,0.986	0.997,0.996	-0.003
1154	ENSMUSG00000022843.17	Clcn2	chr16	-	20709569	20709724	20709569	20709629	20709879	20709949	1154	224188	0,5	299221	2,2	194	99	0.504357	1	1.0,0.95	0.987,0.983	-0.01
1155	ENSMUSG00000022843.17	Clcn2	chr16	-	20709569	20709724	20709569	20709680	20709879	20709949	1155	5,14	552341	24,2	665514	143	99	1	1	0.006,0.028	0.024,0.003	0.004
1156	ENSMUSG00000022843.17	Clcn2	chr16	-	20712879	20713459	20712879	20713008	20713612	20713769	1156	507390	2,0	591452	4,0	550	99	0.626296	1	0.979,1.0	0.964,1.0	0.008
1157	ENSMUSG00000038807.19	Rap1gap2	chr11	-	74392219	74392346	74392219	74392341	74393044	74393162	1157	72,57	5,5	92,65	7,4	104	99	0.896857	1	0.932,0.916	0.926,0.939	-0.008
1158	ENSMUSG00000000308.14	Ckmt1	chr2	+	121358681	121359001	121358744	121359001	121357775	121357859	1158	1,2	4,4	6,3	13,5	162	99	0.317552	1	0.133,0.234	0.22,0.268	-0.06
1159	ENSMUSG00000000308.14	Ckmt1	chr2	+	121358681	121359001	121358795	121359001	121357775	121357859	1159	1,2	41184461	6,3	54984366	213	99	1	1	0.0,0.0	0.001,0.0	-0.001
1160	ENSMUSG00000000308.14	Ckmt1	chr2	+	121358744	121359001	121358795	121359001	121357775	121357859	1160	4,4	41184461	13,5	54984366	150	99	1	1	0.001,0.001	0.002,0.001	-0.001
1163	ENSMUSG00000023055.10	Calcoco1	chr15	-	102717802	102717972	102717802	102717894	102718973	102719076	1163	3,5	0,4	4,1	0,2	177	99	0.708479	1	1.0,0.411	1.0,0.219	0.096
1164	ENSMUSG00000023055.10	Calcoco1	chr15	-	102717802	102717993	102717802	102717894	102718973	102719076	1164	40,51	0,4	62,54	0,2	198	99	0.287727	1	1.0,0.864	1.0,0.931	-0.034
1166	ENSMUSG00000024953.17	Prdx5	chr19	-	6907065	6907127	6907065	6907120	6907241	6907280	1166	1084826	3,4	10531375	7,6	106	99	1	1	0.997,0.995	0.993,0.995	0.002
1168	ENSMUSG00000027206.13	Cops2	chr2	-	125842621	125842732	125842621	125842711	125844809	125844935	1168	26,23	55,34	19,49	74,59	120	99	0.710693	1	0.281,0.358	0.175,0.407	0.029
1169	ENSMUSG00000019254.16	Ppp1r12c	chr7	-	4483102	4483188	4483102	4483185	4483340	4483401	1169	25,19	67,66	15,11	65,52	102	99	0.157062	0.775165	0.266,0.218	0.183,0.17	0.066
1171	ENSMUSG00000002981.10	Clptm1	chr7	-	19634055	19635013	19634055	19634223	19635307	19635403	1171	571405	1,0	487624	1,0	889	99	1	1	0.985,1.0	0.982,1.0	0.001
1172	ENSMUSG00000002981.10	Clptm1	chr7	-	19635660	19636177	19635660	19635851	19637077	19637171	1172	1,0	381304	0,0	386398	425	99	1	1	0.001,0.0	0.0,0.0	0.001
1175	ENSMUSG00000024181.9	Mrpl28	chr17	+	26125477	26125564	26125499	26125564	26125256	26125391	1175	522311	7,5	405460	11,14	121	99	0.0396092	0.409995	0.984,0.981	0.968,0.964	0.016
1176	ENSMUSG00000024181.9	Mrpl28	chr17	+	26126270	26126613	26126291	26126613	26125477	26125564	1176	483340	9,6	366416	4,5	120	99	0.241608	0.931505	0.978,0.979	0.987,0.986	-0.008
1178	ENSMUSG00000030727.12	Rabep2	chr7	+	126444522	126444936	126444819	126444936	126444417	126444429	1178	48,50	0,0	63,53	2,0	396	99	0.561964	1	1.0,1.0	0.887,1.0	0.056
1179	ENSMUSG00000087230.10	Mroh3	chr1	-	136207752	136207882	136207752	136207878	136208247	136208327	1179	2,2	0,2	5,0	2,0	103	99	1	1	1.0,0.49	0.706,NA	0.039
1180	ENSMUSG00000084957.3	Bbip1	chr19	-	53932129	53933570	53932129	53932205	53943465	53943579	1180	11,2	110,70	5,6	113129	1464	99	1	1	0.007,0.002	0.003,0.003	0.002
1183	ENSMUSG00000037926.15	Ssh2	chr11	+	77416414	77416483	77416417	77416483	77408125	77408247	1183	10,18	0,0	32,11	2,2	102	99	0.058009	0.485278	1.0,1.0	0.94,0.842	0.109
1185	ENSMUSG00000029545.13	Acads	chr5	-	115111856	115112391	115111856	115112027	115112764	115112876	1185	833596	0,2	6861169	1,4	463	99	1	1	1.0,0.985	0.993,0.984	0.004
1191	ENSMUSG00000053091.16	Lins1	chr7	+	66710158	66710746	66710229	66710746	66709293	66709435	1191	6,2	2,8	4,1	7,2	170	99	0.710264	1	0.636,0.127	0.25,0.226	0.144
1192	ENSMUSG00000053091.16	Lins1	chr7	+	66711872	66712044	66711928	66712044	66710158	66710746	1192	27,10	0,0	13,8	1,0	155	99	1	1	1.0,1.0	0.893,1.0	0.053
1193	ENSMUSG00000031171.11	Ftsj1	chrX	-	8245283	8245472	8245283	8245430	8245551	8245649	1193	76,53	2,0	54,71	1,1	141	99	0.691387	1	0.964,1.0	0.974,0.98	0.005
1194	ENSMUSG00000031171.11	Ftsj1	chrX	-	8245551	8245655	8245551	8245649	8246335	8246419	1194	16,6	79,37	9,25	66,65	105	99	0.375804	1	0.16,0.133	0.114,0.266	-0.043
1196	ENSMUSG00000026365.15	Cfh	chr1	-	140108757	140108943	140108757	140108940	140112432	140112606	1196	3,1	8,1	1,2	9,11	102	99	0.313943	1	0.267,0.493	0.097,0.15	0.257
1197	ENSMUSG00000003810.13	Mast2	chr4	-	116306761	116308337	116306761	116308334	116308646	116308840	1197	117,89	38,25	81,65	25,31	102	99	0.352885	1	0.749,0.776	0.759,0.671	0.047
1198	ENSMUSG00000003810.13	Mast2	chr4	-	116315822	116316031	116315822	116316006	116316462	116316548	1198	75,97	3,3	91,92	2,0	124	99	0.0807199	0.574926	0.952,0.963	0.973,1.0	-0.029
1199	ENSMUSG00000003810.13	Mast2	chr4	-	116391602	116391634	116391602	116391631	116430405	116430548	1199	64,90	2,0	79,59	2,2	102	99	0.570986	1	0.969,1.0	0.975,0.966	0.014
1201	ENSMUSG00000054256.11	Msi1	chr5	+	115450786	115450974	115450819	115450974	115450214	115450283	1201	3,1	1,0	1,2	1,0	132	99	1	1	0.692,1.0	0.429,1.0	0.131
1205	ENSMUSG00000015087.14	Rabl6	chr2	-	25598144	25598197	25598144	25598192	25601350	25601398	1205	81,74	3,2	118140	2,0	104	99	0.317693	1	0.963,0.972	0.983,1.0	-0.024
1208	ENSMUSG00000031848.15	Lsm4	chr8	+	70677757	70677876	70677777	70677876	70676554	70676596	1208	4,2	537485	1,1	551632	119	99	1	1	0.006,0.003	0.002,0.001	0.003
1210	ENSMUSG00000052712.17	BC004004	chr17	+	29282677	29282891	29282728	29282891	29282059	29282267	1210	175134	5,8	188182	3,11	150	99	0.823784	1	0.959,0.917	0.976,0.916	-0.008
1211	ENSMUSG00000052712.17	BC004004	chr17	+	29282677	29282891	29282736	29282891	29282059	29282267	1211	175134	0,1	188182	3,1	158	99	0.568003	1	1.0,0.988	0.975,0.991	0.011
1212	ENSMUSG00000052712.17	BC004004	chr17	+	29282728	29282891	29282736	29282891	29282059	29282267	1212	5,8	0,1	3,11	3,1	107	99	0.0157133	0.259334	1.0,0.881	0.481,0.911	0.245
1213	ENSMUSG00000052712.17	BC004004	chr17	+	29296559	29296689	29296562	29296689	29294274	29294414	1213	237167	3,2	196283	4,1	102	99	1	1	0.987,0.988	0.979,0.996	0
1214	ENSMUSG00000052712.17	BC004004	chr17	+	29301238	29302890	29301355	29302890	29298641	29298765	1214	0,0	176184	0,1	205241	216	99	1	1	0.0,0.0	0.0,0.002	-0.001
1215	ENSMUSG00000049624.14	Slc17a5	chr9	-	78574649	78574753	78574649	78574737	78577029	78577263	1215	3,7	52,32	4,1	33,20	115	99	0.531639	1	0.047,0.158	0.094,0.041	0.035
1218	ENSMUSG00000038379.15	Ttk	chr9	+	83868042	83868219	83868132	83868219	83863444	83863569	1218	2,4	2,0	7,3	0,0	189	99	0.313773	1	0.344,1.0	1.0,1.0	-0.328
1221	ENSMUSG00000025068.8	Gsto1	chr19	+	47863378	47863482	47863456	47863482	47859431	47859530	1221	36842656	0,0	36323757	2,0	177	99	1	1	1.0,1.0	0.999,1.0	0
1222	ENSMUSG00000064145.12	Arih2	chr9	-	108605333	108605472	108605333	108605417	108607287	108607356	1222	8,2	136121	4,3	124118	154	99	0.528572	1	0.036,0.011	0.02,0.016	0.005
1223	ENSMUSG00000064145.12	Arih2	chr9	-	108644025	108644368	108644025	108644365	108644932	108644994	1223	39,20	26,29	49,45	35,30	102	99	0.316024	1	0.593,0.401	0.576,0.593	-0.088
1231	ENSMUSG00000025509.15	Pnpla2	chr7	+	141458004	141458214	141458083	141458214	141457591	141457657	1231	354310	4,13	342443	7,13	178	99	0.8177	1	0.98,0.93	0.965,0.95	-0.002
1232	ENSMUSG00000025509.15	Pnpla2	chr7	+	141458004	141458214	141458106	141458214	141457591	141457657	1232	354310	3,4	342443	4,3	201	99	0.811915	1	0.983,0.974	0.977,0.986	-0.003
1233	ENSMUSG00000025509.15	Pnpla2	chr7	+	141458083	141458214	141458106	141458214	141457591	141457657	1233	4,13	3,4	7,13	4,3	122	99	0.788775	1	0.52,0.725	0.587,0.779	-0.06
1234	ENSMUSG00000021916.16	Glt8d1	chr14	+	31004694	31004790	31004717	31004790	31001403	31001428	1234	0,0	0,2	1,2	0,0	122	99	1	1	NA,0.0	1.0,1.0	-1
1242	ENSMUSG00000009575.14	Cbx5	chr15	-	103215021	103215125	103215021	103215121	103239732	103239816	1242	0,2	2,9	4,1	6,0	103	99	0.027853	0.347885	0.0,0.176	0.391,1.0	-0.608
1244	ENSMUSG00000002249.21	Tead3	chr17	-	28333505	28333679	28333505	28333674	28333790	28333936	1244	71,51	3,2	40,59	2,8	104	99	0.0863321	0.586746	0.957,0.96	0.95,0.875	0.046
1245	ENSMUSG00000025212.17	Sfxn3	chr19	+	45050635	45050725	45050649	45050725	45050227	45050326	1245	3,5	61,51	3,0	48,33	113	99	0.148892	0.767616	0.041,0.079	0.052,0.0	0.034
1246	ENSMUSG00000036371.6	Serbp1	chr6	+	67272138	67272228	67272156	67272228	67271886	67272027	1246	527351	449325	476675	415535	117	99	0.585987	1	0.498,0.477	0.493,0.516	-0.017
1247	ENSMUSG00000036371.6	Serbp1	chr6	+	67272818	67272938	67272863	67272938	67272138	67272228	1247	286205	698483	221357	655835	144	99	0.500543	1	0.22,0.226	0.188,0.227	0.015
1254	ENSMUSG00000067150.6	Xpo5	chr17	+	46238336	46238419	46238372	46238419	46236912	46237010	1254	3,0	61,38	0,0	67,59	135	99	0.47884	1	0.035,0.0	0.0,0.0	0.018
1255	ENSMUSG00000023904.10	Hcfc1r1	chr17	+	23674534	23674675	23674546	23674675	23673968	23674068	1255	564516	28,6	582627	21,26	111	99	0.360985	1	0.947,0.987	0.961,0.956	0.009
1262	ENSMUSG00000020747.18	Tmem94	chr11	+	115790966	115791176	115791032	115791176	115790169	115790334	1262	91,93	45,59	114117	55,59	165	99	0.491573	1	0.548,0.486	0.554,0.543	-0.031
1263	ENSMUSG00000021843.17	Ktn1	chr14	+	47667295	47667433	47667300	47667433	47663755	47664315	1263	21,30	3,1	48,32	0,1	104	99	0.07443	0.553466	0.87,0.966	1.0,0.968	-0.066
1264	ENSMUSG00000024826.15	Dpf2	chr19	-	5902362	5902491	5902362	5902434	5902630	5902768	1264	165173	1,1	213178	2,6	156	99	0.073938	0.553466	0.991,0.991	0.985,0.95	0.023
1265	ENSMUSG00000024826.15	Dpf2	chr19	-	5904239	5904318	5904239	5904312	5904453	5904546	1265	137113	3,3	135107	5,1	105	99	0.90678	1	0.977,0.973	0.962,0.99	-0.001
1267	ENSMUSG00000059890.16	Ube4a	chr9	-	44952941	44953172	44952941	44953115	44959978	44960139	1267	49,37	4,6	54,50	10,7	156	99	0.366786	1	0.886,0.796	0.774,0.819	0.044
1268	ENSMUSG00000059890.16	Ube4a	chr9	-	44959978	44960139	44959978	44960127	44963336	44963432	1268	39,50	0,10	60,34	0,0	111	99	0.000219446	0.020677	1.0,0.817	1.0,1.0	-0.092
1269	ENSMUSG00000073411.12	H2-D1	chr17	+	35266466	35266514	35266481	35266514	35266186	35266303	1269	273170	58294233	250293	51446200	114	99	0.441981	1	0.039,0.034	0.04,0.039	-0.003
1270	ENSMUSG00000030056.8	Isy1	chr6	-	87825370	87825488	87825370	87825484	87827583	87827696	1270	109,72	2,0	100114	0,2	103	99	1	1	0.981,1.0	1.0,0.982	-0.001
1271	ENSMUSG00000030056.8	Isy1	chr6	-	87833641	87833726	87833641	87833684	87834427	87834493	1271	0,0	116,87	1,0	109128	141	99	1	1	0.0,0.0	0.006,0.0	-0.003
1275	ENSMUSG00000026201.12	Stk16	chr1	+	75212599	75213006	75212885	75213006	75211924	75212144	1275	274181	1,0	240264	0,4	385	99	0.7657	1	0.986,1.0	1.0,0.944	0.021
1276	ENSMUSG00000026201.12	Stk16	chr1	+	75213112	75213228	75213132	75213228	75212885	75213006	1276	4,6	194126	8,5	155197	119	99	0.654145	1	0.017,0.038	0.041,0.021	-0.003
1277	ENSMUSG00000004032.10	Gstm5	chr3	+	107897237	107897369	107897287	107897369	107896625	107896690	1277	2,4	240144	0,0	178261	149	99	1	1	0.006,0.018	0.0,0.0	0.012
1280	ENSMUSG00000019823.17	Mical1	chr10	+	41479325	41479499	41479394	41479499	41478962	41479067	1280	3,7	15,1	2,2	18,12	168	99	0.0344816	0.387681	0.105,0.805	0.061,0.089	0.38
1283	ENSMUSG00000034349.14	Smc4	chr3	+	69027492	69027718	69027562	69027718	69025823	69025985	1283	85,59	1,6	125,76	4,5	169	99	0.733431	1	0.98,0.852	0.948,0.899	-0.008
1284	ENSMUSG00000028064.17	Sema4a	chr3	-	88451344	88451467	88451344	88451450	88451687	88451786	1284	9,7	316287	14,16	389414	116	99	0.240437	0.930894	0.024,0.02	0.03,0.032	-0.009
1285	ENSMUSG00000028064.17	Sema4a	chr3	-	88451344	88451497	88451344	88451450	88451687	88451786	1285	19,2	316287	8,17	389414	146	99	0.833571	1	0.039,0.005	0.014,0.027	0.001
1286	ENSMUSG00000028064.17	Sema4a	chr3	-	88451344	88451497	88451344	88451467	88451687	88451786	1286	19,2	9,7	8,17	14,16	129	99	0.840029	1	0.618,0.18	0.305,0.449	0.022
1287	ENSMUSG00000039220.16	Ppp1r10	chr17	+	35924012	35924123	35924036	35924123	35923307	35923425	1287	0,0	81,52	1,0	66,85	123	99	1	1	0.0,0.0	0.012,0.0	-0.006
1288	ENSMUSG00000020230.15	Prmt2	chr10	-	76208411	76208673	76208411	76208583	76209337	76209474	1288	3,0	33,25	3,4	31,27	189	99	0.114927	0.677386	0.045,0.0	0.048,0.072	-0.037
1289	ENSMUSG00000020230.15	Prmt2	chr10	-	76225287	76225470	76225287	76225465	76226189	76226315	1289	19,24	0,0	34,22	0,4	104	99	0.120017	0.689183	1.0,1.0	1.0,0.84	0.08
1290	ENSMUSG00000020453.17	Patz1	chr11	+	3306222	3306360	3306287	3306360	3299033	3299205	1290	0,1	3,5	2,0	7,5	164	99	0.698259	1	0.0,0.108	0.147,0.0	-0.019
1294	ENSMUSG00000053819.16	Camk2d	chr3	+	126801723	126801761	126801726	126801761	126798237	126798280	1294	130,85	4,22	216150	19,26	102	99	0.820649	1	0.969,0.789	0.917,0.848	-0.004
1295	ENSMUSG00000013878.18	Rnf170	chr8	+	26120439	26120563	26120444	26120563	26119663	26119959	1295	2,1	2,0	11,8	1,3	104	99	0.517367	1	0.488,1.0	0.913,0.717	-0.071
1296	ENSMUSG00000052428.10	Tmco1	chr1	+	167325875	167326020	167325931	167326020	167316242	167316289	1296	29,30	7,9	31,39	3,9	155	99	0.262639	0.96537	0.726,0.68	0.868,0.735	-0.098
1299	ENSMUSG00000028454.16	Pigo	chr4	-	43019646	43019853	43019646	43019781	43020266	43021794	1299	85,48	0,0	90,85	2,0	171	99	0.89158	1	1.0,1.0	0.963,1.0	0.018
1303	ENSMUSG00000034771.15	Tle2	chr10	+	81576528	81576642	81576597	81576642	81576235	81576299	1303	1,0	3,2	0,0	1,4	168	99	1	1	0.164,0.0	0.0,0.0	0.082
1304	ENSMUSG00000034771.15	Tle2	chr10	+	81577628	81577691	81577688	81577691	81576597	81576642	1304	4,0	0,1	6,7	0,0	159	99	1	1	1.0,0.0	1.0,1.0	-0.5
1305	ENSMUSG00000034771.15	Tle2	chr10	+	81586854	81586928	81586857	81586928	81586212	81586337	1305	0,1	1,7	1,0	3,2	102	99	1	1	0.0,0.122	0.244,0.0	-0.061
1306	ENSMUSG00000034771.15	Tle2	chr10	+	81586854	81586928	81586857	81586928	81586212	81586373	1306	7,1	1,1	0,0	2,0	102	99	1	1	0.872,0.493	0.0,NA	0.682
1307	ENSMUSG00000034771.15	Tle2	chr10	+	81590224	81590473	81590352	81590473	81589419	81589496	1307	4,3	0,0	2,2	5,0	227	99	0.00250523	0.0881997	1.0,1.0	0.149,1.0	0.425
1311	ENSMUSG00000004933.17	Matk	chr10	+	81259173	81259287	81259176	81259287	81258479	81258539	1311	0,3	9,6	0,2	11,5	102	99	0.382347	1	0.0,0.327	0.0,0.28	0.023
1312	ENSMUSG00000006498.16	Ptbp1	chr10	+	79858951	79859271	79859071	79859271	79858751	79858824	1312	619618	2,3	764737	5,4	219	99	0.728594	1	0.993,0.989	0.986,0.988	0.004
1315	ENSMUSG00000003847.16	Nfat5	chr8	+	107361743	107361824	107361746	107361824	107358633	107358766	1315	7,5	7,2	8,0	8,11	102	99	0.0471352	0.440835	0.493,0.708	0.493,0.0	0.354
1316	ENSMUSG00000057101.8	Zfp180	chr7	+	24101447	24101568	24101452	24101568	24097820	24097895	1316	38,42	0,1	41,20	0,1	104	99	1	1	1.0,0.976	1.0,0.95	0.013
1319	ENSMUSG00000066026.14	Dhrs3	chr4	+	144919229	144919504	144919384	144919504	144918650	144918794	1319	9,8	93,55	23,14	97128	254	99	0.209783	0.885214	0.036,0.054	0.085,0.041	-0.018
1320	ENSMUSG00000027088.10	Phospho2	chr2	+	69792336	69792491	69792372	69792491	69790285	69790321	1320	35,18	9,0	23,25	4,8	135	99	0.308372	1	0.74,1.0	0.808,0.696	0.118
1321	ENSMUSG00000027247.16	Arhgap1	chr2	+	91654045	91654207	91654072	91654207	91651763	91651823	1321	23,16	216184	19,7	268175	126	99	0.0602955	0.498527	0.077,0.064	0.053,0.03	0.029
1322	ENSMUSG00000030166.14	Rad52	chr6	+	119922471	119922823	119922474	119922823	119918925	119919077	1322	1,0	1,0	2,2	0,1	102	99	1	1	0.493,NA	1.0,0.66	-0.337
1323	ENSMUSG00000030166.14	Rad52	chr6	+	119922471	119922823	119922474	119922823	119920806	119921028	1323	25,27	2,6	21,11	1,3	102	99	0.506847	1	0.924,0.814	0.953,0.781	0.002
1324	ENSMUSG00000015766.14	Eps8	chr6	-	137539321	137539401	137539321	137539396	137570701	137571017	1324	101,96	0,3	123108	4,0	104	99	0.826779	1	1.0,0.968	0.967,1.0	0
1325	ENSMUSG00000015766.14	Eps8	chr6	-	137539321	137539401	137539321	137539396	137591417	137591492	1325	40,33	1,0	31,17	2,0	104	99	0.464741	1	0.974,1.0	0.937,1.0	0.018
1327	ENSMUSG00000061950.17	Ppp4r1	chr17	+	65803159	65803295	65803210	65803295	65783623	65783668	1327	12,17	51,41	24,18	58,39	150	99	0.274519	0.986591	0.134,0.215	0.215,0.233	-0.05
1328	ENSMUSG00000030894.5	Tpp1	chr7	-	105750179	105751729	105750179	105750330	105751981	105752053	1328	109,93	1,0	128,98	4,3	1498	99	0.000599288	0.0386486	0.878,1.0	0.679,0.683	0.258
1329	ENSMUSG00000031995.9	St14	chr9	-	31106013	31106874	31106013	31106254	31107903	31107974	1329	345268	1,0	387413	0,0	719	99	1	1	0.979,1.0	1.0,1.0	-0.01
1333	ENSMUSG00000025533.15	Asl	chr5	-	130013400	130013533	130013400	130013515	130013962	130014025	1333	1,1	127115	0,0	97141	117	99	1	1	0.007,0.007	0.0,0.0	0.007
1334	ENSMUSG00000040548.16	Tex2	chr11	-	106513586	106513712	106513586	106513706	106519881	106520014	1334	42,40	1,0	48,55	1,0	105	99	1	1	0.975,1.0	0.978,1.0	-0.001
1335	ENSMUSG00000004952.13	Rasa4	chr5	+	136093137	136093267	136093144	136093267	136091747	136091809	1335	83,85	3,1	108,61	0,0	106	99	0.59996	1	0.963,0.988	1.0,1.0	-0.024
1337	ENSMUSG00000004952.13	Rasa4	chr5	+	136103546	136104006	136103836	136104006	136103279	136103424	1337	3,5	107,82	4,0	104,72	389	99	1	1	0.007,0.015	0.01,0.0	0.006
1338	ENSMUSG00000022394.14	L3mbtl2	chr15	+	81686939	81688315	81686991	81688315	81686210	81686321	1338	60,35	2,0	36,41	0,1	151	99	0.708202	1	0.952,1.0	1.0,0.964	-0.006
1339	ENSMUSG00000002064.10	Sdf2	chr11	+	78254850	78255496	78254854	78255496	78251015	78251212	1339	357255	5,0	315352	0,1	103	99	1	1	0.986,1.0	1.0,0.997	-0.005
1342	ENSMUSG00000065990.12	Aurkaip1	chr4	+	155831892	155832070	155831982	155832070	155831668	155831766	1342	3,1	19,15	9,4	14,25	189	99	0.0396471	0.409995	0.076,0.034	0.252,0.077	-0.11
1344	ENSMUSG00000049482.16	Ctu2	chr8	+	122481085	122481224	122481132	122481224	122480901	122481005	1344	85,43	9,9	58,67	7,10	146	99	0.860796	1	0.865,0.764	0.849,0.82	-0.02
1345	ENSMUSG00000024845.17	Tmem134	chr19	+	4127549	4127639	4127576	4127639	4127056	4127121	1345	297275	6,6	257347	5,5	126	99	0.577393	1	0.975,0.973	0.976,0.982	-0.005
1346	ENSMUSG00000024845.17	Tmem134	chr19	+	4127549	4127639	4127576	4127639	4127056	4127132	1346	124142	0,0	118156	2,0	126	99	1	1	1.0,1.0	0.979,1.0	0.01
1347	ENSMUSG00000024845.17	Tmem134	chr19	+	4130856	4131075	4131030	4131075	4127759	4127836	1347	2,1	115105	2,0	140207	273	99	1	1	0.006,0.003	0.005,0.0	0.002
1348	ENSMUSG00000024845.17	Tmem134	chr19	+	4131361	4131727	4131396	4131727	4131228	4131282	1348	342316	2,0	372475	2,5	134	99	1	1	0.992,1.0	0.993,0.986	0.006
1349	ENSMUSG00000037816.10	Fbxw17	chr13	+	50432170	50432346	50432175	50432346	50431539	50431750	1349	25,23	8,11	18,22	4,4	104	99	0.109793	0.665701	0.748,0.666	0.811,0.84	-0.118
1350	ENSMUSG00000022565.15	Plec	chr15	-	76185310	76185489	76185310	76185485	76185604	76185766	1350	0,1	2,0	0,0	1,0	103	99	1	1	0.0,1.0	0.0,NA	0.5
1352	ENSMUSG00000028763.18	Hspg2	chr4	+	137540194	137540349	137540212	137540349	137539970	137540106	1352	6,3	1,0	10,8	0,6	117	99	0.0133555	0.244185	0.835,1.0	1.0,0.53	0.152
1353	ENSMUSG00000044791.16	Setd2	chr9	+	110592398	110592579	110592401	110592579	110590387	110590436	1353	43,34	20,16	32,25	20,8	102	99	0.929262	1	0.676,0.673	0.608,0.752	-0.005
1354	ENSMUSG00000035401.9	Emsy	chr7	-	98593330	98593810	98593330	98593666	98594751	98595312	1354	12,6	2,0	17,4	0,1	243	99	0.748106	1	0.71,1.0	1.0,0.62	0.045
1355	ENSMUSG00000038642.10	Ctss	chr3	+	95529433	95529560	95529436	95529560	95526785	95526925	1355	59,79	541438	77,97	673669	102	99	0.589444	1	0.096,0.149	0.1,0.123	0.011
1357	ENSMUSG00000025500.12	Lmntd2	chr7	-	141213201	141213319	141213201	141213289	141213633	141213786	1357	0,2	21,4	2,3	27,8	129	99	0.163695	0.782093	0.0,0.277	0.054,0.223	0
1361	ENSMUSG00000038533.15	Cbfa2t2	chr2	+	154531221	154531412	154531224	154531412	154528836	154528905	1361	22,14	4,3	20,19	3,2	102	99	0.450326	1	0.842,0.819	0.866,0.902	-0.053
1362	ENSMUSG00000063550.8	Nup98	chr7	-	102163688	102163822	102163688	102163813	102176312	102176405	1362	1,1	0,1	3,4	0,0	108	99	1	1	1.0,0.478	1.0,1.0	-0.261
1363	ENSMUSG00000026074.15	Map4k4	chr1	+	40000530	40000749	40000623	40000749	39997020	39997182	1363	0,0	0,2	1,0	0,0	192	99	1	1	NA,0.0	1.0,NA	-1
1364	ENSMUSG00000026074.15	Map4k4	chr1	+	40000530	40000749	40000623	40000749	39999887	39999974	1364	5,15	6,14	2,4	9,13	192	99	0.0080744	0.181265	0.301,0.356	0.103,0.137	0.209
1366	ENSMUSG00000026074.15	Map4k4	chr1	+	40003756	40003987	40003762	40003987	40001429	40001591	1366	5,1	1,0	4,3	1,0	105	99	1	1	0.825,1.0	0.79,1.0	0.017
1367	ENSMUSG00000026074.15	Map4k4	chr1	+	40006670	40006822	40006673	40006822	40004806	40004913	1367	19,19	3,2	23,23	2,1	102	99	0.268756	0.979729	0.86,0.902	0.918,0.957	-0.056
1368	ENSMUSG00000032567.16	Aste1	chr9	+	105396797	105397858	105397624	105397858	105396544	105396705	1368	5,6	0,0	7,5	0,1	926	99	1	1	1.0,1.0	1.0,0.348	0.326
1371	ENSMUSG00000032091.15	Tmprss4	chr9	-	45184240	45184393	45184240	45184353	45185878	45185928	1371	51,31	21,9	53,28	18,18	139	99	0.496417	1	0.634,0.71	0.677,0.526	0.07
1376	ENSMUSG00000001517.14	Foxm1	chr6	+	128372530	128372603	128372533	128372603	128371967	128372012	1376	10,2	47,43	7,7	59,50	102	99	0.824323	1	0.171,0.043	0.103,0.12	-0.004
1377	ENSMUSG00000025270.13	Alas2	chrX	+	150552958	150553081	150553003	150553081	150552148	150552344	1377	6,6	1,0	2,2	0,0	144	99	1	1	0.805,1.0	1.0,1.0	-0.097
1379	ENSMUSG00000028797.20	Tmem234	chr4	+	129602194	129602261	129602221	129602261	129600982	129601134	1379	172129	3,4	214202	7,2	126	99	0.844892	1	0.978,0.962	0.96,0.988	-0.004
1380	ENSMUSG00000028797.20	Tmem234	chr4	+	129602194	129602261	129602221	129602261	129601406	129601533	1380	131,63	0,1	141108	0,2	126	99	1	1	1.0,0.98	1.0,0.977	0.002
1381	ENSMUSG00000028797.20	Tmem234	chr4	+	129602194	129602261	129602221	129602261	129601406	129601625	1381	79,51	0,0	121,87	0,2	126	99	1	1	1.0,1.0	1.0,0.972	0.014
1382	ENSMUSG00000028797.20	Tmem234	chr4	+	129602194	129602261	129602221	129602261	129601869	129601961	1382	156121	1,1	215163	6,0	126	99	0.786291	1	0.992,0.99	0.966,1.0	0.008
1383	ENSMUSG00000031921.17	Terf2	chr8	-	107076609	107076999	107076609	107076996	107079368	107079469	1383	60,28	27,14	45,46	30,24	102	99	0.374084	1	0.683,0.66	0.593,0.65	0.05
1384	ENSMUSG00000042625.16	Safb2	chr17	-	56566878	56567018	56566878	56567015	56567532	56567624	1384	25,18	162157	26,21	161109	102	99	0.296026	1	0.13,0.1	0.136,0.158	-0.032
1385	ENSMUSG00000042625.16	Safb2	chr17	-	56566878	56567018	56566878	56567015	56568894	56569022	1385	1,2	10,11	0,0	1,2	102	99	0.169593	0.797809	0.088,0.15	0.0,0.0	0.119
1389	ENSMUSG00000028759.13	Hp1bp3	chr4	+	138223489	138223649	138223528	138223649	138222088	138222188	1389	199152	15,11	190185	15,18	138	99	0.529198	1	0.905,0.908	0.901,0.881	0.016
1390	ENSMUSG00000013236.17	Ptprs	chr17	-	56428851	56429157	56428851	56428966	56434452	56434597	1390	2,2	1,0	3,1	0,0	290	99	1	1	0.406,1.0	1.0,1.0	-0.297
1394	ENSMUSG00000061436.15	Hipk2	chr6	-	38721454	38721597	38721454	38721594	38729920	38730042	1394	8,15	0,2	21,8	2,0	102	99	0.885095	1	1.0,0.879	0.911,1.0	-0.016
1395	ENSMUSG00000061436.15	Hipk2	chr6	-	38730868	38731076	38730868	38730995	38737357	38737520	1395	10,11	2,10	14,9	8,2	180	99	0.765506	1	0.733,0.377	0.49,0.712	-0.046
1397	ENSMUSG00000042340.6	Ctf1	chr7	+	127713924	127714043	127713927	127714043	127712735	127712779	1397	4,14	0,0	6,5	1,1	102	99	0.205025	0.87684	1.0,1.0	0.853,0.829	0.159
1398	ENSMUSG00000015937.15	Macroh2a1	chr13	-	56096123	56096234	56096123	56096231	56104301	56104499	1398	157,97	273230	124169	305366	102	99	0.352215	1	0.358,0.29	0.283,0.309	0.028
1399	ENSMUSG00000032558.19	Nphp3	chr9	+	104040601	104040747	104040621	104040747	104039333	104039574	1399	0,0	9,3	0,1	10,5	119	99	1	1	0.0,0.0	0.0,0.143	-0.071
1400	ENSMUSG00000005763.15	Cd247	chr1	+	165858442	165858478	165858445	165858478	165857415	165857496	1400	1,4	1,0	3,6	0,0	102	99	1	1	0.493,1.0	1.0,1.0	-0.254
1401	ENSMUSG00000041975.17	Mettl8	chr2	-	70981854	70982195	70981854	70981967	70993483	70993575	1401	14,12	8,1	5,12	4,8	327	99	0.160767	0.781246	0.346,0.784	0.275,0.312	0.271
1402	ENSMUSG00000024201.12	Kdm4b	chr17	+	56394768	56394889	56394789	56394889	56393717	56394106	1402	24,13	10,15	36,15	14,2	120	99	0.083237	0.584382	0.664,0.417	0.68,0.861	-0.23
1403	ENSMUSG00000024201.12	Kdm4b	chr17	+	56396203	56396382	56396221	56396382	56394789	56394889	1403	28,23	3,4	20,40	7,7	117	99	0.240113	0.930894	0.888,0.83	0.707,0.829	0.091
1404	ENSMUSG00000079179.9	Rab10os	chr12	+	3238028	3238112	3238063	3238112	3237590	3237660	1404	36,36	10,9	45,50	8,12	134	99	0.541145	1	0.727,0.747	0.806,0.755	-0.043
1407	ENSMUSG00000024561.11	Mbd1	chr18	+	74277300	74277578	74277516	74277578	74276801	74276939	1407	119,79	0,0	135,96	0,1	315	99	1	1	1.0,1.0	1.0,0.968	0.016
1409	ENSMUSG00000021144.14	Mta1	chr12	+	113131315	113131467	113131362	113131467	113130884	113131000	1409	59,40	4,5	69,47	1,5	146	99	0.276446	0.986591	0.909,0.844	0.979,0.864	-0.045
1414	ENSMUSG00000056917.13	Sipa1	chr19	-	5661595	5661658	5661595	5661626	5662587	5662841	1414	1,4	0,1	0,0	1,5	131	99	2.21586e-08	1.96491e-05	1.0,0.751	0.0,0.0	0.875
1415	ENSMUSG00000021109.13	Hif1a	chr12	+	73941687	73941852	73941729	73941852	73940347	73940631	1415	164,67	71,32	191130	87,59	141	99	0.937311	1	0.619,0.595	0.607,0.607	0
1416	ENSMUSG00000031969.16	Acad8	chr9	-	26990119	26990196	26990119	26990192	26991239	26991409	1416	7,8	0,1	7,9	0,0	103	99	1	1	1.0,0.885	1.0,1.0	-0.057
1417	ENSMUSG00000030316.13	Tamm41	chr6	-	115012157	115012323	115012157	115012319	115016082	115016228	1417	74,54	7,5	64,88	1,8	103	99	0.34055	1	0.91,0.912	0.984,0.914	-0.038
1423	ENSMUSG00000078439.9	Smim24	chr10	+	81394087	81394150	81394092	81394150	81393050	81393159	1423	10,18	1,0	11,22	3,0	104	99	0.295348	1	0.905,1.0	0.777,1.0	0.064
1424	ENSMUSG00000086427.8	Hoxa11os	chr6	+	52246636	52246808	52246662	52246808	52244392	52245656	1424	1,3	55,29	6,2	36,27	125	99	0.0842818	0.585024	0.014,0.076	0.117,0.055	-0.041
1425	ENSMUSG00000086427.8	Hoxa11os	chr6	+	52246636	52246808	52246662	52246808	52245242	52245816	1425	2,0	5,2	1,0	5,3	125	99	0.890125	1	0.241,0.0	0.137,0.0	0.052
1427	ENSMUSG00000036550.16	Cnot1	chr8	-	95736253	95736445	95736253	95736393	95739807	95739927	1427	179191	2,3	193170	0,0	151	99	0.695053	1	0.983,0.977	1.0,1.0	-0.02
1428	ENSMUSG00000036550.16	Cnot1	chr8	-	95754964	95755111	95754964	95755108	95756091	95756293	1428	84,76	32,26	108,76	38,27	102	99	0.92263	1	0.718,0.739	0.734,0.732	-0.005
1429	ENSMUSG00000036550.16	Cnot1	chr8	-	95774629	95774728	95774629	95774722	95775278	95775386	1429	95,53	5,3	130,77	4,11	105	99	0.438247	1	0.947,0.943	0.968,0.868	0.027
1430	ENSMUSG00000023947.8	Nfkbie	chr17	+	45562001	45563166	45562069	45563166	45560407	45560647	1430	6,3	0,0	10,9	3,0	167	99	0.0968384	0.621556	1.0,1.0	0.664,1.0	0.168
1432	ENSMUSG00000042613.9	Pbxip1	chr3	+	89443100	89443248	89443121	89443248	89439516	89439601	1432	10,3	69,95	9,13	94,49	120	99	0.0667081	0.523481	0.107,0.025	0.073,0.18	-0.06
1434	ENSMUSG00000052760.16	A630001G21Rik	chr1	-	85723097	85723387	85723097	85723181	85725120	85725289	1434	2,0	5,5	3,3	1,5	305	99	0.0182762	0.273527	0.115,0.0	0.493,0.163	-0.271
1435	ENSMUSG00000052760.16	A630001G21Rik	chr1	-	85726458	85726615	85726458	85726502	85736471	85736581	1435	3,2	1,1	2,3	0,2	212	99	0.373539	1	0.583,0.483	1.0,0.412	-0.173
1436	ENSMUSG00000023118.15	Sympk	chr7	+	19047449	19047610	19047520	19047610	19046754	19046902	1436	262151	5,5	219243	5,3	170	99	0.468025	1	0.968,0.946	0.962,0.979	-0.013
1437	ENSMUSG00000004394.12	Tmed4	chr11	-	6274397	6274498	6274397	6274481	6274680	6274865	1437	35,15	1,0	31,32	0,3	116	99	0.547942	1	0.968,1.0	1.0,0.901	0.033
1443	ENSMUSG00000029994.17	Anxa4	chr6	-	86774948	86775048	86774948	86775014	86793508	86793564	1443	53,31	11,7	67,60	20,14	133	99	0.474353	1	0.782,0.767	0.714,0.761	0.037
1444	ENSMUSG00000026047.13	Poglut2	chr1	-	44112644	44113175	44112644	44112882	44114440	44114518	1444	29,13	3,0	25,17	1,0	392	99	0.0846656	0.585397	0.709,1.0	0.863,1.0	-0.077
1445	ENSMUSG00000026975.10	Dph7	chr2	+	24965556	24965654	24965559	24965654	24963455	24963543	1445	6,0	8,2	6,9	9,14	102	99	0.469692	1	0.421,0.0	0.393,0.384	-0.178
1446	ENSMUSG00000025154.15	Arhgap19	chr19	-	41781157	41781349	41781157	41781304	41782330	41782396	1446	12,20	1,3	28,4	3,0	144	99	0.746487	1	0.892,0.821	0.865,1.0	-0.076
1448	ENSMUSG00000025616.14	Usp16	chr16	+	87469674	87469862	87469677	87469862	87466252	87466356	1448	76,65	5,10	69,90	9,2	102	99	0.304509	1	0.937,0.863	0.882,0.978	-0.03
1449	ENSMUSG00000030583.16	Sipa1l3	chr7	-	29331297	29331544	29331297	29331541	29332224	29332390	1449	29,26	60,54	25,31	57,54	102	99	0.861048	1	0.319,0.318	0.299,0.358	-0.01
1450	ENSMUSG00000030583.16	Sipa1l3	chr7	-	29503850	29503915	29503850	29503911	29505289	29505460	1450	0,0	4,4	3,0	8,6	103	99	0.138007	0.74507	0.0,0.0	0.265,0.0	-0.133
1455	ENSMUSG00000020827.18	Mink1	chr11	+	70603767	70603943	70603870	70603943	70603469	70603548	1455	126,93	3,0	127,71	0,0	202	99	0.441904	1	0.954,1.0	1.0,1.0	-0.023
1457	ENSMUSG00000020827.18	Mink1	chr11	+	70610077	70610183	70610080	70610183	70609553	70609717	1457	123,84	11,6	114,61	13,9	102	99	0.212293	0.890074	0.916,0.931	0.895,0.868	0.042
1458	ENSMUSG00000036864.16	Proser3	chr7	-	30539133	30539582	30539133	30539578	30539748	30539830	1458	21,14	4,0	13,3	2,0	103	99	0.585089	1	0.835,1.0	0.862,1.0	-0.014
1459	ENSMUSG00000036864.16	Proser3	chr7	-	30546124	30546228	30546124	30546225	30546302	30546427	1459	0,2	7,10	3,2	8,3	102	99	0.0291989	0.35849	0.0,0.163	0.267,0.393	-0.248
1460	ENSMUSG00000032786.16	Alas1	chr9	-	106238074	106238239	106238074	106238236	106238642	106238822	1460	585356	13,16	552435	10,7	102	99	0.0557006	0.476423	0.978,0.956	0.982,0.984	-0.016
1461	ENSMUSG00000032786.16	Alas1	chr9	-	106243161	106243395	106243161	106243392	106246758	106246978	1461	471325	1,0	585451	6,0	102	99	1	1	0.998,1.0	0.99,1.0	0.004
1463	ENSMUSG00000038324.13	Trpc4ap	chr2	-	155643391	155643468	155643391	155643450	155644927	155645059	1463	0,0	283222	2,3	266315	117	99	1	1	0.0,0.0	0.006,0.008	-0.007
1464	ENSMUSG00000038324.13	Trpc4ap	chr2	-	155650418	155650585	155650418	155650561	155653492	155653678	1464	193150	13,15	214188	11,9	123	99	0.107069	0.656113	0.923,0.889	0.94,0.944	-0.036
1466	ENSMUSG00000034675.17	Dbn1	chr13	-	55474455	55474561	55474455	55474558	55474859	55475536	1466	2,2	0,0	0,0	0,1	102	99	1	1	1.0,1.0	NA,0.0	1
1471	ENSMUSG00000027082.15	Tfpi	chr2	-	84444009	84444138	84444009	84444120	84444739	84444916	1471	7,1	0,1	10,3	0,0	117	99	1	1	1.0,0.458	1.0,1.0	-0.271
1472	ENSMUSG00000029209.15	Gnpda2	chr5	-	69579507	69579692	69579507	69579686	69584973	69585156	1472	16,25	2,1	23,38	10,5	105	99	0.0140482	0.250397	0.883,0.959	0.684,0.878	0.14
1473	ENSMUSG00000029209.15	Gnpda2	chr5	-	69579507	69582293	69579507	69579686	69584973	69585156	1473	2,2	2,1	0,5	10,5	2706	99	0.573402	1	0.035,0.068	0.0,0.035	0.034
1474	ENSMUSG00000029209.15	Gnpda2	chr5	-	69579507	69582293	69579507	69579692	69584973	69585156	1474	2,2	16,25	0,5	23,38	2700	99	1	1	0.005,0.003	0.0,0.005	0.002
1475	ENSMUSG00000021417.15	Eci2	chr13	-	34993067	34993328	34993067	34993220	34994013	34994132	1475	11,9	10,22	15,43	17,37	207	99	0.163699	0.782093	0.345,0.164	0.297,0.357	-0.072
1476	ENSMUSG00000021417.15	Eci2	chr13	-	34993067	34993230	34993067	34993220	34994013	34994144	1476	53,20	10,22	62,73	17,37	109	99	0.761617	1	0.828,0.452	0.768,0.642	-0.065
1478	ENSMUSG00000044876.15	Zfp444	chr7	+	6183789	6184202	6183861	6184202	6173981	6174101	1478	0,0	21,30	1,1	31,41	171	99	1	1	0.0,0.0	0.018,0.014	-0.016
1479	ENSMUSG00000039536.16	Stau1	chr2	-	166951270	166952472	166951270	166951346	166953207	166953351	1479	83,81	4,0	109,75	2,0	1225	99	0.0958551	0.61942	0.626,1.0	0.815,1.0	-0.095
1481	ENSMUSG00000039536.16	Stau1	chr2	-	166954899	166955130	166954899	166955112	166960022	166960121	1481	50,39	60,51	47,28	51,42	117	99	0.971883	1	0.414,0.393	0.438,0.361	0.004
1483	ENSMUSG00000026126.15	Ptpn18	chr1	+	34463106	34463364	34463268	34463364	34462701	34462810	1483	251122	2,3	222220	2,2	261	99	0.537343	1	0.979,0.939	0.977,0.977	-0.018
1484	ENSMUSG00000043243.15	Fam129c	chr8	+	71607504	71607924	71607540	71607924	71606660	71606744	1484	0,1	1,0	0,2	0,0	135	99	1	1	0.0,1.0	NA,1.0	-0.5
1493	ENSMUSG00000032577.16	Mapkapk3	chr9	-	107262422	107263764	107262422	107262487	107289119	107289396	1493	132132	1,2	148164	0,0	1376	99	0.206081	0.87684	0.905,0.826	1.0,1.0	-0.135
1494	ENSMUSG00000078671.11	Chd2	chr7	-	73475343	73475579	73475343	73475493	73478658	73478730	1494	0,0	21,10	1,0	24,13	185	99	1	1	0.0,0.0	0.022,0.0	-0.011
1497	ENSMUSG00000042289.11	Hsd3b7	chr7	+	127801391	127801616	127801460	127801616	127801074	127801246	1497	1,0	80,68	1,0	79,78	168	99	1	1	0.007,0.0	0.007,0.0	0
1498	ENSMUSG00000042289.11	Hsd3b7	chr7	+	127801833	127802113	127802013	127802113	127801460	127801616	1498	77,64	2,0	76,75	1,1	279	99	0.912098	1	0.932,1.0	0.964,0.964	0.002
1499	ENSMUSG00000042289.11	Hsd3b7	chr7	+	127802235	127802398	127802328	127802398	127802013	127802113	1499	105100	1,1	115104	2,6	192	99	0.0174411	0.267871	0.982,0.981	0.967,0.899	0.048
1503	ENSMUSG00000073643.11	Wdfy1	chr1	-	79707451	79707582	79707451	79707571	79709092	79709194	1503	96,51	1,1	118,59	0,0	110	99	1	1	0.989,0.979	1.0,1.0	-0.016
1505	ENSMUSG00000044465.19	Fam160a2	chr7	-	105388778	105388937	105388778	105388924	105389253	105389892	1505	63,46	1,1	73,56	2,0	112	99	0.717278	1	0.982,0.976	0.97,1.0	-0.006
1506	ENSMUSG00000030199.16	Etv6	chr6	+	134137284	134137417	134137287	134137417	134066306	134066465	1506	12,24	2,0	34,20	0,0	102	99	0.856994	1	0.853,1.0	1.0,1.0	-0.074
1507	ENSMUSG00000035722.15	Abca7	chr10	+	80007299	80007451	80007323	80007451	80007135	80007228	1507	51,12	10,13	44,28	12,9	123	99	0.447822	1	0.804,0.426	0.747,0.715	-0.116
1508	ENSMUSG00000099481.6	Xndc1	chr7	+	102071186	102071361	102071218	102071361	102069896	102069991	1508	6,18	1,0	10,12	1,4	131	99	0.006241	0.156526	0.819,1.0	0.883,0.694	0.121
1509	ENSMUSG00000033538.13	Casp4	chr9	+	5321257	5321512	5321425	5321512	5308859	5308914	1509	131112	8,4	113169	3,13	267	99	0.79702	1	0.859,0.912	0.933,0.828	0.005
1510	ENSMUSG00000007837.11	Prrg2	chr7	-	45060204	45060386	45060204	45060359	45060740	45060892	1510	91,67	7,1	79105	2,1	126	99	0.0505893	0.449725	0.911,0.981	0.969,0.988	-0.032
1511	ENSMUSG00000007837.11	Prrg2	chr7	-	45060204	45060415	45060204	45060359	45060740	45060892	1511	14,10	7,1	19,30	2,1	155	99	0.0166485	0.262455	0.561,0.865	0.859,0.95	-0.191
1512	ENSMUSG00000007837.11	Prrg2	chr7	-	45060204	45060415	45060204	45060386	45060740	45060892	1512	14,10	91,67	19,30	79105	128	99	0.040254	0.413786	0.106,0.103	0.157,0.181	-0.064
1513	ENSMUSG00000037601.11	Nme1	chr11	-	93960667	93960835	93960667	93960780	93963226	93963328	1513	4,2	841469	8,2	724835	154	99	1	1	0.003,0.003	0.007,0.002	-0.002
1514	ENSMUSG00000025498.15	Irf7	chr7	-	141264492	141264655	141264492	141264559	141264724	141264783	1514	257211	129125	223186	154129	195	99	0.10446	0.645506	0.503,0.461	0.424,0.423	0.058
1515	ENSMUSG00000025498.15	Irf7	chr7	-	141264492	141264655	141264492	141264559	141265074	141265291	1515	105,83	0,0	74,69	4,0	195	99	0.2205	0.906272	1.0,1.0	0.904,1.0	0.048
1516	ENSMUSG00000025498.15	Irf7	chr7	-	141264492	141264783	141264492	141264559	141265074	141265291	1516	499389	0,0	469356	4,0	323	99	0.638683	1	1.0,1.0	0.973,1.0	0.014
1517	ENSMUSG00000025498.15	Irf7	chr7	-	141264492	141264783	141264492	141264655	141265074	141265291	1517	395308	1,2	395287	0,0	227	99	1	1	0.994,0.985	1.0,1.0	-0.01
1520	ENSMUSG00000023495.13	Pcbp4	chr9	+	106462342	106462414	106462361	106462414	106462188	106462252	1520	0,1	19,8	0,0	15,15	118	99	1	1	0.0,0.095	0.0,0.0	0.048
1521	ENSMUSG00000023495.13	Pcbp4	chr9	+	106462484	106462677	106462507	106462677	106462361	106462414	1521	0,0	15,9	1,0	16,25	122	99	1	1	0.0,0.0	0.048,0.0	-0.024
1525	ENSMUSG00000029207.16	Apbb2	chr5	-	66310999	66311083	66310999	66311080	66312158	66312246	1525	8,10	3,6	12,27	0,0	102	99	1.04797e-06	0.000371714	0.721,0.618	1.0,1.0	-0.331
1526	ENSMUSG00000029207.16	Apbb2	chr5	-	66399621	66400284	66399621	66400281	66451467	66452283	1526	4,3	4,5	2,1	8,12	102	99	0.0148177	0.255268	0.493,0.368	0.195,0.075	0.295
1527	ENSMUSG00000028952.12	Zbtb48	chr4	-	152020543	152020708	152020543	152020704	152020778	152020915	1527	29,20	1,7	25,32	2,0	103	99	0.009029	0.189669	0.965,0.733	0.923,1.0	-0.113
1528	ENSMUSG00000028952.12	Zbtb48	chr4	-	152022026	152022234	152022026	152022119	152022695	152022807	1528	22,16	12,16	10,11	6,9	214	99	0.91083	1	0.459,0.316	0.435,0.361	-0.011
1530	ENSMUSG00000048200.12	Cracr2b	chr7	+	141466008	141466613	141466045	141466613	141465765	141465837	1530	1,0	184139	0,0	166132	136	99	1	1	0.004,0.0	0.0,0.0	0.002
1532	ENSMUSG00000074063.10	Osgin1	chr8	+	119444956	119446256	119444958	119446256	119443191	119443283	1532	73,46	0,1	66,85	1,0	101	99	1	1	1.0,0.978	0.985,1.0	-0.003
1533	ENSMUSG00000023971.9	Rrp36	chr17	-	46672524	46672847	46672524	46672591	46674196	46674287	1533	64,67	1,0	89106	0,1	355	99	1	1	0.947,1.0	1.0,0.967	-0.01
1537	ENSMUSG00000003235.13	Eif2b5	chr16	+	20508937	20509323	20508960	20509323	20508708	20508819	1537	1,0	169102	0,0	146205	122	99	1	1	0.005,0.0	0.0,0.0	0.003
1538	ENSMUSG00000018570.17	2810408A11Rik	chr11	-	69899705	69899926	69899705	69899810	69900302	69900957	1538	5,2	11,11	3,4	5,9	215	99	0.567988	1	0.173,0.077	0.216,0.17	-0.068
1539	ENSMUSG00000018570.17	2810408A11Rik	chr11	-	69899705	69899926	69899705	69899810	69900788	69900939	1539	0,0	2,0	0,1	0,0	215	99	1	1	0.0,NA	NA,1.0	-1
1542	ENSMUSG00000061665.7	Cd2ap	chr17	-	42834164	42834285	42834164	42834281	42838701	42838802	1542	228271	6,11	335281	14,6	103	99	0.932715	1	0.973,0.959	0.958,0.978	-0.002
1543	ENSMUSG00000028552.13	Eps15	chr4	+	109382784	109382966	109382846	109382966	109379866	109380029	1543	86,43	1,0	92,97	0,7	161	99	0.0236078	0.315862	0.981,1.0	1.0,0.895	0.043
1545	ENSMUSG00000009687.14	Fxyd5	chr7	-	31037820	31037931	31037820	31037928	31039037	31039094	1545	11,11	27,35	5,8	8,57	102	99	0.365462	1	0.283,0.234	0.378,0.12	0.01
1546	ENSMUSG00000009687.14	Fxyd5	chr7	-	31040182	31040257	31040182	31040221	31041396	31041457	1546	31,42	3,2	28,62	0,0	135	99	0.0144672	0.254035	0.883,0.939	1.0,1.0	-0.089
1547	ENSMUSG00000009687.14	Fxyd5	chr7	-	31040182	31040272	31040182	31040221	31041396	31041457	1547	6,14	3,2	3,11	0,0	150	99	0.000339355	0.0285699	0.569,0.822	1.0,1.0	-0.304
1548	ENSMUSG00000009687.14	Fxyd5	chr7	-	31040182	31040272	31040182	31040257	31041396	31041457	1548	0,1	25,29	0,0	25,51	114	99	1	1	0.0,0.029	0.0,0.0	0.015
1551	ENSMUSG00000024664.5	Fads3	chr19	+	10054019	10054349	10054226	10054349	10052835	10053033	1551	88,56	1,0	67,57	0,0	306	99	1	1	0.966,1.0	1.0,1.0	-0.017
1552	ENSMUSG00000030824.17	Nucb1	chr7	-	45494116	45494213	45494116	45494201	45494617	45494788	1552	1049763	32,15	995998	24,25	111	99	0.880831	1	0.967,0.978	0.974,0.973	-0.001
1553	ENSMUSG00000020476.14	Dbnl	chr11	+	5797274	5797335	5797283	5797335	5797023	5797175	1553	52,64	146108	72,65	137203	108	99	0.597978	1	0.246,0.352	0.325,0.227	0.023
1554	ENSMUSG00000020476.14	Dbnl	chr11	+	5797274	5797335	5797286	5797335	5797023	5797175	1554	54,65	216245	73,74	248327	111	99	0.995174	1	0.182,0.191	0.208,0.168	-0.002
1555	ENSMUSG00000020476.14	Dbnl	chr11	+	5797283	5797335	5797286	5797335	5797023	5797175	1555	148109	216245	138212	248327	102	99	0.602205	1	0.399,0.302	0.351,0.386	-0.018
1556	ENSMUSG00000029416.17	Slc15a4	chr5	-	127603780	127603851	127603780	127603798	127604110	127604188	1556	1,0	1,0	5,3	1,0	152	99	1	1	0.394,NA	0.765,1.0	-0.489
1557	ENSMUSG00000029416.17	Slc15a4	chr5	-	127604537	127604706	127604537	127604648	127608771	127609061	1557	15,18	11,14	10,24	10,20	157	99	0.678224	1	0.462,0.448	0.387,0.431	0.046
1563	ENSMUSG00000035632.16	Cnot3	chr7	+	3653144	3653419	3653196	3653419	3652032	3652128	1563	1,0	23,18	0,0	30,33	151	99	1	1	0.028,0.0	0.0,0.0	0.014
1564	ENSMUSG00000035632.16	Cnot3	chr7	+	3653144	3653419	3653199	3653419	3652032	3652128	1564	1,0	115122	0,0	129112	154	99	1	1	0.006,0.0	0.0,0.0	0.003
1565	ENSMUSG00000035632.16	Cnot3	chr7	+	3653196	3653419	3653199	3653419	3652032	3652128	1565	23,18	115122	30,33	129112	102	99	0.078543	0.566678	0.163,0.125	0.184,0.222	-0.059
1567	ENSMUSG00000025521.15	Tmem192	chr8	+	64959344	64959609	64959408	64959609	64956385	64956532	1567	92,57	1,0	66,83	0,2	163	99	0.638951	1	0.982,1.0	1.0,0.962	0.01
1568	ENSMUSG00000030243.16	Recql	chr6	-	142368472	142368564	142368472	142368554	142369290	142369457	1568	1,0	53,14	0,0	49,28	109	99	1	1	0.017,0.0	0.0,0.0	0.009
1572	ENSMUSG00000063455.16	D630045J12Rik	chr6	-	38136833	38136994	38136833	38136991	38139422	38139469	1572	0,1	0,1	3,0	0,0	102	99	1	1	NA,0.493	1.0,NA	-0.507
1573	ENSMUSG00000027947.11	Il6ra	chr3	-	89878848	89878895	89878848	89878892	89885901	89886043	1573	2,5	4,1	3,1	1,0	102	99	0.00495383	0.137275	0.327,0.829	0.744,1.0	-0.294
1574	ENSMUSG00000032376.12	Usp3	chr9	-	66542512	66542626	66542512	66542613	66543945	66544028	1574	80,93	1,7	129157	4,2	112	99	0.191259	0.845881	0.986,0.922	0.966,0.986	-0.022
1575	ENSMUSG00000025268.15	Maged2	chrX	-	150808720	150809152	150808720	150808783	150809246	150809326	1575	36,21	0,0	29,41	1,0	468	99	1	1	1.0,1.0	0.86,1.0	0.07
1577	ENSMUSG00000031753.16	Cog4	chr8	+	110851335	110851450	110851401	110851450	110849867	110849950	1577	176141	1,0	153197	0,1	165	99	1	1	0.991,1.0	1.0,0.992	0
1578	ENSMUSG00000031753.16	Cog4	chr8	+	110868201	110868367	110868253	110868367	110866560	110866727	1578	103,63	7,5	129127	7,3	151	99	0.178719	0.815404	0.906,0.892	0.924,0.965	-0.045
1579	ENSMUSG00000024386.9	Proc	chr18	-	32134849	32135013	32134849	32134978	32135860	32135947	1579	1,7	0,0	3,3	0,1	134	99	1	1	1.0,1.0	1.0,0.689	0.155
1580	ENSMUSG00000029016.13	Clcn6	chr4	-	148010653	148010810	148010653	148010776	148010971	148011129	1580	3,6	2,0	2,0	3,3	133	99	0.000409799	0.0309267	0.528,1.0	0.332,0.0	0.598
1582	ENSMUSG00000025571.13	Tnrc6c	chr11	+	117741644	117741818	117741668	117741818	117739866	117740009	1582	0,1	6,12	0,0	8,5	123	99	1	1	0.0,0.063	0.0,0.0	0.032
1584	ENSMUSG00000031691.14	Tnpo2	chr8	+	85038334	85038489	85038377	85038489	85036914	85036977	1584	26,17	19,31	32,24	31,22	142	99	0.568038	1	0.488,0.277	0.418,0.432	-0.042
1585	ENSMUSG00000031691.14	Tnpo2	chr8	+	85038334	85038489	85038377	85038489	85037167	85037291	1585	3,1	1,0	1,5	0,1	142	99	1	1	0.677,1.0	1.0,0.777	-0.05
1586	ENSMUSG00000031691.14	Tnpo2	chr8	+	85054691	85054797	85054721	85054797	85054325	85054421	1586	26,28	74,49	24,33	70,63	129	99	0.9033	1	0.212,0.305	0.208,0.287	0.011
1588	ENSMUSG00000089682.10	Bcl2l2	chr14	+	54884373	54884813	54884624	54884813	54883796	54883884	1588	80,94	3,1	122,76	0,0	350	99	0.109074	0.664753	0.883,0.964	1.0,1.0	-0.077
1589	ENSMUSG00000113204.1	Gm46430	chr13	-	74611263	74611387	74611263	74611321	74612723	74612948	1589	0,1	2,0	2,1	2,0	165	99	0.0149613	0.256366	0.0,1.0	0.375,1.0	-0.188
1592	ENSMUSG00000023175.15	Bsg	chr10	+	79710637	79710920	79710839	79710920	79710259	79710402	1592	35962597	0,0	35814179	1,0	301	99	1	1	1.0,1.0	0.999,1.0	0
1593	ENSMUSG00000020608.7	Smc6	chr12	+	11297102	11297285	11297149	11297285	11294922	11295083	1593	0,0	36,50	1,0	56,44	146	99	1	1	0.0,0.0	0.012,0.0	-0.006
1595	ENSMUSG00000033128.9	Gga1	chr15	+	78889715	78889868	78889719	78889868	78889002	78889110	1595	219132	8,2	164228	2,2	103	99	0.0639868	0.511173	0.963,0.984	0.987,0.991	-0.015
1597	ENSMUSG00000030374.15	Strn4	chr7	+	16831345	16831580	16831464	16831580	16831024	16831138	1597	2,0	17,8	1,2	18,12	218	99	0.507299	1	0.051,0.0	0.025,0.07	-0.022
1598	ENSMUSG00000030374.15	Strn4	chr7	+	16831345	16831580	16831485	16831580	16831024	16831138	1598	2,0	123113	2,3	128131	239	99	1	1	0.007,0.0	0.006,0.009	-0.004
1599	ENSMUSG00000030374.15	Strn4	chr7	+	16831464	16831580	16831485	16831580	16831024	16831138	1599	17,8	123113	19,13	128131	120	99	0.579006	1	0.102,0.055	0.109,0.076	-0.014
1601	ENSMUSG00000033857.12	Engase	chr11	+	118479085	118479287	118479089	118479287	118478882	118478953	1601	31,52	7,5	48,56	7,3	103	99	0.370203	1	0.81,0.909	0.868,0.947	-0.048
1602	ENSMUSG00000033857.12	Engase	chr11	+	118486444	118486553	118486447	118486553	118485756	118485905	1602	32,23	50,36	28,24	49,49	102	99	0.472635	1	0.383,0.383	0.357,0.322	0.043
1603	ENSMUSG00000033857.12	Engase	chr11	+	118486705	118486936	118486821	118486936	118486447	118486553	1603	0,2	83,72	0,0	68,74	215	99	1	1	0.0,0.013	0.0,0.0	0.006
1604	ENSMUSG00000027624.20	Epb41l1	chr2	+	156510732	156510881	156510735	156510881	156509131	156509307	1604	38,58	4,10	43,50	10,22	102	99	0.0164543	0.262455	0.902,0.849	0.807,0.688	0.128
1605	ENSMUSG00000027624.20	Epb41l1	chr2	+	156510732	156510881	156510756	156510881	156509131	156509307	1605	38,58	14,9	43,50	15,15	123	99	0.405325	1	0.686,0.838	0.698,0.728	0.049
1606	ENSMUSG00000027624.20	Epb41l1	chr2	+	156510735	156510881	156510756	156510881	156509131	156509307	1606	4,10	14,9	10,22	15,15	120	99	0.290092	1	0.191,0.478	0.355,0.548	-0.117
1608	ENSMUSG00000006169.20	Clint1	chr11	+	45907839	45908044	45907893	45908044	45906180	45906467	1608	68,49	380271	73,57	355387	153	99	0.893909	1	0.104,0.105	0.117,0.087	0.002
1612	ENSMUSG00000005804.14	Bloc1s6	chr2	+	122744125	122744213	122744129	122744213	122742588	122742730	1612	81,77	8,5	84,59	11,7	103	99	0.257381	0.961991	0.907,0.937	0.88,0.89	0.037
1613	ENSMUSG00000097290.9	1300002E11Rik	chr16	+	21800714	21800836	21800774	21800836	21795849	21795975	1613	6,4	10,5	7,19	6,13	159	99	0.129072	0.715342	0.272,0.332	0.421,0.476	-0.146
1617	ENSMUSG00000025266.11	Gnl3l	chrX	-	151014020	151014150	151014020	151014089	151017200	151017322	1617	0,0	35,20	2,0	43,24	160	99	1	1	0.0,0.0	0.028,0.0	-0.014
1618	ENSMUSG00000056228.10	Cars2	chr8	-	11529579	11529885	11529579	11529713	11530294	11530424	1618	1,0	70,41	1,0	60,75	271	99	1	1	0.005,0.0	0.006,0.0	-0.001
1619	ENSMUSG00000056228.10	Cars2	chr8	-	11530294	11530427	11530294	11530424	11537271	11537355	1619	22,11	67,30	13,16	49,74	102	99	0.228218	0.91883	0.242,0.262	0.205,0.173	0.063
1620	ENSMUSG00000056228.10	Cars2	chr8	-	11530294	11530618	11530294	11530424	11537271	11537355	1620	0,3	67,30	2,0	49,74	293	99	1	1	0.0,0.033	0.014,0.0	0.01
1621	ENSMUSG00000056228.10	Cars2	chr8	-	11530294	11530618	11530294	11530427	11537271	11537355	1621	0,3	22,11	2,0	13,16	290	99	0.776988	1	0.0,0.085	0.05,0.0	0.018
1622	ENSMUSG00000056228.10	Cars2	chr8	-	11537271	11537355	11537271	11537351	11541897	11542003	1622	73,34	1,0	54,53	0,1	103	99	1	1	0.986,1.0	1.0,0.981	0.003
1623	ENSMUSG00000038515.10	Grtp1	chr8	-	13179582	13179759	13179582	13179755	13186882	13186979	1623	4,2	303211	2,1	296273	103	99	1	1	0.013,0.009	0.006,0.004	0.006
1624	ENSMUSG00000036099.16	Vezt	chr10	-	93990139	93990287	93990139	93990283	93993516	93993666	1624	30,13	2,2	34,27	1,2	103	99	0.415357	1	0.935,0.862	0.97,0.928	-0.05
1626	ENSMUSG00000036099.16	Vezt	chr10	-	93993516	93993666	93993516	93993654	93996837	93997113	1626	11,7	15,4	17,9	6,10	111	99	0.407777	1	0.395,0.609	0.716,0.445	-0.079
1630	ENSMUSG00000023277.13	Twf2	chr9	+	106211718	106211897	106211723	106211897	106206888	106206966	1630	50,40	6,0	31,55	0,0	104	99	0.0194264	0.27887	0.888,1.0	1.0,1.0	-0.056
1631	ENSMUSG00000029674.13	Limk1	chr5	-	134662102	134662162	134662102	134662157	134664184	134664316	1631	14,6	0,1	3,9	0,0	104	99	1	1	1.0,0.851	1.0,1.0	-0.075
1632	ENSMUSG00000008690.15	Ncaph2	chr15	+	89370600	89370675	89370603	89370675	89370394	89370488	1632	77,50	340214	78,90	334390	102	99	0.934377	1	0.18,0.185	0.185,0.183	-0.002
1633	ENSMUSG00000032280.16	Tle3	chr9	+	61401852	61402057	61401855	61402057	61394607	61394682	1633	20,24	5,5	9,24	4,14	102	99	0.0484411	0.445643	0.795,0.823	0.686,0.625	0.153
1634	ENSMUSG00000032280.16	Tle3	chr9	+	61401852	61402057	61401855	61402057	61394607	61394712	1634	3,6	2,9	4,3	1,1	102	99	0.0364577	0.390681	0.593,0.393	0.795,0.744	-0.277
1640	ENSMUSG00000000127.15	Fer	chr17	+	63981479	63981686	63981482	63981686	63973064	63973157	1640	21,17	4,4	21,32	10,6	102	99	0.436076	1	0.836,0.805	0.671,0.838	0.066
1641	ENSMUSG00000022587.14	Ly6e	chr15	+	74955482	74955717	74955566	74955717	74955050	74955335	1641	3,0	6,0	0,0	3,4	183	99	1	1	0.213,NA	0.0,0.0	0.213
1642	ENSMUSG00000022587.14	Ly6e	chr15	+	74957776	74957877	74957779	74957877	74955482	74955717	1642	11791088	520502	12241359	443596	102	99	0.283241	0.996478	0.688,0.678	0.728,0.689	-0.025
1643	ENSMUSG00000022587.14	Ly6e	chr15	+	74957776	74957877	74957779	74957877	74956554	74956713	1643	15,13	1,0	3,9	1,2	102	99	0.0359592	0.387681	0.936,1.0	0.744,0.814	0.189
1644	ENSMUSG00000022587.14	Ly6e	chr15	+	74957776	74957877	74957779	74957877	74957414	74957463	1644	9,11	6,2	6,12	3,0	102	99	0.140665	0.749156	0.593,0.842	0.66,1.0	-0.113
1651	ENSMUSG00000038690.15	Atp5j2	chr5	-	145188192	145188322	145188192	145188258	145191502	145191592	1651	11,13	2,0	19,7	4,3	163	99	0.0218182	0.299957	0.77,1.0	0.743,0.586	0.221
1652	ENSMUSG00000037628.10	Cdkn3	chr14	+	46769832	46769936	46769835	46769936	46768865	46768897	1652	117,79	19,6	120101	12,14	102	99	0.922427	1	0.857,0.927	0.907,0.875	0.001
1653	ENSMUSG00000030720.16	Cln3	chr7	-	126582999	126583100	126582999	126583096	126583302	126583447	1653	6,9	26,27	10,6	20,24	103	99	0.600839	1	0.182,0.243	0.325,0.194	-0.047
1654	ENSMUSG00000039176.17	Polg	chr7	-	79456040	79456188	79456040	79456148	79456434	79456512	1654	5,4	79,82	9,0	86,81	139	99	0.750872	1	0.043,0.034	0.069,0.0	0.004
1655	ENSMUSG00000028134.11	Ptbp2	chr3	-	119718741	119720460	119718741	119720457	119720606	119720684	1655	11,6	24,9	12,7	15,13	102	99	0.545641	1	0.308,0.393	0.437,0.343	-0.039
1656	ENSMUSG00000028134.11	Ptbp2	chr3	-	119726065	119726220	119726065	119726205	119740314	119740510	1656	4,0	5,7	2,0	17,3	114	99	0.164048	0.782093	0.41,0.0	0.093,0.0	0.158
1657	ENSMUSG00000024483.19	Ankhd1	chr18	+	36614714	36614817	36614762	36614817	36613832	36613976	1657	37,20	17,11	27,17	32,20	147	99	0.00526375	0.14362	0.594,0.55	0.362,0.364	0.209
1658	ENSMUSG00000024483.19	Ankhd1	chr18	+	36655422	36655677	36655473	36655677	36654092	36654266	1658	88,58	39,32	76,86	43,35	150	99	0.965392	1	0.598,0.545	0.538,0.619	-0.007
1660	ENSMUSG00000061758.13	Akr1b10	chr6	+	34387671	34387839	34387755	34387839	34384280	34384407	1660	41,27	1,0	59,44	1,0	183	99	1	1	0.957,1.0	0.97,1.0	-0.007
1661	ENSMUSG00000061758.13	Akr1b10	chr6	+	34390054	34390132	34390079	34390132	34388775	34388892	1661	34,31	2,3	34,45	4,4	124	99	0.524147	1	0.931,0.892	0.872,0.9	0.025
1662	ENSMUSG00000036817.14	Sun1	chr5	+	139226678	139226885	139226705	139226885	139226577	139226604	1662	2,3	57,63	5,2	66,48	126	99	0.470326	1	0.027,0.036	0.056,0.032	-0.012
1663	ENSMUSG00000036817.14	Sun1	chr5	+	139238827	139238939	139238830	139238939	139237878	139237922	1663	86,55	25,23	83,63	28,34	102	99	0.394131	1	0.77,0.699	0.742,0.643	0.042
1664	ENSMUSG00000020400.17	Tnip1	chr11	-	54910786	54911571	54910786	54911497	54915496	54915587	1664	49,61	150125	65,78	139129	173	99	0.113625	0.674502	0.157,0.218	0.211,0.257	-0.046
1667	ENSMUSG00000062031.13	Pgghg	chr7	+	140946788	140947656	140946793	140947656	140946501	140946713	1667	106,91	2,4	87,85	1,2	104	99	0.270429	0.981794	0.981,0.956	0.988,0.976	-0.014
1668	ENSMUSG00000032387.15	Rbpms2	chr9	+	65651546	65651704	65651660	65651704	65650932	65651083	1668	1,0	3,0	0,1	0,0	213	99	1	1	0.134,NA	NA,1.0	-0.866
1669	ENSMUSG00000035478.14	Mbd3	chr10	-	80392538	80393280	80392538	80393018	80393892	80394070	1669	279188	0,1	258266	2,1	361	99	0.49038	1	1.0,0.981	0.973,0.986	0.011
1670	ENSMUSG00000035478.14	Mbd3	chr10	-	80395063	80395285	80395063	80395201	80395435	80395595	1670	8,10	187139	7,6	207191	183	99	0.159725	0.781246	0.023,0.037	0.018,0.017	0.012
1672	ENSMUSG00000079487.11	Med12	chrX	+	101293936	101294012	101293957	101294012	101293792	101293870	1672	0,0	70,52	1,0	79,41	120	99	1	1	0.0,0.0	0.01,0.0	-0.005
1673	ENSMUSG00000079487.11	Med12	chrX	+	101296592	101296733	101296616	101296733	101295841	101296088	1673	85,32	1,1	67,43	0,0	123	99	0.679232	1	0.986,0.963	1.0,1.0	-0.026
1677	ENSMUSG00000026173.15	Plcd4	chr1	+	74565259	74565367	74565287	74565367	74565031	74565181	1677	2,1	0,0	2,1	1,0	127	99	1	1	1.0,1.0	0.609,1.0	0.196
1684	ENSMUSG00000020929.14	Eftud2	chr11	-	102840023	102840118	102840023	102840081	102840263	102840382	1684	240191	1,0	224194	0,0	136	99	1	1	0.994,1.0	1.0,1.0	-0.003
1685	ENSMUSG00000020929.14	Eftud2	chr11	-	102868586	102868652	102868586	102868622	102869094	102869170	1685	165,99	2,2	166159	3,5	129	99	0.289698	1	0.984,0.974	0.977,0.961	0.01
1686	ENSMUSG00000020929.14	Eftud2	chr11	-	102871019	102871185	102871019	102871182	102877609	102877718	1686	4,12	54,79	11,6	95140	102	99	0.218126	0.90069	0.067,0.128	0.101,0.04	0.027
1687	ENSMUSG00000041528.15	Rnf123	chr9	-	108056356	108056448	108056356	108056432	108056520	108056709	1687	4,5	92,51	3,6	89,70	115	99	0.874209	1	0.036,0.078	0.028,0.069	0.008
1688	ENSMUSG00000041528.15	Rnf123	chr9	-	108061753	108061861	108061753	108061859	108062561	108062645	1688	57,56	1,0	67,87	2,2	101	99	0.615967	1	0.982,1.0	0.97,0.977	0.017
1689	ENSMUSG00000029713.15	Gnb2	chr5	-	137530397	137530436	137530397	137530423	137530694	137531297	1689	972936	0,0	10211090	1,0	112	99	1	1	1.0,1.0	0.999,1.0	0
1692	ENSMUSG00000031903.7	Pla2g15	chr8	+	106161083	106161308	106161208	106161308	106160580	106160679	1692	13,6	0,1	6,6	0,0	224	99	1	1	1.0,0.726	1.0,1.0	-0.137
1693	ENSMUSG00000063362.13	Alg11	chr8	+	22064999	22065931	22065125	22065931	22061885	22062116	1693	12,10	1,1	13,10	2,0	225	99	0.552635	1	0.841,0.815	0.741,1.0	-0.043
1694	ENSMUSG00000053286.11	Trmt1l	chr1	+	151448225	151448497	151448253	151448497	151443246	151443326	1694	3,0	49,41	1,6	40,42	127	99	0.124441	0.700621	0.046,0.0	0.019,0.1	-0.037
1695	ENSMUSG00000030269.14	Mtmr14	chr6	+	113277789	113277945	113277830	113277945	113270521	113270701	1695	69,52	5,1	65,83	4,2	140	99	0.829037	1	0.907,0.974	0.92,0.967	-0.003
1702	ENSMUSG00000021932.13	Rnaseh2b	chr14	+	62348520	62348628	62348561	62348628	62346567	62346642	1702	71,59	0,2	107109	2,2	140	99	0.459145	1	1.0,0.954	0.974,0.975	0.003
1703	ENSMUSG00000002881.14	Nab1	chr1	-	52464784	52464947	52464784	52464944	52466889	52466979	1703	146120	24,12	157158	18,15	102	99	0.363389	1	0.855,0.907	0.894,0.911	-0.022
1704	ENSMUSG00000034729.16	Mrps10	chr17	+	47372572	47372645	47372575	47372645	47372426	47372491	1704	56,43	49,40	66,61	48,52	102	99	0.545941	1	0.526,0.511	0.572,0.532	-0.034
1705	ENSMUSG00000034729.16	Mrps10	chr17	+	47372575	47375109	47374972	47375109	47372426	47372491	1705	49,40	9,7	48,52	3,11	2496	99	0.554307	1	0.178,0.185	0.388,0.158	-0.092
1707	ENSMUSG00000056394.17	Lig1	chr7	+	13286557	13286684	13286560	13286684	13285256	13285392	1707	134,74	6,0	120117	1,5	102	99	0.896991	1	0.956,1.0	0.991,0.958	0.004
1708	ENSMUSG00000056394.17	Lig1	chr7	+	13289387	13289495	13289393	13289495	13288663	13288759	1708	11,9	74,65	3,2	99,90	105	99	0.000100332	0.0131807	0.123,0.115	0.028,0.021	0.095
1710	ENSMUSG00000002102.15	Psmc3	chr2	+	91056641	91056801	91056657	91056801	91055904	91056042	1710	4,1	580459	1,1	517719	115	99	1	1	0.006,0.002	0.002,0.001	0.003
1714	ENSMUSG00000074129.14	Rpl13a	chr7	-	45126114	45126253	45126114	45126237	45126477	45126537	1714	50,47	59724780	32,56	50236852	115	99	1	1	0.007,0.008	0.005,0.007	0.001
1715	ENSMUSG00000074129.14	Rpl13a	chr7	-	45126708	45126827	45126708	45126794	45126990	45127092	1715	8,5	63754234	6,8	48516942	132	99	1	1	0.001,0.001	0.001,0.001	0
1716	ENSMUSG00000074129.14	Rpl13a	chr7	-	45126990	45127092	45126990	45127087	45127208	45127274	1716	60734628	9,23	53507748	11,14	104	99	1	1	0.998,0.995	0.998,0.998	-0.002
1717	ENSMUSG00000003234.16	Abcf3	chr16	+	20551473	20551554	20551478	20551554	20550420	20550687	1717	72,52	3,3	62104	2,3	104	99	0.457383	1	0.958,0.943	0.967,0.971	-0.019
1718	ENSMUSG00000042520.16	Ubap2l	chr3	-	90002278	90002476	90002278	90002473	90003244	90003312	1718	124,70	17,25	100,75	8,26	102	99	0.62055	1	0.876,0.731	0.924,0.737	-0.027
1719	ENSMUSG00000032413.12	Rasa2	chr9	-	96566015	96568487	96566015	96566122	96569019	96569094	1719	34,14	0,0	58,28	4,2	2464	99	1.27001e-06	0.000384236	1.0,1.0	0.368,0.36	0.636
1720	ENSMUSG00000025899.14	Alkbh8	chr9	+	3349357	3349490	3349419	3349490	3347803	3347908	1720	0,0	18,9	0,4	21,15	161	99	0.156517	0.775165	0.0,0.0	0.0,0.141	-0.07
1722	ENSMUSG00000017664.16	Slc35c2	chr2	-	165280785	165280954	165280785	165280891	165281307	165281380	1722	59,24	3,5	50,86	1,1	162	99	0.00196207	0.0764775	0.923,0.746	0.968,0.981	-0.14
1723	ENSMUSG00000017664.16	Slc35c2	chr2	-	165282782	165282933	165282782	165282862	165283248	165283600	1723	90,46	1,0	91,77	2,5	170	99	0.0121478	0.230419	0.981,1.0	0.964,0.9	0.058
1724	ENSMUSG00000017664.16	Slc35c2	chr2	-	165283248	165283600	165283248	165283535	165287683	165287755	1724	5,0	3,0	4,0	1,0	164	99	1	1	0.502,NA	0.707,NA	-0.205
1725	ENSMUSG00000025665.16	Rps6ka6	chrX	-	111400207	111400284	111400207	111400269	111404677	111404839	1725	9,1	5,0	3,1	9,1	114	99	0.0314786	0.376114	0.61,1.0	0.224,0.465	0.46
1727	ENSMUSG00000108621.1	Gm37494	chr7	+	39564866	39565081	39565054	39565081	39564001	39564062	1727	22,28	0,0	35,12	1,0	287	99	1	1	1.0,1.0	0.924,1.0	0.038
1728	ENSMUSG00000028430.14	Nol6	chr4	-	41121451	41121586	41121451	41121500	41121778	41121947	1728	68,55	3,4	69,62	2,6	185	99	0.80323	1	0.924,0.88	0.949,0.847	0.004
1739	ENSMUSG00000036825.12	Ssx2ip	chr3	+	146432972	146433146	146432975	146433146	146432480	146432617	1739	131,59	50,44	95,83	37,41	102	99	0.502128	1	0.718,0.565	0.714,0.663	-0.047
1740	ENSMUSG00000090210.7	Itga10	chr3	+	96656440	96656533	96656443	96656533	96656151	96656293	1740	0,5	0,0	0,0	1,0	102	99	1	1	NA,1.0	0.0,NA	1
1741	ENSMUSG00000007207.10	Stx1a	chr5	+	135048910	135049104	135048993	135049104	135045596	135045734	1741	0,1	0,1	4,4	0,0	182	99	1	1	NA,0.352	1.0,1.0	-0.648
1743	ENSMUSG00000024807.18	Syvn1	chr19	+	6052547	6053709	6052559	6053709	6052327	6052479	1743	137105	1,0	129114	0,2	111	99	1	1	0.992,1.0	1.0,0.981	0.006
1744	ENSMUSG00000033147.16	Slc22a15	chr3	-	101880008	101880224	101880008	101880187	101883459	101883589	1744	13,4	9,0	11,4	7,2	136	99	0.410329	1	0.513,1.0	0.534,0.593	0.193
1752	ENSMUSG00000028345.15	Tex10	chr4	-	48459863	48460102	48459863	48459999	48462768	48462881	1752	18,13	1,0	37,34	0,1	202	99	1	1	0.898,1.0	1.0,0.943	-0.022
1753	ENSMUSG00000022679.13	Mpv17l	chr16	+	13946528	13946587	13946557	13946587	13944665	13944736	1753	0,2	11,7	1,3	11,16	128	99	0.201796	0.87269	0.0,0.181	0.066,0.127	-0.006
1754	ENSMUSG00000024283.15	Wac	chr18	+	7871530	7871744	7871548	7871744	7869990	7870027	1754	8,5	56,71	12,10	84,93	117	99	0.522664	1	0.108,0.056	0.108,0.083	-0.013
1755	ENSMUSG00000024283.15	Wac	chr18	+	7917552	7917675	7917561	7917675	7916051	7916297	1755	130,54	11,1	123159	7,11	108	99	0.899379	1	0.915,0.98	0.942,0.93	0.012
1756	ENSMUSG00000024283.15	Wac	chr18	+	7917552	7917675	7917564	7917675	7916051	7916297	1756	130,54	0,0	123159	3,1	111	99	0.616573	1	1.0,1.0	0.973,0.993	0.017
1757	ENSMUSG00000024283.15	Wac	chr18	+	7917561	7917675	7917564	7917675	7916051	7916297	1757	11,1	0,0	7,11	3,1	102	99	0.0127135	0.238597	1.0,1.0	0.694,0.914	0.196
1758	ENSMUSG00000024283.15	Wac	chr18	+	7921421	7921608	7921424	7921608	7920131	7920250	1758	141,95	4,2	155175	3,9	102	99	0.363602	1	0.972,0.979	0.98,0.95	0.011
1759	ENSMUSG00000026648.18	Dclre1c	chr2	+	3436988	3437090	3437001	3437090	3436437	3436493	1759	7,17	1,0	3,4	0,0	112	99	1	1	0.861,1.0	1.0,1.0	-0.07
1760	ENSMUSG00000026648.18	Dclre1c	chr2	+	3436988	3437090	3437029	3437090	3436437	3436493	1760	8,17	3,0	11,5	1,0	140	99	0.149681	0.769453	0.653,1.0	0.886,1.0	-0.117
1761	ENSMUSG00000026648.18	Dclre1c	chr2	+	3437001	3437090	3437029	3437090	3436437	3436493	1761	2,0	3,0	8,1	1,0	127	99	1	1	0.342,NA	0.862,1.0	-0.589
1762	ENSMUSG00000026853.15	Crat	chr2	-	30403488	30403641	30403488	30403626	30404527	30404590	1762	2,4	80,65	1,6	76,79	114	99	0.838986	1	0.021,0.051	0.011,0.062	-0.001
1763	ENSMUSG00000029622.16	Arpc1b	chr5	+	145125878	145125966	145125890	145125966	145125577	145125784	1763	17,4	14071001	22,14	13631599	111	99	0.803049	1	0.011,0.004	0.014,0.008	-0.003
1764	ENSMUSG00000028943.18	Espn	chr4	-	152123713	152123793	152123713	152123790	152128068	152128332	1764	123159	6,4	146237	5,6	102	99	0.710818	1	0.952,0.975	0.966,0.975	-0.007
1768	ENSMUSG00000001441.13	Npepps	chr11	-	97236064	97236221	97236064	97236169	97238093	97238258	1768	3,3	154122	7,7	186135	151	99	0.0970798	0.621556	0.013,0.016	0.024,0.033	-0.014
1770	ENSMUSG00000057982.8	Zfp809	chr9	+	22236027	22236294	22236201	22236294	22235019	22235146	1770	4,7	14,6	8,2	25,24	273	99	0.0806294	0.574926	0.094,0.297	0.104,0.029	0.129
1775	ENSMUSG00000112023.1	Lilr4b	chr10	+	51481139	51481869	51481666	51481869	51480905	51480941	1775	2,1	0,0	2,0	1,0	626	99	1	1	1.0,1.0	0.24,NA	0.76
1777	ENSMUSG00000112023.1	Lilr4b	chr10	+	51485215	51485780	51485712	51485780	51484516	51484569	1777	0,4	0,2	1,0	1,1	596	99	1	1	NA,0.249	0.142,0.0	0.178
1778	ENSMUSG00000022900.14	Ildr1	chr16	+	36721435	36721669	36721537	36721669	36716106	36716253	1778	3,0	389289	4,6	410478	201	99	1	1	0.004,0.0	0.005,0.006	-0.003
1779	ENSMUSG00000039716.12	Dock3	chr9	-	106906632	106906780	106906632	106906714	106907229	106907368	1779	0,0	0,1	3,0	2,0	165	99	1	1	NA,0.0	0.474,NA	-0.474
1783	ENSMUSG00000000916.15	Nsun5	chr5	+	135371497	135371606	135371505	135371606	135371240	135371415	1783	25,36	3,2	23,29	4,5	107	99	0.151085	0.772723	0.885,0.943	0.842,0.843	0.071
1784	ENSMUSG00000028099.8	Polr3c	chr3	-	96716666	96716805	96716666	96716747	96719233	96719326	1784	8,10	117105	2,5	127160	157	99	0.00394589	0.118357	0.041,0.057	0.01,0.019	0.035
1785	ENSMUSG00000028099.8	Polr3c	chr3	-	96723513	96724052	96723513	96723699	96725833	96725999	1785	162110	0,0	124167	1,1	452	99	0.371135	1	1.0,1.0	0.964,0.973	0.032
1786	ENSMUSG00000063849.6	Ppcdc	chr9	-	57415085	57415472	57415085	57415254	57420162	57420291	1786	60,35	14,9	53,12	18,19	317	99	0.0232845	0.312842	0.572,0.548	0.479,0.165	0.238
1788	ENSMUSG00000006676.16	Usp19	chr9	+	108493560	108493863	108493563	108493863	108493349	108493483	1788	79,43	15,10	61,50	8,17	102	99	0.897456	1	0.836,0.807	0.881,0.741	0.011
1789	ENSMUSG00000006676.16	Usp19	chr9	+	108495033	108495254	108495039	108495254	108494811	108494927	1789	116,77	17,24	87105	17,21	105	99	0.776186	1	0.865,0.752	0.828,0.825	-0.018
1790	ENSMUSG00000006676.16	Usp19	chr9	+	108498122	108498241	108498131	108498241	108497895	108498036	1790	160,93	18,1	106119	14,7	108	99	0.450621	1	0.891,0.988	0.874,0.94	0.032
1793	ENSMUSG00000066800.11	Rnasel	chr1	+	153753606	153755213	153753634	153755213	153752844	153752947	1793	281264	40,29	400314	43,28	127	99	0.241124	0.93095	0.846,0.876	0.879,0.897	-0.027
1794	ENSMUSG00000057133.14	Chd6	chr2	-	161041984	161042132	161041984	161042129	161052387	161052905	1794	5,7	0,1	1,10	3,1	102	99	0.0105402	0.213149	1.0,0.872	0.244,0.907	0.36
1795	ENSMUSG00000022844.8	Pdia5	chr16	-	35410293	35410454	35410293	35410435	35410926	35410997	1795	274149	13,19	240282	20,12	118	99	0.431703	1	0.946,0.868	0.91,0.952	-0.024
1798	ENSMUSG00000043467.19	Zbtb37	chr1	-	161031804	161032764	161031804	161032761	161034087	161034284	1798	2,1	5,0	0,0	5,2	102	99	0.0417744	0.419756	0.28,1.0	0.0,0.0	0.64
1802	ENSMUSG00000011096.17	Akt1s1	chr7	+	44853761	44853857	44853779	44853857	44852570	44852959	1802	0,1	159166	1,1	157176	117	99	1	1	0.0,0.005	0.005,0.005	-0.003
1803	ENSMUSG00000024735.13	Prpf19	chr19	+	10898925	10899124	10898982	10899124	10897816	10897893	1803	21,19	409269	20,27	351393	156	99	0.790792	1	0.032,0.043	0.035,0.042	-0.001
1807	ENSMUSG00000014444.17	Piezo1	chr8	-	122502121	122502311	122502121	122502308	122506028	122506167	1807	3,10	0,5	12,9	2,4	102	99	0.8684	1	1.0,0.66	0.853,0.686	0.06
1811	ENSMUSG00000058291.14	Zfp68	chr5	-	138616469	138616565	138616469	138616559	138617054	138617167	1811	26,21	5,16	27,40	3,1	105	99	0.00034635	0.0285699	0.831,0.553	0.895,0.974	-0.243
1812	ENSMUSG00000058291.14	Zfp68	chr5	-	138616469	138616614	138616469	138616559	138617054	138617167	1812	2,1	5,16	2,0	3,1	154	99	0.629912	1	0.205,0.039	0.3,0.0	-0.028
1813	ENSMUSG00000058291.14	Zfp68	chr5	-	138616469	138616614	138616469	138616565	138617054	138617167	1813	0,1	24,21	0,0	25,40	148	99	1	1	0.0,0.031	0.0,0.0	0.015
1814	ENSMUSG00000000386.16	Mx1	chr16	-	97457299	97457492	97457299	97457469	97460755	97460946	1814	5,2	0,1	3,2	0,0	122	99	1	1	1.0,0.619	1.0,1.0	-0.191
1819	ENSMUSG00000018167.10	Stard3	chr11	+	98375003	98375157	98375079	98375157	98372069	98372342	1819	0,1	117109	2,3	137159	175	99	1	1	0.0,0.005	0.008,0.011	-0.007
1820	ENSMUSG00000018167.10	Stard3	chr11	+	98376489	98376607	98376497	98376607	98375674	98375728	1820	95,67	3,0	101100	0,0	107	99	0.517774	1	0.967,1.0	1.0,1.0	-0.016
1821	ENSMUSG00000023452.19	Pisd	chr5	-	32737985	32738146	32737985	32738032	32738387	32738534	1821	408335	2,1	392368	0,2	213	99	1	1	0.99,0.994	1.0,0.988	-0.002
1823	ENSMUSG00000038780.14	Smurf1	chr5	-	144880624	144880709	144880624	144880700	144881617	144881819	1823	41,32	17,14	53,58	11,15	108	99	0.0599409	0.497917	0.689,0.677	0.815,0.78	-0.114
1826	ENSMUSG00000022897.15	Dyrk1a	chr16	+	94663741	94663861	94663768	94663861	94659496	94659693	1826	24,29	30,29	19,38	38,22	126	99	0.9245	1	0.386,0.44	0.282,0.576	-0.016
1827	ENSMUSG00000023153.9	Tmem52	chr4	+	155469443	155469503	155469461	155469503	155469302	155469346	1827	0,1	3,0	1,0	1,2	117	99	1	1	0.0,1.0	0.458,0.0	0.271
1828	ENSMUSG00000036916.13	Zfp280c	chrX	-	48578379	48578556	48578379	48578529	48588702	48588749	1828	0,2	9,7	1,4	5,11	126	99	0.0627642	0.507739	0.0,0.183	0.136,0.222	-0.087
1832	ENSMUSG00000058440.14	Nrf1	chr6	+	30089911	30090146	30089914	30090146	30088832	30088988	1832	25,18	22,4	22,35	19,18	102	99	0.592247	1	0.524,0.814	0.529,0.654	0.078
1835	ENSMUSG00000055762.16	Eef1d	chr15	-	75901131	75901255	75901131	75901252	75902678	75903818	1835	4,0	0,0	4,0	1,0	102	99	1	1	1.0,NA	0.795,NA	0.205
1836	ENSMUSG00000055762.16	Eef1d	chr15	-	75901131	75901255	75901131	75901252	75909244	75909319	1836	462344	34,15	486563	42,49	102	99	0.0690664	0.531406	0.93,0.957	0.918,0.918	0.025
1837	ENSMUSG00000006932.17	Ctnnb1	chr9	+	120950893	120951147	120951021	120951147	120950521	120950749	1837	870885	3,4	11451140	4,5	227	99	1	1	0.992,0.99	0.992,0.99	0
1838	ENSMUSG00000006932.17	Ctnnb1	chr9	+	120957106	120957226	120957109	120957226	120955913	120955972	1838	1204937	10,2	12621280	4,7	102	99	1	1	0.992,0.998	0.997,0.994	-0.001
1842	ENSMUSG00000074643.12	Cpne1	chr2	-	156073798	156074035	156073798	156073992	156074175	156074309	1842	55,47	0,4	62,40	3,0	142	99	0.705673	1	1.0,0.891	0.935,1.0	-0.022
1843	ENSMUSG00000069565.12	Dazap1	chr10	+	80277571	80277682	80277574	80277682	80274803	80274869	1843	54,39	315259	44,54	288364	102	99	0.704062	1	0.143,0.128	0.129,0.126	0.008
1844	ENSMUSG00000017288.15	Vps53	chr11	-	76113940	76114082	76113940	76114077	76117058	76117201	1844	134,82	9,11	124145	5,7	104	99	0.0468582	0.440835	0.934,0.876	0.959,0.952	-0.05
1847	ENSMUSG00000041939.14	Mvk	chr5	+	114450240	114450421	114450276	114450421	114446158	114446306	1847	66,30	152,86	39,49	164146	135	99	0.0849598	0.585533	0.242,0.204	0.148,0.198	0.05
1848	ENSMUSG00000034684.12	Sema3f	chr9	-	107684549	107684591	107684549	107684584	107684687	107684776	1848	9,3	1,0	3,2	0,0	106	99	1	1	0.894,1.0	1.0,1.0	-0.053
1849	ENSMUSG00000034684.12	Sema3f	chr9	-	107684687	107684816	107684687	107684776	107685324	107685547	1849	0,0	10,7	1,0	7,1	139	99	1	1	0.0,0.0	0.092,0.0	-0.046
1851	ENSMUSG00000034684.12	Sema3f	chr9	-	107692167	107692305	107692167	107692287	107692388	107692451	1851	0,0	7,6	0,1	2,3	117	99	1	1	0.0,0.0	0.0,0.22	-0.11
1856	ENSMUSG00000015709.9	Arnt2	chr7	-	84262392	84262543	84262392	84262538	84263178	84263317	1856	1,5	0,0	1,5	1,1	104	99	0.753832	1	1.0,1.0	0.488,0.826	0.343
1860	ENSMUSG00000025157.8	Zdhhc16	chr19	+	41938719	41938836	41938807	41938836	41938363	41938452	1860	11,12	97,36	8,3	55,60	187	99	0.0825346	0.583251	0.057,0.15	0.071,0.026	0.055
1861	ENSMUSG00000023051.11	Tarbp2	chr15	+	102521120	102521213	102521137	102521213	102519121	102519291	1861	13,16	7,3	20,22	0,7	116	99	0.174383	0.808545	0.613,0.82	1.0,0.728	-0.148
1862	ENSMUSG00000023051.11	Tarbp2	chr15	+	102521120	102521213	102521137	102521213	102520474	102520577	1862	86,86	9,2	128167	17,22	116	99	0.0214964	0.296684	0.891,0.973	0.865,0.866	0.067
1863	ENSMUSG00000017631.19	Abr	chr11	-	76459180	76459346	76459180	76459272	76461292	76461414	1863	155113	0,4	153135	0,5	173	99	0.777802	1	1.0,0.942	1.0,0.939	0.001
1864	ENSMUSG00000035851.14	Ythdc1	chr5	+	86831772	86831836	86831796	86831836	86831663	86831700	1864	34,24	91,73	33,42	70,71	123	99	0.0740908	0.553466	0.231,0.209	0.275,0.323	-0.079
1866	ENSMUSG00000071669.14	Snx29	chr16	+	11420700	11420783	11420703	11420783	11418822	11418898	1866	4,6	2,0	1,4	0,0	102	99	0.626005	1	0.66,1.0	1.0,1.0	-0.17
1867	ENSMUSG00000051169.14	Rpusd3	chr6	-	113416306	113416446	113416306	113416432	113416788	113416912	1867	41,22	5,4	25,27	1,5	113	99	0.628323	1	0.878,0.828	0.956,0.826	-0.038
1869	ENSMUSG00000066232.4	Ipo7	chr7	+	110042785	110042885	110042828	110042885	110041980	110042115	1869	112104	0,1	158136	0,3	142	99	0.916652	1	1.0,0.986	1.0,0.969	0.009
1870	ENSMUSG00000064141.14	Zfp69	chr4	-	120934332	120934431	120934332	120934428	120935066	120935193	1870	0,2	0,7	0,0	2,0	102	99	1	1	NA,0.217	0.0,NA	0.217
1871	ENSMUSG00000037426.18	Depdc5	chr5	+	32864009	32864312	32864157	32864312	32863712	32863743	1871	0,0	3,1	0,3	3,4	247	99	0.203738	0.873831	0.0,0.0	0.0,0.231	-0.116
1872	ENSMUSG00000037426.18	Depdc5	chr5	+	32864576	32864699	32864579	32864699	32863776	32863821	1872	5,4	1,1	4,0	0,2	102	99	0.819231	1	0.829,0.795	1.0,0.0	0.312
1873	ENSMUSG00000037426.18	Depdc5	chr5	+	32937520	32937704	32937547	32937704	32933949	32934015	1873	10,6	28,9	6,10	26,6	126	99	0.646536	1	0.219,0.344	0.153,0.567	-0.079
1877	ENSMUSG00000004221.16	Ikbkg	chrX	+	74437163	74437282	74437166	74437282	74433802	74434014	1877	42,47	14,13	59,43	18,18	102	99	0.603137	1	0.744,0.778	0.761,0.699	0.031
1881	ENSMUSG00000068735.14	Trp53i11	chr2	+	93197461	93197748	93197608	93197748	93196896	93196978	1881	59,70	60,60	59,89	82,77	246	99	0.47898	1	0.284,0.32	0.225,0.317	0.031
1882	ENSMUSG00000068735.14	Trp53i11	chr2	+	93197461	93197748	93197611	93197748	93196896	93196978	1882	59,70	141162	59,89	160144	249	99	0.465817	1	0.143,0.147	0.128,0.197	-0.018
1883	ENSMUSG00000068735.14	Trp53i11	chr2	+	93197608	93197748	93197611	93197748	93196896	93196978	1883	60,60	141162	82,77	160144	102	99	0.112639	0.67303	0.292,0.264	0.332,0.342	-0.059
1887	ENSMUSG00000051235.10	Gen1	chr12	-	11260881	11261068	11260881	11261003	11262406	11262593	1887	8,0	0,0	8,5	1,0	164	99	1	1	1.0,NA	0.828,1.0	0.086
1892	ENSMUSG00000032336.17	Nptn	chr9	+	58650496	58650518	58650508	58650518	58643528	58643802	1892	263190	1,8	230258	5,2	111	99	0.4978	1	0.996,0.955	0.976,0.991	-0.008
1894	ENSMUSG00000023994.13	Nfya	chr17	-	48392339	48392500	48392339	48392488	48393179	48393285	1894	0,1	23,21	0,0	38,20	111	99	1	1	0.0,0.041	0.0,0.0	0.021
1895	ENSMUSG00000023994.13	Nfya	chr17	-	48392339	48392506	48392339	48392488	48393179	48393285	1895	26,24	23,21	32,31	38,20	117	99	0.93728	1	0.489,0.492	0.416,0.567	-0.001
1896	ENSMUSG00000023994.13	Nfya	chr17	-	48392339	48392506	48392339	48392500	48393179	48393285	1896	26,24	0,1	32,31	0,0	105	99	1	1	1.0,0.958	1.0,1.0	-0.021
1898	ENSMUSG00000004264.17	Phb2	chr6	+	124713983	124714959	124714829	124714959	124713061	124713141	1898	794601	0,0	7701102	0,1	945	99	1	1	1.0,1.0	1.0,0.991	0.004
1899	ENSMUSG00000042747.12	Krtcap2	chr3	+	89246777	89246932	89246780	89246932	89245965	89246515	1899	695499	41,30	599698	23,40	102	99	0.311778	1	0.943,0.942	0.962,0.944	-0.011
1900	ENSMUSG00000042747.12	Krtcap2	chr3	+	89246777	89246932	89246780	89246932	89246433	89246593	1900	24,17	12,6	29,18	20,23	102	99	0.046474	0.440758	0.66,0.733	0.585,0.432	0.188
1903	ENSMUSG00000098789.7	Jmjd7	chr2	+	120031501	120031651	120031574	120031651	120031306	120031402	1903	0,4	43,18	1,1	33,44	172	99	0.348742	1	0.0,0.113	0.017,0.013	0.042
1904	ENSMUSG00000033767.14	Tmem131l	chr3	-	83900326	83900418	83900326	83900415	83901345	83901466	1904	33,23	6,0	28,19	4,2	102	99	0.857987	1	0.842,1.0	0.872,0.902	0.034
1905	ENSMUSG00000033767.14	Tmem131l	chr3	-	83913263	83913388	83913263	83913385	83919450	83919599	1905	23,28	5,2	25,18	10,4	102	99	0.0733797	0.553466	0.817,0.931	0.708,0.814	0.113
1906	ENSMUSG00000033767.14	Tmem131l	chr3	-	83921939	83922562	83921939	83922559	83922947	83923097	1906	16,16	1,0	20,15	0,4	102	99	0.0633203	0.507739	0.94,1.0	1.0,0.784	0.078
1907	ENSMUSG00000029320.11	1700016H13Rik	chr5	-	103649421	103649576	103649421	103649572	103654921	103655056	1907	4,0	0,0	0,0	1,0	103	99	1	1	1.0,NA	0.0,NA	1
1908	ENSMUSG00000070425.13	Xntrpc	chr7	+	102071186	102071361	102071218	102071361	102065712	102065804	1908	0,1	0,0	2,1	2,0	131	99	1	1	NA,1.0	0.43,1.0	0.285
1915	ENSMUSG00000026333.14	Gin1	chr1	+	97782926	97783232	97783193	97783232	97777325	97777519	1915	16,11	1,1	13,12	1,0	366	99	0.0507501	0.450026	0.812,0.748	0.779,1.0	-0.109
1916	ENSMUSG00000029106.14	Add1	chr5	+	34629135	34629172	34629138	34629172	34628414	34628513	1916	40,41	2,2	50,55	1,1	102	99	0.180515	0.818781	0.951,0.952	0.98,0.982	-0.029
1917	ENSMUSG00000045409.16	Trim39	chr17	-	36258872	36260945	36258872	36260921	36261490	36261606	1917	9,1	51,26	5,2	32,18	123	99	0.710307	1	0.124,0.03	0.112,0.082	-0.02
1921	ENSMUSG00000040557.14	Mettl27	chr5	+	134932621	134932847	134932720	134932847	134932372	134932410	1921	9,6	3,3	4,8	1,1	198	99	0.0969036	0.621556	0.6,0.5	0.667,0.8	-0.183
1925	ENSMUSG00000042198.12	Chchd7	chr4	+	3939378	3939526	3939423	3939526	3938913	3939131	1925	73,68	28,33	82,88	41,45	144	99	0.478158	1	0.642,0.586	0.579,0.573	0.038
1927	ENSMUSG00000023206.16	Il15ra	chr2	+	11723412	11723610	11723511	11723610	11720012	11720105	1927	13,13	2,2	17,25	0,0	198	99	0.00207284	0.0799169	0.765,0.765	1.0,1.0	-0.235
1929	ENSMUSG00000030035.14	Wbp1	chr6	-	83120184	83120876	83120184	83120287	83121202	83121559	1929	158172	34,26	189183	20,44	688	99	0.752372	1	0.401,0.488	0.576,0.374	-0.03
1932	ENSMUSG00000022211.9	Carmil3	chr14	+	55507916	55508264	55507919	55508264	55507684	55507804	1932	3,2	1,1	0,0	1,0	102	99	1	1	0.744,0.66	0.0,NA	0.702
1933	ENSMUSG00000028580.15	Pum1	chr4	+	130743689	130743794	130743692	130743794	130741462	130741556	1933	31,21	38,43	22,26	33,26	102	99	0.437616	1	0.442,0.322	0.393,0.493	-0.061
1934	ENSMUSG00000030083.11	Abtb1	chr6	-	88838117	88838285	88838117	88838265	88838379	88838478	1934	83,71	7,1	79,52	12,7	119	99	0.0112892	0.222459	0.908,0.983	0.846,0.861	0.092
1935	ENSMUSG00000030083.11	Abtb1	chr6	-	88840709	88840781	88840709	88840765	88840837	88840900	1935	0,0	41,38	1,0	46,75	115	99	1	1	0.0,0.0	0.018,0.0	-0.009
1936	ENSMUSG00000031098.18	Syt8	chr7	+	142438069	142438273	142438162	142438273	142435000	142435081	1936	6,0	0,2	6,2	0,2	192	99	0.394436	1	1.0,0.0	1.0,0.34	-0.17
1937	ENSMUSG00000031098.18	Syt8	chr7	+	142438069	142438273	142438162	142438273	142436833	142436939	1937	1,0	0,0	0,1	1,3	192	99	1	1	1.0,NA	0.0,0.147	0.926
1939	ENSMUSG00000041459.15	Tardbp	chr4	-	148612381	148617705	148612381	148617635	148618664	148618791	1939	36,23	1,1	41,35	0,1	169	99	1	1	0.955,0.931	1.0,0.953	-0.033
1940	ENSMUSG00000041459.15	Tardbp	chr4	-	148617565	148617737	148617565	148617635	148618664	148618791	1940	22,15	1,1	16,16	0,1	201	99	0.152697	0.775165	0.916,0.881	1.0,0.887	-0.045
1941	ENSMUSG00000041459.15	Tardbp	chr4	-	148617565	148617825	148617565	148617635	148618664	148618791	1941	24,18	1,1	18,20	0,1	289	99	0.117842	0.68278	0.892,0.86	1.0,0.873	-0.06
1943	ENSMUSG00000041459.15	Tardbp	chr4	-	148617565	148617825	148617565	148617705	148618664	148618791	1943	2,3	14,8	2,4	25,19	219	99	0.621395	1	0.061,0.145	0.035,0.087	0.042
1945	ENSMUSG00000041459.15	Tardbp	chr4	-	148617565	148617825	148617565	148617705	148618673	148618791	1945	1,0	6,9	0,6	9,11	219	99	0.0170606	0.264253	0.07,0.0	0.0,0.198	-0.064
1946	ENSMUSG00000054099.11	Slc25a40	chr5	+	8430411	8430518	8430430	8430518	8428628	8428688	1946	38,31	3,0	44,39	1,0	118	99	0.636584	1	0.914,1.0	0.974,1.0	-0.03
1948	ENSMUSG00000022241.6	Tars	chr15	-	11393156	11393280	11393156	11393276	11394223	11394414	1948	167132	1,1	203155	0,0	103	99	1	1	0.994,0.992	1.0,1.0	-0.007
1954	ENSMUSG00000041375.18	Ccdc9	chr7	-	16284270	16284375	16284270	16284362	16284494	16284546	1954	214186	1,1	225212	0,0	112	99	1	1	0.995,0.994	1.0,1.0	-0.006
1955	ENSMUSG00000041375.18	Ccdc9	chr7	-	16284270	16284413	16284270	16284362	16284494	16284546	1955	12,11	1,1	19,25	0,0	150	99	0.347686	1	0.888,0.879	1.0,1.0	-0.117
1956	ENSMUSG00000041375.18	Ccdc9	chr7	-	16284270	16284413	16284270	16284375	16284494	16284546	1956	0,0	202175	0,2	206189	137	99	1	1	0.0,0.0	0.0,0.008	-0.004
1957	ENSMUSG00000041341.10	Atg2b	chr12	-	105636446	105636555	105636446	105636552	105637910	105638137	1957	22,15	7,4	28,30	0,2	102	99	0.000209733	0.0206646	0.753,0.784	1.0,0.936	-0.2
1959	ENSMUSG00000029221.15	Slc30a9	chr5	+	67342093	67344569	67344529	67344569	67339950	67340006	1959	80,75	0,0	130,92	1,0	2535	99	1	1	1.0,1.0	0.835,1.0	0.083
1960	ENSMUSG00000053158.10	Fes	chr7	-	80379610	80379734	80379610	80379704	80379817	80379912	1960	53,32	3,2	40,38	5,5	129	99	0.116736	0.681022	0.931,0.925	0.86,0.854	0.071
1961	ENSMUSG00000053158.10	Fes	chr7	-	80382312	80382396	80382312	80382390	80382520	80382707	1961	19,22	3,1	16,27	2,2	105	99	0.781364	1	0.857,0.954	0.883,0.927	0
1962	ENSMUSG00000053158.10	Fes	chr7	-	80382312	80382431	80382312	80382390	80382520	80382707	1962	13,13	3,1	7,3	2,2	140	99	0.286391	1	0.754,0.902	0.712,0.515	0.215
1963	ENSMUSG00000053158.10	Fes	chr7	-	80382312	80382431	80382312	80382396	80382520	80382707	1963	12,12	18,21	7,3	16,27	134	99	0.0262337	0.335924	0.33,0.297	0.244,0.076	0.153
1964	ENSMUSG00000024050.18	Wiz	chr17	-	32357456	32357984	32357456	32357981	32358942	32359494	1964	66,46	5,2	57,55	3,2	102	99	0.516915	1	0.928,0.957	0.949,0.964	-0.014
1965	ENSMUSG00000022106.14	Rcbtb2	chr14	+	73154314	73154408	73154319	73154408	73151532	73151615	1965	42,30	1,0	36,47	3,2	104	99	0.0498252	0.449216	0.976,1.0	0.92,0.957	0.049
1966	ENSMUSG00000022106.14	Rcbtb2	chr14	+	73166479	73166638	73166531	73166638	73162326	73162477	1966	1,0	0,0	2,0	1,0	151	99	1	1	1.0,NA	0.567,NA	0.433
1967	ENSMUSG00000034610.14	Tut4	chr4	+	108549225	108549413	108549240	108549413	108548054	108548170	1967	7,8	19,21	2,2	17,20	114	99	0.0119507	0.229214	0.242,0.249	0.093,0.08	0.159
1970	ENSMUSG00000021868.7	Ppif	chr14	+	25696003	25698341	25698265	25698341	25695472	25695503	1970	274208	1,0	298284	0,0	2361	99	1	1	0.92,1.0	1.0,1.0	-0.04
1971	ENSMUSG00000020743.15	Mif4gd	chr11	-	115609060	115609153	115609060	115609096	115609279	115609435	1971	168130	14,12	171213	8,5	156	99	0.00556721	0.149598	0.884,0.873	0.931,0.964	-0.069
1972	ENSMUSG00000020743.15	Mif4gd	chr11	-	115609538	115609648	115609538	115609589	115611902	115612034	1972	255221	1,2	229244	2,1	158	99	1	1	0.994,0.986	0.986,0.994	0
1973	ENSMUSG00000022403.15	St13	chr15	-	81389650	81389723	81389650	81389696	81392264	81392322	1973	256150	13,9	281285	14,12	126	99	0.645226	1	0.939,0.929	0.94,0.949	-0.01
1974	ENSMUSG00000025144.17	Cenpx	chr11	-	120712439	120712712	120712439	120712539	120713692	120713732	1974	6,0	1,0	3,2	0,0	272	99	1	1	0.686,NA	1.0,1.0	-0.314
1975	ENSMUSG00000025144.17	Cenpx	chr11	-	120711702	120711895	120711702	120711756	120713692	120713738	1975	225152	10,5	188278	4,6	238	99	0.129551	0.715757	0.903,0.927	0.951,0.951	-0.036
1978	ENSMUSG00000021431.15	Snrnp48	chr13	+	38214604	38216513	38216324	38216513	38211066	38211141	1978	6,4	18,13	13,6	22,24	1819	99	0.470788	1	0.018,0.016	0.031,0.013	-0.005
1979	ENSMUSG00000028249.15	Sdcbp	chr4	+	6385025	6385187	6385028	6385187	6380989	6381099	1979	372289	143110	407368	153125	102	99	0.646757	1	0.716,0.718	0.721,0.741	-0.014
1980	ENSMUSG00000034757.15	Tmub2	chr11	+	102287307	102287871	102287579	102287871	102284938	102285088	1980	44,43	0,2	46,45	0,0	371	99	0.721576	1	1.0,0.852	1.0,1.0	-0.074
1982	ENSMUSG00000063808.14	Gpatch1	chr7	-	35308178	35308339	35308178	35308331	35309300	35309386	1982	39,19	0,0	34,26	0,1	107	99	1	1	1.0,1.0	1.0,0.96	0.02
1983	ENSMUSG00000021694.18	Ercc8	chr13	+	108183724	108183922	108183822	108183922	108178571	108178696	1983	20,21	3,2	22,24	2,1	197	99	0.287652	1	0.77,0.841	0.847,0.923	-0.08
1984	ENSMUSG00000026766.16	Mmadhc	chr2	-	50292808	50292913	50292808	50292898	50296251	50296309	1984	38,23	21,16	33,64	27,36	114	99	0.78275	1	0.611,0.555	0.515,0.607	0.022
1985	ENSMUSG00000026766.16	Mmadhc	chr2	-	50292808	50292953	50292808	50292898	50296251	50296309	1985	295245	21,16	312340	27,36	154	99	0.129959	0.716898	0.9,0.908	0.881,0.859	0.034
1986	ENSMUSG00000026766.16	Mmadhc	chr2	-	50292808	50292953	50292808	50292913	50296251	50296309	1986	272234	15,12	294287	15,11	139	99	0.563009	1	0.928,0.933	0.933,0.949	-0.01
1990	ENSMUSG00000037784.14	Dzip1l	chr9	+	99663525	99663716	99663528	99663716	99662940	99663157	1990	5,0	3,2	1,0	3,1	102	99	0.019217	0.27887	0.618,0.0	0.244,0.0	0.187
1991	ENSMUSG00000022160.18	Mettl3	chr14	-	52298639	52298815	52298639	52298736	52299700	52299819	1991	37,49	2,0	40,54	2,0	178	99	0.846866	1	0.911,1.0	0.918,1.0	-0.004
1992	ENSMUSG00000049321.17	Zfp2	chr11	-	50910435	50910528	50910435	50910525	50910705	50910876	1992	0,0	4,2	1,0	5,7	102	99	1	1	0.0,0.0	0.163,0.0	-0.082
1995	ENSMUSG00000036594.15	H2-Aa	chr17	-	34284287	34286972	34284287	34284536	34287681	34287823	1995	0,2	16662190	0,0	17823063	2535	99	1	1	0.0,0.0	0.0,0.0	0
1996	ENSMUSG00000063889.16	Crem	chr18	-	3266355	3268129	3266355	3267732	3273421	3273578	1996	12,8	0,0	9,12	9,4	496	99	1.60772e-08	1.90087e-05	1.0,1.0	0.166,0.375	0.73
1997	ENSMUSG00000063889.16	Crem	chr18	-	3276693	3276775	3276693	3276729	3281687	3281769	1997	0,0	3,6	1,3	7,5	145	99	0.0148253	0.255268	0.0,0.0	0.089,0.291	-0.19
2006	ENSMUSG00000037608.16	Bclaf1	chr10	+	20322962	20323868	20322968	20323868	20322002	20322116	2006	54,52	13,17	67,48	18,8	105	99	0.458813	1	0.797,0.743	0.778,0.85	-0.044
2007	ENSMUSG00000039704.7	Lmbrd2	chr15	+	9175123	9175305	9175258	9175305	9172056	9172240	2007	19,22	0,0	65,16	2,2	234	99	0.0393374	0.409995	1.0,1.0	0.932,0.772	0.148
2009	ENSMUSG00000032313.11	Tmem266	chr9	+	55435190	55438345	55437106	55438345	55430274	55430464	2009	0,5	0,0	3,12	1,0	2015	99	1	1	NA,1.0	0.128,1.0	0.436
2010	ENSMUSG00000015748.13	Prpf3	chr3	-	95835353	95835525	95835353	95835467	95835643	95835743	2010	2,3	39,37	0,0	59,60	157	99	0.222425	0.912668	0.031,0.049	0.0,0.0	0.04
2011	ENSMUSG00000015748.13	Prpf3	chr3	-	95840669	95840749	95840669	95840744	95844185	95844352	2011	60,46	0,1	53,69	3,2	104	99	0.125595	0.704965	1.0,0.978	0.944,0.97	0.032
2016	ENSMUSG00000026116.11	Tmem131	chr1	-	36807883	36808985	36807883	36808476	36810280	36810466	2016	132153	0,0	194151	2,0	608	99	0.329768	1	1.0,1.0	0.94,1.0	0.03
2019	ENSMUSG00000078656.11	Vps25	chr11	+	101254918	101254996	101254942	101254996	101254030	101254176	2019	12,4	422296	13,7	395426	123	99	0.775363	1	0.022,0.011	0.026,0.013	-0.003
2020	ENSMUSG00000029267.17	Mtf2	chr5	+	108104394	108104530	108104425	108104530	108104265	108104318	2020	1,0	67,56	1,0	87,66	130	99	1	1	0.011,0.0	0.009,0.0	0.001
2021	ENSMUSG00000020212.14	Mdm1	chr10	+	118150788	118150956	118150821	118150956	118147980	118148115	2021	6,4	1,2	3,6	0,0	132	99	0.0500255	0.449216	0.818,0.6	1.0,1.0	-0.291
2022	ENSMUSG00000005699.16	Pard6a	chr8	+	105702607	105703493	105702610	105703493	105702173	105702396	2022	10,3	5,6	6,19	4,6	102	99	0.217018	0.899769	0.66,0.327	0.593,0.755	-0.18
2030	ENSMUSG00000007817.15	Zmiz1	chr14	+	25646716	25647007	25646734	25647007	25645658	25645857	2030	18,13	13,7	19,16	20,21	117	99	0.102222	0.639891	0.54,0.611	0.446,0.392	0.156
2031	ENSMUSG00000005698.15	Ctcf	chr8	+	105680070	105680259	105680073	105680259	105677214	105677350	2031	52,56	55,35	58,59	53,56	102	99	0.620808	1	0.479,0.608	0.515,0.506	0.033
2036	ENSMUSG00000021112.9	Mpp5	chr12	+	78796865	78797390	78797102	78797390	78794244	78794333	2036	20,28	2,5	25,17	8,3	336	99	0.253616	0.958014	0.747,0.623	0.479,0.625	0.133
2037	ENSMUSG00000021112.9	Mpp5	chr12	+	78819186	78819365	78819203	78819365	78817624	78817771	2037	2,0	39,36	0,0	45,37	116	99	0.59937	1	0.042,0.0	0.0,0.0	0.021
2038	ENSMUSG00000015522.18	Arnt	chr3	+	95493697	95493860	95493700	95493860	95491022	95491170	2038	64,65	20,13	64,83	18,9	102	99	0.30434	1	0.756,0.829	0.775,0.9	-0.045
2041	ENSMUSG00000030091.17	Nup210	chr6	-	91013069	91014496	91013069	91013316	91015823	91015907	2041	68,43	14,7	54,66	14,14	1279	99	0.537676	1	0.273,0.322	0.23,0.267	0.049
2042	ENSMUSG00000030091.17	Nup210	chr6	-	91060561	91060735	91060561	91060603	91062717	91062939	2042	60,29	2,1	50,43	0,1	231	99	1	1	0.928,0.926	1.0,0.949	-0.047
2043	ENSMUSG00000037321.17	Tap1	chr17	+	34192836	34192965	34192941	34192965	34191328	34191526	2043	567619	1,0	654893	0,2	204	99	1	1	0.996,1.0	1.0,0.995	0
2044	ENSMUSG00000037321.17	Tap1	chr17	+	34193127	34193316	34193157	34193316	34192836	34192965	2044	292352	14,22	359484	14,25	129	99	0.479289	1	0.941,0.925	0.952,0.937	-0.011
2050	ENSMUSG00000078495.10	Zfp984	chr4	-	147761220	147761325	147761220	147761278	147795657	147795724	2050	8,5	11,12	4,3	13,2	146	99	0.779855	1	0.33,0.22	0.173,0.504	-0.064
2051	ENSMUSG00000078495.10	Zfp984	chr4	-	147761220	147761325	147761220	147761278	147807089	147807183	2051	4,2	0,0	5,0	4,0	146	99	1	1	1.0,1.0	0.459,NA	0.541
2052	ENSMUSG00000021519.11	Mterf3	chr13	-	66928169	66928322	66928169	66928287	66929884	66930223	2052	62,55	13,3	53,44	4,5	134	99	0.422656	1	0.779,0.931	0.907,0.867	-0.032
2053	ENSMUSG00000025204.10	Ndufb8	chr19	-	44554930	44555057	44554930	44555014	44555226	44555404	2053	212153	0,0	213242	0,1	142	99	1	1	1.0,1.0	1.0,0.994	0.003
2054	ENSMUSG00000025150.10	Cbr2	chr11	-	120730617	120730660	120730617	120730626	120730744	120730899	2054	419191	0,0	361279	1,0	133	99	1	1	1.0,1.0	0.996,1.0	0.002
2058	ENSMUSG00000039745.8	Htatip2	chr7	+	49759541	49759793	49759597	49759793	49759114	49759145	2058	14,6	9,14	17,10	6,10	155	99	0.234168	0.924877	0.498,0.215	0.644,0.39	-0.161
2059	ENSMUSG00000035798.14	Zdhhc17	chr10	-	110967683	110967846	110967683	110967805	110968428	110968493	2059	15,14	11,16	22,22	11,3	140	99	0.0185844	0.273912	0.491,0.382	0.586,0.838	-0.275
2061	ENSMUSG00000031167.16	Rbm3	chrX	-	8143246	8143332	8143246	8143329	8143657	8143751	2061	585430	806567	654889	893970	102	99	0.36914	1	0.413,0.424	0.415,0.471	-0.024
2062	ENSMUSG00000031167.16	Rbm3	chrX	-	8143847	8144679	8143847	8143947	8144954	8145072	2062	1321792	0,0	12441461	0,1	831	99	1	1	1.0,1.0	1.0,0.994	0.003
2063	ENSMUSG00000019996.17	Map7	chr10	+	20261834	20261983	20261858	20261983	20257183	20257297	2063	2,1	219192	0,1	264196	123	99	1	1	0.007,0.004	0.0,0.004	0.003
2067	ENSMUSG00000022451.12	Twf1	chr15	-	94581216	94581367	94581216	94581324	94582749	94582875	2067	224172	1,0	247243	2,0	142	99	1	1	0.994,1.0	0.989,1.0	0.003
2068	ENSMUSG00000024962.13	Vegfb	chr19	-	6985360	6985596	6985360	6985495	6985804	6985840	2068	33,21	40,18	26,27	28,29	200	99	0.945337	1	0.29,0.366	0.315,0.315	0.013
2071	ENSMUSG00000035637.14	Grhpr	chr4	+	44986285	44986390	44986290	44986390	44985306	44985395	2071	140,82	1,0	134137	1,0	104	99	1	1	0.993,1.0	0.992,1.0	0
2072	ENSMUSG00000031351.15	Zfp185	chrX	+	73001404	73001446	73001407	73001446	73000987	73001071	2072	0,2	2,0	2,0	0,0	102	99	1	1	0.0,1.0	1.0,NA	-0.5
2073	ENSMUSG00000055850.12	Rnf181	chr6	-	72360874	72361013	72360874	72360949	72361116	72361226	2073	0,1	283194	0,0	241294	163	99	1	1	0.0,0.003	0.0,0.0	0.002
2074	ENSMUSG00000055850.12	Rnf181	chr6	-	72360874	72361013	72360874	72360949	72361121	72361226	2074	2,1	5,5	6,3	0,1	163	99	4.11523e-06	0.00112282	0.195,0.108	1.0,0.646	-0.671
2075	ENSMUSG00000055850.12	Rnf181	chr6	-	72361116	72361226	72361116	72361191	72361411	72361539	2075	437281	2,2	345344	2,1	134	99	1	1	0.994,0.99	0.992,0.996	-0.002
2076	ENSMUSG00000029534.17	St7	chr6	+	17850356	17852412	17852257	17852412	17848003	17848079	2076	6,1	26,19	3,4	39,28	2000	99	1	1	0.011,0.003	0.004,0.007	0.001
2079	ENSMUSG00000038685.18	Rtel1	chr2	+	181355309	181355552	181355327	181355552	181354352	181354442	2079	3,2	3,3	8,5	7,5	117	99	0.644247	1	0.458,0.361	0.492,0.458	-0.066
2080	ENSMUSG00000038685.18	Rtel1	chr2	+	181355309	181355552	181355327	181355552	181355008	181355125	2080	17,24	18,5	18,8	16,6	117	99	0.326655	1	0.444,0.802	0.488,0.53	0.114
2081	ENSMUSG00000038685.18	Rtel1	chr2	+	181355309	181355552	181355416	181355552	181355008	181355125	2081	17,24	0,0	18,8	1,0	206	99	1	1	1.0,1.0	0.896,1.0	0.052
2082	ENSMUSG00000038685.18	Rtel1	chr2	+	181355327	181355552	181355416	181355552	181355008	181355125	2082	18,5	0,0	16,6	1,0	188	99	1	1	1.0,1.0	0.894,1.0	0.053
2083	ENSMUSG00000038685.18	Rtel1	chr2	+	181356345	181356616	181356357	181356616	181356157	181356258	2083	0,4	21,17	1,2	14,26	111	99	0.525673	1	0.0,0.173	0.06,0.064	0.024
2084	ENSMUSG00000028456.18	Unc13b	chr4	+	43249456	43249581	43249459	43249581	43245467	43245596	2084	17,17	13,6	42,16	7,7	102	99	0.0995018	0.632496	0.559,0.733	0.853,0.689	-0.125
2085	ENSMUSG00000036180.15	Gatad2a	chr8	-	69916283	69916451	69916283	69916448	69916559	69916700	2085	4,1	15,19	3,3	13,26	102	99	0.827399	1	0.206,0.049	0.183,0.101	-0.015
2086	ENSMUSG00000036180.15	Gatad2a	chr8	-	69916283	69916451	69916283	69916448	69916568	69916700	2086	42,28	97,87	43,27	112103	102	99	0.482366	1	0.296,0.238	0.271,0.203	0.03
2092	ENSMUSG00000032754.14	Slc8b1	chr5	+	120520773	120520886	120520780	120520886	120520602	120520660	2092	1,0	87,76	0,0	65,76	106	99	1	1	0.011,0.0	0.0,0.0	0.005
2093	ENSMUSG00000034724.18	Cnot6l	chr5	-	96131058	96131245	96131058	96131241	96134010	96134132	2093	38,35	4,0	53,41	2,1	103	99	0.684708	1	0.901,1.0	0.962,0.975	-0.018
2096	ENSMUSG00000037509.21	Arhgef4	chr1	+	34807023	34807291	34807058	34807291	34806314	34806494	2096	2,0	1,1	0,0	1,0	134	99	1	1	0.596,0.0	0.0,NA	0.298
2098	ENSMUSG00000038502.17	Ptov1	chr7	-	44863534	44864487	44863534	44863732	44864611	44864669	2098	257199	2,1	197302	0,0	854	99	0.508391	1	0.937,0.958	1.0,1.0	-0.052
2100	ENSMUSG00000038502.17	Ptov1	chr7	-	44864761	44865002	44864761	44864835	44865471	44865627	2100	229179	0,0	190232	1,0	266	99	1	1	1.0,1.0	0.986,1.0	0.007
2101	ENSMUSG00000038502.17	Ptov1	chr7	-	44865471	44865627	44865471	44865623	44866809	44866917	2101	188185	0,0	171283	3,0	103	99	1	1	1.0,1.0	0.982,1.0	0.009
2104	ENSMUSG00000042524.14	Sun2	chr15	-	79735845	79735925	79735845	79735919	79737065	79737159	2104	40,22	21,24	49,34	24,23	105	99	0.43039	1	0.642,0.464	0.658,0.582	-0.067
2105	ENSMUSG00000035139.14	Secisbp2	chr13	+	51654385	51654635	51654495	51654635	51652606	51652755	2105	11,30	1,0	33,25	2,2	209	99	0.0368756	0.393969	0.839,1.0	0.887,0.856	0.048
2106	ENSMUSG00000040712.16	Camta2	chr11	-	70683278	70683365	70683278	70683350	70683889	70684025	2106	14,10	93107	17,9	93,78	114	99	0.467268	1	0.116,0.075	0.137,0.091	-0.019
2107	ENSMUSG00000040712.16	Camta2	chr11	-	70683278	70683417	70683278	70683350	70683889	70684025	2107	19,21	93107	18,4	93,78	166	99	0.110935	0.669193	0.109,0.105	0.103,0.03	0.04
2108	ENSMUSG00000040712.16	Camta2	chr11	-	70683278	70683417	70683278	70683365	70683889	70684025	2108	9,15	4,4	8,3	7,8	151	99	0.0120197	0.229214	0.596,0.711	0.428,0.197	0.341
2109	ENSMUSG00000023150.14	Ivns1abp	chr1	+	151355166	151356236	151356128	151356236	151354633	151354759	2109	272226	347198	312118	324248	1061	99	0.04898	0.44892	0.068,0.096	0.082,0.043	0.02
2110	ENSMUSG00000063268.12	Parp10	chr15	-	76240286	76240981	76240286	76240931	76241155	76241228	2110	1,1	67,84	2,0	115,90	149	99	1	1	0.01,0.008	0.011,0.0	0.004
2113	ENSMUSG00000021268.17	Meg3	chr12	+	109549478	109549552	109549518	109549552	109549290	109549371	2113	147,43	2,0	111,13	0,0	139	99	1	1	0.981,1.0	1.0,1.0	-0.01
2114	ENSMUSG00000028923.14	Necap2	chr4	-	141071580	141071717	141071580	141071695	141072528	141072637	2114	2,0	7,4	2,3	7,5	121	99	0.0786033	0.566678	0.189,0.0	0.189,0.329	-0.165
2115	ENSMUSG00000028923.14	Necap2	chr4	-	141073674	141073779	141073674	141073762	141074959	141075060	2115	260216	1,0	263283	0,0	116	99	1	1	0.996,1.0	1.0,1.0	-0.002
2116	ENSMUSG00000047417.18	Rexo1	chr10	-	80543300	80543497	80543300	80543411	80543646	80543720	2116	3,2	77,54	0,1	58,49	185	99	0.671689	1	0.02,0.019	0.0,0.011	0.014
2117	ENSMUSG00000047417.18	Rexo1	chr10	-	80544282	80544444	80544282	80544420	80544759	80544873	2117	3,6	66,61	4,6	82,86	123	99	0.786238	1	0.035,0.073	0.038,0.053	0.009
2118	ENSMUSG00000047417.18	Rexo1	chr10	-	80544759	80544894	80544759	80544873	80545462	80545586	2118	3,0	54,58	2,2	51,54	120	99	0.564977	1	0.044,0.0	0.031,0.03	-0.009
2121	ENSMUSG00000000740.12	Rpl13	chr8	+	123102844	123103356	123103182	123103356	123102652	123102762	2121	17112881	2,0	15153281	0,3	437	99	1	1	0.995,1.0	1.0,0.996	0
2122	ENSMUSG00000039041.15	Adrm1	chr2	+	180172855	180174033	180173909	180174033	180172033	180172247	2122	379287	1,4	325430	2,0	1153	99	0.112917	0.67303	0.97,0.86	0.933,1.0	-0.051
2124	ENSMUSG00000039041.15	Adrm1	chr2	+	180175159	180175392	180175242	180175392	180174864	180174946	2124	357297	11,8	280418	2,17	182	99	0.832012	1	0.946,0.953	0.987,0.93	-0.009
2125	ENSMUSG00000026020.9	Nop58	chr1	+	59692551	59692728	59692611	59692728	59692336	59692389	2125	2,5	4,17	0,2	10,12	159	99	0.0195094	0.27887	0.237,0.155	0.0,0.094	0.149
2126	ENSMUSG00000025558.19	Dock9	chr14	-	121591811	121591948	121591811	121591879	121594335	121594383	2126	8,14	9,7	10,0	14,3	168	99	0.0872439	0.590277	0.344,0.541	0.296,0.0	0.294
2127	ENSMUSG00000025558.19	Dock9	chr14	-	121597641	121597756	121597641	121597753	121599687	121599821	2127	13,10	17,7	14,2	6,2	102	99	0.205536	0.87684	0.426,0.581	0.694,0.493	-0.09
2128	ENSMUSG00000020366.18	Mapk9	chr11	+	49869171	49869310	49869211	49869310	49866982	49867041	2128	60,57	1,1	72,68	3,1	139	99	0.305844	1	0.977,0.976	0.945,0.98	0.014
2129	ENSMUSG00000020366.18	Mapk9	chr11	+	49883141	49883310	49883146	49883310	49882130	49882199	2129	16,12	69,79	30,27	85,74	104	99	0.0150843	0.257197	0.181,0.126	0.251,0.258	-0.101
2133	ENSMUSG00000030325.16	Klrb1c	chr6	-	128784104	128784259	128784104	128784250	128784736	128784811	2133	1,0	3,0	3,1	0,0	108	99	1	1	0.234,NA	1.0,1.0	-0.766
2134	ENSMUSG00000063952.16	Brpf3	chr17	+	28817470	28817798	28817485	28817798	28817064	28817193	2134	2,0	42,41	2,5	56,39	114	99	0.041413	0.418017	0.04,0.0	0.03,0.1	-0.045
2135	ENSMUSG00000063952.16	Brpf3	chr17	+	28831313	28831411	28831317	28831411	28828343	28828441	2135	134111	6,5	141160	6,1	103	99	0.158005	0.775165	0.955,0.955	0.958,0.994	-0.021
2139	ENSMUSG00000097451.11	Rian	chr12	+	109634193	109634354	109634275	109634354	109627148	109627153	2139	0,2	2,2	3,1	2,1	181	99	0.0820515	0.582074	0.0,0.354	0.451,0.354	-0.225
2140	ENSMUSG00000097451.11	Rian	chr12	+	109650840	109651099	109651012	109651099	109650071	109650157	2140	16,4	16,10	8,1	10,10	271	99	0.235187	0.925516	0.268,0.127	0.226,0.035	0.067
2143	ENSMUSG00000097451.11	Rian	chr12	+	109658052	109658121	109658057	109658121	109656787	109656840	2143	91,17	2,0	44,34	3,2	104	99	0.0623313	0.507085	0.977,1.0	0.933,0.942	0.051
2144	ENSMUSG00000097451.11	Rian	chr12	+	109660707	109660982	109660745	109660982	109659722	109659807	2144	1,1	97,36	0,1	70,23	137	99	1	1	0.007,0.02	0.0,0.03	-0.001
2145	ENSMUSG00000019977.16	Hbs1l	chr10	+	21336966	21337075	21336975	21337075	21307584	21307779	2145	114,82	3,4	114,90	3,9	108	99	0.259124	0.96537	0.972,0.949	0.972,0.902	0.023
2146	ENSMUSG00000079557.11	2021-03-02	chr17	-	33691514	33692203	33691514	33692153	33696036	33696246	2146	5,6	108,79	8,2	114117	149	99	0.535281	1	0.03,0.048	0.045,0.011	0.011
2147	ENSMUSG00000023019.12	Gpd1	chr15	+	99719133	99719274	99719202	99719274	99718151	99718329	2147	78,71	1,0	116113	0,0	168	99	1	1	0.979,1.0	1.0,1.0	-0.01
2150	ENSMUSG00000032299.10	Commd4	chr9	-	57155901	57156033	57155901	57155982	57156171	57156291	2150	2,1	188180	2,6	205201	150	99	0.73507	1	0.007,0.004	0.006,0.019	-0.007
2151	ENSMUSG00000032299.10	Commd4	chr9	-	57155901	57156064	57155901	57155982	57156171	57156291	2151	1,1	188180	3,2	205201	181	99	1	1	0.003,0.003	0.008,0.005	-0.004
2152	ENSMUSG00000032299.10	Commd4	chr9	-	57155901	57156064	57155901	57156033	57156171	57156291	2152	0,0	1,0	1,0	0,4	130	99	1	1	0.0,NA	1.0,0.0	-0.5
2153	ENSMUSG00000035439.13	Haus8	chr8	-	71256458	71256554	71256458	71256551	71257355	71257425	2153	90,62	7,4	61,91	2,3	102	99	0.0942222	0.613464	0.926,0.938	0.967,0.967	-0.035
2161	ENSMUSG00000040667.11	Nup88	chr11	-	70944481	70944580	70944481	70944562	70944672	70944738	2161	0,1	194130	3,1	188171	117	99	1	1	0.0,0.006	0.013,0.005	-0.006
2162	ENSMUSG00000040667.11	Nup88	chr11	-	70944844	70944985	70944844	70944970	70945202	70945361	2162	28,20	128,76	24,38	89,90	114	99	0.117701	0.68278	0.16,0.186	0.19,0.268	-0.056
2163	ENSMUSG00000040667.11	Nup88	chr11	-	70947701	70947803	70947701	70947799	70950145	70950236	2163	141,94	6,6	125125	8,3	103	99	0.736929	1	0.958,0.938	0.938,0.976	-0.009
2168	ENSMUSG00000028655.11	Mfsd2a	chr4	-	122959269	122959401	122959269	122959398	122960940	122961188	2168	4,3	0,1	13,29	0,0	102	99	1	1	1.0,0.744	1.0,1.0	-0.128
2171	ENSMUSG00000021156.17	Zmynd11	chr13	-	9695128	9695184	9695128	9695181	9695738	9695826	2171	57,63	4,1	64,44	3,6	102	99	0.176093	0.812175	0.933,0.984	0.954,0.877	0.043
2172	ENSMUSG00000090266.10	Mettl23	chr11	+	116845762	116845945	116845818	116845945	116843674	116843774	2172	15,12	4,2	6,10	3,7	155	99	0.0654992	0.517429	0.705,0.793	0.561,0.477	0.23
2174	ENSMUSG00000039976.4	Tbc1d16	chr11	-	119156642	119156810	119156642	119156807	119157739	119157887	2174	1,1	3,10	4,3	4,2	102	99	0.00231112	0.0836483	0.244,0.088	0.493,0.593	-0.377
2181	ENSMUSG00000027378.16	Nphp1	chr2	-	127766023	127766121	127766023	127766118	127768170	127768258	2181	3,3	8,5	5,6	6,9	102	99	0.357265	1	0.267,0.368	0.447,0.393	-0.103
2182	ENSMUSG00000025735.13	Rhbdl1	chr17	-	25835276	25835377	25835276	25835353	25835469	25835582	2182	31,22	26,10	24,8	22,2	123	99	0.888239	1	0.49,0.639	0.468,0.763	-0.051
2183	ENSMUSG00000031979.17	Cog2	chr8	+	124528975	124529056	124528977	124529056	124527099	124527165	2183	126,92	2,3	100113	4,0	101	99	0.707993	1	0.984,0.968	0.961,1.0	-0.004
2187	ENSMUSG00000024581.13	Napg	chr18	+	62983359	62983391	62983373	62983391	62982618	62982703	2187	3,3	25,24	7,0	30,39	113	99	0.679117	1	0.095,0.099	0.17,0.0	0.012
2188	ENSMUSG00000020659.16	Cbll1	chr12	-	31492078	31492179	31492078	31492176	31494581	31494749	2188	18,14	3,3	27,25	3,2	102	99	0.320162	1	0.853,0.819	0.897,0.924	-0.075
2189	ENSMUSG00000020659.16	Cbll1	chr12	-	31492078	31492179	31492078	31492176	31494590	31494749	2189	6,7	4,0	6,2	3,2	102	99	0.291344	1	0.593,1.0	0.66,0.493	0.22
2191	ENSMUSG00000032604.16	Qars	chr9	+	108513668	108513806	108513723	108513806	108513285	108513378	2191	435323	10,8	405554	15,12	154	99	0.535364	1	0.965,0.963	0.946,0.967	0.008
2193	ENSMUSG00000032604.16	Qars	chr9	+	108515106	108515232	108515119	108515232	108514966	108515033	2193	479297	3,2	407491	2,1	112	99	1	1	0.993,0.992	0.994,0.998	-0.004
2194	ENSMUSG00000032604.16	Qars	chr9	+	108515106	108515232	108515131	108515232	108514966	108515033	2194	479297	5,0	407491	2,4	124	99	1	1	0.987,1.0	0.994,0.99	0.002
2195	ENSMUSG00000032604.16	Qars	chr9	+	108515119	108515232	108515131	108515232	108514966	108515033	2195	3,2	5,0	2,1	2,4	111	99	0.160778	0.781246	0.349,1.0	0.471,0.182	0.348
2201	ENSMUSG00000033526.16	Ppip5k1	chr2	-	121347480	121347683	121347480	121347642	121348466	121348568	2201	2,0	90,64	3,0	86,63	140	99	1	1	0.015,0.0	0.024,0.0	-0.005
2202	ENSMUSG00000032311.17	Nrg4	chr9	-	55226615	55226754	55226615	55226716	55227852	55227938	2202	0,1	0,0	2,4	3,1	137	99	1	1	NA,1.0	0.325,0.743	0.466
2203	ENSMUSG00000037126.16	Psd	chr19	-	46320768	46320966	46320768	46320963	46322055	46322496	2203	0,4	2,0	1,0	2,0	102	99	1	1	0.0,1.0	0.327,NA	0.173
2204	ENSMUSG00000030591.17	Psmd8	chr7	-	29174187	29175522	29174187	29174747	29177065	29177231	2204	4,0	1,0	0,1	0,0	874	99	1	1	0.312,NA	NA,1.0	-0.688
2205	ENSMUSG00000032562.13	Gnai2	chr9	-	107614124	107615098	107614124	107614715	107615611	107615825	2205	652474	85,72	563654	106102	482	99	0.18135	0.82047	0.612,0.575	0.522,0.568	0.048
2207	ENSMUSG00000060600.15	Eno3	chr11	+	70657759	70657958	70657871	70657958	70657201	70657279	2207	43,43	0,0	44,29	2,0	211	99	0.424977	1	1.0,1.0	0.912,1.0	0.044
2210	ENSMUSG00000037805.15	Rpl10a	chr17	+	28328790	28328885	28328810	28328885	28328583	28328618	2210	6,6	25461829	2,2	21372900	119	99	1	1	0.002,0.003	0.001,0.001	0.002
2212	ENSMUSG00000037805.15	Rpl10a	chr17	+	28330524	28330697	28330593	28330697	28329373	28329522	2212	30031745	4,3	22363686	0,4	168	99	1	1	0.998,0.997	1.0,0.998	-0.001
2219	ENSMUSG00000043940.15	Wdfy3	chr5	-	101886960	101887070	101886960	101887067	101888086	101888316	2219	5,15	0,0	12,4	1,0	102	99	1	1	1.0,1.0	0.921,1.0	0.039
2221	ENSMUSG00000047539.9	Fbxo28	chr1	-	182317809	182318005	182317809	182317958	182326253	182326392	2221	40,45	4,5	48,54	0,5	146	99	0.138977	0.746672	0.871,0.859	1.0,0.88	-0.075
2224	ENSMUSG00000021027.17	Ralgapa1	chr12	-	55683906	55684090	55683906	55684005	55684486	55684621	2224	37,23	0,0	43,18	0,4	184	99	0.0408504	0.416369	1.0,1.0	1.0,0.708	0.146
2225	ENSMUSG00000021901.10	Bap1	chr14	+	31257288	31257767	31257625	31257767	31256660	31256791	2225	84,51	10,3	82,75	7,7	436	99	0.88231	1	0.656,0.794	0.727,0.709	0.007
2226	ENSMUSG00000031791.8	Tmem38a	chr8	+	72581184	72581272	72581219	72581272	72579959	72580144	2226	6,8	1,0	4,11	0,0	134	99	1	1	0.816,1.0	1.0,1.0	-0.092
2227	ENSMUSG00000000154.16	Slc22a18	chr7	+	143492805	143492942	143492841	143492942	143491745	143491853	2227	22,15	393294	17,18	420401	135	99	0.384211	1	0.039,0.036	0.029,0.032	0.007
2228	ENSMUSG00000000204.16	Slfn4	chr11	+	83176070	83176799	83176076	83176799	83175562	83175644	2228	13,5	6,5	15,2	11,4	105	99	0.464451	1	0.671,0.485	0.563,0.32	0.137
2229	ENSMUSG00000000204.16	Slfn4	chr11	+	83176070	83176799	83176076	83176799	83175827	83175913	2229	24,16	17,9	37,2	24,2	105	99	0.909105	1	0.571,0.626	0.592,0.485	0.06
2231	ENSMUSG00000030761.16	Myo7a	chr7	-	98065611	98065895	98065611	98065781	98066340	98066467	2231	1,2	3,2	2,0	19,8	213	99	0.16217	0.782093	0.134,0.317	0.047,0.0	0.202
2232	ENSMUSG00000024727.9	Trpm6	chr19	+	18825750	18825879	18825790	18825879	18823332	18823479	2232	64,47	5,0	96,45	1,0	139	99	0.0551394	0.476423	0.901,1.0	0.986,1.0	-0.042
2233	ENSMUSG00000039914.6	Coq10a	chr10	-	128365022	128365245	128365022	128365215	128368006	128368153	2233	0,1	24,21	1,0	29,52	129	99	1	1	0.0,0.035	0.026,0.0	0.005
2234	ENSMUSG00000057789.14	Bak1	chr17	-	27022741	27022877	27022741	27022872	27025792	27025893	2234	660492	7,2	708927	4,5	104	99	1	1	0.989,0.996	0.994,0.994	-0.002
2236	ENSMUSG00000024078.7	Ttc27	chr17	+	74863333	74863566	74863336	74863566	74862045	74862146	2236	33,16	7,3	23,30	6,3	102	99	0.714283	1	0.821,0.838	0.788,0.907	-0.018
2238	ENSMUSG00000070643.11	Sox13	chr1	-	133388448	133388563	133388448	133388560	133388928	133388997	2238	44,42	44,24	54,46	51,48	102	99	0.362068	1	0.493,0.629	0.507,0.482	0.066
2239	ENSMUSG00000039307.16	Hexdc	chr11	+	121220863	121221161	121221082	121221161	121219840	121219923	2239	34,44	9,20	50,27	16,18	318	99	0.568463	1	0.54,0.406	0.493,0.318	0.068
2245	ENSMUSG00000005899.14	Smpd4	chr16	+	17626429	17626538	17626441	17626538	17625719	17625862	2245	1,0	1,3	5,2	1,2	111	99	0.000667883	0.0411855	0.471,0.0	0.817,0.471	-0.408
2248	ENSMUSG00000029089.8	5730480H06Rik	chr5	+	48374372	48374538	48374383	48374538	48374179	48374247	2248	0,0	20,9	0,1	19,19	110	99	1	1	0.0,0.0	0.0,0.045	-0.022
2249	ENSMUSG00000022159.16	Rab2b	chr14	-	52268917	52269000	52268917	52268956	52275442	52275510	2249	9,6	0,0	3,4	2,0	143	99	0.454508	1	1.0,1.0	0.509,1.0	0.246
2250	ENSMUSG00000034342.9	Cbl	chr9	-	44164125	44164257	44164125	44164206	44164801	44164889	2250	14,20	0,0	33,23	1,0	150	99	1	1	1.0,1.0	0.956,1.0	0.022
2253	ENSMUSG00000038705.13	Gmeb2	chr2	-	181264969	181265108	181264969	181265103	181265814	181265912	2253	26,48	0,0	34,41	2,6	104	99	0.00074226	0.0416035	1.0,1.0	0.942,0.867	0.096
2254	ENSMUSG00000037761.16	Actr5	chr2	+	158636007	158636147	158636026	158636147	158635306	158635426	2254	29,15	7,8	33,30	5,7	118	99	0.191127	0.845881	0.777,0.611	0.847,0.782	-0.121
2259	ENSMUSG00000060373.15	Hnrnpc	chr14	-	52075254	52075415	52075254	52075412	52075612	52075726	2259	198105	85,80	193236	78,90	102	99	0.0845117	0.585397	0.693,0.56	0.706,0.718	-0.085
2260	ENSMUSG00000060373.15	Hnrnpc	chr14	-	52075254	52075436	52075254	52075412	52075612	52075726	2260	384263	85,80	306433	78,90	123	99	0.458965	1	0.784,0.726	0.759,0.795	-0.022
2261	ENSMUSG00000060373.15	Hnrnpc	chr14	-	52075254	52075436	52075254	52075415	52075612	52075726	2261	384263	198105	306433	193236	120	99	0.0840244	0.584382	0.615,0.674	0.567,0.602	0.06
2262	ENSMUSG00000022463.8	Srebf2	chr15	+	82197617	82197786	82197653	82197786	82196159	82196292	2262	309118	1,0	259218	0,4	135	99	1	1	0.996,1.0	1.0,0.976	0.01
2264	ENSMUSG00000038776.13	Ephx1	chr1	-	180993878	180994087	180993878	180994045	180994627	180994757	2264	87,29	1,0	92,24	0,0	141	99	1	1	0.984,1.0	1.0,1.0	-0.008
2265	ENSMUSG00000001082.12	Mfsd10	chr5	-	34634590	34634699	34634590	34634644	34634850	34634962	2265	127,62	1,7	97,95	10,5	154	99	0.172213	0.80268	0.988,0.851	0.862,0.924	0.026
2266	ENSMUSG00000001082.12	Mfsd10	chr5	-	34635608	34635742	34635608	34635655	34636020	34636124	2266	48,26	3,0	45,55	3,2	186	99	0.499536	1	0.895,1.0	0.889,0.936	0.035
2267	ENSMUSG00000001082.12	Mfsd10	chr5	-	34635608	34635767	34635608	34635655	34636020	34636124	2267	129100	3,0	121140	3,2	211	99	0.414437	1	0.953,1.0	0.95,0.97	0.016
2268	ENSMUSG00000001082.12	Mfsd10	chr5	-	34635608	34635767	34635608	34635742	34636020	34636124	2268	87,74	6,0	77,91	1,6	124	99	0.81493	1	0.92,1.0	0.984,0.924	0.006
2269	ENSMUSG00000001082.12	Mfsd10	chr5	-	34636020	34636124	34636020	34636092	34636409	34636506	2269	106,81	8,4	77108	3,4	131	99	0.227659	0.918663	0.909,0.939	0.951,0.953	-0.028
2270	ENSMUSG00000073423.10	Zfp414	chr17	+	33629780	33630079	33629796	33630079	33629621	33629698	2270	6,1	24,13	1,2	20,9	115	99	0.218114	0.90069	0.177,0.062	0.041,0.161	0.018
2272	ENSMUSG00000024911.7	Fibp	chr19	+	5463786	5464215	5464128	5464215	5463603	5463712	2272	304239	0,0	293281	0,1	441	99	1	1	1.0,1.0	1.0,0.984	0.008
2273	ENSMUSG00000026626.11	Ppp2r5a	chr1	-	191358924	191359079	191358924	191359055	191362248	191362341	2273	0,6	127117	0,0	131165	123	99	0.841018	1	0.0,0.04	0.0,0.0	0.02
2274	ENSMUSG00000027900.15	Dram2	chr3	+	106555163	106555308	106555166	106555308	106552155	106552280	2274	357316	77,61	370362	85,70	102	99	0.839471	1	0.818,0.834	0.809,0.834	0.004
2277	ENSMUSG00000014599.10	Csf1	chr3	-	107748153	107749169	107748153	107748284	107750310	107750458	2277	3,2	1,0	3,1	0,2	984	99	0.0743322	0.553466	0.232,1.0	1.0,0.048	0.092
2284	ENSMUSG00000036304.14	Zdhhc23	chr16	-	43971398	43971557	43971398	43971455	43973467	43974166	2284	4,5	1,0	10,3	1,1	201	99	0.628611	1	0.663,1.0	0.831,0.596	0.118
2285	ENSMUSG00000036304.14	Zdhhc23	chr16	-	43971398	43971566	43971398	43971455	43973467	43974166	2285	7,16	1,0	14,26	1,1	210	99	0.178474	0.815404	0.767,1.0	0.868,0.925	-0.013
2286	ENSMUSG00000036304.14	Zdhhc23	chr16	-	43971398	43971566	43971398	43971557	43973467	43974166	2286	6,11	3,0	7,23	3,0	108	99	0.775374	1	0.647,1.0	0.681,1.0	-0.017
2288	ENSMUSG00000001285.12	Myg1	chr15	+	102334181	102334361	102334201	102334361	102332429	102332718	2288	1,0	0,2	0,0	7,4	119	99	1	1	1.0,0.0	0.0,0.0	0.5
2289	ENSMUSG00000028608.15	Czib	chr4	+	107891954	107892036	107891959	107892036	107891464	107891521	2289	120100	4,3	128114	2,7	104	99	0.732605	1	0.966,0.969	0.984,0.939	0.006
2290	ENSMUSG00000023764.18	Sfi1	chr11	-	3133071	3135542	3133071	3133207	3135653	3135830	2290	18,25	1,0	29,7	2,1	2434	99	0.00524832	0.14362	0.423,1.0	0.371,0.222	0.415
2291	ENSMUSG00000023764.18	Sfi1	chr11	-	3134625	3135542	3134625	3134730	3135653	3135830	2291	18,25	0,1	29,7	0,0	911	99	1	1	1.0,0.731	1.0,1.0	-0.135
2292	ENSMUSG00000023764.18	Sfi1	chr11	-	3177426	3177521	3177426	3177493	3179396	3179507	2292	15,18	0,0	21,13	0,1	127	99	1	1	1.0,1.0	1.0,0.91	0.045
2294	ENSMUSG00000047528.13	Flacc1	chr1	-	58669427	58670467	58669427	58669480	58676528	58676590	2294	3,1	0,0	8,2	2,2	1086	99	8.04412e-08	4.07607e-05	1.0,1.0	0.267,0.084	0.825
2296	ENSMUSG00000028391.16	Wdr31	chr4	-	62463343	62463476	62463343	62463473	62463926	62464069	2296	22,3	0,2	17,12	0,4	102	99	0.314907	1	1.0,0.593	1.0,0.744	-0.076
2297	ENSMUSG00000020128.15	Vps54	chr11	+	21264629	21264871	21264665	21264871	21263198	21263354	2297	47,45	44,51	43,63	65,41	135	99	0.903717	1	0.439,0.393	0.327,0.53	-0.012
2299	ENSMUSG00000055805.15	Fmnl1	chr11	+	103193447	103193735	103193450	103193735	103192949	103193202	2299	0,4	1,1	0,3	2,0	102	99	0.805852	1	0.0,0.795	0.0,1.0	-0.102
2300	ENSMUSG00000027630.13	Tbl1xr1	chr3	+	22209511	22209613	22209515	22209613	22203826	22203992	2300	70,41	0,0	78,62	2,0	103	99	1	1	1.0,1.0	0.974,1.0	0.013
2301	ENSMUSG00000038593.18	Tctn1	chr5	-	122246484	122246634	122246484	122246571	122247919	122248045	2301	2,1	1,0	2,2	2,0	162	99	0.350772	1	0.55,1.0	0.379,1.0	0.086
2303	ENSMUSG00000029710.15	Ephb4	chr5	+	137362362	137362514	137362389	137362514	137361133	137361466	2303	14,6	150101	13,15	156138	126	99	0.532267	1	0.068,0.045	0.061,0.079	-0.014
2304	ENSMUSG00000071533.11	Pcnp	chr16	-	56024223	56024438	56024223	56024386	56029602	56029696	2304	51,51	34,50	62,88	33,37	151	99	0.0195422	0.27887	0.496,0.401	0.552,0.609	-0.132
2305	ENSMUSG00000020740.13	Gga3	chr11	-	115586315	115586485	115586315	115586420	115586995	115587201	2305	43,29	0,0	20,35	1,2	164	99	0.15362	0.775165	1.0,1.0	0.924,0.914	0.081
2306	ENSMUSG00000020740.13	Gga3	chr11	-	115586995	115587201	115586995	115587008	115587405	115587716	2306	98,60	0,1	44,57	0,0	292	99	1	1	1.0,0.953	1.0,1.0	-0.024
2308	ENSMUSG00000040464.15	Gtpbp10	chr5	-	5555237	5555406	5555237	5555382	5556064	5556156	2308	1,0	33,33	1,1	34,33	123	99	0.53745	1	0.024,0.0	0.023,0.024	-0.011
2309	ENSMUSG00000040464.15	Gtpbp10	chr5	-	5556064	5556156	5556064	5556154	5557212	5557406	2309	22,17	0,6	41,34	0,1	101	99	0.00419819	0.122057	1.0,0.735	1.0,0.971	-0.118
2310	ENSMUSG00000026848.14	Tor1b	chr2	+	30955767	30955953	30955777	30955953	30953751	30954017	2310	5,3	22,31	1,2	47,38	109	99	0.0177615	0.269231	0.171,0.081	0.019,0.046	0.093
2311	ENSMUSG00000020541.12	Tom1l1	chr11	-	90683234	90683330	90683234	90683313	90685061	90685146	2311	4,3	125128	0,2	165134	116	99	0.351351	1	0.027,0.02	0.0,0.013	0.017
2312	ENSMUSG00000055963.12	Triqk	chr4	+	12962941	12963023	12962944	12963023	12917915	12918065	2312	14,11	5,7	11,11	8,5	102	99	0.673784	1	0.731,0.604	0.572,0.681	0.041
2314	ENSMUSG00000001763.14	Tspan33	chr6	+	29710586	29710714	29710589	29710714	29709940	29709998	2314	26,8	14,4	13,13	11,3	102	99	0.868086	1	0.643,0.66	0.534,0.808	-0.02
2315	ENSMUSG00000038473.14	Nos1ap	chr1	-	170375247	170375321	170375247	170375306	170390730	170390823	2315	3,3	6,2	4,9	2,7	114	99	0.314828	1	0.303,0.566	0.635,0.528	-0.147
2316	ENSMUSG00000038712.16	Mindy1	chr3	+	95282919	95283625	95283230	95283625	95282682	95282744	2316	2,2	5,13	3,0	13,3	410	99	0.617541	1	0.088,0.036	0.053,0.0	0.036
2317	ENSMUSG00000038712.16	Mindy1	chr3	+	95295272	95295425	95295299	95295425	95294794	95294986	2317	200135	72,47	170154	57,68	126	99	0.642096	1	0.686,0.693	0.701,0.64	0.019
2318	ENSMUSG00000034570.12	Inpp5j	chr11	-	3494381	3495166	3494381	3494574	3495346	3495451	2318	342282	2,5	375345	0,2	691	99	0.0175117	0.267871	0.961,0.89	1.0,0.961	-0.055
2319	ENSMUSG00000034570.12	Inpp5j	chr11	-	3494381	3495261	3494381	3494574	3495346	3495451	2319	10,7	2,5	14,5	0,2	786	99	0.157891	0.775165	0.386,0.15	1.0,0.239	-0.351
2320	ENSMUSG00000034570.12	Inpp5j	chr11	-	3494381	3495261	3494381	3495166	3495346	3495451	2320	10,7	342282	14,5	375345	194	99	0.971312	1	0.015,0.013	0.019,0.007	0.001
2326	ENSMUSG00000028034.15	Fubp1	chr3	+	152217831	152217884	152217834	152217884	152217408	152217448	2326	28,62	37,48	43,41	56,63	102	99	0.156186	0.775165	0.423,0.556	0.427,0.387	0.083
2327	ENSMUSG00000028034.15	Fubp1	chr3	+	152232254	152232771	152232394	152232771	152231876	152232022	2327	0,2	93,69	0,0	93105	239	99	1	1	0.0,0.012	0.0,0.0	0.006
2328	ENSMUSG00000028034.15	Fubp1	chr3	+	152232394	152234570	152234523	152234570	152231876	152232022	2328	93,71	6,0	93105	11,1	2228	99	0.473763	1	0.408,1.0	0.273,0.823	0.156
2329	ENSMUSG00000041757.17	Plekha6	chr1	+	133269999	133270202	133270059	133270202	133266565	133266666	2329	140132	19,16	165129	11,14	159	99	0.146433	0.76447	0.821,0.837	0.903,0.852	-0.048
2333	ENSMUSG00000032425.15	Zfp949	chr9	+	88552661	88552861	88552715	88552861	88548198	88548300	2333	0,0	2,0	0,1	0,0	153	99	1	1	0.0,NA	NA,1.0	-1
2335	ENSMUSG00000027882.18	Stxbp3	chr3	-	108826005	108826082	108826005	108826076	108827025	108827107	2335	70,72	2,0	90,75	0,5	105	99	0.243761	0.933996	0.971,1.0	1.0,0.934	0.018
2336	ENSMUSG00000026111.15	Unc50	chr1	+	37431292	37431576	37431296	37431576	37430176	37430337	2336	8,12	1,0	7,11	0,0	103	99	1	1	0.885,1.0	1.0,1.0	-0.057
2337	ENSMUSG00000026111.15	Unc50	chr1	+	37431292	37431576	37431296	37431576	37430201	37430427	2337	11,6	1,2	13,3	5,0	103	99	0.507957	1	0.914,0.742	0.714,1.0	-0.029
2338	ENSMUSG00000024231.15	Cul2	chr18	+	3405684	3405787	3405686	3405787	3399845	3399986	2338	56,44	0,1	57,67	1,1	101	99	1	1	1.0,0.977	0.982,0.985	0.005
2339	ENSMUSG00000024231.15	Cul2	chr18	+	3414129	3414224	3414173	3414224	3405684	3405787	2339	69,54	2,0	115,74	0,1	143	99	0.558677	1	0.96,1.0	1.0,0.981	-0.01
2340	ENSMUSG00000006288.8	Ttc5	chr14	-	50775290	50775450	50775290	50775382	50777261	50777412	2340	2,1	62,41	0,0	56,49	167	99	0.619895	1	0.019,0.014	0.0,0.0	0.017
2341	ENSMUSG00000025949.16	Pikfyve	chr1	+	65192530	65192566	65192533	65192566	65192144	65192294	2341	1,0	0,1	2,6	2,3	102	99	0.0505608	0.449725	1.0,0.0	0.493,0.66	-0.077
2342	ENSMUSG00000028793.15	Rnf19b	chr4	+	129073498	129073643	129073501	129073643	129071736	129071942	2342	27,21	147,98	30,27	132170	102	99	0.899426	1	0.151,0.172	0.181,0.134	0.004
2346	ENSMUSG00000024942.17	Capn1	chr19	-	6014200	6014468	6014200	6014267	6015735	6015897	2346	102120	0,1	105144	0,2	300	99	0.521996	1	1.0,0.975	1.0,0.96	0.008
2347	ENSMUSG00000031090.14	Nadsyn1	chr7	-	143815585	143815722	143815585	143815675	143816173	143816227	2347	3,0	85,77	3,1	117125	146	99	1	1	0.023,0.0	0.017,0.005	0
2348	ENSMUSG00000033885.15	Pxk	chr14	+	8155282	8155345	8155285	8155345	8152080	8152150	2348	64,82	83,77	90,62	88,71	102	99	0.817236	1	0.428,0.508	0.498,0.459	-0.011
2349	ENSMUSG00000038733.14	Wdr26	chr1	-	181203023	181203224	181203023	181203160	181209002	181209107	2349	0,0	51,40	0,1	57,42	163	99	1	1	0.0,0.0	0.0,0.014	-0.007
2350	ENSMUSG00000038733.14	Wdr26	chr1	-	181203023	181203224	181203023	181203160	181209050	181209107	2350	2,0	61,34	0,2	54,43	163	99	1	1	0.02,0.0	0.0,0.027	-0.003
2352	ENSMUSG00000029518.15	Rab35	chr5	+	115640079	115640203	115640083	115640203	115637715	115637766	2352	92,97	4,0	103119	4,8	103	99	0.0447545	0.434304	0.957,1.0	0.961,0.935	0.03
2354	ENSMUSG00000046711.16	Hmga1	chr17	+	27560915	27561011	27560927	27561011	27559532	27559703	2354	0,1	164173	0,1	184224	111	99	1	1	0.0,0.005	0.0,0.004	0.001
2355	ENSMUSG00000046711.16	Hmga1	chr17	+	27560915	27561011	27560931	27561011	27559532	27559703	2355	3,15	10,1	22,14	7,15	115	99	0.876489	1	0.205,0.928	0.73,0.446	-0.021
2356	ENSMUSG00000046711.16	Hmga1	chr17	+	27560927	27561011	27560931	27561011	27559532	27559703	2356	167187	10,1	206237	7,15	103	99	0.156187	0.775165	0.941,0.994	0.966,0.938	0.016
2357	ENSMUSG00000046711.16	Hmga1	chr17	+	27561460	27561511	27561464	27561511	27560927	27561011	2357	503415	15,5	527666	10,16	103	99	0.846251	1	0.97,0.988	0.981,0.976	0.001
2358	ENSMUSG00000109336.1	Samd4b	chr7	-	28407935	28408175	28407935	28408023	28413871	28414342	2358	75,91	1,0	85,74	0,0	251	99	1	1	0.967,1.0	1.0,1.0	-0.016
2363	ENSMUSG00000078580.3	E430018J23Rik	chr7	-	127393000	127393114	127393000	127393111	127393289	127393629	2363	6,0	1,3	5,3	3,1	102	99	0.349185	1	0.853,0.0	0.618,0.744	-0.255
2364	ENSMUSG00000053332.13	Gas5	chr1	+	161035982	161036244	161036207	161036244	161035751	161035804	2364	1042999	0,0	10961192	2,0	324	99	1	1	1.0,1.0	0.994,1.0	0.003
2365	ENSMUSG00000053332.13	Gas5	chr1	+	161036207	161036579	161036548	161036579	161035982	161036014	2365	10781074	44,50	12111326	47,50	440	99	0.461714	1	0.846,0.829	0.853,0.856	-0.017
2366	ENSMUSG00000053332.13	Gas5	chr1	+	161036819	161037315	161037287	161037315	161036207	161036244	2366	41,15	0,0	34,38	0,1	567	99	1	1	1.0,1.0	1.0,0.869	0.066
2367	ENSMUSG00000053332.13	Gas5	chr1	+	161037287	161037547	161037504	161037547	161036207	161036244	2367	8,9	0,0	9,8	1,0	316	99	1	1	1.0,1.0	0.738,1.0	0.131
2368	ENSMUSG00000053332.13	Gas5	chr1	+	161037287	161037547	161037504	161037547	161036819	161036852	2368	355304	1,0	401412	0,5	316	99	0.667786	1	0.991,1.0	1.0,0.963	0.014
2369	ENSMUSG00000073684.13	Faap20	chr4	+	155250544	155250650	155250548	155250650	155249896	155249963	2369	0,2	0,0	0,1	2,0	103	99	1	1	NA,1.0	0.0,1.0	0.5
2376	ENSMUSG00000049811.17	Fam161a	chr11	+	23015654	23015884	23015658	23015884	23013538	23013647	2376	3,0	0,0	9,0	0,2	103	99	1	1	1.0,NA	1.0,0.0	0.5
2377	ENSMUSG00000040606.13	Kazn	chr4	-	142147017	142147148	142147017	142147145	142150845	142151035	2377	16,2	21,6	11,3	26,13	102	99	0.235619	0.925516	0.425,0.244	0.291,0.183	0.098
2378	ENSMUSG00000036955.16	Kif1bp	chr10	-	62563235	62563508	62563235	62563351	62566036	62566121	2378	0,0	50,54	1,0	40,59	256	99	1	1	0.0,0.0	0.01,0.0	-0.005
2379	ENSMUSG00000029699.13	Ssc4d	chr5	-	135963355	135963448	135963355	135963430	135964618	135964696	2379	0,0	4,0	0,2	2,1	117	99	1	1	0.0,NA	0.0,0.629	-0.315
2382	ENSMUSG00000071064.15	Zfp827	chr8	+	79178889	79179079	79178907	79179079	79175832	79175970	2382	3,0	8,14	8,4	20,13	117	99	0.0474089	0.440835	0.241,0.0	0.253,0.207	-0.109
2385	ENSMUSG00000028073.15	Pear1	chr3	-	87759093	87759194	87759093	87759166	87759476	87759581	2385	9,21	0,1	23,20	1,0	127	99	1	1	1.0,0.942	0.947,1.0	-0.003
2387	ENSMUSG00000033249.10	Hsf4	chr8	+	105272705	105272933	105272809	105272933	105272459	105272584	2387	6,0	1,0	4,2	1,0	203	99	1	1	0.745,NA	0.661,1.0	-0.086
2388	ENSMUSG00000018378.13	Cuedc1	chr11	+	88187040	88187132	88187060	88187132	88184633	88184717	2388	0,0	21,14	0,1	18,16	119	99	1	1	0.0,0.0	0.0,0.049	-0.025
2391	ENSMUSG00000053253.16	Ndfip2	chr14	+	105298002	105304836	105304730	105304836	105294798	105294892	2391	476304	3,0	580478	3,0	6827	99	0.77919	1	0.697,1.0	0.737,1.0	-0.02
2392	ENSMUSG00000028066.15	Pmf1	chr3	-	88399134	88399304	88399134	88399235	88399710	88399816	2392	2,0	179137	0,0	181266	168	99	1	1	0.007,0.0	0.0,0.0	0.004
2393	ENSMUSG00000034175.13	Rhbdd3	chr11	+	5100384	5100587	5100396	5100587	5099747	5099898	2393	1,3	20,13	3,4	28,26	111	99	0.637186	1	0.043,0.171	0.087,0.121	0.003
2394	ENSMUSG00000034175.13	Rhbdd3	chr11	+	5105180	5105347	5105184	5105347	5104020	5104404	2394	3,1	28,23	2,0	22,25	103	99	0.2005	0.868345	0.093,0.04	0.08,0.0	0.027
2399	ENSMUSG00000018287.12	Spag7	chr11	-	70664987	70665076	70664987	70665046	70665296	70665364	2399	259236	0,2	274294	7,4	129	99	0.0648294	0.514224	1.0,0.989	0.968,0.983	0.019
2400	ENSMUSG00000034135.15	Sik3	chr9	+	46211669	46212562	46211849	46212562	46210475	46210815	2400	29,25	0,0	39,25	1,1	279	99	0.558863	1	1.0,1.0	0.933,0.899	0.084
2401	ENSMUSG00000034135.15	Sik3	chr9	+	46221066	46221234	46221159	46221234	46220209	46220342	2401	89,23	3,1	64,31	1,0	192	99	0.0869595	0.589762	0.939,0.922	0.971,1.0	-0.055
2402	ENSMUSG00000025486.17	Sirt3	chr7	-	140877956	140878137	140877956	140878051	140881762	140881869	2402	29,5	1,6	13,15	6,3	185	99	0.726793	1	0.939,0.308	0.537,0.728	-0.009
2403	ENSMUSG00000025486.17	Sirt3	chr7	-	140877956	140878145	140877956	140878051	140881762	140881869	2403	19,17	1,6	20,16	6,3	193	99	0.568026	1	0.907,0.592	0.631,0.732	0.068
2404	ENSMUSG00000025486.17	Sirt3	chr7	-	140877956	140878145	140877956	140878137	140881762	140881869	2404	19,17	29,5	20,16	13,15	107	99	0.930414	1	0.377,0.759	0.587,0.497	0.026
2405	ENSMUSG00000073639.6	Rab18	chr18	+	6778476	6778556	6778494	6778556	6770053	6770109	2405	1,0	300245	0,1	323329	117	99	1	1	0.003,0.0	0.0,0.003	0
2407	ENSMUSG00000013787.15	Ehmt2	chr17	+	34899659	34899916	34899693	34899916	34899359	34899566	2407	186188	2,1	197214	0,0	133	99	1	1	0.986,0.993	1.0,1.0	-0.01
2408	ENSMUSG00000013787.15	Ehmt2	chr17	+	34905609	34906058	34905909	34906058	34905341	34905456	2408	134119	62,61	181162	91,80	399	99	0.900788	1	0.349,0.326	0.33,0.334	0.006
2409	ENSMUSG00000013787.15	Ehmt2	chr17	+	34906952	34907065	34906982	34907065	34906694	34906877	2409	54,33	218157	45,35	215168	129	99	0.609545	1	0.16,0.139	0.138,0.138	0.012
2410	ENSMUSG00000013787.15	Ehmt2	chr17	+	34912388	34912467	34912459	34912467	34911578	34911665	2410	613468	0,0	529484	0,1	170	99	1	1	1.0,1.0	1.0,0.996	0.002
2411	ENSMUSG00000040782.12	Cop1	chr1	+	159319723	159319840	159319747	159319840	159308882	159308964	2411	241191	3,4	275231	5,1	123	99	0.586265	1	0.985,0.975	0.978,0.995	-0.006
2412	ENSMUSG00000004937.6	Sgta	chr10	-	81050998	81051086	81050998	81051083	81051222	81051329	2412	81,61	195131	62,72	186205	102	99	0.160686	0.781246	0.287,0.311	0.244,0.254	0.05
2413	ENSMUSG00000061577.12	Adgrg5	chr8	+	94933342	94933429	94933347	94933429	94923693	94923757	2413	6,0	0,1	3,8	0,0	104	99	1	1	1.0,0.0	1.0,1.0	-0.5
2415	ENSMUSG00000061577.12	Adgrg5	chr8	+	94937220	94937342	94937223	94937342	94936359	94936512	2415	2,2	0,1	4,5	0,0	102	99	1	1	1.0,0.66	1.0,1.0	-0.17
2416	ENSMUSG00000008193.13	Spib	chr7	-	44529856	44529983	44529856	44529929	44531222	44531250	2416	3,0	13,14	1,1	6,5	153	99	0.280426	0.991697	0.13,0.0	0.097,0.115	-0.041
2418	ENSMUSG00000085396.7	Firre	chrX	-	50627206	50627309	50627206	50627250	50630890	50630995	2418	50,48	28,22	55,9	22,3	158	99	0.352586	1	0.528,0.578	0.61,0.653	-0.079
2419	ENSMUSG00000021917.16	Spcs1	chr14	-	31000677	31000764	31000677	31000760	31000843	31000903	2419	738449	7,3	613794	12,7	103	99	0.441037	1	0.99,0.993	0.98,0.991	0.006
2420	ENSMUSG00000019470.12	Xab2	chr8	-	3613158	3613499	3613158	3613290	3613589	3613709	2420	97,47	1,0	77,85	2,2	308	99	0.0677896	0.524999	0.969,1.0	0.925,0.932	0.056
2421	ENSMUSG00000019470.12	Xab2	chr8	-	3615993	3616158	3615993	3616125	3616249	3616384	2421	82,64	1,2	109,95	3,3	132	99	0.381149	1	0.984,0.96	0.965,0.96	0.01
2423	ENSMUSG00000039137.18	Whrn	chr4	-	63416411	63416593	63416411	63416590	63418087	63418622	2423	22,10	5,4	18,8	8,3	102	99	0.410795	1	0.81,0.708	0.686,0.721	0.055
2424	ENSMUSG00000039137.18	Whrn	chr4	-	63429085	63429417	63429085	63429118	63431849	63432059	2424	3,7	0,2	5,1	1,1	398	99	0.236216	0.925616	1.0,0.465	0.554,0.199	0.356
2425	ENSMUSG00000021792.15	Prxl2a	chr14	-	41004040	41004220	41004040	41004203	41013625	41013771	2425	1,2	0,3	0,0	2,0	116	99	1	1	1.0,0.363	0.0,NA	0.681
2426	ENSMUSG00000054737.11	Zfp182	chrX	-	21060502	21060557	21060502	21060523	21061474	21061609	2426	0,0	1,0	0,2	0,0	133	99	1	1	0.0,NA	NA,1.0	-1
2428	ENSMUSG00000054737.11	Zfp182	chrX	-	21060502	21060557	21060502	21060523	21061893	21062003	2428	1,1	0,0	2,2	2,1	133	99	0.0086018	0.189507	1.0,1.0	0.427,0.598	0.488
2431	ENSMUSG00000032612.14	Usp4	chr9	+	108384381	108384515	108384396	108384515	108384084	108384155	2431	1,5	199204	2,4	218199	114	99	0.800608	1	0.004,0.021	0.008,0.017	0
2433	ENSMUSG00000025473.16	Adam8	chr7	-	139991345	139991449	139991345	139991446	139992431	139992562	2433	1,0	0,1	0,0	0,3	102	99	1	1	1.0,0.0	NA,0.0	0.5
2434	ENSMUSG00000037300.19	Ttc13	chr8	-	124673447	124673735	124673447	124673527	124674361	124674441	2434	53,48	1,0	61,77	0,0	307	99	1	1	0.945,1.0	1.0,1.0	-0.028
2435	ENSMUSG00000037300.19	Ttc13	chr8	-	124676340	124676450	124676340	124676447	124679001	124679086	2435	58,56	17,7	43,60	23,8	102	99	0.417865	1	0.768,0.886	0.645,0.879	0.065
2437	ENSMUSG00000018501.17	Ncor1	chr11	-	62327105	62327249	62327105	62327246	62329440	62329652	2437	128110	46,30	114,93	34,23	102	99	0.494978	1	0.73,0.781	0.765,0.797	-0.025
2438	ENSMUSG00000018501.17	Ncor1	chr11	-	62338858	62339068	62338858	62339065	62340407	62340629	2438	63,77	47,57	69,50	48,28	102	99	0.471698	1	0.565,0.567	0.583,0.634	-0.043
2439	ENSMUSG00000018501.17	Ncor1	chr11	-	62373075	62373574	62373075	62373454	62376634	62376761	2439	4,2	10,10	0,3	20,27	219	99	0.0307045	0.370438	0.153,0.083	0.0,0.048	0.094
2440	ENSMUSG00000018501.17	Ncor1	chr11	-	62373075	62373622	62373075	62373454	62376634	62376761	2440	40,21	10,10	33,43	20,27	267	99	0.0895107	0.596794	0.597,0.438	0.38,0.371	0.142
2441	ENSMUSG00000018501.17	Ncor1	chr11	-	62373075	62373622	62373075	62373574	62376634	62376761	2441	40,21	4,2	33,43	0,3	147	99	0.110854	0.669193	0.871,0.876	1.0,0.906	-0.08
2442	ENSMUSG00000018501.17	Ncor1	chr11	-	62384717	62384845	62384717	62384842	62389690	62389792	2442	11,9	18,31	12,11	18,23	102	99	0.445321	1	0.372,0.22	0.393,0.317	-0.059
2443	ENSMUSG00000032913.13	Lrig2	chr3	-	104462658	104462808	104462658	104462787	104463858	104464308	2443	9,5	3,7	15,29	10,2	120	99	0.179303	0.815404	0.712,0.371	0.553,0.923	-0.197
2446	ENSMUSG00000046798.14	Cldn12	chr5	-	5513161	5513251	5513161	5513223	5514627	5514730	2446	50,29	0,0	72,37	2,0	127	99	0.557158	1	1.0,1.0	0.966,1.0	0.017
2447	ENSMUSG00000040675.17	Mthfd1l	chr10	+	4155541	4156111	4155649	4156111	4148008	4148126	2447	30,32	12,3	32,45	2,5	207	99	0.0862786	0.586746	0.545,0.836	0.884,0.811	-0.157
2456	ENSMUSG00000032872.16	Cyb5r4	chr9	+	87066648	87066813	87066686	87066813	87059364	87059451	2456	150123	12,1	177217	7,11	137	99	0.878437	1	0.9,0.989	0.948,0.934	0.003
2457	ENSMUSG00000063445.14	Nmral1	chr16	-	4711316	4711680	4711316	4711603	4713639	4713830	2457	1,4	22,19	3,1	35,36	176	99	0.327758	1	0.025,0.106	0.046,0.015	0.035
2459	ENSMUSG00000025193.14	Cutc	chr19	+	43762872	43763006	43762902	43763006	43760688	43760724	2459	40,24	5,2	30,36	6,7	129	99	0.184161	0.828957	0.86,0.902	0.793,0.798	0.085
2460	ENSMUSG00000026245.16	Farsb	chr1	-	78479956	78480111	78479956	78480013	78482307	78482363	2460	187142	21,31	231265	24,22	197	99	0.039639	0.409995	0.817,0.697	0.829,0.858	-0.087
2462	ENSMUSG00000024194.16	Cuta	chr17	-	26938417	26938617	26938417	26938467	26938726	26938786	2462	288181	3,0	316237	2,6	249	99	0.10367	0.643922	0.974,1.0	0.984,0.94	0.025
2463	ENSMUSG00000024194.16	Cuta	chr17	-	26938571	26938649	26938571	26938617	26938726	26938786	2463	34,22	282175	21,18	306235	131	99	0.0248634	0.323217	0.084,0.087	0.049,0.055	0.033
2464	ENSMUSG00000024194.16	Cuta	chr17	-	26938571	26938786	26938571	26938617	26938883	26939092	2464	435283	0,1	429381	0,0	268	99	1	1	1.0,0.991	1.0,1.0	-0.004
2465	ENSMUSG00000024194.16	Cuta	chr17	-	26938417	26938786	26938417	26938467	26938883	26939368	2465	405261	2,0	416369	0,0	418	99	1	1	0.98,1.0	1.0,1.0	-0.01
2466	ENSMUSG00000055862.7	Izumo4	chr10	+	80704620	80704713	80704698	80704713	80704417	80704435	2466	4,0	31,16	2,6	25,35	177	99	0.314288	1	0.067,0.0	0.043,0.087	-0.032
2467	ENSMUSG00000028059.16	Arhgef2	chr3	+	88633257	88633367	88633294	88633367	88632912	88633042	2467	65,58	0,2	103,52	4,3	136	99	0.0492386	0.449216	1.0,0.955	0.949,0.927	0.04
2468	ENSMUSG00000028059.16	Arhgef2	chr3	+	88633499	88633646	88633505	88633646	88633257	88633367	2468	77,55	0,0	91,54	2,1	105	99	0.477452	1	1.0,1.0	0.977,0.981	0.021
2469	ENSMUSG00000044162.12	Tnip3	chr6	+	65590571	65590652	65590604	65590652	65577076	65577170	2469	43,17	1,2	65,46	1,0	132	99	0.550081	1	0.97,0.864	0.98,1.0	-0.073
2470	ENSMUSG00000019822.12	Smpd2	chr10	-	41488930	41489013	41488930	41488975	41489274	41489351	2470	29,17	4,3	18,15	3,1	137	99	0.505931	1	0.84,0.804	0.813,0.916	-0.042
2471	ENSMUSG00000019822.12	Smpd2	chr10	-	41488930	41489024	41488930	41488975	41489274	41489351	2471	97,60	4,3	75,88	3,1	148	99	0.253158	0.957304	0.942,0.93	0.944,0.983	-0.028
2472	ENSMUSG00000019822.12	Smpd2	chr10	-	41488930	41489024	41488930	41489013	41489274	41489351	2472	72,44	4,1	58,74	1,1	110	99	0.111911	0.672001	0.942,0.975	0.981,0.985	-0.025
2473	ENSMUSG00000041360.8	Pum3	chr19	-	27398881	27399104	27398881	27399100	27399678	27399821	2473	109,84	3,2	95109	2,0	103	99	0.466115	1	0.972,0.976	0.979,1.0	-0.016
2474	ENSMUSG00000041360.8	Pum3	chr19	-	27420017	27420121	27420017	27420117	27421296	27421471	2474	90,83	0,1	100110	2,1	103	99	1	1	1.0,0.988	0.98,0.991	0.008
2475	ENSMUSG00000078427.3	Sarnp	chr10	+	128838443	128838490	128838446	128838490	128833311	128833411	2475	180114	34,39	167224	41,72	102	99	0.528412	1	0.837,0.739	0.798,0.751	0.014
2477	ENSMUSG00000051007.15	Gatd1	chr7	-	141409845	141410885	141409845	141409940	141410985	141411091	2477	143113	0,0	110149	1,0	1044	99	1	1	1.0,1.0	0.913,1.0	0.043
2478	ENSMUSG00000054387.13	Mdm4	chr1	-	133004653	133004721	133004653	133004692	133009136	133009192	2478	27,15	0,2	19,17	2,4	128	99	0.024333	0.320482	1.0,0.853	0.88,0.767	0.103
2479	ENSMUSG00000054387.13	Mdm4	chr1	-	133012636	133012714	133012636	133012711	133018776	133018884	2479	17,3	18,19	30,11	32,15	102	99	0.192797	0.84851	0.478,0.133	0.476,0.416	-0.14
2480	ENSMUSG00000045751.16	Mms22l	chr4	+	24580050	24580202	24580053	24580202	24578752	24578903	2480	6,2	9,9	9,3	12,4	102	99	0.28967	1	0.393,0.177	0.421,0.421	-0.136
2481	ENSMUSG00000030873.9	Scnn1b	chr7	+	121899227	121899549	121899230	121899549	121865076	121865137	2481	1,1	4,13	0,1	16,14	102	99	1	1	0.195,0.069	0.0,0.065	0.1
2483	ENSMUSG00000037876.17	Jmjd1c	chr10	+	67218037	67218181	67218116	67218181	67215269	67215375	2483	17,9	3,1	13,3	5,0	178	99	0.79051	1	0.759,0.833	0.591,1.0	0.001
2484	ENSMUSG00000037876.17	Jmjd1c	chr10	+	67218037	67218181	67218116	67218181	67216982	67217107	2484	28,12	3,1	16,3	1,0	178	99	0.0248769	0.323217	0.838,0.87	0.899,1.0	-0.096
2485	ENSMUSG00000024948.15	Map4k2	chr19	+	6341743	6341834	6341766	6341834	6341458	6341516	2485	12,13	1,1	11,12	1,1	122	99	0.972663	1	0.907,0.913	0.899,0.907	0.007
2486	ENSMUSG00000024948.15	Map4k2	chr19	+	6341743	6341834	6341769	6341834	6341458	6341516	2486	12,13	3,1	11,12	0,3	125	99	0.658628	1	0.76,0.911	1.0,0.76	-0.044
2487	ENSMUSG00000024948.15	Map4k2	chr19	+	6341766	6341834	6341769	6341834	6341458	6341516	2487	1,1	3,1	1,1	0,3	102	99	0.760728	1	0.244,0.493	1.0,0.244	-0.254
2488	ENSMUSG00000024948.15	Map4k2	chr19	+	6343460	6343523	6343487	6343523	6343254	6343386	2488	13,14	2,0	17,10	2,0	126	99	0.688299	1	0.836,1.0	0.87,1.0	-0.017
2489	ENSMUSG00000024948.15	Map4k2	chr19	+	6353260	6353333	6353277	6353333	6353119	6353190	2489	1,1	28,25	1,0	28,29	116	99	0.608838	1	0.03,0.033	0.03,0.0	0.017
2490	ENSMUSG00000017843.14	Ppp2r5c	chr12	+	110567727	110569055	110568953	110569055	110561297	110561468	2490	380243	0,0	377412	0,2	1325	99	0.347622	1	1.0,1.0	1.0,0.939	0.03
2491	ENSMUSG00000037622.14	Wdtc1	chr4	-	133295197	133295390	133295197	133295332	133296415	133296593	2491	95,95	4,0	107107	1,1	157	99	0.384201	1	0.937,1.0	0.985,0.985	-0.016
2492	ENSMUSG00000032815.16	Fanca	chr8	-	123269289	123269462	123269289	123269362	123269859	123269965	2492	2,0	52,25	1,0	31,24	199	99	1	1	0.019,0.0	0.016,0.0	0.001
2493	ENSMUSG00000041638.18	Gcn1	chr5	+	115614860	115614974	115614863	115614974	115614330	115614600	2493	74,51	6,0	72,71	1,2	102	99	0.204612	0.876518	0.923,1.0	0.986,0.972	-0.017
2494	ENSMUSG00000037845.14	Fdxacb1	chr9	+	50770109	50770313	50770131	50770313	50768687	50768844	2494	28,22	0,0	25,18	1,0	121	99	1	1	1.0,1.0	0.953,1.0	0.024
2495	ENSMUSG00000031667.16	Aktip	chr8	-	91129599	91129843	91129599	91129805	91131040	91131152	2495	0,4	90115	1,2	131121	137	99	0.821592	1	0.0,0.025	0.005,0.012	0.004
2496	ENSMUSG00000031667.16	Aktip	chr8	-	91131040	91131152	91131040	91131148	91131922	91132003	2496	0,2	0,2	4,9	1,0	103	99	1	1	NA,0.49	0.794,1.0	-0.407
2497	ENSMUSG00000031667.16	Aktip	chr8	-	91131040	91131152	91131040	91131148	91133533	91133772	2497	2,0	0,0	2,1	2,0	103	99	1	1	1.0,NA	0.49,1.0	0.255
2498	ENSMUSG00000040146.9	Rgl3	chr9	-	21987850	21987904	21987850	21987899	21988045	21988275	2498	4,3	0,0	8,4	1,0	104	99	1	1	1.0,1.0	0.884,1.0	0.058
2499	ENSMUSG00000033411.16	Ctdspl2	chr2	+	121977330	121977469	121977334	121977469	121969069	121969279	2499	16,28	0,0	29,19	1,0	103	99	1	1	1.0,1.0	0.965,1.0	0.018
2500	ENSMUSG00000033411.16	Ctdspl2	chr2	+	121978891	121979041	121978894	121979041	121977330	121977469	2500	28,21	3,0	25,18	1,1	102	99	0.591239	1	0.901,1.0	0.96,0.946	-0.002
2501	ENSMUSG00000032525.15	Nktr	chr9	+	121742564	121742787	121742639	121742787	121741597	121741743	2501	29,45	16,11	40,22	26,12	174	99	0.16823	0.7935	0.508,0.699	0.467,0.511	0.114
2503	ENSMUSG00000023262.13	Acy1	chr9	-	106434964	106435169	106434964	106435014	106435467	106435524	2503	163,87	1,0	143163	0,0	254	99	1	1	0.985,1.0	1.0,1.0	-0.008
2504	ENSMUSG00000023262.13	Acy1	chr9	-	106435783	106436009	106435783	106435860	106436125	106436220	2504	1,0	151,82	0,0	147157	248	99	1	1	0.003,0.0	0.0,0.0	0.002
2505	ENSMUSG00000023262.13	Acy1	chr9	-	106436125	106436800	106436125	106436220	106436888	106436953	2505	156,89	2,4	144159	0,1	679	99	0.00294396	0.0996346	0.919,0.764	1.0,0.959	-0.138
2506	ENSMUSG00000023262.13	Acy1	chr9	-	106437628	106437737	106437628	106437733	106438132	106438319	2506	75,59	35,44	88,99	64,61	103	99	0.579488	1	0.673,0.563	0.569,0.609	0.029
2507	ENSMUSG00000032688.9	Malt1	chr18	+	65448178	65448357	65448182	65448357	65447552	65447712	2507	13,23	0,0	40,25	1,0	103	99	1	1	1.0,1.0	0.975,1.0	0.012
2508	ENSMUSG00000025724.12	Sec11a	chr7	-	80923100	80923220	80923100	80923215	80927736	80927886	2508	429301	1,0	371465	0,2	104	99	1	1	0.998,1.0	1.0,0.996	0.001
2509	ENSMUSG00000030357.10	Fkbp4	chr6	-	128433525	128433793	128433525	128433609	128434304	128434461	2509	866598	0,0	708856	0,1	283	99	1	1	1.0,1.0	1.0,0.997	0.002
2512	ENSMUSG00000037275.14	Gemin5	chr11	-	58122281	58122378	58122281	58122375	58124931	58125418	2512	34,12	28,17	15,24	15,30	102	99	0.707895	1	0.541,0.407	0.493,0.437	0.009
2513	ENSMUSG00000037275.14	Gemin5	chr11	-	58137667	58137766	58137667	58137763	58139018	58139141	2513	20,8	12,9	19,17	9,12	102	99	0.53091	1	0.618,0.463	0.672,0.579	-0.085
2515	ENSMUSG00000060206.11	Zfp462	chr4	+	55016813	55017100	55016996	55017100	55014682	55014847	2515	0,3	11,11	0,0	5,5	282	99	0.706769	1	0.0,0.087	0.0,0.0	0.043
2516	ENSMUSG00000060206.11	Zfp462	chr4	+	55016816	55017100	55016996	55017100	55014682	55014847	2516	2,0	11,11	0,0	5,5	279	99	0.380497	1	0.061,0.0	0.0,0.0	0.03
2517	ENSMUSG00000014668.15	Chfr	chr5	+	110140353	110140453	110140375	110140453	110136050	110136194	2517	55,51	9,13	70,53	10,9	121	99	0.398585	1	0.833,0.762	0.851,0.828	-0.042
2518	ENSMUSG00000014668.15	Chfr	chr5	+	110140353	110140453	110140375	110140453	110140116	110140189	2518	24,17	0,0	36,34	0,3	121	99	0.770722	1	1.0,1.0	1.0,0.903	0.048
2519	ENSMUSG00000014668.15	Chfr	chr5	+	110158798	110158918	110158801	110158918	110154836	110154982	2519	115,78	28,28	100,72	33,39	102	99	0.133965	0.727678	0.799,0.73	0.746,0.642	0.071
2520	ENSMUSG00000051786.15	Tubgcp6	chr15	-	89100865	89101079	89100865	89101047	89101152	89101285	2520	30,18	0,0	22,18	0,2	131	99	0.728822	1	1.0,1.0	1.0,0.872	0.064
2523	ENSMUSG00000051786.15	Tubgcp6	chr15	-	89104733	89104872	89104733	89104868	89106071	89106187	2523	15,23	0,1	25,15	1,0	103	99	1	1	1.0,0.957	0.96,1.0	-0.002
2524	ENSMUSG00000033467.12	Crlf2	chr5	-	109555506	109555660	109555506	109555627	109556018	109556181	2524	5,0	8,5	2,4	9,7	132	99	0.80831	1	0.319,0.0	0.143,0.3	-0.062
2525	ENSMUSG00000026135.17	Zfp142	chr1	-	74579324	74579618	74579324	74579449	74585383	74585697	2525	1,1	2,0	0,3	0,0	268	99	1	1	0.156,1.0	NA,1.0	-0.422
2527	ENSMUSG00000026135.17	Zfp142	chr1	-	74579324	74579927	74579324	74579618	74585383	74585697	2527	2,0	1,1	0,0	0,3	408	99	1	1	0.327,0.0	NA,0.0	0.164
2533	ENSMUSG00000037221.13	Mospd3	chr5	-	137600270	137600543	137600270	137600351	137600990	137601058	2533	43,31	0,0	53,45	2,3	291	99	0.0044745	0.126311	1.0,1.0	0.9,0.836	0.132
2536	ENSMUSG00000019320.14	Noxo1	chr17	+	24698785	24699450	24699268	24699450	24698517	24698598	2536	644423	1,0	614513	0,0	582	99	1	1	0.991,1.0	1.0,1.0	-0.004
2537	ENSMUSG00000055531.12	Cpsf6	chr10	-	117355934	117356127	117355934	117356124	117358992	117359146	2537	29,25	90,65	25,35	87,97	102	99	0.781605	1	0.238,0.272	0.218,0.259	0.017
2539	ENSMUSG00000024137.9	E4f1	chr17	-	24445121	24445339	24445121	24445313	24445445	24445554	2539	36,52	13,5	42,34	10,2	125	99	0.508703	1	0.687,0.892	0.769,0.931	-0.06
2540	ENSMUSG00000024137.9	E4f1	chr17	-	24445445	24445554	24445445	24445551	24445945	24446155	2540	35,29	9,14	34,17	13,12	102	99	0.40247	1	0.791,0.668	0.717,0.579	0.082
2541	ENSMUSG00000024137.9	E4f1	chr17	-	24446781	24446934	24446781	24446841	24447089	24447210	2541	73,44	9,11	38,31	7,1	192	99	0.283045	0.996478	0.807,0.673	0.737,0.941	-0.099
2542	ENSMUSG00000036073.17	Galt	chr4	+	41756343	41756422	41756346	41756422	41755960	41756130	2542	35,27	89,80	26,25	87,88	102	99	0.330746	1	0.276,0.247	0.225,0.216	0.041
2543	ENSMUSG00000021733.11	Slc4a7	chr14	+	14757284	14757431	14757378	14757431	14750434	14750522	2543	81,57	0,3	150,41	1,1	193	99	0.563302	1	1.0,0.907	0.987,0.955	-0.017
2545	ENSMUSG00000000441.17	Raf1	chr6	-	115620208	115620347	115620208	115620327	115621815	115621862	2545	0,1	176147	0,2	193223	119	99	1	1	0.0,0.006	0.0,0.007	-0.001
2546	ENSMUSG00000059005.13	Hnrnpa3	chr2	+	75663570	75663714	75663672	75663714	75662660	75662756	2546	326184	37,25	362378	30,25	201	99	0.0231281	0.312842	0.813,0.784	0.856,0.882	-0.071
2549	ENSMUSG00000028399.18	Ptprd	chr4	-	76085460	76085561	76085460	76085558	76102954	76103099	2549	0,0	1,0	1,0	0,0	102	99	1	1	0.0,NA	1.0,NA	-1
2551	ENSMUSG00000060279.14	Ap2a1	chr7	-	44909219	44909374	44909219	44909321	44909698	44909828	2551	2,0	164122	1,0	174183	152	99	1	1	0.008,0.0	0.004,0.0	0.002
2552	ENSMUSG00000096215.8	Smim22	chr16	+	5007743	5007888	5007773	5007888	5007351	5007418	2552	175195	43,39	183195	55,69	129	99	0.035675	0.387681	0.757,0.793	0.719,0.684	0.074
2553	ENSMUSG00000009555.16	Cdk9	chr2	-	32710476	32710791	32710476	32710567	32712030	32712112	2553	21,7	167155	20,5	159207	323	99	0.464622	1	0.037,0.014	0.037,0.007	0.003
2554	ENSMUSG00000015217.11	Hmgb3	chrX	+	71558052	71558207	71558056	71558207	71555927	71556190	2554	40,28	1,0	61,63	0,0	103	99	1	1	0.975,1.0	1.0,1.0	-0.012
2558	ENSMUSG00000032373.15	Car12	chr9	+	66751942	66752006	66751946	66752006	66750929	66751025	2558	69,65	1,2	59121	1,0	103	99	0.45596	1	0.985,0.969	0.983,1.0	-0.015
2559	ENSMUSG00000068762.11	Gstm6	chr3	-	107941188	107941326	107941188	107941284	107942132	107942233	2559	0,0	70,42	0,2	64,58	141	99	1	1	0.0,0.0	0.0,0.024	-0.012
2560	ENSMUSG00000037606.18	Osbpl5	chr7	-	143713495	143714008	143713495	143713578	143715665	143715822	2560	1,0	19,30	0,0	49,29	529	99	1	1	0.01,0.0	0.0,0.0	0.005
2564	ENSMUSG00000028108.15	Ecm1	chr3	-	95737012	95737057	95737012	95737054	95737632	95737713	2564	5,0	5,2	17,5	1,0	102	99	1.14277e-05	0.00289528	0.493,0.0	0.943,1.0	-0.725
2565	ENSMUSG00000028108.15	Ecm1	chr3	-	95737807	95737942	95737807	95737867	95738011	95738113	2565	2,0	1,0	2,1	1,0	174	99	1	1	0.532,NA	0.532,1.0	-0.234
2567	ENSMUSG00000028108.15	Ecm1	chr3	-	95738011	95738116	95738011	95738113	95738238	95738301	2567	13,1	2,2	8,2	6,0	102	99	0.873388	1	0.863,0.327	0.564,1.0	-0.187
2568	ENSMUSG00000043733.14	Ptpn11	chr5	-	121144529	121144696	121144529	121144684	121149102	121149234	2568	35,25	18,47	27,35	60,22	111	99	0.731943	1	0.634,0.322	0.286,0.587	0.041
2571	ENSMUSG00000044626.13	Liph	chr16	-	21974057	21974147	21974057	21974141	21976232	21976334	2571	108,73	0,0	125,96	1,0	105	99	1	1	1.0,1.0	0.992,1.0	0.004
2572	ENSMUSG00000019428.16	Fkbp8	chr8	+	70531521	70531742	70531524	70531742	70531184	70531273	2572	683586	150167	672896	176248	102	99	0.564446	1	0.815,0.773	0.788,0.778	0.011
2573	ENSMUSG00000019428.16	Fkbp8	chr8	+	70534387	70534614	70534482	70534614	70534116	70534194	2573	3,5	997660	4,1	8671097	194	99	1	1	0.002,0.004	0.002,0.0	0.002
2575	ENSMUSG00000029191.16	Rfc1	chr5	-	65278710	65278823	65278710	65278820	65279456	65279814	2575	32,9	36,28	31,22	27,21	102	99	0.0889913	0.59557	0.463,0.238	0.527,0.504	-0.165
2577	ENSMUSG00000030235.17	Slco1c1	chr6	+	141559740	141559906	141559781	141559906	141554991	141555187	2577	0,1	0,2	0,2	0,0	140	99	1	1	NA,0.261	NA,1.0	-0.739
2578	ENSMUSG00000022661.14	Cd200	chr16	-	45394592	45394865	45394592	45394860	45396968	45397295	2578	2,10	3,3	8,12	2,2	104	99	0.240535	0.930894	0.388,0.76	0.792,0.851	-0.247
2581	ENSMUSG00000039382.12	Wdr45	chrX	+	7725739	7726036	7725930	7726036	7724186	7724291	2581	0,0	73,48	0,2	66,63	290	99	1	1	0.0,0.0	0.0,0.011	-0.005
2585	ENSMUSG00000039382.12	Wdr45	chrX	+	7726197	7726292	7726248	7726292	7725930	7726036	2585	131,72	3,1	123127	0,5	150	99	0.938337	1	0.966,0.979	1.0,0.944	0
2586	ENSMUSG00000039382.12	Wdr45	chrX	+	7726877	7727086	7726967	7727086	7726685	7726765	2586	75,76	2,0	68,52	0,1	189	99	0.494223	1	0.952,1.0	1.0,0.965	-0.006
2587	ENSMUSG00000039382.12	Wdr45	chrX	+	7727169	7727271	7727181	7727271	7726877	7727086	2587	120,85	0,0	101,72	0,2	111	99	1	1	1.0,1.0	1.0,0.97	0.015
2588	ENSMUSG00000039382.12	Wdr45	chrX	+	7727169	7727271	7727211	7727271	7726877	7727086	2588	151109	1,5	125113	3,2	141	99	0.948355	1	0.991,0.939	0.967,0.975	-0.006
2589	ENSMUSG00000039382.12	Wdr45	chrX	+	7727181	7727271	7727211	7727271	7726877	7727086	2589	31,24	1,5	24,43	3,2	129	99	0.660355	1	0.96,0.786	0.86,0.943	-0.028
2592	ENSMUSG00000041890.17	Git2	chr5	-	114752278	114752330	114752278	114752327	114753278	114753324	2592	17,6	30,9	21,11	20,12	102	99	0.152988	0.775165	0.355,0.393	0.505,0.471	-0.114
2593	ENSMUSG00000040111.17	Gramd1b	chr9	-	40413296	40413374	40413296	40413371	40455293	40455764	2593	1,2	1,0	0,4	0,0	102	99	1	1	0.493,1.0	NA,1.0	-0.254
2595	ENSMUSG00000027981.14	Rnpc3	chr3	-	113608339	113608411	113608339	113608408	113609037	113609170	2595	32,14	1,0	47,32	1,1	102	99	0.727253	1	0.969,1.0	0.979,0.969	0.01
2596	ENSMUSG00000028149.12	Rap1gds1	chr3	-	138955321	138955461	138955321	138955458	138956193	138956319	2596	73,72	23,15	63,68	16,8	102	99	0.226996	0.918077	0.755,0.823	0.793,0.892	-0.054
2599	ENSMUSG00000031256.11	Cstf2	chrX	+	134073135	134073277	134073213	134073277	134069844	134069907	2599	97,76	12,13	82,57	14,11	177	99	0.501898	1	0.819,0.766	0.766,0.743	0.038
2600	ENSMUSG00000031256.11	Cstf2	chrX	+	134073135	134073277	134073213	134073277	134072414	134072474	2600	33,30	0,1	26,21	0,0	177	99	1	1	1.0,0.944	1.0,1.0	-0.028
2601	ENSMUSG00000031256.11	Cstf2	chrX	+	134073135	134073277	134073213	134073277	134072677	134072764	2601	33,32	1,0	25,21	0,0	177	99	1	1	0.949,1.0	1.0,1.0	-0.026
2608	ENSMUSG00000021532.11	Fastkd3	chr13	+	68587659	68587834	68587720	68587834	68585177	68585263	2608	51,48	2,0	39,49	0,3	160	99	0.671754	1	0.94,1.0	1.0,0.91	0.015
2609	ENSMUSG00000021532.11	Fastkd3	chr13	+	68589222	68589389	68589319	68589389	68587659	68587834	2609	38,11	21,28	24,29	18,30	196	99	0.616478	1	0.478,0.166	0.402,0.328	-0.043
2610	ENSMUSG00000038902.14	Pogz	chr3	+	94864457	94864667	94864484	94864667	94864087	94864378	2610	27,20	2,4	21,19	4,2	126	99	0.849092	1	0.914,0.797	0.805,0.882	0.012
2611	ENSMUSG00000022488.9	Nckap1l	chr15	+	103464505	103464662	103464545	103464662	103464365	103464414	2611	4,0	0,0	4,4	0,1	139	99	1	1	1.0,NA	1.0,0.74	0.13
2613	ENSMUSG00000026427.16	Eif2d	chr1	+	131160409	131160624	131160462	131160624	131158191	131158299	2613	160115	3,1	128143	1,1	152	99	0.549813	1	0.972,0.987	0.988,0.989	-0.009
2614	ENSMUSG00000004565.15	Pnpla6	chr8	+	3516506	3516568	3516509	3516568	3515410	3515465	2614	0,0	0,3	2,0	0,2	102	99	1	1	NA,0.0	1.0,0.0	-0.5
2615	ENSMUSG00000004565.15	Pnpla6	chr8	+	3516506	3516568	3516509	3516568	3515636	3515690	2615	0,5	1,5	5,1	2,3	102	99	0.515013	1	0.0,0.493	0.708,0.244	-0.229
2616	ENSMUSG00000004565.15	Pnpla6	chr8	+	3523998	3524166	3524010	3524166	3523757	3523867	2616	15,4	25,30	11,8	36,35	111	99	0.725259	1	0.349,0.106	0.214,0.169	0.036
2621	ENSMUSG00000020807.15	4933427D14Rik	chr11	-	72169780	72169859	72169780	72169843	72175202	72175292	2621	16,18	2,1	4,9	0,0	115	99	0.391219	1	0.873,0.939	1.0,1.0	-0.094
2622	ENSMUSG00000030304.11	Ergic2	chr6	-	148188032	148188130	148188032	148188100	148189485	148189584	2622	114,75	2,0	126106	4,5	129	99	0.0199637	0.283245	0.978,1.0	0.96,0.942	0.038
2624	ENSMUSG00000022540.16	Rogdi	chr16	-	5011611	5011758	5011611	5011692	5012240	5012295	2624	1,1	23,15	0,0	25,20	165	99	0.373836	1	0.025,0.038	0.0,0.0	0.032
2628	ENSMUSG00000029036.18	Atad3a	chr4	-	155754756	155754852	155754756	155754826	155755678	155755738	2628	3,0	108,98	1,0	123127	125	99	1	1	0.022,0.0	0.006,0.0	0.008
2629	ENSMUSG00000009894.15	Snap47	chr11	-	59442791	59442912	59442791	59442841	59449914	59449999	2629	1,1	1,4	0,1	1,0	170	99	0.731441	1	0.368,0.127	0.0,1.0	-0.253
2630	ENSMUSG00000025224.16	Gbf1	chr19	+	46268390	46268516	46268419	46268516	46267992	46268116	2630	67,81	3,3	75,95	3,5	128	99	0.710635	1	0.945,0.954	0.951,0.936	0.006
2634	ENSMUSG00000035212.14	Leprot	chr4	+	101656108	101656295	101656177	101656295	101652398	101652474	2634	221232	2,1	319303	2,3	168	99	0.709317	1	0.985,0.993	0.989,0.983	0.003
2635	ENSMUSG00000024910.5	Ctsw	chr19	-	5466019	5466145	5466019	5466110	5466230	5466485	2635	39,25	6,7	13,34	5,4	134	99	0.905814	1	0.828,0.725	0.658,0.863	0.016
2636	ENSMUSG00000024910.5	Ctsw	chr19	-	5466580	5467136	5466580	5466735	5467837	5467922	2636	62,51	1,0	19,77	0,0	500	99	1	1	0.925,1.0	1.0,1.0	-0.037
2637	ENSMUSG00000020056.16	Washc3	chr10	+	88215966	88216074	88215982	88216074	88213646	88213712	2637	192122	1,1	153213	3,2	115	99	0.621778	1	0.994,0.991	0.978,0.989	0.009
2638	ENSMUSG00000020056.16	Washc3	chr10	+	88219249	88219360	88219252	88219360	88215966	88216074	2638	144106	41,30	155174	45,39	102	99	0.623342	1	0.773,0.774	0.77,0.812	-0.017
2643	ENSMUSG00000025271.13	Pfkfb1	chrX	+	150589795	150590084	150589952	150590084	150588944	150589044	2643	2,0	2,1	1,0	3,5	256	99	0.70495	1	0.279,0.0	0.114,0.0	0.083
2645	ENSMUSG00000029283.17	Cdc7	chr5	+	106974600	106975660	106975484	106975660	106973776	106974020	2645	9,9	3,1	17,26	4,2	983	99	0.458873	1	0.232,0.475	0.3,0.567	-0.08
2646	ENSMUSG00000029283.17	Cdc7	chr5	+	106979294	106979444	106979315	106979444	106976629	106976712	2646	13,14	1,0	15,10	1,0	120	99	1	1	0.915,1.0	0.925,1.0	-0.005
2647	ENSMUSG00000068036.16	Afdn	chr17	+	13807276	13807392	13807279	13807392	13803938	13804134	2647	25,15	15,35	42,18	47,31	102	99	0.83406	1	0.618,0.294	0.464,0.36	0.044
2648	ENSMUSG00000068036.16	Afdn	chr17	+	13808931	13809095	13808934	13809095	13807276	13807392	2648	36,24	6,9	40,29	12,11	102	99	0.438045	1	0.853,0.721	0.764,0.719	0.045
2649	ENSMUSG00000001054.9	Rmnd5b	chr11	-	51624474	51624646	51624474	51624577	51625668	51625834	2649	1,0	75,41	1,3	64,46	168	99	0.539576	1	0.008,0.0	0.009,0.037	-0.019
2650	ENSMUSG00000034327.17	Kctd9	chr14	+	67729223	67729409	67729350	67729409	67728649	67728746	2650	13,14	56,32	11,6	45,49	226	99	0.115834	0.67911	0.092,0.161	0.097,0.051	0.053
2652	ENSMUSG00000033060.16	Lmo7	chr14	+	101913158	101913346	101913239	101913346	101911998	101912160	2652	2,1	199153	0,0	233247	180	99	1	1	0.005,0.004	0.0,0.0	0.005
2654	ENSMUSG00000039477.16	Tnrc18	chr5	-	142773618	142774048	142773618	142774045	142775208	142775399	2654	20,26	2,4	39,13	2,0	102	99	0.0394588	0.409995	0.907,0.863	0.95,1.0	-0.09
2656	ENSMUSG00000020840.10	Blmh	chr11	+	76949959	76951185	76951043	76951185	76946241	76946439	2656	119,79	1,0	126151	1,5	1183	99	1	1	0.909,1.0	0.913,0.716	0.14
2657	ENSMUSG00000019039.14	Dalrd3	chr9	+	108570563	108570814	108570621	108570814	108570149	108570445	2657	143,97	5,8	138120	4,5	157	99	0.291515	1	0.947,0.884	0.956,0.938	-0.031
2658	ENSMUSG00000019039.14	Dalrd3	chr9	+	108571435	108571519	108571445	108571519	108571044	108571173	2658	17,9	194,94	8,7	176123	109	99	0.0741407	0.553466	0.074,0.08	0.04,0.049	0.033
2660	ENSMUSG00000034758.12	Tle6	chr10	-	81595322	81595405	81595322	81595375	81595479	81595555	2660	9,2	0,2	13,7	3,0	129	99	0.806202	1	1.0,0.434	0.769,1.0	-0.168
2661	ENSMUSG00000007034.15	Slc44a4	chr17	+	34917516	34918338	34918238	34918338	34916646	34916695	2661	4,6	0,0	7,0	3,1	821	99	6.74859e-08	3.98954e-05	1.0,1.0	0.22,0.0	0.89
2662	ENSMUSG00000007034.15	Slc44a4	chr17	+	34917516	34918338	34918238	34918338	34917317	34917391	2662	734761	1,0	9601119	0,0	821	99	1	1	0.989,1.0	1.0,1.0	-0.006
2663	ENSMUSG00000006050.12	Sra1	chr18	-	36667790	36667899	36667790	36667893	36668651	36668848	2663	529385	9,1	507573	3,4	105	99	0.864851	1	0.982,0.997	0.994,0.993	-0.004
2669	ENSMUSG00000032212.10	Sltm	chr9	+	70573456	70573925	70573510	70573925	70572148	70572176	2669	29,32	36,46	46,37	30,28	153	99	0.0106776	0.213149	0.343,0.31	0.498,0.461	-0.153
2677	ENSMUSG00000030598.15	Fbxo17	chr7	+	28737338	28738144	28737664	28738144	28736067	28736203	2677	2,3	3,2	2,1	2,1	425	99	0.524853	1	0.134,0.259	0.189,0.189	0.008
2678	ENSMUSG00000036151.15	Tm6sf2	chr8	+	70077880	70077982	70077886	70077982	70077389	70077514	2678	61,29	1,0	45,50	0,4	105	99	0.26131	0.96537	0.983,1.0	1.0,0.922	0.03
2680	ENSMUSG00000024070.15	Prkd3	chr17	-	78962526	78962579	78962526	78962576	78966174	78966451	2680	6,8	0,0	17,9	0,3	102	99	0.213179	0.89168	1.0,1.0	1.0,0.744	0.128
2685	ENSMUSG00000048997.17	Atxn7l2	chr3	-	108206822	108207109	108206822	108207013	108207393	108207604	2685	6,7	1,0	13,4	0,0	195	99	1	1	0.753,1.0	1.0,1.0	-0.123
2687	ENSMUSG00000016494.9	Cd34	chr1	+	194959779	194961279	194959935	194961279	194959065	194959230	2687	0,2	1,0	0,0	2,1	255	99	0.265294	0.973111	0.0,1.0	0.0,0.0	0.5
2695	ENSMUSG00000039840.8	Epg5	chr18	+	77964900	77965055	77964949	77965055	77962380	77962538	2695	6,6	2,0	8,8	1,0	148	99	0.63039	1	0.667,1.0	0.843,1.0	-0.088
2696	ENSMUSG00000067629.13	Syngap1	chr17	+	26959401	26959845	26959608	26959845	26958076	26958221	2696	1,0	1,0	4,3	0,0	306	99	1	1	0.244,NA	1.0,1.0	-0.756
2697	ENSMUSG00000067629.13	Syngap1	chr17	+	26964826	26965038	26964832	26965038	26962913	26963087	2697	0,7	0,1	5,1	0,0	105	99	1	1	NA,0.868	1.0,1.0	-0.132
2700	ENSMUSG00000020647.10	Ncoa1	chr12	-	4259211	4259395	4259211	4259309	4263433	4263608	2700	56,48	0,0	44,31	0,1	185	99	1	1	1.0,1.0	1.0,0.943	0.028
2706	ENSMUSG00000028248.15	Pnisr	chr4	+	21860819	21860991	21860877	21860991	21859083	21859307	2706	141,95	7,8	139,59	9,2	157	99	0.691074	1	0.927,0.882	0.907,0.949	-0.023
2708	ENSMUSG00000069678.10	Pcgf1	chr6	+	83080053	83080140	83080079	83080140	83079921	83079955	2708	54,47	2,0	44,43	2,0	125	99	0.688769	1	0.955,1.0	0.946,1.0	0.005
2710	ENSMUSG00000029260.15	Ugt2b34	chr5	-	86889766	86892962	86889766	86891481	86893732	86893820	2710	768697	0,0	843964	0,1	1580	99	1	1	1.0,1.0	1.0,0.984	0.008
2711	ENSMUSG00000021171.8	Esyt2	chr12	+	116339546	116339667	116339593	116339667	116334200	116334256	2711	117,89	0,2	128104	0,0	146	99	1	1	1.0,0.968	1.0,1.0	-0.016
2712	ENSMUSG00000021171.8	Esyt2	chr12	+	116342044	116342252	116342075	116342252	116339546	116339667	2712	0,0	90,77	1,0	132,82	130	99	1	1	0.0,0.0	0.006,0.0	-0.003
2714	ENSMUSG00000018672.15	Copz2	chr11	+	96855255	96855333	96855259	96855333	96854583	96854639	2714	45,41	3,1	42,39	5,0	103	99	0.693538	1	0.935,0.975	0.89,1.0	0.01
2715	ENSMUSG00000046603.16	Tcaim	chr9	+	122818773	122819026	122818849	122819026	122814431	122814588	2715	8,3	6,5	6,4	4,4	175	99	0.661275	1	0.43,0.253	0.459,0.361	-0.069
2716	ENSMUSG00000028688.13	Toe1	chr4	-	116805131	116805400	116805131	116805294	116805485	116805745	2716	1,7	39,19	3,1	23,49	205	99	0.133617	0.7269	0.012,0.151	0.059,0.01	0.047
2717	ENSMUSG00000053964.17	Lgals4	chr7	+	28840580	28840952	28840863	28840952	28840413	28840452	2717	2256416702	1,1	2148226967	2,1	382	99	1	1	1.0,1.0	1.0,1.0	0
2718	ENSMUSG00000021134.17	Srsf5	chr12	+	80947115	80947381	80947310	80947381	80946575	80946720	2718	5,2	1339946	9,1	1361827	294	99	1	1	0.001,0.001	0.002,0.0	0
2719	ENSMUSG00000021134.17	Srsf5	chr12	+	80949716	80950503	80949719	80950503	80949094	80949168	2719	8,2	12,5	12,7	14,4	102	99	0.219228	0.903137	0.393,0.28	0.454,0.629	-0.205
2720	ENSMUSG00000021134.17	Srsf5	chr12	+	80949716	80950503	80949719	80950503	80949493	80949604	2720	278200	1102786	206170	1071616	102	99	0.402135	1	0.197,0.198	0.157,0.211	0.014
2724	ENSMUSG00000024866.10	Acy3	chr19	+	3986822	3986951	3986827	3986951	3986569	3986611	2724	64,51	10,14	61,64	10,16	104	99	0.974522	1	0.859,0.776	0.853,0.792	-0.005
2732	ENSMUSG00000057406.16	Nsd2	chr5	+	33867573	33867658	33867576	33867658	33864659	33864778	2732	42,43	9,10	59,58	7,7	102	99	0.103583	0.643922	0.819,0.807	0.891,0.889	-0.077
2733	ENSMUSG00000057406.16	Nsd2	chr5	+	33882798	33883004	33882902	33883004	33882526	33882683	2733	33,30	1,0	48,49	0,3	203	99	0.382089	1	0.941,1.0	1.0,0.888	0.026
2735	ENSMUSG00000023942.15	Slc29a1	chr17	-	45592178	45592343	45592178	45592261	45595481	45595502	2735	0,1	30,29	0,1	20,27	181	99	1	1	0.0,0.019	0.0,0.02	-0.001
2736	ENSMUSG00000031010.17	Usp9x	chrX	+	13116608	13116757	13116623	13116757	13114507	13114644	2736	7,21	13,10	34,17	22,21	114	99	0.945614	1	0.319,0.646	0.573,0.413	-0.01
2741	ENSMUSG00000030786.18	Itgam	chr7	+	128101633	128101846	128101636	128101846	128101415	128101556	2741	5,8	1,8	1,2	1,5	102	99	0.102488	0.640007	0.829,0.493	0.493,0.28	0.275
2746	ENSMUSG00000027651.16	Rprd1b	chr2	+	158047915	158048028	158047918	158048028	158043405	158043539	2746	39,33	41,26	33,36	31,32	102	99	0.968426	1	0.48,0.552	0.508,0.522	0.001
2749	ENSMUSG00000027674.16	Pex5l	chr3	-	33005919	33006046	33005919	33006043	33007121	33007316	2749	1,0	1,1	0,0	4,0	102	99	1	1	0.493,0.0	0.0,NA	0.246
2751	ENSMUSG00000032621.8	Srek1	chr13	-	103758185	103758488	103758185	103758300	103759168	103759299	2751	7,5	58,67	6,2	89,53	287	99	0.230992	0.922706	0.04,0.025	0.023,0.013	0.015
2752	ENSMUSG00000045180.13	Shroom2	chrX	-	152617192	152617453	152617192	152617355	152618900	152619446	2752	0,0	35,27	1,0	34,28	197	99	1	1	0.0,0.0	0.015,0.0	-0.007
2754	ENSMUSG00000045180.13	Shroom2	chrX	-	152623125	152623335	152623125	152623317	152657423	152657524	2754	25,7	5,2	19,11	6,1	117	99	0.646413	1	0.809,0.748	0.728,0.903	-0.037
2755	ENSMUSG00000033434.15	Gtpbp6	chr5	-	110106652	110106783	110106652	110106742	110106869	110106940	2755	26,35	0,3	19,24	1,4	140	99	0.18933	0.842604	1.0,0.892	0.931,0.809	0.076
2759	ENSMUSG00000028107.14	Tars2	chr3	-	95748486	95748633	95748486	95748554	95750338	95750417	2759	104,47	3,1	82,90	0,3	178	99	0.514899	1	0.951,0.963	1.0,0.943	-0.015
2761	ENSMUSG00000041238.16	Rbbp8	chr18	+	11720509	11720657	11720544	11720657	11718832	11718930	2761	0,0	49,29	3,1	63,56	134	99	0.588456	1	0.0,0.0	0.034,0.013	-0.024
2762	ENSMUSG00000020901.13	Pik3r5	chr11	+	68494154	68494283	68494157	68494283	68493541	68493667	2762	4,3	3,0	13,5	0,2	102	99	0.231842	0.922706	0.564,1.0	1.0,0.708	-0.072
2763	ENSMUSG00000033808.16	Tmem87a	chr2	-	120360038	120360094	120360038	120360091	120362878	120362940	2763	160125	6,7	175169	12,14	102	99	0.121758	0.69322	0.963,0.945	0.934,0.921	0.026
2764	ENSMUSG00000033808.16	Tmem87a	chr2	-	120360038	120360094	120360038	120360091	120363361	120363435	2764	13,16	1,0	9,11	1,1	102	99	1	1	0.927,1.0	0.897,0.914	0.058
2765	ENSMUSG00000033808.16	Tmem87a	chr2	-	120360038	120360094	120360038	120360091	120369243	120369347	2765	9,14	0,0	6,11	2,0	102	99	0.708425	1	1.0,1.0	0.744,1.0	0.128
2767	ENSMUSG00000029625.16	Cpsf4	chr5	+	145178757	145178928	145178832	145178928	145177229	145177302	2767	1,10	41,24	7,0	31,45	174	99	0.228143	0.91883	0.014,0.192	0.114,0.0	0.046
2768	ENSMUSG00000029625.16	Cpsf4	chr5	+	145178757	145178928	145178835	145178928	145177229	145177302	2768	1,10	21,24	7,2	27,34	177	99	0.373551	1	0.026,0.189	0.127,0.032	0.028
2770	ENSMUSG00000029625.16	Cpsf4	chr5	+	145178783	145178928	145178835	145178928	145177229	145177302	2770	0,0	21,24	0,2	27,34	151	99	0.68147	1	0.0,0.0	0.0,0.037	-0.018
2771	ENSMUSG00000029625.16	Cpsf4	chr5	+	145178832	145178928	145178835	145178928	145177229	145177302	2771	41,24	21,24	31,47	27,34	102	99	0.722522	1	0.655,0.493	0.527,0.573	0.024
2772	ENSMUSG00000002767.13	Mrpl2	chr17	+	46648658	46648769	46648669	46648769	46648471	46648587	2772	272208	13,10	251347	11,15	110	99	0.809428	1	0.95,0.949	0.954,0.954	-0.004
2773	ENSMUSG00000037487.7	Ubr5	chr15	-	37973302	37975671	37973302	37973458	37976059	37976235	2773	158,85	1,0	136127	2,1	2312	99	0.0453857	0.437192	0.871,1.0	0.744,0.845	0.141
2774	ENSMUSG00000037487.7	Ubr5	chr15	-	38037815	38038027	38037815	38038009	38040752	38040902	2774	31,10	18,7	37,21	30,9	117	99	0.971525	1	0.593,0.547	0.511,0.664	-0.017
2777	ENSMUSG00000054452.10	Tle5	chr10	+	81564812	81564910	81564847	81564910	81564672	81564717	2777	14,19	20551806	18,14	19342742	134	99	1	1	0.005,0.008	0.007,0.004	0.001
2779	ENSMUSG00000032180.11	Tmed1	chr9	-	21508930	21509351	21508930	21509114	21509993	21510187	2779	46,41	0,1	39,49	0,0	336	99	1	1	1.0,0.924	1.0,1.0	-0.038
2781	ENSMUSG00000039361.11	Picalm	chr7	+	90191140	90191272	90191155	90191272	90189149	90189257	2781	110,67	299208	102108	275252	114	99	0.373789	1	0.242,0.219	0.244,0.271	-0.027
2782	ENSMUSG00000029130.12	Rnf32	chr5	+	29196579	29196645	29196622	29196645	29196083	29196397	2782	9,13	1,0	8,6	0,0	142	99	1	1	0.863,1.0	1.0,1.0	-0.069
2783	ENSMUSG00000029130.12	Rnf32	chr5	+	29198573	29198838	29198624	29198838	29197925	29198020	2783	26,18	0,1	24,23	0,0	150	99	1	1	1.0,0.922	1.0,1.0	-0.039
2784	ENSMUSG00000029130.12	Rnf32	chr5	+	29198573	29198838	29198667	29198838	29197925	29198020	2784	26,18	2,0	24,23	0,0	193	99	0.604888	1	0.87,1.0	1.0,1.0	-0.065
2786	ENSMUSG00000041264.16	Uspl1	chr5	+	149193839	149194440	149193897	149194440	149188344	149188473	2786	15,17	0,0	20,27	1,1	157	99	0.650747	1	1.0,1.0	0.927,0.945	0.064
2787	ENSMUSG00000025142.18	Aspscr1	chr11	+	120701123	120701283	120701143	120701283	120689309	120689341	2787	2,1	306234	1,1	280289	119	99	1	1	0.005,0.004	0.003,0.003	0.002
2788	ENSMUSG00000025142.18	Aspscr1	chr11	+	120709070	120709246	120709111	120709246	120708929	120708999	2788	194162	7,9	183162	9,7	140	99	0.942827	1	0.951,0.927	0.935,0.942	0.001
2790	ENSMUSG00000029022.18	Miip	chr4	-	147860790	147861085	147860790	147861013	147861353	147861491	2790	163103	27,16	139,99	25,23	171	99	0.361849	1	0.778,0.788	0.763,0.714	0.045
2791	ENSMUSG00000019792.8	Trmt11	chr10	-	30590842	30591102	30590842	30590935	30594114	30594188	2791	17,20	0,0	46,26	6,0	266	99	0.000684667	0.0411855	1.0,1.0	0.74,1.0	0.13
2794	ENSMUSG00000007035.15	Msh5	chr17	-	35030608	35030758	35030608	35030754	35031147	35031274	2794	1,3	0,8	0,0	1,0	103	99	1	1	1.0,0.265	0.0,NA	0.633
2795	ENSMUSG00000007035.15	Msh5	chr17	-	35031678	35031766	35031678	35031756	35032340	35032421	2795	6,2	0,6	9,1	2,0	109	99	0.148828	0.767616	1.0,0.232	0.803,1.0	-0.285
2796	ENSMUSG00000007035.15	Msh5	chr17	-	35031678	35031902	35031678	35031756	35032340	35032421	2796	1,0	0,6	0,0	2,0	245	99	1	1	1.0,0.0	0.0,NA	0.5
2798	ENSMUSG00000007035.15	Msh5	chr17	-	35039200	35039418	35039200	35039339	35041469	35041515	2798	2,0	4,10	2,0	10,2	178	99	0.474975	1	0.218,0.0	0.1,0.0	0.059
2804	ENSMUSG00000029505.17	Ep400	chr5	-	110668549	110668745	110668549	110668724	110670874	110671096	2804	36,35	6,0	52,48	13,0	120	99	0.451947	1	0.832,1.0	0.767,1.0	0.032
2805	ENSMUSG00000056919.9	Cep162	chr9	-	87238353	87239933	87238353	87238384	87244277	87244345	2805	1,6	0,0	7,10	0,1	1648	99	1	1	1.0,1.0	1.0,0.375	0.313
2806	ENSMUSG00000015290.15	Ubl4a	chrX	-	74367700	74368010	74367700	74367909	74368152	74368258	2806	1,0	284200	0,0	240293	200	99	1	1	0.002,0.0	0.0,0.0	0.001
2807	ENSMUSG00000020232.17	Hmg20b	chr10	-	81347435	81347562	81347435	81347508	81347985	81348032	2807	0,1	225190	2,0	189263	153	99	1	1	0.0,0.003	0.007,0.0	-0.002
2809	ENSMUSG00000036391.16	Sec24a	chr11	-	51729451	51729578	51729451	51729575	51731802	51731905	2809	34,20	6,13	37,38	15,9	102	99	0.855433	1	0.846,0.599	0.705,0.804	-0.032
2811	ENSMUSG00000026288.14	Inpp5d	chr1	+	87667888	87668063	87667891	87668063	87665386	87665537	2811	10,0	1,1	2,5	0,0	102	99	1	1	0.907,0.0	1.0,1.0	-0.546
2812	ENSMUSG00000026288.14	Inpp5d	chr1	+	87715260	87715313	87715276	87715313	87715037	87715093	2812	0,0	2,1	1,2	2,2	115	99	0.0318417	0.377734	0.0,0.0	0.301,0.463	-0.382
2813	ENSMUSG00000018449.12	Rpain	chr11	+	70974899	70975040	70974993	70975040	70974068	70974132	2813	52,48	0,0	31,60	0,1	193	99	1	1	1.0,1.0	1.0,0.969	0.016
2817	ENSMUSG00000032727.14	Mier3	chr13	+	111711685	111711780	111711688	111711780	111709725	111709807	2817	39,44	8,7	72,59	6,8	102	99	0.21424	0.895065	0.826,0.859	0.921,0.877	-0.056
2821	ENSMUSG00000035842.10	Ddx11	chr17	+	66149030	66150052	66149967	66150052	66148653	66148803	2821	10,9	1,0	10,6	0,0	1036	99	1	1	0.489,1.0	1.0,1.0	-0.256
2823	ENSMUSG00000017715.11	Pgs1	chr11	+	118014573	118014722	118014646	118014722	118005369	118005891	2823	109,93	21,9	97109	10,19	172	99	0.887945	1	0.749,0.856	0.848,0.768	-0.006
2824	ENSMUSG00000038781.7	Stap2	chr17	-	55999742	56000015	55999742	55999808	56000086	56000156	2824	460278	1,0	394318	0,0	306	99	1	1	0.993,1.0	1.0,1.0	-0.004
2825	ENSMUSG00000017686.17	Rhot1	chr11	+	80243369	80243490	80243401	80243490	80242572	80242681	2825	40,31	1,3	43,50	3,7	131	99	0.153773	0.775165	0.968,0.886	0.915,0.844	0.048
2826	ENSMUSG00000000374.8	Trappc10	chr10	-	78201431	78201590	78201431	78201586	78202879	78203021	2826	127109	2,3	159129	4,3	103	99	0.71701	1	0.984,0.972	0.974,0.976	0.003
2829	ENSMUSG00000019558.14	Slc6a8	chrX	+	73679063	73679188	73679093	73679188	73678865	73678969	2829	786460	2,0	879594	0,0	129	99	1	1	0.997,1.0	1.0,1.0	-0.002
2831	ENSMUSG00000024006.17	Stk38	chr17	-	29000008	29000144	29000008	29000141	29007710	29007995	2831	13,18	42,43	9,17	50,46	102	99	0.35527	1	0.231,0.289	0.149,0.264	0.053
2836	ENSMUSG00000020716.16	Nf1	chr11	+	79565417	79565551	79565420	79565551	79564823	79564946	2836	12,6	4,1	11,22	2,3	102	99	0.523006	1	0.744,0.853	0.842,0.877	-0.061
2837	ENSMUSG00000029147.11	Ppm1g	chr5	-	31206037	31206453	31206037	31206132	31207562	31207695	2837	293171	0,0	276322	1,1	420	99	1	1	1.0,1.0	0.985,0.987	0.014
2838	ENSMUSG00000029147.11	Ppm1g	chr5	-	31207562	31207695	31207562	31207623	31208012	31208098	2838	384251	1,0	368420	3,0	171	99	1	1	0.996,1.0	0.986,1.0	0.005
2839	ENSMUSG00000026820.5	Ptges2	chr2	+	32400389	32400552	32400402	32400552	32400049	32400108	2839	1,0	165127	0,3	157218	112	99	1	1	0.005,0.0	0.0,0.012	-0.004
2840	ENSMUSG00000031278.12	Acsl4	chrX	-	142351378	142351618	142351378	142351615	142360386	142360436	2840	16,10	4,1	10,6	7,2	102	99	0.0763299	0.560744	0.795,0.907	0.581,0.744	0.189
2841	ENSMUSG00000031278.12	Acsl4	chrX	-	142351378	142351908	142351378	142351615	142360386	142360436	2841	0,1	4,1	2,0	7,2	392	99	0.327274	1	0.0,0.202	0.067,0.0	0.068
2842	ENSMUSG00000031278.12	Acsl4	chrX	-	142351378	142351908	142351378	142351618	142360386	142360436	2842	0,1	16,10	2,0	10,6	389	99	0.387219	1	0.0,0.025	0.048,0.0	-0.011
2846	ENSMUSG00000038070.15	Cntln	chr4	+	85063177	85063355	85063180	85063355	85049603	85050136	2846	1,2	0,0	1,0	1,0	102	99	1	1	1.0,1.0	0.493,NA	0.507
2847	ENSMUSG00000038535.17	Zfp280d	chr9	+	72360285	72360341	72360292	72360341	72351524	72351570	2847	16,16	3,3	29,7	2,0	106	99	0.0354464	0.387681	0.833,0.833	0.931,1.0	-0.133
2848	ENSMUSG00000038535.17	Zfp280d	chr9	+	72360285	72360341	72360292	72360341	72359521	72359580	2848	2,4	1,0	9,3	0,0	106	99	1	1	0.651,1.0	1.0,1.0	-0.174
2849	ENSMUSG00000009076.10	Zmat5	chr11	+	4731955	4732178	4732066	4732178	4730186	4730267	2849	0,1	149104	0,0	110152	210	99	1	1	0.0,0.005	0.0,0.0	0.003
2850	ENSMUSG00000057110.15	Cntrl	chr2	+	35147231	35147411	35147234	35147411	35145056	35145236	2850	40,34	3,1	45,27	7,7	102	99	0.00760539	0.174041	0.928,0.971	0.862,0.789	0.124
2851	ENSMUSG00000025024.7	Smndc1	chr19	-	53383556	53383735	53383556	53383718	53384453	53384596	2851	7,6	95,84	13,19	70109	116	99	0.00622453	0.156526	0.059,0.057	0.137,0.13	-0.076
2852	ENSMUSG00000007670.10	Khsrp	chr17	-	57023504	57023936	57023504	57023593	57024010	57024171	2852	133148	3,0	127153	0,0	442	99	0.874401	1	0.909,1.0	1.0,1.0	-0.045
2853	ENSMUSG00000024349.10	Tmem173	chr18	-	35739039	35739220	35739039	35739097	35739350	35739577	2853	54,23	3,0	39,48	3,1	222	99	0.638612	1	0.889,1.0	0.853,0.955	0.041
2854	ENSMUSG00000032554.15	Trf	chr9	-	103217362	103217533	103217362	103217518	103219222	103219255	2854	113,46	0,1	157,59	1,0	114	99	1	1	1.0,0.976	0.993,1.0	-0.008
2859	ENSMUSG00000028180.18	Zranb2	chr3	+	157536477	157536586	157536482	157536586	157536333	157536386	2859	92,67	2,5	107109	2,5	104	99	0.6355	1	0.978,0.927	0.981,0.954	-0.015
2863	ENSMUSG00000020952.10	Scfd1	chr12	+	51387049	51387138	51387066	51387138	51384104	51384175	2863	112129	1,1	136161	3,2	116	99	0.650952	1	0.99,0.991	0.975,0.986	0.01
2864	ENSMUSG00000020952.10	Scfd1	chr12	+	51392182	51396735	51396679	51396735	51390305	51390428	2864	60,83	0,1	100112	0,0	4596	99	1	1	1.0,0.641	1.0,1.0	-0.179
2865	ENSMUSG00000020952.10	Scfd1	chr12	+	51444794	51445017	51444983	51445017	51442530	51442583	2865	8,3	142,98	4,2	150221	288	99	0.563647	1	0.019,0.01	0.009,0.003	0.008
2866	ENSMUSG00000060216.15	Arrb2	chr11	+	70439817	70439905	70439850	70439905	70439661	70439741	2866	5,4	25,21	4,3	11,23	132	99	0.969132	1	0.13,0.125	0.214,0.089	-0.024
2867	ENSMUSG00000024781.16	Lipa	chr19	-	34524737	34524846	34524737	34524842	34527365	34527474	2867	35,21	9,0	59,30	8,2	103	99	0.659825	1	0.789,1.0	0.876,0.935	-0.011
2868	ENSMUSG00000018572.10	Phf23	chr11	+	69998300	69999132	69998501	69999132	69997745	69997838	2868	79,59	37,13	60,83	23,19	300	99	0.6852	1	0.413,0.6	0.463,0.59	-0.02
2869	ENSMUSG00000026767.12	Mindy3	chr2	-	12403997	12404168	12403997	12404166	12405859	12405920	2869	82,52	3,0	61,64	4,3	101	99	0.0934084	0.610165	0.964,1.0	0.937,0.954	0.036
2871	ENSMUSG00000019813.16	Cep57l1	chr10	-	41740839	41740961	41740839	41740913	41743041	41743221	2871	5,7	1,1	7,12	0,0	147	99	0.143639	0.760431	0.771,0.825	1.0,1.0	-0.202
2876	ENSMUSG00000029068.16	Ccnl2	chr4	+	155818538	155820428	155820328	155820428	155817922	155817987	2876	157,91	48,47	128,46	54,88	1889	99	0.000109953	0.0139287	0.146,0.092	0.111,0.027	0.05
2877	ENSMUSG00000062070.12	Pgk1	chrX	+	106200116	106200336	106200156	106200336	106199646	106199761	2877	4,2	1640776	0,0	17041575	139	99	1	1	0.002,0.002	0.0,0.0	0.002
2879	ENSMUSG00000015149.14	Sirt2	chr7	+	28787916	28788660	28787919	28788660	28787761	28787828	2879	131122	6,3	147109	9,2	102	99	0.817046	1	0.955,0.975	0.941,0.981	0.004
2882	ENSMUSG00000030682.4	Cdipt	chr7	+	126979257	126979403	126979321	126979403	126978914	126978996	2882	0,2	267206	3,1	281316	163	99	1	1	0.0,0.006	0.006,0.002	-0.001
2883	ENSMUSG00000030682.4	Cdipt	chr7	+	126979304	126979403	126979321	126979403	126978914	126978996	2883	0,2	267206	3,2	281316	116	99	1	1	0.0,0.008	0.009,0.005	-0.003
2884	ENSMUSG00000028184.12	Adgrl2	chr3	-	148820972	148821054	148820972	148821025	148822954	148823051	2884	1,0	2,2	0,0	2,1	128	99	1	1	0.279,0.0	0.0,0.0	0.14
2885	ENSMUSG00000028184.12	Adgrl2	chr3	-	148852566	148852860	148852566	148852662	148858732	148859533	2885	41,33	1,2	51,29	2,2	297	99	0.607717	1	0.932,0.846	0.895,0.829	0.027
2887	ENSMUSG00000021670.14	Hmgcr	chr13	-	96664761	96665897	96664761	96664846	96666112	96666224	2887	234144	0,0	304194	1,0	1150	99	1	1	1.0,1.0	0.963,1.0	0.018
2889	ENSMUSG00000002043.17	Trappc6a	chr7	+	19515006	19515090	19515024	19515090	19514421	19514539	2889	444317	29,17	398520	26,36	117	99	0.591871	1	0.928,0.94	0.928,0.924	0.008
2890	ENSMUSG00000045503.16	Sys1	chr2	+	164464357	164467327	164467147	164467327	164463300	164463368	2890	191174	3,1	247233	0,0	2889	99	0.0035139	0.110299	0.686,0.856	1.0,1.0	-0.229
2892	ENSMUSG00000031818.12	Cox4i1	chr8	+	120672724	120672892	120672728	120672892	120669308	120669382	2892	57415819	13,10	57927679	8,25	103	99	1	1	0.998,0.998	0.999,0.997	0
2894	ENSMUSG00000037474.13	Dtl	chr1	-	191568290	191568411	191568290	191568404	191568494	191568556	2894	17,6	1,0	35,9	3,2	106	99	0.0326481	0.383453	0.941,1.0	0.916,0.808	0.108
2895	ENSMUSG00000052512.17	Nav2	chr7	+	49461908	49462017	49461911	49462017	49458095	49458208	2895	10,2	2,5	7,1	4,2	102	99	0.872113	1	0.829,0.28	0.629,0.327	0.077
2896	ENSMUSG00000033773.14	Rpap2	chr5	+	107641782	107642922	107641953	107642922	107633062	107633131	2896	2,5	0,0	4,1	2,0	270	99	0.365388	1	1.0,1.0	0.423,1.0	0.288
2897	ENSMUSG00000028860.13	Sytl1	chr4	-	133257733	133257821	133257733	133257785	133258860	133258906	2897	238162	0,0	236184	1,0	135	99	1	1	1.0,1.0	0.994,1.0	0.003
2899	ENSMUSG00000020776.18	Fbf1	chr11	-	116152476	116152947	116152476	116152944	116153952	116154052	2899	13,19	9,6	13,12	9,2	102	99	0.767843	1	0.584,0.755	0.584,0.853	-0.049
2901	ENSMUSG00000036989.16	Trim3	chr7	-	105619058	105619228	105619058	105619210	105619382	105619614	2901	0,1	8,13	3,2	18,2	117	99	0.00970895	0.200219	0.0,0.061	0.124,0.458	-0.261
2905	ENSMUSG00000043909.16	Trp53bp1	chr2	-	121202542	121202758	121202542	121202752	121204332	121204548	2905	23,16	1,1	15,18	0,0	105	99	0.372627	1	0.956,0.938	1.0,1.0	-0.053
2906	ENSMUSG00000043262.16	Uevld	chr7	-	46940132	46940303	46940132	46940277	46943787	46943890	2906	29,17	5,2	42,25	4,1	125	99	0.226754	0.918077	0.821,0.871	0.893,0.952	-0.077
2907	ENSMUSG00000033596.5	Rfwd3	chr8	-	111283274	111285365	111283274	111283389	111288057	111288149	2907	1,0	86,45	1,0	85,67	2075	99	1	1	0.001,0.0	0.001,0.0	0
2910	ENSMUSG00000029119.9	Man2b2	chr5	-	36810291	36810408	36810291	36810358	36812946	36813160	2910	183,94	0,0	151129	1,1	149	99	1	1	1.0,1.0	0.99,0.988	0.011
2911	ENSMUSG00000018740.14	Slc25a35	chr11	+	68971183	68971336	68971195	68971336	68970723	68970789	2911	137103	3,1	111,99	0,1	111	99	0.547263	1	0.976,0.989	1.0,0.989	-0.012
2913	ENSMUSG00000058163.14	Gm5431	chr11	-	48894334	48895567	48894334	48894738	48900298	48900390	2913	0,1	0,0	2,1	1,0	928	99	1	1	NA,1.0	0.176,1.0	0.412
2914	ENSMUSG00000058163.14	Gm5431	chr11	-	48894334	48895567	48894334	48894738	48901860	48902010	2914	14,21	0,1	41,14	3,2	928	99	0.0032659	0.106725	1.0,0.691	0.593,0.428	0.335
2917	ENSMUSG00000008682.13	Rpl10	chrX	+	74271360	74271718	74271659	74271718	74270978	74271024	2917	12,3	54663806	8,6	55997360	398	99	1	1	0.001,0.0	0.0,0.0	0.001
2918	ENSMUSG00000085525.7	Gm13166	chr4	+	146278352	146278434	146278355	146278434	146272882	146272975	2918	3,0	0,0	1,0	1,0	102	99	1	1	1.0,NA	0.493,NA	0.507
2922	ENSMUSG00000022445.7	Cyp2d26	chr15	-	82793125	82793297	82793125	82793268	82793984	82794294	2922	24,59	1,0	34,80	2,0	128	99	0.82852	1	0.949,1.0	0.929,1.0	0.01
2924	ENSMUSG00000028270.12	Gbp2	chr3	+	142625512	142625622	142625552	142625622	142624574	142624702	2924	87,79	3,1	124141	3,0	139	99	0.378064	1	0.954,0.983	0.967,1.0	-0.015
2925	ENSMUSG00000026553.17	Copa	chr1	+	172110649	172110815	172110676	172110815	172110488	172110574	2925	4,1	403244	2,5	445452	126	99	1	1	0.008,0.003	0.004,0.009	-0.001
2927	ENSMUSG00000020220.16	Vps13d	chr4	-	145099964	145100070	145099964	145100067	145103613	145103688	2927	0,1	0,2	0,0	2,0	102	99	1	1	NA,0.327	0.0,NA	0.327
2928	ENSMUSG00000020220.16	Vps13d	chr4	-	145099964	145100070	145099964	145100067	145105798	145105921	2928	30,21	12,6	31,28	15,7	102	99	0.910496	1	0.708,0.773	0.667,0.795	0.009
2930	ENSMUSG00000001750.16	Tcirg1	chr19	-	3898547	3898875	3898547	3898638	3898979	3899119	2930	176126	1,1	159,89	6,0	336	99	0.0529476	0.464379	0.981,0.974	0.886,1.0	0.034
2932	ENSMUSG00000028470.10	Hint2	chr4	-	43654226	43654422	43654226	43654411	43654512	43654585	2932	3,4	196169	4,2	230270	110	99	0.765695	1	0.014,0.021	0.015,0.007	0.007
2933	ENSMUSG00000028470.10	Hint2	chr4	-	43654512	43654614	43654512	43654585	43654715	43654820	2933	6,2	255198	10,2	247318	128	99	0.589854	1	0.018,0.008	0.03,0.005	-0.004
2934	ENSMUSG00000028470.10	Hint2	chr4	-	43654715	43654820	43654715	43654790	43654905	43655046	2934	290255	1,2	287423	1,7	129	99	0.772131	1	0.996,0.99	0.995,0.979	0.006
2937	ENSMUSG00000075528.13	Aarsd1	chr11	-	101411082	101411224	101411082	101411199	101411293	101411450	2937	6,2	177106	7,0	109136	124	99	0.92916	1	0.026,0.015	0.049,0.0	-0.004
2938	ENSMUSG00000028347.14	Tmeff1	chr4	+	48617231	48617331	48617234	48617331	48614956	48614983	2938	23,10	14,1	18,16	6,6	102	99	0.910103	1	0.615,0.907	0.744,0.721	0.029
2939	ENSMUSG00000020873.15	Slc35b1	chr11	+	95386485	95386616	95386510	95386616	95385800	95385904	2939	273176	31,31	288267	34,40	124	99	0.861237	1	0.875,0.819	0.871,0.842	-0.01
2940	ENSMUSG00000000037.17	Scml2	chrX	+	161209194	161209269	161209197	161209269	161202013	161202097	2940	1,6	0,1	0,1	0,0	102	99	1	1	1.0,0.853	NA,1.0	-0.074
2944	ENSMUSG00000071266.13	Zfp946	chr17	+	22451078	22451152	22451096	22451152	22446796	22446893	2944	4,4	49,34	5,1	55,46	117	99	0.358397	1	0.065,0.091	0.071,0.018	0.034
2945	ENSMUSG00000031660.13	Brd7	chr8	-	88334104	88334219	88334104	88334216	88337080	88337137	2945	11,12	166,96	8,10	129113	102	99	0.58215	1	0.06,0.108	0.057,0.079	0.016
2947	ENSMUSG00000023345.17	Poc1a	chr9	+	106329872	106330016	106329900	106330016	106307940	106308033	2947	104,71	23,5	79,90	8,18	127	99	0.915414	1	0.779,0.917	0.885,0.796	0.008
2950	ENSMUSG00000027282.17	Mtch2	chr2	+	90852815	90852866	90852839	90852866	90849597	90849704	2950	5,2	757580	1,2	679851	123	99	1	1	0.005,0.003	0.001,0.002	0.003
2951	ENSMUSG00000027282.17	Mtch2	chr2	+	90853023	90853113	90853050	90853113	90852839	90852866	2951	9,3	637487	0,1	617758	126	99	1	1	0.011,0.005	0.0,0.001	0.007
2952	ENSMUSG00000028744.15	Pqlc2	chr4	-	139306442	139306690	139306442	139306608	139307728	139307850	2952	24,23	3,0	32,42	1,0	181	99	0.231485	0.922706	0.814,1.0	0.946,1.0	-0.066
2954	ENSMUSG00000029478.16	Ncor2	chr5	-	125037273	125037379	125037273	125037376	125037860	125037997	2954	18,17	8,0	19,4	8,0	102	99	0.636452	1	0.686,1.0	0.697,1.0	-0.006
2955	ENSMUSG00000029478.16	Ncor2	chr5	-	125041795	125041967	125041795	125041964	125042744	125042865	2955	2,6	17,19	3,5	15,13	102	99	0.688365	1	0.102,0.235	0.163,0.272	-0.049
2956	ENSMUSG00000029478.16	Ncor2	chr5	-	125050910	125051118	125050910	125051058	125055732	125055875	2956	7,0	13,16	1,4	15,15	159	99	0.660489	1	0.251,0.0	0.04,0.142	0.035
2957	ENSMUSG00000021288.19	Klc1	chr12	+	111789324	111789486	111789348	111789486	111787487	111787596	2957	118105	72,63	111100	75,55	123	99	0.938785	1	0.569,0.573	0.544,0.594	0.002
2959	ENSMUSG00000024234.7	Mtpap	chr18	+	4380653	4380887	4380672	4380887	4379568	4379741	2959	21,33	10,7	45,40	4,9	118	99	0.10064	0.635178	0.638,0.798	0.904,0.789	-0.129
2960	ENSMUSG00000024234.7	Mtpap	chr18	+	4383184	4383413	4383188	4383413	4380653	4380887	2960	6,6	42,44	11,13	51,42	103	99	0.0891597	0.595573	0.121,0.116	0.172,0.229	-0.082
2961	ENSMUSG00000024234.7	Mtpap	chr18	+	4386952	4387179	4387127	4387179	4386170	4386382	2961	95,61	0,4	104105	0,0	274	99	0.12607	0.705246	1.0,0.846	1.0,1.0	-0.077
2962	ENSMUSG00000029346.12	Srrd	chr5	-	112338317	112338567	112338317	112338472	112339718	112339817	2962	23,7	29,21	13,19	28,34	194	99	0.806286	1	0.288,0.145	0.192,0.222	0.009
2965	ENSMUSG00000020516.15	Rps6kb1	chr11	-	86511588	86511887	86511588	86511666	86512805	86512913	2965	62,68	0,1	43,40	0,0	320	99	1	1	1.0,0.955	1.0,1.0	-0.022
2970	ENSMUSG00000025730.14	Rab40c	chr17	-	25884579	25884802	25884579	25884745	25885074	25885152	2970	80,36	0,0	83,64	2,0	156	99	0.679756	1	1.0,1.0	0.963,1.0	0.018
2971	ENSMUSG00000032497.19	Lrrfip2	chr9	+	111199664	111199835	111199754	111199835	111190167	111190284	2971	239254	0,3	230269	0,0	189	99	1	1	1.0,0.978	1.0,1.0	-0.011
2972	ENSMUSG00000032497.19	Lrrfip2	chr9	+	111199664	111199835	111199754	111199835	111193046	111193118	2972	112,79	0,0	125113	1,0	189	99	1	1	1.0,1.0	0.985,1.0	0.008
2973	ENSMUSG00000000131.15	Xpo6	chr7	-	126104703	126104934	126104703	126104789	126105100	126105199	2973	123,85	1,0	90,90	0,1	244	99	1	1	0.98,1.0	1.0,0.973	0.004
2974	ENSMUSG00000000131.15	Xpo6	chr7	-	126108785	126108900	126108785	126108855	126109913	126110069	2974	128107	0,1	157120	2,0	144	99	1	1	1.0,0.987	0.982,1.0	0.003
2975	ENSMUSG00000000131.15	Xpo6	chr7	-	126129547	126129640	126129547	126129637	126131025	126131134	2975	63,60	4,5	64,61	7,4	102	99	0.667278	1	0.939,0.921	0.899,0.937	0.012
2978	ENSMUSG00000031833.10	Mast3	chr8	-	70789847	70789920	70789847	70789917	70789996	70790085	2978	10,7	1,0	8,4	5,1	102	99	1	1	0.907,1.0	0.608,0.795	0.252
2979	ENSMUSG00000024352.12	Spata24	chr18	-	35660282	35660353	35660282	35660344	35660443	35660574	2979	23,25	0,4	13,22	0,0	108	99	0.0828753	0.583251	1.0,0.851	1.0,1.0	-0.075
2980	ENSMUSG00000003190.12	Bcl2l12	chr7	-	44994362	44994476	44994362	44994449	44996543	44996686	2980	2,1	43,32	5,3	54,53	126	99	0.170551	0.800192	0.035,0.024	0.068,0.043	-0.026
2981	ENSMUSG00000043085.14	Tmem82	chr4	-	141614944	141615135	141614944	141615110	141616203	141616621	2981	34,31	10,16	29,19	15,25	124	99	0.0756487	0.55785	0.731,0.607	0.607,0.378	0.177
2982	ENSMUSG00000037466.13	Tedc1	chr12	+	113157470	113157727	113157577	113157727	113157160	113157363	2982	2,1	48,32	0,0	58,29	206	99	0.580327	1	0.02,0.015	0.0,0.0	0.018
2983	ENSMUSG00000040688.16	Tbl3	chr17	-	24701976	24702068	24701976	24702047	24702144	24702375	2983	10,3	59,46	5,13	50,54	120	99	0.35958	1	0.123,0.051	0.076,0.166	-0.034
2984	ENSMUSG00000030759.16	Far1	chr7	+	113539272	113539466	113539276	113539466	113525987	113526038	2984	122130	10,19	240170	16,17	103	99	0.240662	0.930894	0.921,0.868	0.935,0.906	-0.026
2985	ENSMUSG00000032178.14	Ilf3	chr9	+	21388508	21388753	21388523	21388753	21387699	21387797	2985	1,3	22,12	4,2	15,11	114	99	0.278716	0.990556	0.038,0.178	0.188,0.136	-0.054
2986	ENSMUSG00000032178.14	Ilf3	chr9	+	21388508	21388753	21388523	21388753	21388111	21388150	2986	0,0	32,18	2,2	32,52	114	99	0.512344	1	0.0,0.0	0.051,0.032	-0.041
2987	ENSMUSG00000032178.14	Ilf3	chr9	+	21397968	21399250	21399124	21399250	21397468	21397668	2987	57,46	1,1	78,62	2,0	1255	99	0.733657	1	0.818,0.784	0.755,1.0	-0.077
2988	ENSMUSG00000032178.14	Ilf3	chr9	+	21399112	21399250	21399124	21399250	21397968	21398136	2988	0,0	75,37	2,0	73,85	111	99	1	1	0.0,0.0	0.024,0.0	-0.012
2991	ENSMUSG00000038736.10	Nudcd1	chr15	-	44400019	44400227	44400019	44400224	44401281	44401464	2991	19,12	29,33	18,14	54,42	102	99	0.235493	0.925516	0.389,0.261	0.244,0.244	0.081
2994	ENSMUSG00000036834.16	Plch1	chr3	-	63719187	63719282	63719187	63719279	63721172	63721244	2994	9,14	7,10	17,12	16,10	102	99	0.638517	1	0.555,0.576	0.508,0.538	0.042
2995	ENSMUSG00000028358.15	Zfp618	chr4	+	63118545	63118629	63118548	63118629	63115200	63115440	2995	13,8	4,6	8,1	2,2	102	99	0.908776	1	0.759,0.564	0.795,0.327	0.1
2997	ENSMUSG00000026670.15	Uap1	chr1	-	170147995	170148046	170147995	170148043	170149270	170149459	2997	436366	150,89	390514	118145	102	99	0.954691	1	0.738,0.8	0.762,0.775	0.001
2999	ENSMUSG00000025494.8	Sigirr	chr7	-	141092585	141092729	141092585	141092695	141092977	141093118	2999	130,73	0,2	87109	0,0	133	99	1	1	1.0,0.965	1.0,1.0	-0.018
3000	ENSMUSG00000025494.8	Sigirr	chr7	-	141092977	141093330	141092977	141093118	141093726	141093925	3000	138,88	0,1	112102	0,0	311	99	1	1	1.0,0.966	1.0,1.0	-0.017
3001	ENSMUSG00000025494.8	Sigirr	chr7	-	141094781	141094945	141094781	141094901	141096559	141096688	3001	0,1	0,0	2,0	0,1	143	99	1	1	NA,1.0	1.0,0.0	0.5
3003	ENSMUSG00000025494.8	Sigirr	chr7	-	141094781	141095317	141094781	141094945	141096559	141096688	3003	0,0	0,1	0,1	2,0	471	99	1	1	NA,0.0	0.0,1.0	-0.5
3004	ENSMUSG00000025494.8	Sigirr	chr7	-	141094781	141095317	141094781	141094945	141096619	141096739	3004	0,1	1,0	1,0	0,4	471	99	1	1	0.0,1.0	1.0,0.0	0
3005	ENSMUSG00000025494.8	Sigirr	chr7	-	141094781	141094945	141094781	141094901	141100478	141100572	3005	75,75	0,0	77,85	2,2	143	99	0.67729	1	1.0,1.0	0.964,0.967	0.034
3006	ENSMUSG00000008167.14	Fbxw9	chr8	+	85064383	85064672	85064580	85064672	85062171	85062300	3006	76,70	1,0	98100	0,0	296	99	1	1	0.962,1.0	1.0,1.0	-0.019
3007	ENSMUSG00000017264.16	Exosc10	chr4	+	148581757	148581834	148581761	148581834	148581101	148581163	3007	70,57	3,0	63,76	2,2	103	99	0.657531	1	0.957,1.0	0.968,0.973	0.008
3009	ENSMUSG00000033285.15	Wdr3	chr3	-	100159765	100159975	100159765	100159920	100161019	100161222	3009	34,20	3,2	28,22	0,3	154	99	0.40245	1	0.879,0.865	1.0,0.825	-0.04
3014	ENSMUSG00000001105.15	Ift20	chr11	+	78538811	78538962	78538833	78538962	78538509	78538738	3014	0,4	116101	4,2	111130	121	99	0.557256	1	0.0,0.031	0.029,0.012	-0.005
3015	ENSMUSG00000003352.14	Cacnb3	chr15	+	98640685	98640750	98640688	98640750	98640338	98640454	3015	83123	11,15	99118	7,23	102	99	0.863789	1	0.88,0.888	0.932,0.833	0.001
3016	ENSMUSG00000059070.16	Rpl18	chr7	+	45720293	45720487	45720437	45720487	45719919	45720018	3016	76455404	35,28	60727053	39,27	243	99	0.868981	1	0.989,0.987	0.984,0.991	0
3018	ENSMUSG00000022838.14	Eaf2	chr16	-	36800586	36800844	36800586	36800702	36808014	36808160	3018	1,1	3,0	1,3	1,1	241	99	0.15857	0.776864	0.12,1.0	0.291,0.552	0.139
3019	ENSMUSG00000036779.12	Tent4b	chr8	+	88252385	88252573	88252526	88252573	88252181	88252285	3019	69,75	10,8	69,63	6,5	240	99	0.28308	0.996478	0.74,0.795	0.826,0.839	-0.065
3022	ENSMUSG00000038147.13	Cd84	chr1	+	171884584	171884679	171884587	171884679	171873304	171873439	3022	3,0	0,0	2,0	0,1	102	99	1	1	1.0,NA	1.0,0.0	0.5
3023	ENSMUSG00000027752.15	Exosc8	chr3	-	54732111	54732229	54732111	54732217	54732699	54732745	3023	4,0	103,74	1,1	69129	111	99	0.545835	1	0.033,0.0	0.013,0.007	0.007
3029	ENSMUSG00000010057.8	Nprl2	chr9	+	107544150	107544287	107544176	107544287	107543506	107543615	3029	52,37	10,3	55,46	2,5	125	99	0.111969	0.672001	0.805,0.907	0.956,0.879	-0.061
3038	ENSMUSG00000024902.5	Mrpl11	chr19	+	4963325	4963419	4963382	4963419	4962878	4962974	3038	356200	8,6	359449	5,3	156	99	0.0322564	0.380111	0.966,0.955	0.979,0.99	-0.024
3039	ENSMUSG00000054874.12	Pcnx3	chr19	-	5677124	5677275	5677124	5677167	5677405	5677498	3039	127,97	1,0	123,81	0,1	207	99	1	1	0.984,1.0	1.0,0.975	0.004
3040	ENSMUSG00000054874.12	Pcnx3	chr19	-	5681431	5681574	5681431	5681553	5683276	5683412	3040	1,0	22,33	1,4	41,11	120	99	0.0338016	0.387681	0.036,0.0	0.02,0.231	-0.107
3041	ENSMUSG00000054874.12	Pcnx3	chr19	-	5681431	5681574	5681431	5681553	5683306	5683412	3041	3,1	7,0	1,1	10,2	120	99	0.0917224	0.60472	0.261,1.0	0.076,0.292	0.447
3042	ENSMUSG00000054874.12	Pcnx3	chr19	-	5681431	5681592	5681431	5681553	5683306	5683412	3042	3,2	7,0	9,3	10,2	138	99	0.623889	1	0.235,1.0	0.392,0.518	0.162
3043	ENSMUSG00000054874.12	Pcnx3	chr19	-	5681431	5681592	5681431	5681574	5683306	5683412	3043	3,2	3,1	9,3	1,1	117	99	0.0328487	0.384535	0.458,0.629	0.884,0.717	-0.257
3044	ENSMUSG00000034602.15	Mon2	chr10	-	123031039	123031124	123031039	123031121	123032522	123032749	3044	18,20	52,80	16,7	83,32	102	99	0.210135	0.885214	0.251,0.195	0.158,0.175	0.057
3045	ENSMUSG00000078765.11	U2af1l4	chr7	+	30563884	30563996	30563929	30563996	30563556	30563619	3045	1,0	109124	2,4	136151	144	99	0.664228	1	0.006,0.0	0.01,0.018	-0.011
3048	ENSMUSG00000022016.16	Akap11	chr14	-	78502938	78503025	78502938	78503022	78507724	78507880	3048	24,10	10,10	26,17	10,11	102	99	0.635165	1	0.7,0.493	0.716,0.6	-0.061
3050	ENSMUSG00000033565.18	Rbfox2	chr15	-	77097939	77098084	77097939	77098072	77099239	77099332	3050	24,23	24,16	25,18	23,19	111	99	0.654216	1	0.471,0.562	0.492,0.458	0.041
3051	ENSMUSG00000033565.18	Rbfox2	chr15	-	77116920	77117067	77116920	77117064	77132716	77132941	3051	28,22	1,7	25,34	8,3	102	99	0.695906	1	0.965,0.753	0.752,0.917	0.024
3052	ENSMUSG00000024589.18	Nedd4l	chr18	+	65155255	65155317	65155259	65155317	65143795	65143846	3052	113101	1,1	121133	1,1	103	99	1	1	0.991,0.99	0.991,0.992	-0.001
3055	ENSMUSG00000029064.15	Gnb1	chr4	+	155557467	155559269	155557470	155559269	155557170	155557286	3055	271221	759650	298327	910999	102	99	0.611673	1	0.257,0.248	0.241,0.241	0.012
3056	ENSMUSG00000024805.16	Pcgf5	chr19	+	36437302	36437362	36437305	36437362	36437154	36437210	3056	69,30	1,3	80,57	1,7	102	99	0.427341	1	0.985,0.907	0.987,0.888	0.008
3058	ENSMUSG00000075702.9	Selenom	chr11	+	3516485	3516920	3516841	3516920	3516260	3516296	3058	607541	7,10	556945	16,23	455	99	0.0459168	0.437815	0.95,0.922	0.883,0.899	0.045
3063	ENSMUSG00000004591.16	Pkn2	chr3	-	142810360	142810487	142810360	142810434	142810690	142810865	3063	102111	0,1	127115	2,2	152	99	0.599402	1	1.0,0.986	0.976,0.974	0.018
3064	ENSMUSG00000060036.14	Rpl3	chr15	-	80080895	80081211	80080895	80081031	80081614	80081783	3064	86,53	32812271	71105	31133845	279	99	1	1	0.009,0.008	0.008,0.01	-0.001
3065	ENSMUSG00000021548.10	Ccnh	chr13	+	85197350	85197561	85197530	85197561	85196251	85196325	3065	100,48	3,2	95131	6,3	279	99	0.695988	1	0.922,0.895	0.849,0.939	0.015
3066	ENSMUSG00000021548.10	Ccnh	chr13	+	85202332	85202496	85202440	85202496	85197350	85197561	3066	74,55	13,7	73,65	8,15	207	99	0.844603	1	0.731,0.79	0.814,0.675	0.016
3067	ENSMUSG00000045659.18	Plekha7	chr7	-	116126935	116127046	116126935	116127041	116128553	116128693	3067	18,4	2,0	13,14	1,2	104	99	0.348973	1	0.895,1.0	0.925,0.87	0.05
3068	ENSMUSG00000020986.13	Sec23a	chr12	-	58978461	58978615	58978461	58978563	58985131	58985221	3068	2,0	0,0	0,1	1,0	151	99	1	1	1.0,NA	0.0,1.0	0.5
3069	ENSMUSG00000048796.7	Cyb561d1	chr3	-	108200124	108200270	108200124	108200162	108200759	108200834	3069	4,11	1,8	4,5	7,7	207	99	0.0967179	0.621556	0.657,0.397	0.215,0.255	0.292
3071	ENSMUSG00000063870.12	Chd4	chr6	+	125100777	125100993	125100798	125100993	125100467	125100589	3071	31,30	38,39	34,23	52,66	120	99	0.0775395	0.563591	0.402,0.388	0.35,0.223	0.109
3072	ENSMUSG00000063870.12	Chd4	chr6	+	125102431	125102610	125102470	125102610	125102162	125102298	3072	89,38	77,37	70,76	66,47	138	99	0.481077	1	0.453,0.424	0.432,0.537	-0.046
3074	ENSMUSG00000030965.19	Abraxas2	chr7	+	132876597	132876717	132876635	132876717	132874826	132875017	3074	40,32	0,5	37,53	5,4	137	99	0.418255	1	1.0,0.822	0.842,0.905	0.038
3075	ENSMUSG00000040356.16	Skiv2l	chr17	-	34846026	34846173	34846026	34846147	34846521	34846667	3075	129,87	6,5	147150	6,0	125	99	0.055876	0.476423	0.945,0.932	0.951,1.0	-0.037
3076	ENSMUSG00000040356.16	Skiv2l	chr17	-	34846866	34847324	34846866	34846995	34847407	34847461	3076	115,49	1,0	127,89	1,2	428	99	0.308441	1	0.964,1.0	0.967,0.911	0.043
3079	ENSMUSG00000021178.9	Psmc1	chr12	+	100115419	100115605	100115468	100115605	100114837	100114962	3079	397285	6,10	295431	5,6	148	99	0.252284	0.957061	0.978,0.95	0.975,0.98	-0.014
3081	ENSMUSG00000027667.13	Zfp639	chr3	+	32515283	32517139	32517028	32517139	32514383	32514454	3081	7,10	0,0	13,19	1,4	1844	99	1.23373e-08	1.90087e-05	1.0,1.0	0.411,0.203	0.693
3082	ENSMUSG00000038775.14	Vill	chr9	+	119070556	119070814	119070622	119070814	119070277	119070349	3082	17,8	3,0	14,9	2,0	165	99	0.501308	1	0.773,1.0	0.808,1.0	-0.017
3085	ENSMUSG00000002319.16	Ipo4	chr14	-	55628591	55628684	55628591	55628639	55628793	55628987	3085	11,0	71,37	4,2	71,70	144	99	0.0839398	0.584382	0.096,0.0	0.037,0.019	0.02
3086	ENSMUSG00000030271.14	Ogg1	chr6	+	113329145	113329408	113329228	113329408	113328364	113328612	3086	2,6	40,20	8,6	35,42	182	99	0.434095	1	0.026,0.14	0.111,0.072	-0.008
3090	ENSMUSG00000038895.16	Zfp653	chr9	-	22055992	22056528	22055992	22056092	22057286	22057398	3090	15,16	1,0	21,13	4,0	535	99	0.0158742	0.259334	0.735,1.0	0.493,1.0	0.121
3091	ENSMUSG00000038895.16	Zfp653	chr9	-	22057500	22057702	22057500	22057678	22057803	22058415	3091	8,26	8,9	3,3	10,16	123	99	0.000114519	0.0140069	0.446,0.699	0.194,0.131	0.41
3092	ENSMUSG00000022472.16	Desi1	chr15	-	81998109	81998299	81998109	81998232	81999504	81999614	3092	2,3	134,94	1,5	134131	166	99	0.850832	1	0.009,0.019	0.004,0.022	0.001
3093	ENSMUSG00000022960.13	Donson	chr16	-	91681156	91681369	91681156	91681224	91682094	91682293	3093	52,19	2,0	40,30	1,0	244	99	1	1	0.913,1.0	0.942,1.0	-0.014
3094	ENSMUSG00000022960.13	Donson	chr16	-	91686166	91686370	91686166	91686249	91687794	91687875	3094	16,9	4,2	29,21	0,0	220	99	2.80944e-05	0.00524479	0.643,0.669	1.0,1.0	-0.344
3095	ENSMUSG00000032127.9	Vps11	chr9	-	44356227	44356453	44356227	44356429	44358068	44358316	3095	0,0	58,37	1,0	71,43	123	99	1	1	0.0,0.0	0.011,0.0	-0.005
3096	ENSMUSG00000017405.14	Nek8	chr11	-	78172450	78172683	78172450	78172603	78172924	78173130	3096	19,5	0,0	12,15	2,0	179	99	0.762282	1	1.0,1.0	0.768,1.0	0.116
3098	ENSMUSG00000024392.17	Bag6	chr17	+	35142922	35143010	35142925	35143010	35142726	35142839	3098	163113	198155	137154	154179	102	99	0.444858	1	0.444,0.414	0.463,0.455	-0.03
3099	ENSMUSG00000024392.17	Bag6	chr17	+	35146245	35146353	35146266	35146353	35146025	35146169	3099	422314	26,14	395307	15,12	120	99	0.194966	0.854812	0.931,0.949	0.956,0.955	-0.016
3100	ENSMUSG00000071054.12	Safb	chr17	+	56601047	56601130	56601055	56601130	56600821	56600971	3100	195185	16,9	205238	10,26	107	99	0.443588	1	0.919,0.95	0.95,0.894	0.013
3101	ENSMUSG00000071054.12	Safb	chr17	+	56605550	56605657	56605556	56605657	56605283	56605399	3101	36,30	243224	32,24	217191	105	99	0.879341	1	0.123,0.112	0.122,0.106	0.004
3105	ENSMUSG00000075376.10	Rc3h2	chr2	-	37389584	37389890	37389584	37389774	37398243	37398356	3105	8,10	0,0	13,8	0,1	215	99	1	1	1.0,1.0	1.0,0.786	0.107
3110	ENSMUSG00000012609.19	Ttll5	chr12	+	85918930	85919237	85918972	85919237	85917674	85917832	3110	9,10	0,4	11,16	2,1	141	99	0.660201	1	1.0,0.637	0.794,0.918	-0.038
3111	ENSMUSG00000012609.19	Ttll5	chr12	+	85939325	85939510	85939328	85939510	85933281	85933674	3111	21,23	5,1	13,23	6,6	102	99	0.0769025	0.561261	0.803,0.957	0.678,0.788	0.147
3112	ENSMUSG00000035242.15	Oaz1	chr10	+	80828710	80828796	80828718	80828796	80828460	80828633	3112	25551758	45,24	20952649	32,33	107	99	0.488818	1	0.981,0.985	0.984,0.987	-0.003
3113	ENSMUSG00000038524.13	Fchsd1	chr18	-	37967759	37967901	37967759	37967895	37968213	37968281	3113	2,0	18,4	1,3	9,7	105	99	0.139805	0.74682	0.095,0.0	0.095,0.288	-0.144
3114	ENSMUSG00000038524.13	Fchsd1	chr18	-	37968213	37968333	37968213	37968281	37968749	37968795	3114	0,2	12,13	0,1	12,16	151	99	0.800591	1	0.0,0.092	0.0,0.039	0.026
3115	ENSMUSG00000042447.13	Mios	chr6	+	8233049	8234361	8234231	8234361	8231160	8231313	3115	22,14	1,1	38,20	0,4	1281	99	0.768141	1	0.63,0.52	1.0,0.279	-0.065
3117	ENSMUSG00000036990.13	Otud4	chr8	+	79661037	79661135	79661040	79661135	79659397	79659462	3117	32,13	4,8	27,19	14,16	102	99	0.0781811	0.565935	0.886,0.612	0.652,0.535	0.155
3122	ENSMUSG00000029455.14	Aldh2	chr5	-	121579603	121579744	121579603	121579741	121580613	121580718	3122	988791	12,14	11621097	19,14	102	99	1	1	0.988,0.982	0.983,0.987	0
3123	ENSMUSG00000034243.17	Golgb1	chr16	+	36886130	36886228	36886133	36886228	36885010	36885188	3123	6,11	8,9	21,18	9,13	102	99	0.206548	0.87684	0.421,0.543	0.694,0.573	-0.151
3124	ENSMUSG00000020831.18	0610010K14Rik	chr11	-	70235695	70235800	70235695	70235760	70236023	70236211	3124	70,83	1,1	82,71	4,3	139	99	0.0270373	0.341286	0.98,0.983	0.936,0.944	0.042
3125	ENSMUSG00000061894.15	Zscan20	chr4	-	128589451	128590141	128589451	128589860	128591472	128591557	3125	7,7	1,0	3,1	0,0	380	99	1	1	0.646,1.0	1.0,1.0	-0.177
3126	ENSMUSG00000021518.4	Ptdss1	chr13	+	66956381	66956506	66956440	66956506	66953519	66953564	3126	220138	4,2	268213	3,5	158	99	0.949911	1	0.972,0.977	0.982,0.964	0.001
3127	ENSMUSG00000046691.14	Chtf8	chr8	-	106886919	106887051	106886919	106887037	106887300	106887356	3127	2,3	71,84	7,4	80109	113	99	0.177429	0.813103	0.024,0.03	0.071,0.031	-0.024
3128	ENSMUSG00000018377.10	Vezf1	chr11	+	88076172	88076374	88076190	88076374	88074661	88074725	3128	6,11	64,62	6,6	52,46	117	99	0.755241	1	0.073,0.131	0.089,0.099	0.008
3130	ENSMUSG00000067825.11	Pex26	chr6	+	121193511	121196185	121193514	121196185	121190100	121190247	3130	38,34	11,11	48,44	7,11	102	99	0.21875	0.902216	0.77,0.75	0.869,0.795	-0.072
3132	ENSMUSG00000033326.15	Kdm4a	chr4	-	118177394	118177576	118177394	118177563	118179601	118179654	3132	17,20	1,1	34,22	0,5	112	99	0.613085	1	0.938,0.946	1.0,0.795	0.044
3133	ENSMUSG00000049339.16	Retreg2	chr1	+	75144303	75144439	75144391	75144439	75143922	75143953	3133	180156	1,5	200183	5,3	187	99	0.686444	1	0.99,0.943	0.955,0.97	0.004
3136	ENSMUSG00000016128.14	Stard13	chr5	-	151059458	151059675	151059458	151059618	151060747	151060921	3136	9,2	10,13	1,3	15,12	156	99	0.0555607	0.476423	0.364,0.089	0.041,0.137	0.137
3137	ENSMUSG00000027329.9	Spef1	chr2	-	131171901	131172025	131171901	131171949	131172203	131172258	3137	63,48	1,0	74,73	2,0	175	99	0.541505	1	0.973,1.0	0.954,1.0	0.009
3138	ENSMUSG00000029153.11	Ociad2	chr5	-	73329266	73329320	73329266	73329298	73332103	73332200	3138	900713	10,6	8201049	1,17	121	99	0.950111	1	0.987,0.99	0.999,0.981	-0.002
3140	ENSMUSG00000005417.17	Mprip	chr11	+	59735829	59736064	59735943	59736064	59731507	59731592	3140	126108	4,3	166,56	4,1	213	99	0.54351	1	0.936,0.944	0.951,0.963	-0.017
3142	ENSMUSG00000022475.19	Hdac7	chr15	-	97807593	97807788	97807593	97807767	97807964	97808161	3142	13,18	2,2	14,13	7,2	120	99	0.131595	0.720695	0.843,0.881	0.623,0.843	0.129
3143	ENSMUSG00000022475.19	Hdac7	chr15	-	97809923	97810039	97809923	97809967	97810852	97810964	3143	27,24	0,0	25,21	0,1	171	99	1	1	1.0,1.0	1.0,0.924	0.038
3144	ENSMUSG00000008305.18	Tle1	chr4	-	72138491	72138688	72138491	72138685	72139688	72139833	3144	35,13	5,2	13,18	2,3	102	99	0.884489	1	0.872,0.863	0.863,0.853	0.009
3145	ENSMUSG00000032582.14	Rbm6	chr9	-	107852124	107853674	107852124	107853403	107860348	107860459	3145	9,10	31,34	19,16	34,44	370	99	0.172171	0.80268	0.072,0.073	0.13,0.089	-0.037
3151	ENSMUSG00000029169.11	Dhx15	chr5	-	52157454	52157577	52157454	52157569	52160229	52160421	3151	286138	45,14	273307	31,39	107	99	0.579143	1	0.855,0.901	0.891,0.879	-0.007
3152	ENSMUSG00000042138.8	Msantd2	chr9	+	37517216	37517472	37517372	37517472	37513613	37513703	3152	0,5	0,0	0,0	0,2	255	99	1	1	NA,1.0	NA,0.0	1
3153	ENSMUSG00000030774.13	Pak1	chr7	+	97854435	97854649	97854438	97854649	97788540	97788974	3153	36,48	14,11	39,43	21,22	102	99	0.0669307	0.523897	0.714,0.809	0.643,0.655	0.113
3154	ENSMUSG00000030774.13	Pak1	chr7	+	97854435	97854649	97854438	97854649	97842934	97843141	3154	0,2	0,0	5,11	1,2	102	99	1	1	NA,1.0	0.829,0.842	0.165
3158	ENSMUSG00000074358.9	Ccdc61	chr7	-	18892038	18892199	18892038	18892099	18892273	18892352	3158	10,0	65,79	6,6	68,74	199	99	0.667216	1	0.071,0.0	0.042,0.039	-0.005
3159	ENSMUSG00000074358.9	Ccdc61	chr7	-	18899557	18899713	18899557	18899682	18900918	18901076	3159	66,55	5,13	55,55	4,7	130	99	0.325697	1	0.91,0.763	0.913,0.857	-0.048
3162	ENSMUSG00000097195.10	Snhg5	chr9	-	88521649	88522381	88521649	88521716	88522483	88522888	3162	101,69	0,2	98154	0,0	764	99	0.8526	1	1.0,0.817	1.0,1.0	-0.092
3163	ENSMUSG00000097195.10	Snhg5	chr9	-	88522483	88522628	88522483	88522586	88522850	88522888	3163	3,5	25,16	1,5	17,27	141	99	0.488247	1	0.078,0.18	0.04,0.115	0.052
3164	ENSMUSG00000035382.9	Pcsk7	chr9	+	45925910	45926067	45925917	45926067	45919791	45919894	3164	235152	12,1	251210	16,4	106	99	0.432888	1	0.948,0.993	0.936,0.98	0.012
3167	ENSMUSG00000029370.10	Rassf6	chr5	-	90608798	90608992	90608798	90608953	90609714	90609812	3167	92,84	19,15	113101	10,17	138	99	0.147108	0.766215	0.776,0.801	0.89,0.81	-0.062
3169	ENSMUSG00000048186.14	Bend7	chr2	+	4796529	4796583	4796532	4796583	4788455	4788575	3169	10,3	3,5	4,13	6,17	102	99	0.246719	0.940981	0.764,0.368	0.393,0.426	0.157
3170	ENSMUSG00000020238.14	Ncln	chr10	-	81488194	81488358	81488194	81488355	81488427	81488466	3170	166142	71,73	177210	86,98	102	99	0.918604	1	0.694,0.654	0.666,0.675	0.003
3173	ENSMUSG00000038822.15	Hace1	chr10	+	45700953	45701024	45701010	45701024	45700576	45700675	3173	42,46	0,0	42,19	2,0	156	99	0.306825	1	1.0,1.0	0.93,1.0	0.035
3175	ENSMUSG00000046679.16	C87436	chr6	+	86447310	86447421	86447340	86447421	86445433	86446268	3175	18,14	5,4	18,14	1,3	129	99	0.117602	0.68278	0.734,0.729	0.932,0.782	-0.125
3176	ENSMUSG00000040940.18	Arhgef1	chr7	+	24912056	24912352	24912309	24912352	24908310	24908424	3176	99,65	1,0	100,90	0,0	352	99	1	1	0.965,1.0	1.0,1.0	-0.018
3177	ENSMUSG00000040940.18	Arhgef1	chr7	+	24916800	24916941	24916803	24916941	24916017	24916053	3177	125128	15,11	141,95	16,16	102	99	0.332608	1	0.89,0.919	0.895,0.852	0.031
3178	ENSMUSG00000040940.18	Arhgef1	chr7	+	24918519	24919351	24919183	24919351	24917894	24918000	3178	5,12	2,0	1,10	5,2	763	99	0.0701975	0.535463	0.245,1.0	0.025,0.393	0.414
3179	ENSMUSG00000003316.14	Glg1	chr8	-	111160620	111160810	111160620	111160741	111161425	111161533	3179	1,2	80,69	5,1	103,77	168	99	0.57385	1	0.007,0.017	0.028,0.008	-0.006
3180	ENSMUSG00000019487.11	Trip10	chr17	+	57262353	57262472	57262356	57262472	57261639	57261788	3180	126,67	98,84	64,79	113,97	102	99	0.0607387	0.501024	0.555,0.436	0.355,0.441	0.098
3181	ENSMUSG00000031785.16	Adgrg1	chr8	+	95003235	95003673	95003250	95003673	95002438	95002513	3181	3,2	92,77	2,1	108,82	114	99	0.444812	1	0.028,0.022	0.016,0.01	0.012
3182	ENSMUSG00000034160.13	Ogt	chrX	+	101642975	101643156	101643005	101643156	101640217	101640322	3182	63,58	18,29	89,30	44,17	129	99	0.297347	1	0.729,0.606	0.608,0.575	0.076
3184	ENSMUSG00000029034.9	Ints11	chr4	+	155875137	155875366	155875228	155875366	155872849	155872923	3184	75,54	7,0	67,85	0,1	190	99	0.00380556	0.11537	0.848,1.0	1.0,0.978	-0.065
3185	ENSMUSG00000029034.9	Ints11	chr4	+	155885097	155885196	155885163	155885196	155875137	155875366	3185	172117	0,0	147187	0,1	165	99	1	1	1.0,1.0	1.0,0.991	0.004
3186	ENSMUSG00000031169.13	Porcn	chrX	-	8204195	8204388	8204195	8204317	8205564	8205733	3186	1,2	2,0	3,8	2,0	170	99	0.695485	1	0.226,1.0	0.466,1.0	-0.12
3189	ENSMUSG00000028411.15	Aptx	chr4	-	40695376	40695423	40695376	40695418	40697216	40697353	3189	19,18	2,13	26,52	7,16	104	99	0.858869	1	0.9,0.569	0.78,0.756	-0.034
3191	ENSMUSG00000025993.10	Slc40a1	chr1	-	45925220	45925408	45925220	45925327	45926423	45926519	3191	3,11	3,1	2,1	6,4	180	99	0.00349232	0.110299	0.355,0.858	0.155,0.121	0.469
3195	ENSMUSG00000020097.14	Sgpl1	chr10	-	61101680	61102063	61101680	61101801	61102567	61102714	3195	1,0	143128	0,0	138134	361	99	1	1	0.002,0.0	0.0,0.0	0.001
3197	ENSMUSG00000023873.13	1700010I14Rik	chr17	+	9007896	9008319	9008005	9008319	9005692	9005754	3197	8,7	3,0	13,5	0,2	208	99	0.379537	1	0.559,1.0	1.0,0.543	0.008
3207	ENSMUSG00000033918.16	Parl	chr16	-	20297592	20297733	20297592	20297726	20298130	20298326	3207	171113	0,1	151230	2,3	106	99	0.683705	1	1.0,0.991	0.986,0.986	0.01
3209	ENSMUSG00000054312.6	Mrps21	chr3	-	95870493	95870642	95870493	95870615	95871452	95871519	3209	4,2	367269	7,10	349411	126	99	0.153429	0.775165	0.008,0.006	0.016,0.019	-0.011
3210	ENSMUSG00000078681.10	Tm2d3	chr7	+	65695142	65695327	65695169	65695327	65693850	65693943	3210	17,11	7,6	21,16	6,10	126	99	0.815348	1	0.656,0.59	0.733,0.557	-0.022
3211	ENSMUSG00000019235.9	Rps6kl1	chr12	-	85138652	85138745	85138652	85138742	85139077	85139668	3211	2,1	1,0	0,0	2,0	102	99	1	1	0.66,1.0	0.0,NA	0.83
3212	ENSMUSG00000116048.1	2021-09-02	chr1	+	93489123	93489154	93489127	93489154	93478992	93479068	3212	135139	12,3	176112	3,13	103	99	0.880444	1	0.915,0.978	0.983,0.892	0.009
3213	ENSMUSG00000116048.1	2021-09-02	chr1	+	93489123	93489154	93489127	93489154	93479060	93479180	3213	14,11	0,0	23,14	0,2	103	99	0.983474	1	1.0,1.0	1.0,0.871	0.065
3214	ENSMUSG00000028522.16	Mier1	chr4	+	103118238	103118315	103118241	103118315	103115559	103115660	3214	2,4	1,1	0,6	1,2	102	99	0.305158	1	0.66,0.795	0.0,0.744	0.356
3215	ENSMUSG00000028522.16	Mier1	chr4	+	103118238	103118315	103118280	103118315	103115559	103115660	3215	4,5	2,3	3,9	3,2	141	99	0.627329	1	0.584,0.539	0.412,0.76	-0.024
3216	ENSMUSG00000028522.16	Mier1	chr4	+	103118241	103118315	103118280	103118315	103115559	103115660	3216	3,2	2,3	4,5	3,2	138	99	0.415991	1	0.518,0.324	0.489,0.642	-0.144
3218	ENSMUSG00000029217.16	Tec	chr5	-	72783717	72783774	72783717	72783758	72785916	72786045	3218	0,0	9,7	1,0	32,16	115	99	1	1	0.0,0.0	0.026,0.0	-0.013
3219	ENSMUSG00000029217.16	Tec	chr5	-	72786737	72786819	72786737	72786778	72789139	72789244	3219	8,10	2,0	15,22	2,0	140	99	0.682438	1	0.739,1.0	0.841,1.0	-0.051
3220	ENSMUSG00000089809.9	Rasgef1b	chr5	-	99234475	99234691	99234475	99234688	99240822	99240960	3220	34,45	36,39	54,39	38,35	102	99	0.435299	1	0.478,0.528	0.58,0.52	-0.047
3221	ENSMUSG00000017677.11	Wsb1	chr11	-	79248390	79248659	79248390	79248513	79250980	79251149	3221	265239	0,0	271196	0,1	245	99	1	1	1.0,1.0	1.0,0.988	0.006
3222	ENSMUSG00000032637.15	Atxn2l	chr7	-	126496436	126496646	126496436	126496628	126497253	126497364	3222	70,52	236192	60,35	261159	117	99	0.201996	0.87269	0.201,0.186	0.163,0.157	0.034
3223	ENSMUSG00000033762.8	Recql4	chr15	-	76708124	76708226	76708124	76708223	76708326	76708434	3223	3,0	7,11	0,0	16,5	102	99	0.157877	0.775165	0.294,0.0	0.0,0.0	0.147
3225	ENSMUSG00000062647.16	Rpl7a	chr2	+	26912292	26912445	26912365	26912445	26912018	26912159	3225	2,4	53333530	3,4	44985360	172	99	1	1	0.0,0.001	0.0,0.0	0.001
3226	ENSMUSG00000062647.16	Rpl7a	chr2	+	26912670	26913057	26912987	26913057	26912365	26912445	3226	48273560	1,0	43575739	3,2	416	99	1	1	0.999,1.0	0.997,0.999	0.002
3231	ENSMUSG00000035953.14	Pip4p1	chr14	-	50929005	50929307	50929005	50929058	50929583	50929690	3231	104,71	12,2	116103	1,6	348	99	0.08194	0.582074	0.711,0.91	0.971,0.83	-0.09
3234	ENSMUSG00000038000.10	Acd	chr8	-	105700003	105700160	105700003	105700048	105700281	105700358	3234	29,8	69,38	12,17	43,60	211	99	0.53101	1	0.165,0.09	0.116,0.117	0.011
3236	ENSMUSG00000004864.13	Mapk13	chr17	+	28776469	28776573	28776501	28776573	28776301	28776416	3236	0,1	1496825	0,0	10831401	131	99	1	1	0.0,0.001	0.0,0.0	0.001
3237	ENSMUSG00000004864.13	Mapk13	chr17	+	28778076	28778253	28778082	28778253	28777722	28777801	3237	1589902	5,8	12321374	1,0	105	99	1	1	0.997,0.991	0.999,1.0	-0.006
3238	ENSMUSG00000028671.16	Gale	chr4	+	135966253	135966546	135966369	135966546	135966002	135966116	3238	128110	1180823	86,83	12151355	215	99	3.59748e-05	0.00607632	0.048,0.058	0.032,0.027	0.024
3239	ENSMUSG00000039328.11	Rnf122	chr8	+	31128251	31128334	31128254	31128334	31125165	31125207	3239	10,12	3,3	7,4	1,1	102	99	0.234335	0.924877	0.764,0.795	0.872,0.795	-0.054
3241	ENSMUSG00000041215.16	Yeats2	chr16	+	20221660	20221753	20221673	20221753	20219617	20219691	3241	0,0	33,24	2,0	36,20	112	99	0.37745	1	0.0,0.0	0.047,0.0	-0.024
3244	ENSMUSG00000015966.17	Il17rb	chr14	-	30002362	30003046	30002362	30002414	30003560	30003687	3244	0,1	1,2	1,2	2,0	731	99	0.471817	1	0.0,0.063	0.063,1.0	-0.5
3246	ENSMUSG00000021893.14	Capn7	chr14	+	31370701	31371984	31370877	31371984	31369720	31369851	3246	122,73	2,1	80102	1,2	275	99	0.957883	1	0.956,0.963	0.966,0.948	0.003
3247	ENSMUSG00000005312.15	Ubqln1	chr13	-	58179552	58179668	58179552	58179662	58180821	58181625	3247	158124	0,1	188174	0,1	105	99	1	1	1.0,0.992	1.0,0.994	-0.001
3248	ENSMUSG00000005312.15	Ubqln1	chr13	-	58179552	58179668	58179552	58179662	58183181	58183324	3248	92,66	8,1	100111	6,2	105	99	0.558955	1	0.916,0.984	0.94,0.981	-0.01
3249	ENSMUSG00000038375.15	Trp53inp2	chr2	+	155385880	155386169	155386000	155386169	155385289	155385464	3249	86,90	50,39	138,93	78,31	219	99	0.637914	1	0.437,0.511	0.444,0.576	-0.036
3250	ENSMUSG00000024292.15	Cyp4f14	chr17	-	32916687	32916889	32916687	32916886	32917144	32917342	3250	120,67	50,27	197127	39,58	102	99	0.239188	0.930262	0.7,0.707	0.831,0.68	-0.052
3252	ENSMUSG00000061286.7	Exosc5	chr7	+	25664247	25664448	25664326	25664448	25663136	25663250	3252	3,2	111105	7,9	105163	178	99	0.0265861	0.339056	0.015,0.01	0.036,0.03	-0.021
3254	ENSMUSG00000004677.17	Myo9b	chr8	+	71334312	71334394	71334315	71334394	71333626	71333831	3254	14,10	4,3	29,11	5,6	102	99	0.822485	1	0.773,0.764	0.849,0.64	0.024
3255	ENSMUSG00000004677.17	Myo9b	chr8	+	71354513	71354555	71354516	71354555	71353961	71354135	3255	13,16	37,16	26,9	45,21	102	99	0.808788	1	0.254,0.493	0.359,0.294	0.047
3256	ENSMUSG00000004677.17	Myo9b	chr8	+	71359557	71360712	71359663	71360712	71359324	71359452	3256	15,19	12,7	20,13	7,7	205	99	0.561872	1	0.376,0.567	0.58,0.473	-0.055
3257	ENSMUSG00000062627.9	Mysm1	chr4	-	94968979	94969058	94968979	94969053	94970511	94970535	3257	11,3	1,1	12,8	2,0	104	99	0.783847	1	0.913,0.741	0.851,1.0	-0.099
3258	ENSMUSG00000001065.15	Zfp276	chr8	+	123267504	123267699	123267599	123267699	123265313	123265431	3258	1,0	44,43	0,0	51,36	194	99	1	1	0.011,0.0	0.0,0.0	0.005
3259	ENSMUSG00000005371.15	Fbxo11	chr17	-	88014405	88014550	88014405	88014547	88015398	88015480	3259	24,9	12,13	36,14	12,5	102	99	0.0627114	0.507739	0.66,0.402	0.744,0.731	-0.207
3260	ENSMUSG00000027835.11	Pdcd10	chr3	-	75533540	75533594	75533540	75533590	75541159	75541378	3260	340210	7,6	354361	3,3	103	99	0.0530233	0.464379	0.979,0.971	0.991,0.991	-0.016
3264	ENSMUSG00000057691.8	Zfp746	chr6	-	48062394	48064952	48062394	48064949	48066428	48066554	3264	13,6	18,16	11,16	16,12	102	99	0.203028	0.873286	0.412,0.267	0.4,0.564	-0.142
3265	ENSMUSG00000020993.9	Trappc6b	chr12	-	59050267	59050398	59050267	59050385	59051640	59051708	3265	1,0	131,91	2,0	133128	112	99	1	1	0.007,0.0	0.013,0.0	-0.003
3266	ENSMUSG00000034522.10	Zfp395	chr14	+	65385395	65385660	65385398	65385660	65358675	65358755	3266	8,1	0,11	6,6	7,8	102	99	0.554952	1	1.0,0.081	0.454,0.421	0.103
3267	ENSMUSG00000020549.14	Elac2	chr11	+	64992438	64992524	64992441	64992524	64992220	64992359	3267	46,33	3,0	53,41	4,4	102	99	0.102289	0.639891	0.937,1.0	0.928,0.909	0.05
3273	ENSMUSG00000070733.13	Fryl	chr5	-	73068723	73068914	73068723	73068911	73069882	73070004	3273	32,30	4,4	32,20	11,3	102	99	0.130697	0.718945	0.886,0.879	0.738,0.866	0.081
3274	ENSMUSG00000070733.13	Fryl	chr5	-	73071104	73071309	73071104	73071306	73072735	73072921	3274	32,24	15,9	39,25	8,6	102	99	0.0746893	0.553544	0.674,0.721	0.826,0.802	-0.117
3275	ENSMUSG00000006705.13	Pknox1	chr17	+	31595224	31595324	31595227	31595324	31592104	31592275	3275	30,14	8,8	24,17	5,1	102	99	0.0470266	0.440835	0.784,0.629	0.823,0.943	-0.176
3276	ENSMUSG00000006705.13	Pknox1	chr17	+	31599514	31599643	31599520	31599643	31596795	31596893	3276	23,10	3,1	16,12	5,1	105	99	0.527711	1	0.878,0.904	0.751,0.919	0.056
3277	ENSMUSG00000040247.6	Tbc1d10c	chr19	-	4187941	4188131	4187941	4188080	4188245	4188311	3277	4,12	1,5	2,12	0,0	150	99	1.79266e-05	0.00374032	0.725,0.613	1.0,1.0	-0.331
3278	ENSMUSG00000040247.6	Tbc1d10c	chr19	-	4188245	4188724	4188245	4188311	4188943	4189058	3278	0,0	3,14	0,2	2,3	512	99	0.633335	1	0.0,0.0	0.0,0.114	-0.057
3279	ENSMUSG00000040247.6	Tbc1d10c	chr19	-	4188943	4189058	4188943	4189054	4189212	4189319	3279	7,3	3,5	1,8	3,0	103	99	0.295594	1	0.692,0.366	0.243,1.0	-0.093
3282	ENSMUSG00000032803.15	Cdv3	chr9	-	103353103	103356029	103353103	103355313	103356279	103356439	3282	122,89	34,27	132134	39,53	815	99	0.420656	1	0.304,0.286	0.291,0.235	0.032
3283	ENSMUSG00000032803.15	Cdv3	chr9	-	103356279	103356439	103356279	103356433	103359875	103360018	3283	134157	10,13	173191	18,11	105	99	0.929397	1	0.927,0.919	0.901,0.942	0.002
3288	ENSMUSG00000031729.6	Ist1	chr8	-	109675375	109676850	109675375	109675424	109677485	109677686	3288	363252	1,0	378392	2,1	1525	99	1	1	0.959,1.0	0.925,0.962	0.036
3293	ENSMUSG00000025858.12	Get4	chr5	+	139262869	139262951	139262872	139262951	139262480	139262559	3293	117,81	17,8	170166	16,15	102	99	0.339659	1	0.87,0.908	0.912,0.915	-0.024
3294	ENSMUSG00000026925.16	Inpp5e	chr2	-	26399232	26399574	26399232	26399348	26400035	26400143	3294	48,36	0,0	41,21	0,1	325	99	1	1	1.0,1.0	1.0,0.865	0.068
3297	ENSMUSG00000035086.13	Becn1	chr11	-	101294000	101294228	101294000	101294147	101294969	101295164	3297	2,0	276229	0,0	336315	180	99	1	1	0.004,0.0	0.0,0.0	0.002
3299	ENSMUSG00000035236.17	Scai	chr2	-	39080373	39080547	39080373	39080465	39083537	39083610	3299	5,4	0,0	4,1	0,1	181	99	1	1	1.0,1.0	1.0,0.354	0.323
3300	ENSMUSG00000024960.9	Plcb3	chr19	-	6955206	6955906	6955206	6955357	6956022	6956058	3300	437398	0,0	493454	2,0	648	99	1	1	1.0,1.0	0.974,1.0	0.013
3301	ENSMUSG00000026924.17	Sec16a	chr2	-	26416116	26416257	26416116	26416228	26416370	26416427	3301	2,2	138,91	1,0	146,87	128	99	1	1	0.011,0.017	0.005,0.0	0.011
3303	ENSMUSG00000024587.10	Nars	chr18	-	64511784	64511898	64511784	64511877	64511983	64512049	3303	3,2	297237	1,2	282346	120	99	1	1	0.008,0.007	0.003,0.005	0.003
3307	ENSMUSG00000028944.14	Prkag2	chr5	-	24889081	24889188	24889081	24889185	24908322	24908392	3307	0,16	36,30	4,20	22,44	102	99	0.222571	0.912668	0.0,0.341	0.15,0.306	-0.057
3308	ENSMUSG00000059734.7	Ndufs8	chr19	-	3911565	3911616	3911565	3911597	3911688	3911746	3308	13691302	3,4	16201827	0,6	118	99	1	1	0.997,0.996	1.0,0.996	-0.002
3309	ENSMUSG00000031562.15	Dctd	chr8	+	48138178	48138878	48138781	48138878	48137257	48137374	3309	3,0	9,5	0,3	13,7	702	99	0.820587	1	0.045,0.0	0.0,0.057	-0.006
3310	ENSMUSG00000022391.16	Rangap1	chr15	-	81724485	81724632	81724485	81724625	81729216	81729399	3310	17,25	0,1	21,16	0,0	106	99	1	1	1.0,0.959	1.0,1.0	-0.02
3311	ENSMUSG00000022391.16	Rangap1	chr15	-	81724485	81724632	81724485	81724625	81729711	81730003	3311	136132	0,0	183199	2,1	106	99	1	1	1.0,1.0	0.988,0.995	0.008
3312	ENSMUSG00000027014.14	Cwc22	chr2	-	77932698	77932766	77932698	77932763	77936592	77936722	3312	13,23	26,21	25,17	27,32	102	99	0.875768	1	0.327,0.515	0.473,0.34	0.015
3314	ENSMUSG00000022562.15	Oplah	chr15	-	76302381	76302494	76302381	76302439	76302630	76302769	3314	44,65	4,1	53,39	2,1	154	99	0.629202	1	0.876,0.977	0.945,0.962	-0.027
3316	ENSMUSG00000039205.16	Ciz1	chr2	+	32363432	32363656	32363622	32363656	32363060	32363158	3316	15,14	2,5	18,21	0,3	289	99	0.0649485	0.514224	0.72,0.49	1.0,0.706	-0.248
3317	ENSMUSG00000039205.16	Ciz1	chr2	+	32370031	32370125	32370046	32370125	32367302	32367532	3317	58,72	16,12	94,59	18,8	114	99	0.447257	1	0.759,0.839	0.819,0.865	-0.043
3319	ENSMUSG00000026131.20	Dst	chr1	+	34166938	34167091	34166941	34167091	34166179	34166305	3319	2,4	0,3	7,2	0,0	102	99	0.067476	0.523897	1.0,0.564	1.0,1.0	-0.218
3320	ENSMUSG00000028898.15	Trnau1ap	chr4	-	132325207	132326045	132325207	132325260	132328468	132328566	3320	75,38	4,0	51,84	0,1	884	99	0.0166006	0.262455	0.677,1.0	1.0,0.904	-0.113
3321	ENSMUSG00000060743.12	H3f3a	chr1	-	180812689	180812786	180812689	180812746	180813470	180813603	3321	0,1	1,2	2,0	1,0	139	99	1	1	0.0,0.263	0.588,NA	-0.456
3322	ENSMUSG00000036246.14	Gmip	chr8	+	69815433	69815543	69815443	69815543	69814394	69814591	3322	14,19	6,0	19,15	0,0	109	99	0.0015198	0.0649843	0.679,1.0	1.0,1.0	-0.16
3323	ENSMUSG00000025722.16	Wdr73	chr7	-	80900347	80900453	80900347	80900436	80900643	80900711	3323	0,0	27,22	0,2	22,41	116	99	0.454964	1	0.0,0.0	0.0,0.04	-0.02
3324	ENSMUSG00000044308.17	Ubr3	chr2	+	69917076	69917235	69917079	69917235	69914413	69914553	3324	36,25	7,11	47,23	22,12	102	99	0.164284	0.782167	0.833,0.688	0.675,0.65	0.098
3326	ENSMUSG00000040997.13	Abhd4	chr14	+	54266859	54267181	54266994	54267181	54265280	54265392	3326	0,2	155110	1,0	129142	234	99	1	1	0.0,0.008	0.003,0.0	0.003
3328	ENSMUSG00000046613.19	Vwa5b2	chr16	+	20604221	20604451	20604337	20604451	20604065	20604146	3328	0,1	3,0	0,0	2,0	215	99	1	1	0.0,1.0	0.0,NA	0.5
3329	ENSMUSG00000026199.17	Ankzf1	chr1	+	75195568	75195712	75195599	75195712	75195062	75195256	3329	10,2	36,33	3,9	46,36	130	99	0.790766	1	0.175,0.044	0.047,0.16	0.006
3330	ENSMUSG00000036833.16	Pnpla7	chr2	+	24987113	24987199	24987118	24987199	24983489	24983649	3330	2,0	3,5	0,1	13,4	104	99	0.562285	1	0.388,0.0	0.0,0.192	0.098
3331	ENSMUSG00000036833.16	Pnpla7	chr2	+	24998621	24998759	24998678	24998759	24997226	24997350	3331	10,3	0,0	7,7	0,1	156	99	1	1	1.0,1.0	1.0,0.816	0.092
3332	ENSMUSG00000041406.14	BC055324	chr1	-	163955336	163955456	163955336	163955452	163956827	163956908	3332	25,6	1,0	35,16	0,1	103	99	1	1	0.96,1.0	1.0,0.939	0.01
3333	ENSMUSG00000043015.15	Nemp2	chr1	+	52643121	52643236	52643167	52643236	52642318	52642412	3333	2,1	0,10	4,0	1,2	145	99	0.809799	1	1.0,0.064	0.732,0.0	0.166
3334	ENSMUSG00000043822.18	Adamtsl5	chr10	-	80347556	80347855	80347556	80347625	80348355	80348412	3334	0,0	11,8	2,0	15,9	329	99	0.52647	1	0.0,0.0	0.039,0.0	-0.019
3336	ENSMUSG00000037894.13	H2az1	chr3	+	137865519	137865633	137865557	137865633	137865132	137865210	3336	26011782	41,28	23442847	39,33	137	99	0.559361	1	0.979,0.979	0.977,0.984	-0.001
3337	ENSMUSG00000037894.13	H2az1	chr3	+	137866010	137866140	137866079	137866140	137865519	137865633	3337	25521419	64,37	21532483	46,78	168	99	0.805868	1	0.959,0.958	0.965,0.949	0.001
3338	ENSMUSG00000024539.17	Ptpn2	chr18	-	67675719	67675886	67675719	67675829	67677709	67677862	3338	141,84	2,6	112146	10,5	156	99	0.215692	0.897956	0.978,0.899	0.877,0.949	0.025
3340	ENSMUSG00000064068.14	Mtx1	chr3	-	89210583	89210676	89210583	89210673	89212682	89212762	3340	212157	3,3	214286	5,10	102	99	0.126256	0.705246	0.986,0.981	0.976,0.965	0.013
3342	ENSMUSG00000031389.17	Arhgap4	chrX	-	73896813	73896997	73896813	73896992	73897080	73897154	3342	11,13	0,0	10,9	0,1	104	99	1	1	1.0,1.0	1.0,0.895	0.052
3350	ENSMUSG00000027177.14	Hipk3	chr2	-	104436996	104437120	104436996	104437069	104437850	104438007	3350	45,29	3,0	62,43	0,0	150	99	0.578884	1	0.908,1.0	1.0,1.0	-0.046
3351	ENSMUSG00000019082.18	Slc25a22	chr7	-	141432020	141432158	141432020	141432139	141432662	141432753	3351	0,2	50,49	0,1	46,53	118	99	1	1	0.0,0.033	0.0,0.016	0.009
3353	ENSMUSG00000022957.20	Itsn1	chr16	+	91801526	91801706	91801637	91801706	91793606	91793767	3353	76,40	0,0	60,40	1,0	210	99	1	1	1.0,1.0	0.966,1.0	0.017
3354	ENSMUSG00000022957.20	Itsn1	chr16	+	91803034	91803131	91803037	91803131	91801637	91801706	3354	47,39	1,0	63,39	0,0	102	99	1	1	0.979,1.0	1.0,1.0	-0.01
3358	ENSMUSG00000037544.14	Dlgap5	chr14	-	47405774	47405901	47405774	47405865	47406338	47406418	3358	49,36	15,12	41,41	14,14	135	99	0.82379	1	0.705,0.688	0.682,0.682	0.014
3361	ENSMUSG00000019790.17	Stxbp5	chr10	-	9769340	9769710	9769340	9769534	9770449	9770689	3361	39,33	1,0	60,41	1,0	275	99	1	1	0.934,1.0	0.956,1.0	-0.011
3363	ENSMUSG00000024792.9	Zfpl1	chr19	-	6083948	6084060	6083948	6084048	6084351	6084461	3363	140,79	1,0	109114	1,2	111	99	1	1	0.992,1.0	0.99,0.981	0.01
3365	ENSMUSG00000032469.12	Dbr1	chr9	+	99580138	99580363	99580244	99580363	99579356	99579442	3365	12,24	0,0	25,31	1,0	205	99	1	1	1.0,1.0	0.924,1.0	0.038
3366	ENSMUSG00000032469.12	Dbr1	chr9	+	99582316	99582462	99582390	99582462	99582021	99582102	3366	54,53	2,0	51,55	0,4	173	99	0.420296	1	0.939,1.0	1.0,0.887	0.026
3367	ENSMUSG00000024588.9	Fech	chr18	-	64461520	64461685	64461520	64461591	64462106	64462214	3367	140133	4,3	154145	1,1	193	99	0.0352711	0.387681	0.947,0.958	0.987,0.987	-0.035
3369	ENSMUSG00000024588.9	Fech	chr18	-	64475056	64475300	64475056	64475205	64478650	64478770	3369	0,0	130110	0,1	154120	194	99	1	1	0.0,0.0	0.0,0.004	-0.002
3372	ENSMUSG00000055204.15	Ankrd17	chr5	-	90278242	90278391	90278242	90278388	90282850	90283603	3372	20,11	8,8	10,14	5,2	102	99	0.235912	0.925616	0.708,0.572	0.66,0.872	-0.126
3373	ENSMUSG00000055204.15	Ankrd17	chr5	-	90278242	90278391	90278242	90278388	90285040	90285143	3373	36,26	7,10	42,30	4,9	102	99	0.335413	1	0.833,0.716	0.911,0.764	-0.063
3375	ENSMUSG00000026743.16	Mllt10	chr2	+	18162316	18162886	18162607	18162886	18159455	18159711	3375	40,39	1,0	49,47	0,2	390	99	0.806055	1	0.91,1.0	1.0,0.856	0.027
3376	ENSMUSG00000042709.15	Atpaf2	chr11	-	60405775	60405877	60405775	60405856	60407293	60407391	3376	16,9	108,85	18,9	103110	120	99	0.95417	1	0.109,0.08	0.126,0.063	0
3378	ENSMUSG00000014873.15	Surf2	chr2	+	26918864	26919055	26918872	26919055	26917427	26917531	3378	5,8	52,36	1,10	43,41	107	99	0.739974	1	0.082,0.171	0.021,0.184	0.024
[truncated: 1,548 more rows]

## Sheet: A5SS.MATS.JCEC
ID	GeneID	geneSymbol	chr	strand	longExonStart_0base	longExonEnd	shortES	shortEE	flankingES	flankingEE	ID	IJC_SAMPLE_1	SJC_SAMPLE_1	IJC_SAMPLE_2	SJC_SAMPLE_2	IncFormLen	SkipFormLen	PValue	FDR	IncLevel1	IncLevel2	IncLevelDifference
4	ENSMUSG00000041346.11	Wrap53	chr11	-	69563303	69563436	69563319	69563436	69562648	69562857	4	60,36	4,2	41,59	6,5	115	99	0.212246	0.914289	0.928,0.939	0.855,0.91	0.051
6	ENSMUSG00000002279.19	Lmf1	chr17	+	25588675	25588742	25588675	25588686	25612295	25612444	6	2,1	94,54	2,0	96,91	155	99	1	1	0.013,0.012	0.013,0.0	0.006
7	ENSMUSG00000028849.17	Map7d1	chr4	-	126240022	126240137	126240031	126240137	126238521	126238632	7	0,0	3,0	4,0	0,0	108	99	1	1	0.0,NA	1.0,NA	-1
16	ENSMUSG00000026409.14	Pfkfb2	chr1	-	130714455	130714575	130714465	130714575	130708075	130708201	16	1,0	31,39	4,0	32,27	109	99	0.141769	0.725501	0.028,0.0	0.102,0.0	-0.037
18	ENSMUSG00000039795.14	Zfand1	chr3	-	10351168	10351317	10351241	10351317	10348509	10348552	18	3,0	78,71	2,3	87,86	172	99	0.674522	1	0.022,0.0	0.013,0.02	-0.006
20	ENSMUSG00000045128.9	Rpl18a	chr8	-	70896132	70896312	70896145	70896312	70895915	70896045	20	63944621	51,39	49457685	42,73	112	99	0.975892	1	0.991,0.991	0.99,0.989	0.001
21	ENSMUSG00000024188.16	Luc7l	chr17	+	26252965	26254388	26252965	26253091	26255030	26255125	21	2,0	36,39	2,0	53,57	1396	99	1	1	0.004,0.0	0.003,0.0	0.001
30	ENSMUSG00000026883.17	Dab2ip	chr2	+	35643887	35644124	35643887	35643991	35661491	35661625	30	0,0	10,6	1,4	9,6	232	99	0.0101372	0.16838	0.0,0.0	0.045,0.221	-0.133
33	ENSMUSG00000034744.13	Nagk	chr6	+	83796906	83797275	83796906	83796991	83797955	83798097	33	211161	0,0	130181	1,0	383	99	1	1	1.0,1.0	0.971,1.0	0.014
34	ENSMUSG00000002833.11	Hdgfl2	chr17	+	56098973	56099387	56098973	56099075	56099858	56099985	34	146122	2,1	119120	0,0	411	99	0.674122	1	0.946,0.967	1.0,1.0	-0.044
35	ENSMUSG00000070953.13	Rabepk	chr2	-	34797370	34797433	34797374	34797433	34790502	34790655	35	0,0	0,2	0,1	3,0	103	99	1	1	NA,0.0	0.0,1.0	-0.5
36	ENSMUSG00000070953.13	Rabepk	chr2	-	34797370	34797433	34797374	34797433	34795171	34795329	36	6,0	67,52	0,2	67,74	103	99	0.0661092	0.471179	0.079,0.0	0.0,0.025	0.027
37	ENSMUSG00000005125.13	Ndrg1	chr15	-	66948450	66948484	66948462	66948484	66944775	66944834	37	19,9	3,1	28,7	4,5	111	99	0.257326	0.99133	0.85,0.889	0.862,0.555	0.161
38	ENSMUSG00000090112.8	Shprh	chr10	+	11171872	11172001	11171872	11171994	11178733	11178822	38	1,0	11,8	1,0	14,7	106	99	1	1	0.078,0.0	0.063,0.0	0.007
41	ENSMUSG00000029407.10	Uso1	chr5	+	92152440	92152527	92152440	92152500	92152851	92152916	41	81132	0,0	158129	0,1	126	99	1	1	1.0,1.0	1.0,0.99	0.005
42	ENSMUSG00000019820.11	Utrn	chr10	-	12765238	12765332	12765270	12765332	12751494	12751587	42	2,0	9,7	2,0	16,5	131	99	0.710861	1	0.144,0.0	0.086,0.0	0.029
44	ENSMUSG00000074272.10	Ceacam1	chr7	-	25464848	25466437	25466316	25466437	25463328	25463900	44	40484171	1,0	46945400	3,0	1567	99	1	1	0.996,1.0	0.99,1.0	0.003
45	ENSMUSG00000062012.14	Zfp13	chr17	-	23581056	23581270	23581077	23581270	23580770	23580862	45	3,4	3,6	8,8	2,0	120	99	0.000321983	0.0233736	0.452,0.355	0.767,1.0	-0.48
46	ENSMUSG00000038838.15	Vars2	chr17	-	35657923	35658338	35658131	35658338	35657206	35657318	46	0,0	52,48	1,0	59,59	307	99	1	1	0.0,0.0	0.005,0.0	-0.003
48	ENSMUSG00000053110.13	Yap1	chr9	-	7962282	7962402	7962288	7962402	7952952	7953134	48	4,2	107,76	0,4	83,88	105	99	0.496278	1	0.034,0.024	0.0,0.041	0.009
49	ENSMUSG00000010110.17	Stx5a	chr19	+	8743352	8743502	8743352	8743423	8748460	8748577	49	2,7	207110	4,2	173205	178	99	0.747317	1	0.005,0.034	0.013,0.005	0.011
50	ENSMUSG00000010110.17	Stx5a	chr19	+	8748654	8748888	8748654	8748711	8749665	8749772	50	243169	0,0	215290	0,2	276	99	1	1	1.0,1.0	1.0,0.981	0.01
51	ENSMUSG00000010110.17	Stx5a	chr19	+	8748806	8748899	8748806	8748888	8749665	8749772	51	1,0	234166	0,0	206289	110	99	1	1	0.004,0.0	0.0,0.0	0.002
52	ENSMUSG00000024220.14	Zfp523	chr17	+	28201260	28202348	28201260	28201440	28202434	28202598	52	64,27	0,0	45,39	5,0	1007	99	0.000866885	0.0424774	1.0,1.0	0.469,1.0	0.266
53	ENSMUSG00000024220.14	Zfp523	chr17	+	28203085	28203260	28203085	28203250	28204454	28204568	53	2,0	67,44	3,0	71,55	109	99	0.582594	1	0.026,0.0	0.037,0.0	-0.005
54	ENSMUSG00000020918.14	Kat2a	chr11	-	100710249	100710636	100710444	100710636	100709382	100709489	54	9,3	53,38	5,3	62,73	294	99	0.0960922	0.584909	0.054,0.026	0.026,0.014	0.02
55	ENSMUSG00000020009.13	Ifngr1	chr10	+	19597415	19597530	19597415	19597516	19599038	19599137	55	4,7	0,2	6,9	2,0	113	99	0.755944	1	1.0,0.754	0.724,1.0	0.015
56	ENSMUSG00000020009.13	Ifngr1	chr10	+	19597415	19597530	19597415	19597516	19601319	19601483	56	367304	6,7	475490	13,21	113	99	0.0496704	0.417828	0.982,0.974	0.97,0.953	0.016
57	ENSMUSG00000024247.14	Pkdcc	chr17	+	83222125	83222230	83222125	83222198	83223782	83223956	57	339254	0,0	309360	0,1	131	99	1	1	1.0,1.0	1.0,0.996	0.002
58	ENSMUSG00000022550.18	Adck5	chr15	+	76595013	76595453	76595013	76595266	76595538	76595816	58	233181	0,0	191220	0,1	286	99	1	1	1.0,1.0	1.0,0.987	0.006
60	ENSMUSG00000022906.15	Parp9	chr16	+	35943368	35943510	35943368	35943402	35945768	35945952	60	11,4	2,4	6,6	3,3	207	99	0.797254	1	0.725,0.324	0.489,0.489	0.035
61	ENSMUSG00000022906.15	Parp9	chr16	+	35943368	35943510	35943368	35943402	35947500	35948354	61	23,19	62113	22,23	75106	207	99	0.92006	1	0.151,0.074	0.123,0.094	0.004
65	ENSMUSG00000024835.15	Coro1b	chr19	+	4148618	4148736	4148618	4148722	4149341	4149544	65	525656	84,91	656809	92123	113	99	0.934968	1	0.846,0.863	0.862,0.852	-0.002
68	ENSMUSG00000039308.6	Ndst2	chr14	-	20724710	20724820	20724747	20724820	20724460	20724563	68	67,43	2,3	73,41	3,3	136	99	0.756011	1	0.961,0.913	0.947,0.909	0.009
70	ENSMUSG00000030866.8	Ern2	chr7	-	122170500	122170624	122170504	122170624	122170353	122170421	70	216167	65,39	235140	47,24	103	99	0.0645978	0.465484	0.762,0.805	0.828,0.849	-0.055
71	ENSMUSG00000052337.15	Immt	chr6	+	71872793	71872923	71872793	71872894	71874316	71875250	71	581474	9,6	527576	14,6	128	99	0.474363	1	0.98,0.984	0.967,0.987	0.005
73	ENSMUSG00000026634.16	Angel2	chr1	+	190928491	190928758	190928491	190928717	190932866	190933192	73	23,28	0,0	21,25	4,3	140	99	0.000260341	0.0221856	1.0,1.0	0.788,0.855	0.178
77	ENSMUSG00000029559.15	2210016L21Rik	chr5	+	114945785	114945907	114945785	114945828	114946017	114946116	77	2,7	91,71	4,5	54,75	178	99	0.722361	1	0.012,0.052	0.04,0.036	-0.006
78	ENSMUSG00000029060.17	Mib2	chr4	-	155658893	155659265	155659122	155659265	155657854	155657959	78	35,33	5,14	30,28	8,4	328	99	0.593402	1	0.679,0.416	0.531,0.679	-0.057
80	ENSMUSG00000035597.19	Prpf39	chr12	+	65043231	65043877	65043231	65043357	65044005	65044124	80	17,18	6,10	28,6	11,13	619	99	0.256675	0.99133	0.312,0.224	0.289,0.069	0.089
81	ENSMUSG00000041353.12	Tmem29	chrX	-	150458961	150459154	150459071	150459154	150420341	150420441	81	20,22	19,20	18,24	23,15	209	99	0.953682	1	0.333,0.343	0.27,0.431	-0.013
84	ENSMUSG00000002825.8	Qtrt1	chr9	+	21412232	21412531	21412232	21412301	21417064	21417143	84	68,37	1,0	58,51	0,0	329	99	1	1	0.953,1.0	1.0,1.0	-0.024
85	ENSMUSG00000002825.8	Qtrt1	chr9	+	21417271	21417397	21417271	21417387	21418283	21418422	85	14,5	62,38	6,1	80,67	109	99	0.000917862	0.0438783	0.17,0.107	0.064,0.013	0.1
87	ENSMUSG00000034485.10	Uaca	chr9	+	60854315	60854503	60854315	60854497	60856197	60856235	87	42,57	14,44	52,62	37,37	105	99	0.551744	1	0.739,0.55	0.57,0.612	0.054
88	ENSMUSG00000040563.13	Plppr2	chr9	+	21946945	21947068	21946945	21947052	21947380	21947432	88	2,1	1,7	5,4	1,1	115	99	0.00629393	0.124917	0.633,0.11	0.811,0.775	-0.422
90	ENSMUSG00000079109.11	Pms2	chr5	+	143925220	143926073	143925220	143925501	143928098	143928266	90	26,10	4,2	8,21	2,1	671	99	0.504679	1	0.49,0.425	0.371,0.756	-0.106
91	ENSMUSG00000004626.14	Stxbp2	chr8	+	3631152	3631278	3631152	3631204	3632219	3632269	91	22,32	217159	20,25	215182	173	99	0.303241	1	0.055,0.103	0.051,0.073	0.017
92	ENSMUSG00000004626.14	Stxbp2	chr8	+	3632499	3632600	3632499	3632581	3633290	3633367	92	0,0	284269	0,2	341281	118	99	1	1	0.0,0.0	0.0,0.006	-0.003
93	ENSMUSG00000036120.10	Rfxank	chr8	-	70135535	70135631	70135565	70135631	70135290	70135391	93	25,19	48,54	19,24	46,50	129	99	0.890931	1	0.286,0.213	0.241,0.269	-0.006
94	ENSMUSG00000020821.17	Kif1c	chr11	+	70725103	70725212	70725103	70725176	70725887	70726502	94	7,12	378314	3,7	323360	135	99	0.0994033	0.586485	0.013,0.027	0.007,0.014	0.009
96	ENSMUSG00000074259.10	Gramd2	chr9	+	59712083	59712179	59712083	59712146	59713795	59713940	96	1,0	8,17	1,0	25,2	132	99	1	1	0.086,0.0	0.029,0.0	0.028
97	ENSMUSG00000015363.13	Trabd	chr15	+	89081352	89081453	89081352	89081431	89081950	89082117	97	15,10	217202	28,32	200253	121	99	0.0014212	0.0568481	0.054,0.039	0.103,0.094	-0.052
98	ENSMUSG00000015363.13	Trabd	chr15	+	89085273	89085457	89085273	89085446	89085525	89085637	98	2,4	262140	0,4	217248	110	99	0.710072	1	0.007,0.025	0.0,0.014	0.009
101	ENSMUSG00000020758.15	Itgb4	chr11	+	115997949	115998154	115997949	115998145	115999797	115999955	101	237243	17,13	329254	26,15	108	99	0.643557	1	0.927,0.945	0.921,0.939	0.006
103	ENSMUSG00000028199.18	Cryz	chr3	+	154604891	154605115	154604891	154605015	154606378	154606531	103	0,0	55,45	3,2	70,79	199	99	0.608147	1	0.0,0.0	0.021,0.012	-0.017
104	ENSMUSG00000031812.16	Map1lc3b	chr8	+	121593489	121593650	121593489	121593545	121595985	121596092	104	3,3	459443	9,5	515607	204	99	1	1	0.003,0.003	0.008,0.004	-0.003
105	ENSMUSG00000033020.7	Polr2f	chr15	+	79146052	79146183	79146052	79146138	79151335	79151407	105	514406	14,10	415577	6,13	144	99	0.32766	1	0.962,0.965	0.979,0.968	-0.01
106	ENSMUSG00000038039.13	Gcc2	chr10	+	58256819	58256904	58256819	58256896	58258240	58258308	106	46,60	1,0	79,50	0,0	107	99	1	1	0.977,1.0	1.0,1.0	-0.012
107	ENSMUSG00000035310.15	Lin54	chr5	-	100485139	100485855	100485802	100485855	100480197	100480321	107	49,27	0,0	41,21	6,1	762	99	1.36752e-06	0.000382906	1.0,1.0	0.47,0.732	0.399
109	ENSMUSG00000056763.16	Cspp1	chr1	+	10039772	10039887	10039772	10039879	10045075	10045184	109	0,2	11,8	2,2	8,1	107	99	0.044533	0.393175	0.0,0.188	0.188,0.649	-0.325
111	ENSMUSG00000056763.16	Cspp1	chr1	+	10129985	10130085	10129985	10130032	10132453	10132517	111	0,0	30,11	0,1	12,14	152	99	1	1	0.0,0.0	0.0,0.044	-0.022
112	ENSMUSG00000108414.1	Snhg1	chr19	+	8725781	8725924	8725781	8725826	8726066	8726102	112	20,3	328248	9,9	267299	197	99	0.526071	1	0.03,0.006	0.017,0.015	0.002
113	ENSMUSG00000025792.9	Slc25a10	chr11	+	120497013	120497461	120497013	120497106	120497919	120497976	113	729481	1,0	707980	0,0	454	99	1	1	0.994,1.0	1.0,1.0	-0.003
115	ENSMUSG00000030016.14	Zfp638	chr6	+	83976201	83977429	83976201	83976350	83978021	83978087	115	35,27	2,4	27,44	0,0	1178	99	3.96592e-07	0.000143701	0.595,0.362	1.0,1.0	-0.522
123	ENSMUSG00000020964.14	Sel1l	chr12	-	91833054	91833222	91833204	91833222	91831568	91831674	123	88,84	12,8	126,97	17,14	249	99	0.540693	1	0.745,0.807	0.747,0.734	0.036
125	ENSMUSG00000062234.14	Gak	chr5	-	108591103	108591224	108591144	108591224	108585340	108585534	125	13,4	243227	7,8	264262	140	99	0.56866	1	0.036,0.012	0.018,0.021	0.005
126	ENSMUSG00000024446.13	Rpp21	chr17	-	36257412	36257524	36257441	36257524	36255943	36256069	126	1,2	221184	0,2	185235	128	99	1	1	0.003,0.008	0.0,0.007	0.002
128	ENSMUSG00000042210.17	Abhd14a	chr9	-	106443805	106443942	106443826	106443942	106440620	106440856	128	1,3	36,50	8,7	39,45	120	99	0.00463339	0.106179	0.022,0.047	0.145,0.114	-0.095
129	ENSMUSG00000042210.17	Abhd14a	chr9	-	106443805	106443942	106443826	106443942	106440620	106440910	129	0,0	5,7	0,1	5,5	120	99	1	1	0.0,0.0	0.0,0.142	-0.071
130	ENSMUSG00000097589.9	Dleu2	chr14	-	61648481	61648822	61648617	61648822	61643359	61643455	130	2,0	2,0	0,0	1,0	235	99	1	1	0.296,NA	0.0,NA	0.296
131	ENSMUSG00000024055.15	Cyp4f13	chr17	-	32946788	32947003	32946804	32947003	32941055	32941200	131	1,0	61,51	0,1	50,68	115	99	1	1	0.014,0.0	0.0,0.013	0.001
132	ENSMUSG00000056962.11	Jmjd6	chr11	-	116839837	116840545	116840409	116840545	116838989	116839128	132	30,17	101,63	28,19	74111	671	99	0.67292	1	0.042,0.038	0.053,0.025	0.001
133	ENSMUSG00000056962.11	Jmjd6	chr11	-	116839837	116840545	116840447	116840545	116838989	116839128	133	35,21	5,0	30,26	3,5	709	99	0.266437	1	0.494,1.0	0.583,0.421	0.245
134	ENSMUSG00000056962.11	Jmjd6	chr11	-	116840409	116840545	116840447	116840545	116838989	116839128	134	106,67	5,0	76118	3,5	137	99	0.441317	1	0.939,1.0	0.948,0.945	0.023
135	ENSMUSG00000056962.11	Jmjd6	chr11	-	116840409	116840545	116840447	116840545	116839837	116839926	135	6,6	3,5	4,11	13,6	137	99	0.323784	1	0.591,0.464	0.182,0.57	0.151
136	ENSMUSG00000056962.11	Jmjd6	chr11	-	116840409	116840545	116840447	116840545	116839837	116839931	136	19,9	0,2	10,15	1,4	137	99	0.0630299	0.459476	1.0,0.765	0.878,0.73	0.079
141	ENSMUSG00000035234.18	Abraxas1	chr5	-	100809553	100809643	100809558	100809643	100806778	100806890	141	1,1	10,14	2,3	23,8	104	99	0.38721	1	0.087,0.064	0.076,0.263	-0.094
143	ENSMUSG00000020288.13	Ahsa2	chr11	-	23496690	23496881	23496765	23496881	23494978	23495064	143	43,55	2,6	47,51	0,0	174	99	0.000254559	0.0221856	0.924,0.839	1.0,1.0	-0.119
144	ENSMUSG00000036553.16	Sh3tc1	chr5	-	35714062	35714258	35714112	35714258	35710860	35710994	144	17,10	3,4	22,32	4,0	149	99	0.0556899	0.443708	0.79,0.624	0.785,1.0	-0.185
145	ENSMUSG00000096727.3	Psmb9	chr17	-	34184155	34184413	34184281	34184413	34183614	34183744	145	3,2	533673	2,1	450974	225	99	1	1	0.002,0.001	0.002,0.0	0.001
146	ENSMUSG00000006589.8	Aprt	chr8	-	122576118	122576621	122576514	122576621	122575401	122575535	146	40,28	552449	45,22	546818	495	99	0.363847	1	0.014,0.012	0.016,0.005	0.003
147	ENSMUSG00000064289.15	Tank	chr2	+	61613650	61613798	61613650	61613715	61626902	61627014	147	75,67	0,2	89,65	0,0	182	99	0.480275	1	1.0,0.948	1.0,1.0	-0.026
148	ENSMUSG00000064289.15	Tank	chr2	+	61613650	61613798	61613650	61613715	61626905	61627014	148	119,92	1,0	146108	1,2	182	99	0.479375	1	0.985,1.0	0.988,0.967	0.015
150	ENSMUSG00000037563.15	Rps16	chr7	+	28352176	28352410	28352176	28352273	28352493	28352696	150	40092819	2,1	36334202	1,0	236	99	1	1	0.999,0.999	0.999,1.0	-0.001
151	ENSMUSG00000021779.17	Thrb	chr14	+	17826893	17826975	17826893	17826968	17925595	17925659	151	2,1	13,13	7,6	10,2	106	99	0.000446016	0.0281997	0.126,0.067	0.395,0.737	-0.47
152	ENSMUSG00000038346.18	Zfp384	chr6	+	125024032	125024552	125024032	125024270	125024745	125025082	152	92,74	10,5	106,76	11,3	381	99	0.667928	1	0.705,0.794	0.715,0.868	-0.042
153	ENSMUSG00000038346.18	Zfp384	chr6	+	125031670	125032612	125031670	125031853	125033239	125033318	153	0,0	74,54	1,0	103,48	858	99	1	1	0.0,0.0	0.001,0.0	-0.001
157	ENSMUSG00000019312.10	Grb7	chr11	+	98453180	98453593	98453180	98453291	98453792	98453873	157	178122	0,0	139150	1,0	401	99	1	1	1.0,1.0	0.972,1.0	0.014
158	ENSMUSG00000004040.16	Stat3	chr11	-	100893073	100893286	100893076	100893286	100889885	100889928	158	185145	13,14	195165	25,38	102	99	0.00250727	0.0756039	0.932,0.91	0.883,0.808	0.076
159	ENSMUSG00000063511.11	Snrnp70	chr7	-	45381824	45383184	45383124	45383184	45380716	45380818	159	52,38	45,13	49,20	38,29	1399	99	0.0904931	0.571032	0.076,0.171	0.084,0.047	0.058
160	ENSMUSG00000063511.11	Snrnp70	chr7	-	45392073	45392133	45392078	45392133	45387388	45387453	160	3,5	516370	6,0	422359	104	99	1	1	0.006,0.013	0.013,0.0	0.003
162	ENSMUSG00000015749.12	Anp32e	chr3	+	95937881	95938039	95937881	95938003	95944306	95944361	162	181152	12,12	237254	25,18	135	99	0.438083	1	0.917,0.903	0.874,0.912	0.017
163	ENSMUSG00000038722.17	Bud31	chr5	+	145141304	145141436	145141304	145141360	145142447	145142567	163	322212	11,8	349448	10,19	175	99	0.934683	1	0.943,0.937	0.952,0.93	-0.001
164	ENSMUSG00000019951.10	Uhrf1bp1l	chr10	+	89809627	89809778	89809627	89809763	89811486	89811740	164	70,25	0,2	74,50	4,1	114	99	0.16167	0.769111	1.0,0.916	0.941,0.977	-0.001
166	ENSMUSG00000038412.8	Higd1a	chr9	-	121856437	121856585	121856449	121856585	121852490	121852609	166	9,2	9,6	5,16	3,30	111	99	0.861481	1	0.471,0.229	0.598,0.322	-0.11
168	ENSMUSG00000013736.16	Trnt1	chr6	+	106769165	106769256	106769165	106769191	106769829	106770003	168	45,30	16,22	35,20	22,11	164	99	0.649409	1	0.629,0.452	0.49,0.523	0.034
170	ENSMUSG00000021235.13	Coq6	chr12	+	84370255	84370386	84370255	84370354	84370923	84371031	170	99,45	11,1	55,76	5,5	131	99	0.781732	1	0.872,0.971	0.893,0.92	0.015
172	ENSMUSG00000002949.15	Timm44	chr8	-	4265225	4266680	4266555	4266680	4261907	4261997	172	225137	0,0	172250	0,2	1429	99	0.495184	1	1.0,1.0	1.0,0.896	0.052
173	ENSMUSG00000024124.10	Prss30	chr17	-	23973940	23974246	23974219	23974246	23973576	23973848	173	497444	2,8	559616	11,1	378	99	0.830665	1	0.985,0.936	0.93,0.994	-0.001
175	ENSMUSG00000039804.15	Ncoa5	chr2	-	165004088	165004296	165004096	165004296	165002638	165002959	175	1,0	71,71	1,0	63,89	107	99	1	1	0.013,0.0	0.014,0.0	-0.001
176	ENSMUSG00000037470.14	Uggt1	chr1	-	36211389	36211486	36211396	36211486	36209985	36210064	176	72,57	6,0	80,82	3,0	106	99	0.16005	0.764117	0.918,1.0	0.961,1.0	-0.021
178	ENSMUSG00000024989.15	Cep55	chr19	+	38057409	38057542	38057409	38057480	38057788	38057983	178	29,17	12,4	42,23	0,5	161	99	0.00657494	0.128869	0.598,0.723	1.0,0.739	-0.209
179	ENSMUSG00000024989.15	Cep55	chr19	+	38057409	38057566	38057409	38057480	38057788	38057983	179	16,10	12,4	24,9	0,5	185	99	0.0429249	0.387709	0.416,0.572	1.0,0.491	-0.252
180	ENSMUSG00000024989.15	Cep55	chr19	+	38057409	38057566	38057409	38057542	38057788	38057983	180	4,4	17,11	8,2	26,16	123	99	0.785314	1	0.159,0.226	0.198,0.091	0.048
182	ENSMUSG00000024012.18	Mtch1	chr17	-	29336166	29336311	29336217	29336311	29333957	29334005	182	306226	538313	371369	421500	150	99	0.0559807	0.443901	0.273,0.323	0.368,0.328	-0.05
183	ENSMUSG00000031858.16	Mau2	chr8	-	70023606	70023697	70023610	70023697	70022619	70022669	183	8,7	53,22	7,5	43,29	103	99	0.625184	1	0.127,0.234	0.135,0.142	0.042
184	ENSMUSG00000031858.16	Mau2	chr8	-	70023606	70023697	70023613	70023697	70022619	70022669	184	8,7	41,46	7,5	33,40	106	99	0.853844	1	0.154,0.124	0.165,0.105	0.004
185	ENSMUSG00000031858.16	Mau2	chr8	-	70023610	70023697	70023613	70023697	70022619	70022669	185	53,22	41,46	43,29	33,40	102	99	0.614895	1	0.556,0.317	0.558,0.413	-0.049
186	ENSMUSG00000025885.18	Myo5b	chr18	+	74714825	74714974	74714825	74714959	74715958	74716078	186	18,22	113143	11,35	142172	114	99	0.7757	1	0.122,0.118	0.063,0.15	0.013
187	ENSMUSG00000026956.15	Uap1l1	chr2	-	25363243	25363384	25363311	25363384	25362662	25362848	187	92,58	12,13	78109	6,18	167	99	0.40774	1	0.82,0.726	0.885,0.782	-0.061
191	ENSMUSG00000005672.12	Kit	chr5	+	75638964	75639158	75638964	75639146	75640492	75640599	191	14,9	19,22	15,6	35,14	111	99	0.510201	1	0.397,0.267	0.277,0.277	0.055
192	ENSMUSG00000038429.10	Usp5	chr6	-	124818474	124818666	124818543	124818666	124817887	124818031	192	8,5	194149	5,5	204195	168	99	0.336299	1	0.024,0.019	0.014,0.015	0.007
195	ENSMUSG00000037236.16	Matr3	chr18	+	35579265	35579318	35579265	35579310	35581169	35581295	195	140108	4,0	185144	0,1	107	99	0.56941	1	0.97,1.0	1.0,0.993	-0.011
197	ENSMUSG00000040225.15	Prrc2c	chr1	-	162679484	162679607	162679499	162679607	162678009	162678228	197	26,5	113,78	20,23	95,77	114	99	0.0976457	0.585277	0.167,0.053	0.155,0.206	-0.07
198	ENSMUSG00000040225.15	Prrc2c	chr1	-	162721429	162721539	162721444	162721539	162720480	162720606	198	21,22	3,4	23,36	9,4	114	99	0.565981	1	0.859,0.827	0.689,0.887	0.055
199	ENSMUSG00000006315.9	Tmem147	chr7	-	30728431	30728568	30728498	30728568	30728204	30728289	199	440241	0,3	357390	2,1	166	99	1	1	1.0,0.98	0.991,0.996	-0.004
200	ENSMUSG00000026439.14	Rbbp5	chr1	+	132484745	132484918	132484745	132484801	132489587	132489728	200	46,32	1,2	66,55	1,0	216	99	0.28106	1	0.955,0.88	0.968,1.0	-0.067
201	ENSMUSG00000026439.14	Rbbp5	chr1	+	132497929	132498121	132497929	132498007	132503766	132504490	201	6,0	1,0	2,5	2,0	213	99	1	1	0.736,NA	0.317,1.0	0.078
202	ENSMUSG00000024477.4	Pggt1b	chr18	-	46274585	46274708	46274589	46274708	46262889	46262957	202	2,12	28,31	2,1	46,26	103	99	0.00216576	0.0707079	0.064,0.271	0.04,0.036	0.13
204	ENSMUSG00000033016.16	Nfatc1	chr18	-	80635401	80636076	80635690	80636076	80606204	80608025	204	4,6	8,2	7,5	11,7	388	99	0.629814	1	0.113,0.434	0.14,0.154	0.127
205	ENSMUSG00000026701.15	Prdx6	chr1	-	161250756	161251166	161251021	161251166	161249358	161249469	205	0,1	74,58	1,0	99117	364	99	1	1	0.0,0.005	0.003,0.0	0.001
207	ENSMUSG00000028439.14	Fam219a	chr4	-	41569176	41569537	41569209	41569537	41524365	41524414	207	2,4	0,0	9,6	0,3	132	99	0.0906076	0.571032	1.0,1.0	1.0,0.6	0.2
210	ENSMUSG00000024454.16	Hdac3	chr18	-	37941378	37941766	37941707	37941766	37940952	37941110	210	287194	3,0	237285	2,0	428	99	0.627306	1	0.957,1.0	0.965,1.0	-0.004
212	ENSMUSG00000021476.9	Habp4	chr13	+	64174789	64174858	64174789	64174845	64176004	64176088	212	42,25	0,0	32,25	1,0	112	99	1	1	1.0,1.0	0.966,1.0	0.017
213	ENSMUSG00000029263.15	Pigg	chr5	+	108331974	108332192	108331974	108332168	108332683	108332965	213	27,15	3,0	22,12	1,2	123	99	0.911635	1	0.879,1.0	0.947,0.828	0.052
214	ENSMUSG00000035674.13	Ndufa3	chr7	+	3617616	3618140	3617616	3617691	3619429	3619507	214	36,26	19951886	26,11	21402249	548	99	1	1	0.003,0.002	0.002,0.001	0.001
215	ENSMUSG00000062859.15	Tcp11	chr17	-	28079921	28080305	28080158	28080305	28077985	28078058	215	2,0	1,0	0,0	0,1	336	99	1	1	0.371,NA	NA,0.0	0.371
216	ENSMUSG00000003559.8	As3mt	chr19	+	46709546	46709683	46709546	46709661	46712220	46712290	216	124,78	5,2	118124	5,6	121	99	0.475883	1	0.953,0.97	0.951,0.944	0.014
218	ENSMUSG00000026860.16	Sh3glb2	chr2	-	30355235	30355402	30355260	30355402	30354852	30354981	218	7,10	198,94	4,4	117180	124	99	0.0508559	0.424124	0.027,0.078	0.027,0.017	0.03
219	ENSMUSG00000024037.13	Wdr4	chr17	-	31509768	31509912	31509820	31509912	31503509	31503666	219	40,24	10,14	29,33	7,9	151	99	0.324104	1	0.724,0.529	0.731,0.706	-0.092
220	ENSMUSG00000023079.14	Gtf2ird1	chr5	-	134388426	134388523	134388433	134388523	134385789	134385837	220	1,1	117,77	1,1	116100	106	99	1	1	0.008,0.012	0.008,0.009	0.001
221	ENSMUSG00000027993.16	Trim2	chr3	-	84190512	84192261	84192080	84192261	84178074	84178178	221	148115	0,0	142150	0,1	1667	99	1	1	1.0,1.0	1.0,0.899	0.05
222	ENSMUSG00000033287.16	Kctd17	chr15	+	78436900	78436994	78436900	78436963	78437583	78437671	222	3,9	1,0	12,5	1,0	130	99	1	1	0.696,1.0	0.901,1.0	-0.103
224	ENSMUSG00000032086.12	Bace1	chr9	+	45854626	45854843	45854626	45854655	45856087	45856225	224	13,12	1,0	13,6	2,0	287	99	0.721995	1	0.818,1.0	0.692,1.0	0.063
225	ENSMUSG00000031065.14	Cdk16	chrX	+	20696017	20696467	20696017	20696141	20696547	20696645	225	320281	5,0	295338	0,0	425	99	0.257886	0.99133	0.937,1.0	1.0,1.0	-0.031
226	ENSMUSG00000033228.8	Scaf11	chr15	-	96415728	96415947	96415776	96415947	96415031	96415151	226	60,31	46,40	46,47	63,54	147	99	0.306234	1	0.468,0.343	0.33,0.37	0.056
227	ENSMUSG00000021555.15	Naa35	chr13	+	59600903	59601071	59600903	59601044	59607245	59607312	227	119126	1,0	123121	0,0	126	99	1	1	0.989,1.0	1.0,1.0	-0.006
228	ENSMUSG00000042350.13	Arel1	chr12	-	84941730	84941957	84941760	84941957	84940160	84940397	228	35,36	1,0	33,31	1,0	129	99	1	1	0.964,1.0	0.962,1.0	0.001
229	ENSMUSG00000044034.11	Npb	chr11	+	120608476	120608739	120608476	120608727	120608814	120609093	229	1,0	1,1	0,1	0,1	111	99	1	1	0.471,0.0	NA,0.471	-0.235
235	ENSMUSG00000028101.18	Pias3	chr3	+	96703525	96703659	96703525	96703628	96703738	96703907	235	33,33	12,4	69,71	10,11	130	99	0.335704	1	0.677,0.863	0.84,0.831	-0.065
236	ENSMUSG00000025504.14	Eps8l2	chr7	+	141341892	141342110	141341892	141341974	141342925	141342990	236	284258	0,0	294286	0,2	235	99	1	1	1.0,1.0	1.0,0.984	0.008
237	ENSMUSG00000025504.14	Eps8l2	chr7	+	141361001	141361174	141361001	141361121	141361380	141361453	237	5,6	361290	8,4	343305	152	99	0.81743	1	0.009,0.013	0.015,0.008	-0.001
238	ENSMUSG00000021950.15	Anxa8	chr14	+	34094397	34094491	34094397	34094413	34094722	34094818	238	255159	1,3	378197	2,0	177	99	0.574542	1	0.993,0.967	0.991,1.0	-0.016
239	ENSMUSG00000015095.12	Fbxw5	chr2	+	25503436	25503866	25503436	25503641	25504179	25504327	239	159,98	2,2	114159	5,9	324	99	0.0110494	0.180474	0.96,0.937	0.874,0.844	0.09
240	ENSMUSG00000084786.9	Ubl5	chr9	+	20645405	20645493	20645405	20645489	20645621	20645659	240	2,2	967769	4,3	9271153	103	99	1	1	0.002,0.002	0.004,0.002	-0.001
247	ENSMUSG00000025812.18	Pard3	chr8	+	127398599	127398759	127398599	127398750	127405374	127405564	247	12,13	45,40	12,17	26,25	108	99	0.0555788	0.443708	0.196,0.23	0.297,0.384	-0.128
248	ENSMUSG00000025812.18	Pard3	chr8	+	127409555	127409704	127409555	127409617	127410728	127410773	248	16,15	14,12	11,15	12,7	186	99	0.775947	1	0.378,0.4	0.328,0.533	-0.041
249	ENSMUSG00000025812.18	Pard3	chr8	+	127409555	127409707	127409555	127409617	127410728	127410773	249	35,41	14,12	33,51	12,7	189	99	0.307385	1	0.567,0.642	0.59,0.792	-0.087
250	ENSMUSG00000025812.18	Pard3	chr8	+	127409555	127409707	127409555	127409704	127410728	127410773	250	25,27	6,1	24,40	2,4	102	99	0.760448	1	0.802,0.963	0.921,0.907	-0.031
251	ENSMUSG00000030960.16	Eef1akmt2	chr7	-	132850590	132850709	132850594	132850709	132837099	132837207	251	8,2	34,30	9,3	44,44	103	99	0.868455	1	0.184,0.06	0.164,0.062	0.009
254	ENSMUSG00000029439.14	Sfswap	chr5	+	129503982	129504152	129503982	129504105	129504762	129504894	254	37,42	9,1	41,43	7,2	146	99	0.775202	1	0.736,0.966	0.799,0.936	-0.017
255	ENSMUSG00000029439.14	Sfswap	chr5	+	129516015	129516151	129516015	129516132	129539574	129539815	255	67,31	0,0	63,42	2,0	118	99	0.600884	1	1.0,1.0	0.964,1.0	0.018
256	ENSMUSG00000029439.14	Sfswap	chr5	+	129543213	129543379	129543213	129543295	129549453	129549684	256	42,48	18,17	62,47	30,26	183	99	0.299859	1	0.558,0.604	0.528,0.494	0.07
258	ENSMUSG00000109378.1	Gm49396	chr7	+	30564202	30564394	30564202	30564301	30564473	30564607	258	3,2	104,95	1,1	97165	192	99	0.835097	1	0.015,0.011	0.005,0.003	0.009
259	ENSMUSG00000020594.14	Pum2	chr12	+	8744614	8744749	8744614	8744743	8747156	8747294	259	17,5	93,67	19,16	159104	105	99	0.852461	1	0.147,0.066	0.101,0.127	-0.008
260	ENSMUSG00000020594.14	Pum2	chr12	+	8744614	8744749	8744614	8744743	8748110	8748236	260	0,2	1,0	0,0	1,0	105	99	1	1	0.0,1.0	0.0,NA	0.5
261	ENSMUSG00000031521.5	Aga	chr8	+	53518915	53518991	53518915	53518969	53520236	53520344	261	90,73	5,1	90,99	3,6	121	99	0.542176	1	0.936,0.984	0.961,0.931	0.014
262	ENSMUSG00000040599.13	Mis12	chr11	+	71019610	71020189	71019610	71019723	71024549	71024711	262	54,24	7,1	57,34	3,6	565	99	0.908701	1	0.575,0.808	0.769,0.498	0.058
263	ENSMUSG00000035640.18	Cbarp	chr10	-	80136662	80136743	80136689	80136743	80136349	80136494	263	3,0	0,2	5,0	1,0	126	99	1	1	1.0,0.0	0.797,NA	-0.297
266	ENSMUSG00000048537.16	Phldb1	chr9	-	44697718	44697842	44697751	44697842	44696036	44696183	266	38,36	92138	22,27	94113	132	99	0.164865	0.778639	0.237,0.164	0.149,0.152	0.05
267	ENSMUSG00000049659.15	Aftph	chr11	-	20696750	20698373	20698312	20698373	20692464	20692588	267	44,58	122,97	51,37	98105	1661	99	0.713644	1	0.021,0.034	0.03,0.021	0.002
269	ENSMUSG00000003746.16	Man1a	chr10	-	54075503	54075709	54075525	54075709	54074415	54075270	269	0,1	20,24	0,0	15,29	121	99	1	1	0.0,0.033	0.0,0.0	0.017
271	ENSMUSG00000027381.16	Bcl2l11	chr2	+	128128619	128129014	128128619	128128756	128147084	128147194	271	9,13	0,1	14,6	0,0	357	99	1	1	1.0,0.783	1.0,1.0	-0.109
273	ENSMUSG00000022561.13	Gpaa1	chr15	+	76332159	76332287	76332159	76332271	76332483	76332631	273	6,3	140128	3,3	147152	115	99	0.30335	1	0.036,0.02	0.017,0.017	0.011
274	ENSMUSG00000027222.14	Pex16	chr2	+	92378592	92378715	92378592	92378673	92378795	92378948	274	8,4	174158	2,9	145191	141	99	0.883721	1	0.031,0.017	0.01,0.032	0.003
279	ENSMUSG00000038608.15	Dock10	chr1	-	80586648	80586870	80586719	80586870	80586328	80586451	279	1,0	1,0	5,1	0,0	170	99	1	1	0.368,NA	1.0,1.0	-0.632
280	ENSMUSG00000004788.11	Eif2b2	chr12	+	85219821	85219942	85219821	85219933	85220096	85220245	280	169111	7,0	138235	0,3	108	99	0.177014	0.814432	0.957,1.0	1.0,0.986	-0.015
283	ENSMUSG00000057594.12	Arl16	chr11	-	120467009	120467240	120467181	120467240	120466653	120466767	283	0,2	26,28	3,3	26,34	271	99	0.134596	0.70537	0.0,0.025	0.04,0.031	-0.023
285	ENSMUSG00000017307.16	Acot8	chr2	-	164794984	164795179	164795081	164795179	164792767	164793010	285	289231	2,1	293333	5,1	196	99	0.766187	1	0.986,0.992	0.967,0.994	0.009
286	ENSMUSG00000028651.12	Ppie	chr4	-	123136800	123136898	123136871	123136898	123135595	123135677	286	6,0	106,68	1,0	107154	170	99	0.802621	1	0.032,0.0	0.005,0.0	0.013
289	ENSMUSG00000042729.11	Wdr74	chr19	+	8737847	8737994	8737847	8737862	8738152	8738254	289	193148	2,0	147186	2,1	231	99	0.512407	1	0.976,1.0	0.969,0.988	0.01
291	ENSMUSG00000025602.13	Zfp202	chr9	+	40207198	40207694	40207198	40207690	40208304	40208515	291	0,2	1,3	0,0	2,0	103	99	1	1	0.0,0.391	0.0,NA	0.196
292	ENSMUSG00000038351.14	Sgsm2	chr11	-	74868576	74868738	74868641	74868738	74868223	74868291	292	24,21	3,0	43,32	2,1	164	99	0.512954	1	0.828,1.0	0.928,0.951	-0.026
295	ENSMUSG00000037364.12	Srrt	chr5	-	137301317	137302314	137302125	137302314	137300243	137300413	295	16,21	109,59	18,9	127132	907	99	0.00896859	0.155561	0.016,0.037	0.015,0.007	0.015
296	ENSMUSG00000021782.14	Dlg5	chr14	-	24164382	24164573	24164397	24164573	24164030	24164134	296	3,0	15,11	4,1	22,18	114	99	0.577931	1	0.148,0.0	0.136,0.046	-0.017
298	ENSMUSG00000006289.14	Osgep	chr14	-	50917382	50917503	50917453	50917503	50917231	50917310	298	4,0	130,81	12,1	128133	170	99	0.046732	0.401731	0.018,0.0	0.052,0.004	-0.019
299	ENSMUSG00000033728.14	Lrrc14	chr15	+	76710642	76711530	76710642	76710927	76712866	76713220	299	14,16	12,8	9,8	5,6	702	99	0.886355	1	0.141,0.22	0.202,0.158	0.001
301	ENSMUSG00000064065.15	Ipcef1	chr10	-	6935174	6935275	6935186	6935275	6917553	6920086	301	0,3	2,0	2,0	1,0	111	99	1	1	0.0,1.0	0.641,NA	-0.141
302	ENSMUSG00000035735.10	Dagla	chr19	-	10270987	10271199	10271010	10271199	10269716	10269818	302	7,4	0,0	14,13	0,1	122	99	1	1	1.0,1.0	1.0,0.913	0.043
305	ENSMUSG00000054662.8	Ano9	chr7	-	141103061	141103234	141103086	141103234	141102424	141102526	305	21,13	248163	34,7	241175	124	99	0.546082	1	0.063,0.06	0.101,0.031	-0.005
307	ENSMUSG00000054662.8	Ano9	chr7	-	141107050	141107319	141107166	141107319	141106762	141106874	307	161,84	1,0	143,94	0,0	215	99	1	1	0.987,1.0	1.0,1.0	-0.006
308	ENSMUSG00000003500.13	Impdh1	chr6	-	29206305	29206512	29206374	29206512	29206065	29206153	308	82,44	6,0	77,46	6,0	168	99	0.973015	1	0.89,1.0	0.883,1.0	0.004
311	ENSMUSG00000041119.12	Pde9a	chr17	+	31420244	31420288	31420244	31420257	31443165	31443220	311	220218	4,5	178311	4,10	130	99	0.398201	1	0.977,0.971	0.971,0.959	0.009
312	ENSMUSG00000041119.12	Pde9a	chr17	+	31459900	31460261	31459900	31460005	31461570	31461727	312	424353	4,1	353505	0,2	355	99	0.708686	1	0.967,0.99	1.0,0.986	-0.015
313	ENSMUSG00000041119.12	Pde9a	chr17	+	31460178	31460261	31460178	31460249	31461570	31461727	313	448400	1,2	373564	0,7	111	99	1	1	0.998,0.994	1.0,0.986	0.003
314	ENSMUSG00000041119.12	Pde9a	chr17	+	31471758	31471882	31471758	31471854	31473157	31473279	314	13,5	577517	8,11	503750	127	99	0.864882	1	0.017,0.007	0.012,0.011	0.001
318	ENSMUSG00000024118.14	Tedc2	chr17	-	24220516	24220615	24220521	24220615	24220251	24220310	318	7,7	1,1	10,19	2,0	104	99	0.407074	1	0.87,0.87	0.826,1.0	-0.043
320	ENSMUSG00000027953.13	Slc50a1	chr3	-	89270385	89270570	89270515	89270570	89270061	89270139	320	318245	0,2	318315	0,5	229	99	0.636245	1	1.0,0.981	1.0,0.965	0.008
321	ENSMUSG00000005625.15	Psmd4	chr3	-	95033908	95034026	95033917	95034026	95033632	95033764	321	182122	235171	145176	217225	108	99	0.843267	1	0.415,0.395	0.38,0.418	0.006
322	ENSMUSG00000004364.14	Cul3	chr1	-	80322858	80323056	80322986	80323056	80304079	80304193	322	90,66	3,4	166105	8,1	227	99	0.94103	1	0.929,0.878	0.9,0.979	-0.036
327	ENSMUSG00000024384.4	Iws1	chr18	+	32079670	32080577	32079670	32079985	32083268	32083458	327	0,10	1,0	1,5	0,0	691	99	0.634261	1	0.0,1.0	1.0,1.0	-0.5
328	ENSMUSG00000054823.16	Nsd3	chr8	+	25706523	25706640	25706523	25706607	25709062	25709204	328	7,10	4,0	10,5	1,0	132	99	0.0268715	0.299401	0.568,1.0	0.882,1.0	-0.157
330	ENSMUSG00000049076.12	Acap2	chr16	-	31153691	31153759	31153705	31153759	31141738	31141797	330	1,0	35,38	0,0	83,45	113	99	1	1	0.024,0.0	0.0,0.0	0.012
332	ENSMUSG00000031939.16	Taf1d	chr9	+	15315101	15315440	15315101	15315131	15316888	15316970	332	51,22	0,2	45,51	0,0	408	99	0.6854	1	1.0,0.727	1.0,1.0	-0.137
333	ENSMUSG00000031939.16	Taf1d	chr9	+	15315382	15315476	15315382	15315440	15316888	15316970	333	8,7	50,22	7,3	45,51	135	99	0.108347	0.618905	0.105,0.189	0.102,0.041	0.075
334	ENSMUSG00000018923.13	Med11	chr11	+	70451918	70452093	70451918	70452063	70452207	70452338	334	2,3	92,79	0,0	95104	129	99	0.802418	1	0.016,0.028	0.0,0.0	0.022
335	ENSMUSG00000078485.3	Plekhn1	chr4	-	156225525	156228316	156228216	156228316	156225347	156225428	335	37,20	0,0	34,20	0,3	2790	99	0.00345714	0.0941111	1.0,1.0	1.0,0.191	0.404
336	ENSMUSG00000022770.17	Dlg1	chr16	+	31796865	31797010	31796865	31796965	31805613	31805734	336	73,57	11,10	57,66	22,15	144	99	0.0503685	0.42189	0.82,0.797	0.64,0.752	0.113
337	ENSMUSG00000022770.17	Dlg1	chr16	+	31846833	31846937	31846833	31846933	31853842	31853884	337	0,3	56,51	0,0	55,70	103	99	0.441009	1	0.0,0.054	0.0,0.0	0.027
339	ENSMUSG00000067942.6	Zfp160	chr17	+	21011675	21011777	21011675	21011772	21020071	21020198	339	1,6	16,12	0,1	14,15	104	99	0.00170604	0.0630913	0.056,0.322	0.0,0.06	0.159
341	ENSMUSG00000036561.9	Ppp6r2	chr15	+	89253018	89253261	89253018	89253250	89256662	89256849	341	22,20	4,2	28,28	4,0	110	99	0.283043	1	0.832,0.9	0.863,1.0	-0.066
342	ENSMUSG00000028670.14	Lypla2	chr4	-	135969427	135969674	135969600	135969674	135969143	135969317	342	399339	0,0	340438	0,2	272	99	1	1	1.0,1.0	1.0,0.988	0.006
346	ENSMUSG00000001143.13	Lman2l	chr1	-	36443490	36443609	36443519	36443609	36439608	36439726	346	22,28	3,0	30,32	4,4	128	99	0.105068	0.606267	0.85,1.0	0.853,0.861	0.068
347	ENSMUSG00000024180.14	Tmem8	chr17	+	26120283	26120685	26120283	26120462	26121539	26121656	347	272180	40,26	250285	30,37	322	99	0.465701	1	0.676,0.68	0.719,0.703	-0.033
349	ENSMUSG00000071337.11	Tia1	chr6	+	86424961	86425203	86424961	86425070	86425449	86425545	349	9,1	32,24	8,2	40,35	232	99	0.587525	1	0.107,0.017	0.079,0.024	0.01
350	ENSMUSG00000030788.16	Rnf141	chr7	-	110837076	110837270	110837162	110837270	110833736	110833845	350	104,89	9,4	139104	12,5	185	99	0.889144	1	0.861,0.923	0.861,0.918	0.003
352	ENSMUSG00000060601.13	Nr1h2	chr7	-	44551954	44552620	44552506	44552620	44551599	44551859	352	264232	0,0	229253	1,0	651	99	1	1	1.0,1.0	0.972,1.0	0.014
353	ENSMUSG00000060601.13	Nr1h2	chr7	-	44553804	44553923	44553808	44553923	44553578	44553708	353	0,1	254288	2,0	287364	103	99	1	1	0.0,0.003	0.007,0.0	-0.002
357	ENSMUSG00000029922.15	Mkrn1	chr6	-	39400394	39400505	39400461	39400505	39399797	39399936	357	512519	4,0	639705	5,3	166	99	1	1	0.987,1.0	0.987,0.993	0.004
359	ENSMUSG00000004846.10	Plod3	chr5	+	136988571	136988735	136988571	136988701	136988882	136988995	359	59,37	2,5	45,49	4,0	133	99	0.281041	1	0.956,0.846	0.893,1.0	-0.045
362	ENSMUSG00000025958.14	Creb1	chr1	+	64532808	64533020	64532808	64532904	64550848	64550970	362	43,19	3,0	31,22	1,1	215	99	0.382649	1	0.868,1.0	0.935,0.91	0.011
363	ENSMUSG00000008206.16	Cers4	chr8	+	4519462	4520308	4519462	4519513	4520553	4520682	363	123100	0,0	133138	0,1	894	99	1	1	1.0,1.0	1.0,0.939	0.03
364	ENSMUSG00000028689.14	Ccdc163	chr4	+	116710100	116710284	116710100	116710280	116711285	116711378	364	26,5	0,0	11,8	2,0	103	99	0.715784	1	1.0,1.0	0.841,1.0	0.08
365	ENSMUSG00000028689.14	Ccdc163	chr4	+	116710100	116710284	116710100	116710280	116711310	116711378	365	33,27	3,1	19,29	3,0	103	99	0.751286	1	0.914,0.963	0.859,1.0	0.009
366	ENSMUSG00000028689.14	Ccdc163	chr4	+	116710100	116710284	116710100	116710280	116712371	116712439	366	4,0	1,0	1,3	0,0	103	99	1	1	0.794,NA	1.0,1.0	-0.206
367	ENSMUSG00000028689.14	Ccdc163	chr4	+	116710100	116710284	116710100	116710280	116714015	116714149	367	6,6	0,0	9,2	1,0	103	99	1	1	1.0,1.0	0.896,1.0	0.052
368	ENSMUSG00000028689.14	Ccdc163	chr4	+	116710100	116710284	116710100	116710280	116714839	116715104	368	7,0	0,0	0,1	0,1	103	99	1	1	1.0,NA	NA,0.49	0.51
370	ENSMUSG00000030365.11	Clec2i	chr6	+	128892827	128892910	128892827	128892898	128893615	128893741	370	0,0	1,0	1,0	0,0	111	99	1	1	0.0,NA	1.0,NA	-1
372	ENSMUSG00000014039.18	Prdm15	chr16	-	97816848	97817045	97816863	97817045	97816535	97816630	372	2,5	9,5	4,3	3,7	114	99	0.638522	1	0.162,0.465	0.537,0.271	-0.091
375	ENSMUSG00000029723.16	Tsc22d4	chr5	+	137762375	137762708	137762375	137762697	137767960	137768392	375	0,0	1,0	1,0	0,0	110	99	1	1	0.0,NA	1.0,NA	-1
376	ENSMUSG00000058298.10	Mcm9	chr10	-	53547402	53547606	53547514	53547606	53541536	53541619	376	16,12	1,0	14,9	0,2	211	99	0.720504	1	0.882,1.0	1.0,0.679	0.102
378	ENSMUSG00000000561.14	Wdr77	chr3	+	105965764	105965873	105965764	105965856	105966356	105966425	378	100,63	4,5	120136	1,4	116	99	0.0515503	0.424124	0.955,0.915	0.99,0.967	-0.043
379	ENSMUSG00000021327.19	Zkscan3	chr13	-	21396099	21396574	21396186	21396574	21394758	21394906	379	64,42	1,4	51,42	5,0	186	99	0.764417	1	0.971,0.848	0.844,1.0	-0.012
381	ENSMUSG00000032295.15	Man2c1	chr9	+	57131158	57131281	57131158	57131258	57131531	57131655	381	69,48	0,1	82,66	1,0	122	99	1	1	1.0,0.975	0.985,1.0	-0.005
384	ENSMUSG00000031398.13	Plxna3	chrX	+	74333546	74333675	74333546	74333664	74333745	74333846	384	2,0	0,0	2,0	1,0	110	99	1	1	1.0,NA	0.643,NA	0.357
386	ENSMUSG00000057440.8	Mpp7	chr18	-	7626728	7626817	7626732	7626817	7561725	7561872	386	16,14	2,6	16,11	6,2	103	99	0.851925	1	0.885,0.692	0.719,0.841	0.008
387	ENSMUSG00000056234.15	Ncoa4	chr14	+	32172302	32172448	32172302	32172443	32172606	32172695	387	0,1	82106	0,0	117113	104	99	1	1	0.0,0.009	0.0,0.0	0.004
388	ENSMUSG00000020770.13	Unk	chr11	+	116053015	116053158	116053015	116053119	116053489	116053690	388	13,12	3,1	11,8	4,1	138	99	0.50488	1	0.757,0.896	0.664,0.852	0.069
390	ENSMUSG00000015291.10	Gdi1	chrX	+	74307671	74308261	74307671	74307870	74309075	74309175	390	261198	0,0	227182	0,1	490	99	1	1	1.0,1.0	1.0,0.974	0.013
392	ENSMUSG00000094936.8	Rbm4	chr19	-	4793671	4793880	4793826	4793880	4792397	4792820	392	18,21	4,4	20,18	2,2	254	99	0.238082	0.956232	0.637,0.672	0.796,0.778	-0.132
393	ENSMUSG00000026048.16	Ercc5	chr1	+	44158143	44158335	44158143	44158259	44158804	44158891	393	3,4	18,24	0,2	20,24	175	99	0.0245748	0.286706	0.086,0.086	0.0,0.045	0.064
399	ENSMUSG00000023015.14	Racgap1	chr15	-	99643392	99643523	99643421	99643523	99642882	99642971	399	20,19	1,0	20,23	1,2	128	99	1	1	0.939,1.0	0.939,0.899	0.05
400	ENSMUSG00000059326.7	Csf2ra	chr19	-	61225927	61226384	61226214	61226384	61225522	61225652	400	0,0	0,1	0,2	0,0	386	99	1	1	NA,0.0	NA,1.0	-1
402	ENSMUSG00000041936.18	Agrn	chr4	-	156173002	156173680	156173542	156173680	156172767	156172882	402	63,40	0,0	63,31	1,0	639	99	1	1	1.0,1.0	0.907,1.0	0.046
405	ENSMUSG00000001583.13	Tnk1	chr11	-	69854957	69855231	69855139	69855231	69853116	69853281	405	10,4	1,2	1,4	0,0	281	99	0.0172731	0.239893	0.779,0.413	1.0,1.0	-0.404
406	ENSMUSG00000001583.13	Tnk1	chr11	-	69854957	69855231	69855139	69855231	69853580	69853675	406	80,80	3,2	109,94	1,1	281	99	0.0685413	0.476386	0.904,0.934	0.975,0.971	-0.054
407	ENSMUSG00000073399.9	Trim40	chr17	-	36883148	36883364	36883250	36883364	36882641	36882664	407	69,41	67,48	67,67	99,86	201	99	0.180622	0.823298	0.337,0.296	0.25,0.277	0.053
408	ENSMUSG00000067367.9	Lyar	chr5	+	38223133	38223231	38223133	38223227	38224626	38224797	408	3,2	2,0	1,0	1,3	103	99	0.000213033	0.0198831	0.59,1.0	0.49,0.0	0.55
413	ENSMUSG00000009995.17	Taz	chrX	+	74288450	74289019	74288450	74288513	74289104	74289182	413	29,19	59,34	24,14	51,52	605	99	0.215918	0.921542	0.074,0.084	0.071,0.042	0.023
414	ENSMUSG00000026577.13	Blzf1	chr1	-	164303847	164303924	164303903	164303924	164302283	164302720	414	0,2	2,3	1,3	3,0	155	99	0.0392458	0.377067	0.0,0.299	0.176,1.0	-0.439
416	ENSMUSG00000061689.15	Dlgap4	chr2	+	156748331	156748420	156748331	156748403	156748943	156749356	416	128,89	6,3	102145	6,8	116	99	0.408248	1	0.948,0.962	0.936,0.939	0.017
417	ENSMUSG00000042349.13	Ikbke	chr1	-	131275706	131275847	131275778	131275847	131275149	131275279	417	102,85	4,0	102,84	6,1	171	99	0.300754	1	0.937,1.0	0.908,0.98	0.025
420	ENSMUSG00000042489.15	Clspn	chr4	+	126561757	126561919	126561757	126561904	126563906	126563984	420	8,13	1,0	13,13	0,0	114	99	1	1	0.874,1.0	1.0,1.0	-0.063
421	ENSMUSG00000042489.15	Clspn	chr4	+	126573135	126573347	126573135	126573308	126574640	126574816	421	4,5	1,1	10,6	0,0	138	99	0.0971159	0.585277	0.742,0.782	1.0,1.0	-0.238
424	ENSMUSG00000034021.15	Pds5b	chr5	+	150796570	150796676	150796570	150796670	150800577	150801017	424	5,0	7,13	4,1	5,7	105	99	0.53971	1	0.402,0.0	0.43,0.119	-0.073
429	ENSMUSG00000044320.14	1700001O22Rik	chr2	-	30800707	30800816	30800723	30800816	30797867	30797980	429	4,0	12,14	1,0	11,12	115	99	0.0535686	0.433861	0.223,0.0	0.073,0.0	0.075
439	ENSMUSG00000068329.12	Htra2	chr6	-	83052697	83053070	83053000	83053070	83052472	83052542	439	118103	4,6	136112	4,4	402	99	0.464513	1	0.879,0.809	0.893,0.873	-0.039
440	ENSMUSG00000068329.12	Htra2	chr6	-	83052697	83053070	83053037	83053070	83052472	83052542	440	132115	4,2	140114	4,4	439	99	0.572916	1	0.882,0.928	0.888,0.865	0.028
441	ENSMUSG00000068329.12	Htra2	chr6	-	83053000	83053070	83053037	83053070	83052472	83052542	441	18,18	4,2	8,6	4,4	136	99	0.0407246	0.379829	0.766,0.868	0.593,0.522	0.259
442	ENSMUSG00000068329.12	Htra2	chr6	-	83053000	83053070	83053037	83053070	83052697	83052803	442	14,12	106104	4,3	96110	136	99	0.000666931	0.0349297	0.088,0.077	0.029,0.019	0.058
443	ENSMUSG00000031310.16	Zmym3	chrX	-	101409611	101409780	101409632	101409780	101409153	101409305	443	26,25	10,1	30,19	2,1	120	99	0.0398548	0.379201	0.682,0.954	0.925,0.94	-0.114
445	ENSMUSG00000031310.16	Zmym3	chrX	-	101418272	101418952	101418794	101418952	101417286	101417330	445	37,24	3,4	44,27	0,0	621	99	1.5864e-06	0.000388668	0.663,0.489	1.0,1.0	-0.424
446	ENSMUSG00000020183.11	Cpm	chr10	+	117629499	117629631	117629499	117629527	117629720	117629883	446	0,2	7,13	1,2	11,12	203	99	0.440337	1	0.0,0.07	0.042,0.075	-0.023
447	ENSMUSG00000002342.17	Tmem161a	chr8	+	70178866	70179022	70178866	70179018	70180538	70180599	447	2,3	60,40	1,1	79,50	103	99	0.11048	0.62465	0.031,0.067	0.012,0.019	0.034
448	ENSMUSG00000002342.17	Tmem161a	chr8	+	70180705	70180868	70180705	70180849	70181148	70181323	448	4,1	0,1	0,1	0,3	118	99	1	1	1.0,0.456	NA,0.219	0.509
449	ENSMUSG00000002342.17	Tmem161a	chr8	+	70180705	70181049	70180705	70180849	70181148	70181323	449	96,52	0,1	64,80	0,3	299	99	1	1	1.0,0.945	1.0,0.898	0.023
450	ENSMUSG00000002342.17	Tmem161a	chr8	+	70180705	70181049	70180705	70180868	70181148	70181323	450	96,52	4,1	64,80	0,1	280	99	0.0199972	0.252868	0.895,0.948	1.0,0.966	-0.061
452	ENSMUSG00000041718.16	Alg13	chrX	+	144322011	144322150	144322011	144322058	144336111	144336463	452	12,3	4,0	17,4	0,0	191	99	0.00578972	0.123872	0.609,1.0	1.0,1.0	-0.196
453	ENSMUSG00000008892.12	Vdac3	chr8	-	22587549	22587602	22587552	22587602	22583583	22583736	453	2,2	598640	2,1	663956	102	99	1	1	0.003,0.003	0.003,0.001	0.001
454	ENSMUSG00000034731.11	Dgkh	chr14	-	78604276	78604550	78604302	78604550	78603025	78603133	454	18,14	0,5	31,14	0,0	125	99	0.0047672	0.106179	1.0,0.689	1.0,1.0	-0.155
458	ENSMUSG00000000392.17	Fap	chr2	-	62502705	62502872	62502799	62502872	62502441	62502515	458	2,0	13,12	0,0	10,8	193	99	0.403445	1	0.073,0.0	0.0,0.0	0.036
459	ENSMUSG00000004356.8	Utp20	chr10	-	88778109	88778446	88778222	88778446	88777404	88777549	459	1,1	57,35	1,0	62,39	212	99	1	1	0.008,0.013	0.007,0.0	0.007
460	ENSMUSG00000057858.8	Fam204a	chr19	-	60226231	60226697	60226643	60226697	60212672	60212762	460	1,0	0,1	0,3	1,0	511	99	0.361465	1	1.0,0.0	0.0,1.0	0
461	ENSMUSG00000057858.8	Fam204a	chr19	-	60226231	60226697	60226643	60226697	60220039	60220139	461	1,0	0,0	2,0	1,0	511	99	1	1	1.0,NA	0.279,NA	0.721
462	ENSMUSG00000057858.8	Fam204a	chr19	-	60226231	60226697	60226643	60226697	60220329	60220360	462	1,1	0,0	1,0	2,0	511	99	1	1	1.0,1.0	0.088,NA	0.912
463	ENSMUSG00000057858.8	Fam204a	chr19	-	60226231	60226697	60226643	60226697	60221053	60221304	463	4,11	23,23	10,7	20,25	511	99	0.716838	1	0.033,0.085	0.088,0.051	-0.01
464	ENSMUSG00000034108.6	Ccs	chr19	-	4834172	4834310	4834239	4834310	4832832	4832893	464	45,32	1,0	26,30	0,0	166	99	1	1	0.964,1.0	1.0,1.0	-0.018
465	ENSMUSG00000034108.6	Ccs	chr19	-	4834172	4834310	4834239	4834310	4833340	4833447	465	45,32	7,6	26,31	1,3	166	99	0.0556764	0.443708	0.793,0.761	0.939,0.86	-0.122
466	ENSMUSG00000034108.6	Ccs	chr19	-	4834172	4834310	4834193	4834310	4833340	4833518	466	245172	13,2	153220	4,3	120	99	0.122401	0.675792	0.94,0.986	0.969,0.984	-0.013
467	ENSMUSG00000034108.6	Ccs	chr19	-	4834172	4834310	4834239	4834310	4833340	4833518	467	290204	3,4	179250	1,0	166	99	0.337326	1	0.983,0.968	0.991,1.0	-0.02
468	ENSMUSG00000034108.6	Ccs	chr19	-	4834193	4834310	4834239	4834310	4833340	4833518	468	58,34	3,4	30,33	1,0	145	99	0.00795395	0.143025	0.93,0.853	0.953,1.0	-0.085
473	ENSMUSG00000022710.17	Usp7	chr16	-	8711993	8712192	8712132	8712192	8710038	8710177	473	169144	2,2	169165	5,0	238	99	0.856039	1	0.972,0.968	0.934,1.0	0.003
474	ENSMUSG00000025007.13	Aldh18a1	chr19	-	40574210	40574369	40574216	40574369	40573770	40573861	474	39,21	31,27	29,31	31,38	105	99	0.583076	1	0.543,0.423	0.469,0.435	0.031
478	ENSMUSG00000068040.10	Tm9sf4	chr2	+	153188953	153189077	153188953	153189049	153190830	153190949	478	408262	13,10	423359	9,8	127	99	0.167247	0.782348	0.961,0.953	0.973,0.972	-0.015
479	ENSMUSG00000068040.10	Tm9sf4	chr2	+	153188953	153189077	153188953	153189049	153191050	153191162	479	22,16	2,0	7,4	1,0	127	99	0.511801	1	0.896,1.0	0.845,1.0	0.025
480	ENSMUSG00000068040.10	Tm9sf4	chr2	+	153194276	153194417	153194276	153194409	153195310	153195392	480	1,0	359234	0,0	355307	107	99	1	1	0.003,0.0	0.0,0.0	0.002
485	ENSMUSG00000040136.10	Abcc8	chr7	-	46107237	46108214	46108083	46108214	46106951	46107060	485	7,7	0,1	8,5	0,0	945	99	1	1	1.0,0.423	1.0,1.0	-0.288
486	ENSMUSG00000040136.10	Abcc8	chr7	-	46126766	46126817	46126784	46126817	46124842	46124881	486	0,0	0,2	0,5	1,2	117	99	1	1	NA,0.0	0.0,0.679	-0.34
489	ENSMUSG00000021432.15	Slc35b3	chr13	-	38955648	38955936	38955820	38955936	38954108	38954230	489	119,67	18,20	130106	32,14	271	99	0.76275	1	0.707,0.55	0.597,0.734	-0.037
490	ENSMUSG00000073468.12	Sft2d1	chr17	+	8321799	8322140	8321799	8321835	8323276	8323335	490	6,3	307163	2,0	207219	404	99	1	1	0.005,0.004	0.002,0.0	0.004
491	ENSMUSG00000073468.12	Sft2d1	chr17	+	8321799	8323335	8321799	8321835	8324433	8324463	491	271158	1,0	194176	0,0	1599	99	1	1	0.944,1.0	1.0,1.0	-0.028
492	ENSMUSG00000028218.19	Fam92a	chr4	-	12168222	12168324	12168228	12168324	12164087	12164192	492	0,1	2,3	0,0	1,0	105	99	1	1	0.0,0.239	0.0,NA	0.119
493	ENSMUSG00000026110.15	Mgat4a	chr1	-	37498572	37498740	37498599	37498740	37495872	37496013	493	40,40	22,36	78,34	51,21	126	99	0.678681	1	0.588,0.466	0.546,0.56	-0.026
494	ENSMUSG00000073433.11	Arhgdig	chr17	-	26199751	26199828	26199769	26199828	26199612	26199676	494	9,6	0,0	13,13	0,1	117	99	1	1	1.0,1.0	1.0,0.917	0.041
495	ENSMUSG00000018932.9	Map2k3	chr11	+	60942304	60942400	60942304	60942353	60943150	60943264	495	5,0	234161	4,0	241249	146	99	1	1	0.014,0.0	0.011,0.0	0.002
497	ENSMUSG00000022884.15	Eif4a2	chr16	+	23107758	23107880	23107758	23107820	23108587	23108633	497	1,4	343249	2,0	321254	159	99	1	1	0.002,0.01	0.004,0.0	0.004
498	ENSMUSG00000030346.16	Rad51ap1	chr6	-	126934706	126934849	126934713	126934849	126929992	126930102	498	2,0	28,16	1,1	31,28	106	99	0.917641	1	0.063,0.0	0.029,0.032	0.001
500	ENSMUSG00000020472.14	Zkscan17	chr11	-	59503383	59503810	59503676	59503810	59502919	59503100	500	41,42	5,6	33,35	4,2	392	99	0.355165	1	0.674,0.639	0.676,0.815	-0.089
501	ENSMUSG00000028680.14	Plk3	chr4	-	117131061	117131153	117131112	117131153	117130723	117130817	501	246130	0,0	271,98	0,2	150	99	1	1	1.0,1.0	1.0,0.97	0.015
504	ENSMUSG00000049755.14	Zfp672	chr11	-	58322568	58322729	58322599	58322729	58319323	58319590	504	11,7	9,11	14,11	11,9	130	99	0.425228	1	0.482,0.326	0.492,0.482	-0.083
505	ENSMUSG00000037326.10	Capn15	chr17	-	25960064	25960563	25960336	25960563	25959806	25959985	505	44,25	3,2	46,29	2,4	371	99	0.816665	1	0.796,0.769	0.86,0.659	0.023
506	ENSMUSG00000052752.15	Traf7	chr17	-	24512949	24513084	24512955	24513084	24512168	24512386	506	142104	16,21	166180	26,25	105	99	0.968573	1	0.893,0.824	0.858,0.872	-0.006
507	ENSMUSG00000052752.15	Traf7	chr17	-	24519113	24519246	24519130	24519246	24518741	24518799	507	14,10	143128	23,7	184162	116	99	0.837848	1	0.077,0.063	0.096,0.036	0.004
508	ENSMUSG00000067916.9	Zfp991	chr4	+	147165340	147165409	147165340	147165386	147175846	147175904	508	1,0	1,4	6,3	4,2	122	99	0.00066453	0.0349297	0.448,0.0	0.549,0.549	-0.325
511	ENSMUSG00000030213.12	Atf7ip	chr6	+	136563759	136563846	136563759	136563837	136565016	136565162	511	5,4	29,24	12,5	47,43	108	99	0.826755	1	0.136,0.133	0.19,0.096	-0.009
515	ENSMUSG00000038178.16	Slc43a2	chr11	+	75531697	75531778	75531697	75531741	75532587	75532788	515	0,0	1,0	0,1	0,2	136	99	1	1	0.0,NA	NA,0.267	-0.267
516	ENSMUSG00000020184.15	Mdm2	chr10	-	117709653	117709784	117709699	117709784	117705154	117705229	516	2,0	30,31	0,0	72,34	145	99	0.632004	1	0.044,0.0	0.0,0.0	0.022
517	ENSMUSG00000035545.13	Leng8	chr7	+	4144052	4144813	4144052	4144338	4144894	4144963	517	374234	0,0	372105	1,0	574	99	1	1	1.0,1.0	0.985,1.0	0.008
518	ENSMUSG00000022377.16	Asap1	chr15	-	64158881	64159004	64158917	64159004	64152829	64152930	518	2,6	7,4	9,4	11,6	135	99	0.771099	1	0.173,0.524	0.375,0.328	-0.003
521	ENSMUSG00000041328.16	Pcf11	chr7	-	92659404	92659888	92659797	92659888	92657307	92658866	521	14,4	33,36	14,11	45,43	492	99	0.827576	1	0.079,0.022	0.059,0.049	-0.003
523	ENSMUSG00000087174.7	5530601H04Rik	chrX	-	105068463	105068628	105068570	105068628	105066758	105066877	523	38,30	5,0	47,44	1,4	206	99	0.90638	1	0.785,1.0	0.958,0.841	-0.007
524	ENSMUSG00000058070.14	Eml1	chr12	+	108534653	108534751	108534653	108534740	108534864	108534952	524	2,5	0,0	10,1	0,2	110	99	0.311066	1	1.0,1.0	1.0,0.31	0.345
535	ENSMUSG00000040918.12	Slc19a2	chr1	+	164256746	164257349	164256746	164257235	164260791	164261017	535	11,8	1,0	16,4	3,3	213	99	0.00109394	0.0494226	0.836,1.0	0.713,0.383	0.37
537	ENSMUSG00000007880.16	Arid1a	chr4	-	133695571	133696156	133695915	133696156	133694662	133694830	537	71,61	2,0	52,53	0,0	443	99	0.562681	1	0.888,1.0	1.0,1.0	-0.056
538	ENSMUSG00000021115.15	Vrk1	chr12	+	106070524	106071641	106070524	106070615	106073618	106073678	538	2,2	21,9	2,2	16,23	1125	99	1	1	0.008,0.019	0.011,0.008	0.004
539	ENSMUSG00000021693.20	Kif2a	chr13	-	106987952	106988075	106988009	106988075	106987268	106987369	539	26,24	23,21	25,28	15,20	156	99	0.351455	1	0.418,0.42	0.514,0.47	-0.073
540	ENSMUSG00000000823.16	Zfp512b	chr2	-	181588624	181588801	181588654	181588801	181588395	181588520	540	3,2	11,16	1,2	25,7	129	99	0.260492	0.991803	0.173,0.088	0.03,0.18	0.026
541	ENSMUSG00000000823.16	Zfp512b	chr2	-	181592413	181592803	181592420	181592803	181590859	181590985	541	6,11	0,1	12,3	2,0	106	99	0.633423	1	1.0,0.911	0.849,1.0	0.031
542	ENSMUSG00000028382.15	Ptbp3	chr4	-	59524394	59524476	59524403	59524476	59514273	59514420	542	9,10	0,3	7,9	1,4	108	99	0.272126	1	1.0,0.753	0.865,0.673	0.108
543	ENSMUSG00000028382.15	Ptbp3	chr4	-	59524394	59524476	59524403	59524476	59517585	59517755	543	107112	21,14	164104	25,16	108	99	0.894235	1	0.824,0.88	0.857,0.856	-0.005
544	ENSMUSG00000034007.10	Scaper	chr9	-	55864385	55864604	55864403	55864604	55859747	55859918	544	0,1	17,17	3,0	11,12	117	99	0.27248	1	0.0,0.047	0.188,0.0	-0.071
545	ENSMUSG00000006304.14	Arpc2	chr1	+	74236817	74237047	74236817	74236899	74246079	74246114	545	2,1	695731	1,1	832998	247	99	1	1	0.001,0.001	0.0,0.0	0.001
546	ENSMUSG00000004500.9	Zfp324	chr7	+	12968794	12968968	12968794	12968921	12969363	12969480	546	0,0	7,6	1,0	3,8	146	99	1	1	0.0,0.0	0.184,0.0	-0.092
548	ENSMUSG00000004562.16	Arhgef40	chr14	+	51994282	51994407	51994282	51994398	51994879	51995006	548	0,0	22,11	0,1	9,11	108	99	1	1	0.0,0.0	0.0,0.077	-0.038
551	ENSMUSG00000019889.10	Ptprk	chr10	+	28585922	28586090	28585922	28586072	28586907	28587081	551	0,0	183126	0,3	188175	117	99	1	1	0.0,0.0	0.0,0.014	-0.007
552	ENSMUSG00000072501.5	Phf20l1	chr15	+	66629799	66630966	66629799	66629981	66632705	66632901	552	23,40	1,0	31,27	2,0	1084	99	0.561877	1	0.677,1.0	0.586,1.0	0.046
553	ENSMUSG00000072501.5	Phf20l1	chr15	+	66630866	66631045	66630866	66630966	66632705	66632901	553	3,1	23,40	1,3	31,27	178	99	0.96757	1	0.068,0.014	0.018,0.058	0.003
555	ENSMUSG00000034165.16	Ccnd3	chr17	+	47578708	47578792	47578708	47578773	47593644	47593852	555	2,4	0,1	2,0	0,2	118	99	0.0984592	0.586485	1.0,0.77	1.0,0.0	0.385
560	ENSMUSG00000029290.12	Zfp326	chr5	+	105886316	105888839	105886316	105886428	105891117	105891316	560	44,45	3,1	48,61	0,0	2510	99	5.52925e-05	0.00722488	0.366,0.64	1.0,1.0	-0.497
561	ENSMUSG00000027284.16	Cdan1	chr2	-	120722609	120722758	120722656	120722758	120720881	120720989	561	27,17	2,1	21,20	0,3	146	99	0.460605	1	0.902,0.92	1.0,0.819	0.002
562	ENSMUSG00000027284.16	Cdan1	chr2	-	120729688	120730099	120729929	120730099	120729530	120729609	562	14,13	0,0	22,12	0,1	340	99	1	1	1.0,1.0	1.0,0.777	0.111
565	ENSMUSG00000037989.15	Wnk2	chr13	-	49068072	49068243	49068098	49068243	49067916	49067962	565	9,7	1,0	18,13	1,2	125	99	0.186443	0.840067	0.877,1.0	0.934,0.837	0.053
566	ENSMUSG00000020196.10	Cabin1	chr10	-	75713452	75713631	75713539	75713631	75699912	75700095	566	46,36	13,1	37,21	6,9	186	99	0.264802	1	0.653,0.95	0.766,0.554	0.141
573	ENSMUSG00000021314.13	Amph	chr13	+	19121274	19121331	19121274	19121319	19125025	19125148	573	4,0	5,3	0,0	1,0	111	99	1	1	0.416,0.0	0.0,NA	0.208
574	ENSMUSG00000021314.13	Amph	chr13	+	19121274	19121331	19121274	19121319	19137535	19137742	574	2,0	0,0	0,1	0,1	111	99	1	1	1.0,NA	NA,0.471	0.529
575	ENSMUSG00000038671.15	Arfrp1	chr2	-	181361000	181361472	181361390	181361472	181359638	181359739	575	94,69	15,10	77,82	13,6	489	99	0.469423	1	0.559,0.583	0.545,0.735	-0.069
576	ENSMUSG00000038671.15	Arfrp1	chr2	-	181364013	181364398	181364310	181364398	181361390	181361472	576	100,86	0,1	94103	0,3	396	99	0.477915	1	1.0,0.956	1.0,0.896	0.03
579	ENSMUSG00000031570.17	Plpp5	chr8	+	25720266	25720375	25720266	25720335	25720554	25720645	579	191140	12,15	211194	14,18	139	99	0.94056	1	0.919,0.869	0.915,0.885	-0.006
582	ENSMUSG00000029171.12	Pgm2	chr5	+	64103713	64103907	64103713	64103864	64105754	64105944	582	175107	5,1	190175	3,2	142	99	0.506689	1	0.961,0.987	0.978,0.984	-0.007
583	ENSMUSG00000021189.11	Atxn3	chr12	-	101932955	101933064	101932967	101933064	101926483	101926581	583	0,1	24,21	0,0	38,27	111	99	1	1	0.0,0.041	0.0,0.0	0.021
584	ENSMUSG00000001248.15	Gramd1a	chr7	-	31135525	31135739	31135596	31135739	31134413	31134517	584	6,1	8,16	1,10	8,10	170	99	0.373996	1	0.304,0.035	0.068,0.368	-0.049
585	ENSMUSG00000001248.15	Gramd1a	chr7	-	31135525	31135739	31135707	31135739	31134413	31134517	585	30,22	0,0	10,24	0,1	281	99	1	1	1.0,1.0	1.0,0.894	0.053
586	ENSMUSG00000001248.15	Gramd1a	chr7	-	31135596	31135739	31135707	31135739	31134413	31134517	586	32,37	0,0	17,24	0,1	210	99	1	1	1.0,1.0	1.0,0.919	0.04
589	ENSMUSG00000036023.6	Parp2	chr14	+	50814869	50814966	50814869	50814955	50815351	50815427	589	93,51	9,2	78,60	5,8	110	99	0.665802	1	0.903,0.958	0.934,0.871	0.028
590	ENSMUSG00000036023.6	Parp2	chr14	+	50814869	50815427	50814869	50814966	50816196	50816299	590	100,50	1,0	59,66	2,0	560	99	0.533747	1	0.946,1.0	0.839,1.0	0.053
591	ENSMUSG00000095253.4	Zfp799	chr17	-	32822067	32822200	32822073	32822200	32821777	32821838	591	0,0	11,6	1,1	16,12	105	99	0.658731	1	0.0,0.0	0.056,0.073	-0.065
595	ENSMUSG00000000915.15	Hip1r	chr5	+	124000991	124001092	124000991	124001090	124001205	124001311	595	161109	6,2	121152	1,2	101	99	0.105169	0.606267	0.963,0.982	0.992,0.987	-0.017
596	ENSMUSG00000000915.15	Hip1r	chr5	+	124000711	124001311	124000711	124000774	124001424	124001548	596	192135	1,0	169148	0,0	636	99	1	1	0.968,1.0	1.0,1.0	-0.016
598	ENSMUSG00000043923.8	Ccdc84	chr9	-	44413442	44413533	44413470	44413533	44413136	44413201	598	44,15	15,18	45,28	5,18	127	99	0.193475	0.861843	0.696,0.394	0.875,0.548	-0.167
599	ENSMUSG00000021282.17	Eif5	chr12	+	111539800	111539911	111539800	111539882	111540129	111540302	599	5,4	285228	1,0	380294	128	99	0.738404	1	0.013,0.013	0.002,0.0	0.012
600	ENSMUSG00000037020.16	Wdr62	chr7	-	30243033	30243141	30243042	30243141	30242745	30242877	600	2,1	17,16	3,2	21,24	108	99	0.577923	1	0.097,0.054	0.116,0.071	-0.018
601	ENSMUSG00000028394.9	Pole3	chr4	-	62524609	62524835	62524749	62524835	62524317	62524436	601	1,0	171106	1,4	163179	239	99	1	1	0.002,0.0	0.003,0.009	-0.005
602	ENSMUSG00000026977.17	2021-03-07	chr2	+	60240942	60241075	60240942	60241052	60243556	60243670	602	6,6	83,37	3,0	88,69	122	99	0.00152164	0.0573874	0.055,0.116	0.027,0.0	0.072
603	ENSMUSG00000023007.15	Prpf40b	chr15	+	99315479	99315581	99315479	99315569	99315722	99315900	603	0,2	25,12	2,4	19,12	111	99	0.0263449	0.299401	0.0,0.129	0.086,0.229	-0.093
608	ENSMUSG00000052423.14	B4galt3	chr1	+	171271202	171272756	171271202	171271373	171273952	171274143	608	121,83	1,0	99107	0,0	1482	99	1	1	0.89,1.0	1.0,1.0	-0.055
609	ENSMUSG00000030435.16	U2af2	chr7	+	5075140	5075239	5075140	5075227	5075467	5075716	609	157119	495332	117174	388340	111	99	0.319731	1	0.221,0.242	0.212,0.313	-0.031
613	ENSMUSG00000091625.8	Lsm5	chr6	-	56703005	56703409	56703317	56703409	56702095	56702168	613	195126	0,1	198230	1,0	411	99	1	1	1.0,0.968	0.979,1.0	-0.006
614	ENSMUSG00000091625.8	Lsm5	chr6	-	56703313	56703409	56703317	56703409	56702095	56702168	614	6,3	0,1	1,1	1,0	103	99	1	1	1.0,0.742	0.49,1.0	0.126
615	ENSMUSG00000091625.8	Lsm5	chr6	-	56703313	56703409	56703317	56703409	56703005	56703033	615	146100	6,7	163179	8,10	103	99	0.966685	1	0.959,0.932	0.951,0.945	-0.002
616	ENSMUSG00000068663.14	Clec16a	chr16	+	10595801	10596033	10595801	10595985	10611002	10611135	616	16,21	41,23	17,14	19,38	147	99	0.885895	1	0.208,0.381	0.376,0.199	0.007
617	ENSMUSG00000024073.16	Birc6	chr17	+	74605988	74606135	74605988	74606123	74608096	74608284	617	6,0	8,4	4,0	12,3	111	99	0.582067	1	0.401,0.0	0.229,0.0	0.086
618	ENSMUSG00000024073.16	Birc6	chr17	+	74615219	74615357	74615219	74615330	74618435	74618563	618	8,1	3,1	7,5	8,13	126	99	0.0561671	0.443901	0.677,0.44	0.407,0.232	0.239
619	ENSMUSG00000018474.18	Chd3	chr11	-	69346571	69346813	69346617	69346813	69345470	69345634	619	4,3	24,33	7,3	22,32	145	99	0.439749	1	0.102,0.058	0.178,0.06	-0.039
621	ENSMUSG00000024985.20	Tcf7l2	chr19	+	55910578	55910681	55910578	55910669	55912558	55912645	621	82,71	13,15	129,86	18,14	111	99	0.511855	1	0.849,0.808	0.865,0.846	-0.027
623	ENSMUSG00000041073.10	Nacad	chr11	-	6599035	6599235	6599079	6599235	6598880	6598952	623	5,0	1,1	3,6	0,0	143	99	0.765197	1	0.776,0.0	1.0,1.0	-0.612
625	ENSMUSG00000040774.15	Cept1	chr3	-	106539189	106539603	106539442	106539603	106533354	106533502	625	346189	13,18	359319	15,24	352	99	0.920378	1	0.882,0.747	0.871,0.789	-0.016
627	ENSMUSG00000007850.16	Hnrnph1	chr11	+	50383830	50383920	50383830	50383890	50384643	50384736	627	552446	39,49	520501	40,43	129	99	0.6525	1	0.916,0.875	0.909,0.899	-0.009
628	ENSMUSG00000056153.15	Socs6	chr18	-	88887208	88887333	88887212	88887333	88886991	88887065	628	6,17	1,2	11,14	0,0	103	99	0.357247	1	0.852,0.891	1.0,1.0	-0.129
629	ENSMUSG00000024273.8	2700062C07Rik	chr18	+	24471061	24471146	24471061	24471084	24472949	24473149	629	0,1	31,25	11,0	29,25	161	99	0.000677208	0.0349297	0.0,0.024	0.189,0.0	-0.083
631	ENSMUSG00000022792.16	Yars2	chr16	+	16306497	16306618	16306497	16306599	16307209	16307380	631	75,57	0,0	39,77	4,4	118	99	0.00137302	0.0568481	1.0,1.0	0.891,0.942	0.084
632	ENSMUSG00000029149.14	Krtcap3	chr5	+	31252894	31253007	31252894	31253002	31253097	31253197	632	2,2	71,67	1,0	63,65	104	99	0.65225	1	0.026,0.028	0.015,0.0	0.019
633	ENSMUSG00000025371.12	Chmp6	chr11	+	119915412	119915554	119915412	119915522	119915631	119915719	633	2,1	205165	0,2	191257	131	99	1	1	0.007,0.005	0.0,0.006	0.003
634	ENSMUSG00000040728.15	Esrp1	chr4	-	11357459	11357658	11357471	11357658	11353294	11353463	634	278234	312242	287301	282282	111	99	0.369675	1	0.443,0.463	0.476,0.488	-0.029
636	ENSMUSG00000028096.13	Gpr89	chr3	-	96880522	96880709	96880620	96880709	96880073	96880166	636	2,1	74,56	1,4	78,94	197	99	0.666697	1	0.013,0.009	0.006,0.021	-0.003
637	ENSMUSG00000028096.13	Gpr89	chr3	-	96893497	96893604	96893516	96893604	96892865	96892967	637	94,49	1,0	71,66	2,0	118	99	1	1	0.987,1.0	0.968,1.0	0.01
638	ENSMUSG00000032743.15	D430042O09Rik	chr7	+	125842579	125843453	125842579	125843054	125850298	125851003	638	28,30	0,0	21,30	4,0	498	99	0.00583661	0.123872	1.0,1.0	0.511,1.0	0.244
640	ENSMUSG00000020227.10	Irak3	chr10	-	120165040	120165211	120165092	120165211	120146430	120146629	640	2,2	11,2	0,0	6,2	151	99	0.0199425	0.252868	0.107,0.396	0.0,0.0	0.252
644	ENSMUSG00000022974.12	Paxbp1	chr16	-	91030415	91030556	91030432	91030556	91027229	91027329	644	52,24	23,25	43,22	19,23	116	99	0.987236	1	0.659,0.45	0.659,0.449	0
645	ENSMUSG00000043019.12	Edem3	chr1	+	151805849	151806003	151805849	151805946	151807365	151807557	645	61,38	15,13	57,46	10,8	156	99	0.148994	0.735586	0.721,0.65	0.783,0.785	-0.099
649	ENSMUSG00000024952.13	Rps6ka4	chr19	-	6840333	6840405	6840379	6840405	6839459	6839678	649	65,80	1,0	97114	3,5	145	99	0.0144829	0.21505	0.978,1.0	0.957,0.94	0.041
650	ENSMUSG00000025646.9	Atrip	chr9	-	109065127	109065799	109065212	109065799	109061531	109061668	650	21,12	4,0	21,12	0,0	184	99	0.017892	0.239893	0.739,1.0	1.0,1.0	-0.131
652	ENSMUSG00000027185.15	Nat10	chr2	-	103734865	103734990	103734917	103734990	103734374	103734525	652	53,45	0,0	54,40	2,0	151	99	0.366092	1	1.0,1.0	0.947,1.0	0.026
655	ENSMUSG00000022843.17	Clcn2	chr16	-	20709076	20709315	20709101	20709315	20708633	20708767	655	5,7	443275	10,2	537466	124	99	0.806744	1	0.009,0.02	0.015,0.003	0.005
656	ENSMUSG00000022843.17	Clcn2	chr16	-	20711689	20711791	20711733	20711791	20710554	20710639	656	729476	2,4	728729	3,4	143	99	1	1	0.996,0.988	0.994,0.992	-0.001
659	ENSMUSG00000027746.13	Ufm1	chr3	-	53860198	53860273	53860233	53860273	53859241	53859274	659	1,0	250132	0,0	236224	134	99	1	1	0.003,0.0	0.0,0.0	0.002
[truncated: 1,585 more rows]

## Sheet: MXE.MATS.JCEC
ID	GeneID	geneSymbol	chr	strand	1stExonStart_0base	1stExonEnd	2ndExonStart_0base	2ndExonEnd	upstreamES	upstreamEE	downstreamES	downstreamEE	ID	IJC_SAMPLE_1	SJC_SAMPLE_1	IJC_SAMPLE_2	SJC_SAMPLE_2	IncFormLen	SkipFormLen	PValue	FDR	IncLevel1	IncLevel2	IncLevelDifference
[truncated: 3,165 more rows]

[truncated: 2 more sheets: RI.MATS.JCEC, SE.MATS.JCEC]
