# Supplementary material for: The long non-coding RNA MALAT1 regulates intestine host-microbe interactions and polyposis
Source: Front Cell Dev Biol. 2023 May 30;11:1168693. doi: 10.3389/fcell.2023.1168693 (PMC10265687; doi:10.3389/fcell.2023.1168693)
Supplement: Supplementary file 3 [file Table4.XLSX]

## Sheet: Sheet1
qPCR primers	Sequences
mHprt F	AAGCTTGCTGGTGAAAAGGA
mHprt R	TTGCGCTCATCTTAGGCTTT
mCd44 F	CCTCAGATTCCAGAATGGCTCA
mCd44 R	TGTCTTCCACCGTCCCATTG
mCtnnb1 F	GTCAGTGCAGGAGGCCG
mCtnnb1 R	GGCCATGTCCAACTCCATCA
mKi67 F	ACCGTGGAGTAGTTTATCTGGG
mKi67 R	TGTTTCCAGTCCGCTTACTTCT
Name	Catalog number	Company	Application
TGFBR1 Polyclonal Antibody	PA514959	ThermoFisher	Flow cytometry
IL-27Rα Antibody	159003	BioLegend	Flow cytometry
CD326 (EpCAM) Monoclonal Antibody (G8.8)	11-5791-80	ThermoFisher	Flow cytometry
Ki-67 Monoclonal Antibody (SolA15)	11-5698-82	eBiosciences	Flow cytometry
