# Supplementary material for: The long non-coding RNA MALAT1 regulates intestine host-microbe interactions and polyposis
Source: Front Cell Dev Biol. 2023 May 30;11:1168693. doi: 10.3389/fcell.2023.1168693 (PMC10265687; doi:10.3389/fcell.2023.1168693)
Supplement: Supplementary file 4 [file Table1.XLSX]

## Sheet: Small intestine IEC
	baseMean	log2FoldChange	lfcSE	stat	pvalue	padj	WT_3534_normalized	KO_3532_normalized	Het_5113_normalized	KO_5112_normalized	WT_3534_original	KO_3532_original	Het_5113_original	KO_5112_original	genename	genetype
ENSMUSG00000000001.4	4594.92	0.158791	0.208604	0.761209	0.446532	0.99999	4242.99	4721.88	4441.28	4973.53	6068	3269	4599	4992	Gnai3	protein_coding
ENSMUSG00000000028.15	857.479	0.00997544	0.252276	0.0395418	0.968458	0.99999	842.584	922.998	864.306	800.029	1205	639	895	803	Cdc45	protein_coding
ENSMUSG00000000031.16	3.04149	0.908743	2.40081	0.378515	0.705048	0.99999	1.39848	2.88888	2.89711	4.9815	2	2	3	5	H19	lncRNA
ENSMUSG00000000037.17	8.03521	0.620169	1.63988	0.378181	0.705296	0.99999	16.0825	10.1111	0.965705	4.9815	23	7	1	5	Scml2	protein_coding
ENSMUSG00000000049.11	27.0278	-0.196262	0.965109	-0.203358	0.838855	0.99999	12.5863	30.3333	49.2509	15.9408	18	21	51	16	Apoh	protein_coding
ENSMUSG00000000056.7	717.002	0.291783	0.260514	1.12003	0.262701	0.99999	624.422	706.332	661.508	875.747	893	489	685	879	Narf	protein_coding
ENSMUSG00000000058.6	6.32363	0.817251	1.71471	0.476613	0.633638	0.99999	4.89468	11.5555	3.86282	4.9815	7	8	4	5	Cav2	protein_coding
ENSMUSG00000000078.7	4630.69	0.26502	0.251538	1.0536	0.292067	0.99999	4841.54	4285.66	3571.18	5824.37	6924	2967	3698	5846	Klf6	protein_coding
ENSMUSG00000000085.16	523.354	-0.0988483	0.276888	-0.356998	0.721093	0.99999	566.385	514.221	516.652	496.157	810	356	535	498	Scmh1	protein_coding
ENSMUSG00000000088.7	7152.51	0.00698426	0.238649	0.0292659	0.976653	0.99999	4096.15	5341.55	10800.4	8371.91	5858	3698	11184	8403	Cox5a	protein_coding
ENSMUSG00000000093.6	2.65744	-0.799003	2.6102	-0.306108	0.759522	0.99999	1.39848	1.44444	5.79423	1.9926	2	1	6	2	Tbx2	protein_coding
ENSMUSG00000000125.5	126.979	-0.136457	0.440287	-0.309927	0.756616	0.99999	147.54	145.889	116.85	97.6374	211	101	121	98	Wnt3	protein_coding
ENSMUSG00000000127.15	330.536	-0.0928878	0.318979	-0.291203	0.770896	0.99999	306.267	326.444	377.591	311.842	438	226	391	313	Fer	protein_coding
ENSMUSG00000000131.15	1709.3	-0.0884446	0.225596	-0.392049	0.695022	0.99999	1820.82	1664	1703.5	1648.88	2604	1152	1764	1655	Xpo6	protein_coding
ENSMUSG00000000134.17	736.943	-0.132149	0.258477	-0.51126	0.609169	0.99999	624.422	608.11	924.179	791.062	893	421	957	794	Tfe3	protein_coding
ENSMUSG00000000142.15	2179.57	-0.129223	0.238445	-0.541942	0.587858	0.99999	2873.18	2165.22	1744.06	1935.81	4109	1499	1806	1943	Axin2	protein_coding
ENSMUSG00000000148.17	311.503	-0.0811536	0.31929	-0.254169	0.799365	0.99999	311.861	286	328.34	319.812	446	198	340	321	Brat1	protein_coding
ENSMUSG00000000149.10	471.098	0.0253277	0.287509	0.0880937	0.929802	0.99999	456.604	511.332	476.092	440.364	653	354	493	442	Gna12	protein_coding
ENSMUSG00000000154.16	1259.21	-0.0359887	0.269269	-0.133653	0.893677	0.99999	834.893	1087.66	1797.18	1317.11	1194	753	1861	1322	Slc22a18	protein_coding
ENSMUSG00000000159.16	996.442	0.105186	0.252711	0.416229	0.677243	0.99999	744.691	928.776	1198.44	1113.86	1065	643	1241	1118	Igsf5	protein_coding
ENSMUSG00000000167.14	18.58	0.462956	1.04697	0.442186	0.658355	0.99999	12.5863	27.4444	18.3484	15.9408	18	19	19	16	Pih1d2	protein_coding
ENSMUSG00000000168.9	1934.18	0.0834143	0.225406	0.370062	0.711336	0.99999	1304.08	1489.22	2491.52	2451.89	1865	1031	2580	2461	Dlat	protein_coding
ENSMUSG00000000171.5	9722.18	0.111307	0.221124	0.503368	0.614705	0.99999	6626.7	8566.99	12451.8	11243.2	9477	5931	12894	11285	Sdhd	protein_coding
ENSMUSG00000000184.12	9247.12	-0.253461	0.203503	-1.24549	0.212952	0.99999	12071	10206.4	8028.87	6682.18	17263	7066	8314	6707	Ccnd2	protein_coding
ENSMUSG00000000194.13	1593.85	0.0182744	0.237419	0.0769713	0.938646	0.99999	1297.79	1518.11	1895.68	1663.82	1856	1051	1963	1670	Gpr107	protein_coding
ENSMUSG00000000202.9	3.89054	-0.131326	2.14891	-0.0611126	0.95127	0.99999	4.89468	5.77777	2.89711	1.9926	7	4	3	2	Btbd17	protein_coding
ENSMUSG00000000204.16	66.838	-0.132924	0.593054	-0.224134	0.822653	0.99999	76.2172	95.3332	57.9423	37.8594	109	66	60	38	Slfn4	protein_coding
ENSMUSG00000000214.11	7.22478	-0.16108	1.61666	-0.0996379	0.920632	0.99999	5.59392	8.66665	9.65705	4.9815	8	6	10	5	Th	protein_coding
ENSMUSG00000000223.13	6.75847	0.224624	1.67467	0.13413	0.8933	0.99999	10.4886	8.66665	2.89711	4.9815	15	6	3	5	Drp2	protein_coding
ENSMUSG00000000244.17	4.983	-1.44135	2.27373	-0.633914	0.526137	0.99999	13.9848	0	0.965705	4.9815	20	0	1	5	Tspan32	protein_coding
ENSMUSG00000000253.13	8.89734	-0.520329	1.46385	-0.355451	0.722252	0.99999	11.1878	5.77777	9.65705	8.9667	16	4	10	9	Gmpr	protein_coding
ENSMUSG00000000266.11	567.731	0.0180671	0.281472	0.0641877	0.948821	0.99999	697.842	603.777	443.258	526.046	998	418	459	528	Mid2	protein_coding
ENSMUSG00000000275.16	2682.95	0.168218	0.215789	0.779546	0.435658	0.99999	2391.4	2717	2663.41	2960.01	3420	1881	2758	2971	Trim25	protein_coding
ENSMUSG00000000276.11	143.971	-0.0603903	0.419162	-0.144074	0.885442	0.99999	197.885	187.777	96.5705	93.6522	283	130	100	94	Dgke	protein_coding
ENSMUSG00000000278.10	2784.06	0.0289664	0.215413	0.134469	0.893031	0.99999	2745.92	2865.77	2765.78	2758.75	3927	1984	2864	2769	Scpep1	protein_coding
ENSMUSG00000000282.12	542.146	0.256659	0.274074	0.936457	0.349038	0.99999	516.739	619.666	471.264	560.917	739	429	488	563	Mnt	protein_coding
ENSMUSG00000000290.13	49.3176	-1.07485	0.797526	-1.34774	0.177743	0.99999	69.2248	10.1111	51.1823	66.7521	99	7	53	67	Itgb2	protein_coding
ENSMUSG00000000295.13	343.318	-0.0402726	0.312967	-0.12868	0.897611	0.99999	312.56	333.666	385.316	341.731	447	231	399	343	Hddc2	protein_coding
ENSMUSG00000000296.8	34.4218	0.360023	0.788479	0.456605	0.647955	0.99999	29.3681	53.4444	28.9711	25.9038	42	37	30	26	Tpd52l1	protein_coding
ENSMUSG00000000301.16	86.3739	-0.0402381	0.521879	-0.0771023	0.938542	0.99999	71.3225	85.2221	105.262	83.6892	102	59	109	84	Pemt	protein_coding
ENSMUSG00000000303.12	21427.5	-0.032511	0.20128	-0.161521	0.871683	0.99999	20328.3	20600.6	23043.6	21737.3	29072	14262	23862	21818	Cdh1	protein_coding
ENSMUSG00000000308.14	26310.5	-0.0599506	0.245697	-0.244002	0.807229	0.99999	11213.7	14674.1	46578.8	32775.3	16037	10159	48233	32897	Ckmt1	protein_coding
ENSMUSG00000000317.11	10.4975	-0.404113	1.3463	-0.300166	0.764051	0.99999	13.2856	10.1111	10.6228	7.9704	19	7	11	8	Bcl6b	protein_coding
ENSMUSG00000000325.16	175.147	0.119527	0.393794	0.303526	0.761489	0.99999	174.81	163.222	160.307	202.249	250	113	166	203	Arvcf	protein_coding
ENSMUSG00000000326.13	2898.4	-0.00198306	0.23938	-0.00828414	0.99339	0.99999	2342.45	2926.44	3516.13	2808.57	3350	2026	3641	2819	Comt	protein_coding
ENSMUSG00000000339.14	808.599	0.154727	0.255009	0.606753	0.544015	0.99999	627.918	758.332	911.625	936.522	898	525	944	940	Rtca	protein_coding
ENSMUSG00000000340.10	761.596	0.034091	0.255603	0.133375	0.893897	0.99999	827.9	810.332	679.856	728.295	1184	561	704	731	Dbt	protein_coding
ENSMUSG00000000346.9	6751.23	0.0880956	0.205763	0.428141	0.668549	0.99999	6249.11	6816.32	6846.85	7092.66	8937	4719	7090	7119	Dazap2	protein_coding
ENSMUSG00000000355.13	589.901	0.120962	0.268747	0.450095	0.652642	0.99999	586.663	638.443	543.692	590.806	839	442	563	593	Mcts1	protein_coding
ENSMUSG00000000374.8	2840.43	0.0616648	0.215657	0.285939	0.774925	0.99999	2769.69	3004.44	2787.99	2799.6	3961	2080	2887	2810	Trappc10	protein_coding
ENSMUSG00000000378.15	508.677	-0.0859292	0.289016	-0.297316	0.766225	0.99999	456.604	506.999	594.874	476.231	653	351	616	478	Ccm2	protein_coding
ENSMUSG00000000384.15	3316.74	0.0132629	0.213988	0.0619794	0.950579	0.99999	3138.19	3332.33	3468.81	3327.64	4488	2307	3592	3340	Tbrg4	protein_coding
ENSMUSG00000000385.8	4941.25	-0.0062229	0.208753	-0.0298099	0.976219	0.99999	4467.45	4285.66	5415.67	5596.22	6389	2967	5608	5617	Tmprss2	protein_coding
ENSMUSG00000000386.16	87.8003	0.545571	0.517041	1.05518	0.291343	0.99999	97.8936	121.333	48.2852	83.6892	140	84	50	84	Mx1	polymorphic_pseudogene
ENSMUSG00000000392.17	18.7124	0.441361	1.03707	0.425586	0.670409	0.99999	16.0825	30.3333	14.4856	13.9482	23	21	15	14	Fap	protein_coding
ENSMUSG00000000394.15	732.659	0.0580723	0.260479	0.222944	0.823579	0.99999	974.042	931.665	479.955	544.976	1393	645	497	547	Gcg	protein_coding
ENSMUSG00000000399.10	4838.26	0.0278021	0.219871	0.126447	0.899378	0.99999	3589.9	4230.77	6126.43	5405.92	5134	2929	6344	5426	Ndufa9	protein_coding
ENSMUSG00000000409.14	105.179	-0.931336	0.52786	-1.76436	0.0776709	0.99999	118.172	36.111	143.89	122.545	169	25	149	123	Lck	protein_coding
ENSMUSG00000000416.16	36.0102	0.341036	0.783671	0.435177	0.663434	0.99999	30.7666	24.5555	29.9368	58.7817	44	17	31	59	Cttnbp2	protein_coding
ENSMUSG00000000420.15	3331.66	0.117846	0.215952	0.545705	0.585268	0.99999	2915.13	3420.44	3489.09	3501.99	4169	2368	3613	3515	Galnt1	protein_coding
ENSMUSG00000000439.9	529.751	-0.0461201	0.277277	-0.166332	0.867895	0.99999	551.001	502.666	525.343	539.994	788	348	544	542	Mkrn2	protein_coding
ENSMUSG00000000440.12	201.862	-0.0698535	0.377692	-0.184948	0.85327	0.99999	162.923	186.333	254.946	203.245	233	129	264	204	Pparg	protein_coding
ENSMUSG00000000441.17	3048.84	-0.0101937	0.2137	-0.0477008	0.961955	0.99999	3031.91	3017.44	3087.36	3058.64	4336	2089	3197	3070	Raf1	protein_coding
ENSMUSG00000000486.13	74.8412	-1.32748	0.656049	-2.02344	0.0430279	0.99999	99.2921	15.8889	98.5019	85.6818	142	11	102	86	Sept1	protein_coding
ENSMUSG00000000489.7	24.6312	0.752903	0.905914	0.831097	0.405919	0.99999	21.6764	40.4444	14.4856	21.9186	31	28	15	22	Pdgfb	protein_coding
ENSMUSG00000000530.16	21.5147	0.0052675	0.97291	0.00541417	0.99568	0.99999	24.4734	17.3333	18.3484	25.9038	35	12	19	26	Acvrl1	protein_coding
ENSMUSG00000000531.5	38.2056	0.384756	0.770401	0.499423	0.617481	0.99999	42.6537	33.2222	24.1426	52.8039	61	23	25	53	Grasp	protein_coding
ENSMUSG00000000532.11	1652.31	0.037536	0.23656	0.158675	0.873925	0.99999	1857.88	1651	1418.62	1681.75	2657	1143	1469	1688	Acvr1b	protein_coding
ENSMUSG00000000538.18	1397.02	0.0132541	0.243133	0.054514	0.956526	0.99999	1103.4	1305.78	1707.37	1471.53	1578	904	1768	1477	Tom1l2	protein_coding
ENSMUSG00000000544.14	10575.9	-0.0233369	0.210857	-0.110677	0.911873	0.99999	8770.57	9693.65	12706.7	11132.7	12543	6711	13158	11174	Gpa33	protein_coding
ENSMUSG00000000552.10	38.8536	0.370392	0.729434	0.507779	0.611608	0.99999	34.962	44.7777	32.834	42.8409	50	31	34	43	Zfp385a	protein_coding
ENSMUSG00000000555.8	257.961	-0.068025	0.338839	-0.200759	0.840887	0.99999	267.11	262.888	260.74	241.105	382	182	270	242	Itga5	protein_coding
ENSMUSG00000000561.14	1724.11	-0.179058	0.230323	-0.777418	0.436912	0.99999	1790.05	1749.22	1866.71	1490.46	2560	1211	1933	1496	Wdr77	protein_coding
ENSMUSG00000000563.17	11940	0.0880315	0.219024	0.401926	0.687738	0.99999	8393.68	10600.8	15180.9	13584.5	12004	7339	15720	13635	Atp5pb	protein_coding
ENSMUSG00000000567.5	726.329	-0.0610599	0.267083	-0.228618	0.819166	0.99999	916.005	755.443	583.286	650.584	1310	523	604	653	Sox9	protein_coding
ENSMUSG00000000568.15	4501.61	-0.0899297	0.209777	-0.428691	0.668148	0.99999	4889.09	4779.66	4381.4	3956.31	6992	3309	4537	3971	Hnrnpd	protein_coding
ENSMUSG00000000579.14	73.4698	-0.253752	0.551182	-0.460379	0.645244	0.99999	67.1271	56.3332	92.7076	77.7114	96	39	96	78	Dynlt1c	protein_coding
ENSMUSG00000000581.8	823.917	-0.0727948	0.25257	-0.288217	0.773181	0.99999	731.405	736.665	962.808	864.788	1046	510	997	868	C1d	protein_coding
ENSMUSG00000000594.7	393.063	-0.0845728	0.311412	-0.271579	0.785946	0.99999	414.649	322.111	390.145	445.346	593	223	404	447	Gm2a	protein_coding
ENSMUSG00000000600.15	448.022	-0.00405368	0.292482	-0.0138596	0.988942	0.99999	574.076	514.221	333.168	370.623	821	356	345	372	Krit1	protein_coding
ENSMUSG00000000605.9	1171.2	0.0264895	0.23645	0.11203	0.9108	0.99999	1227.17	1259.55	1093.18	1104.9	1755	872	1132	1109	Clcn4	protein_coding
ENSMUSG00000000627.15	4.7748	0.545798	1.95058	0.279814	0.779621	0.99999	4.89468	4.33333	2.89711	6.9741	7	3	3	7	Sema4f	protein_coding
ENSMUSG00000000628.10	2265.27	-0.15028	0.247495	-0.607203	0.543716	0.99999	2421.47	2787.77	2259.75	1592.09	3463	1930	2340	1598	Hk2	protein_coding
ENSMUSG00000000631.20	3731.74	0.00679055	0.218524	0.0310747	0.97521	0.99999	3194.13	3602.44	4289.66	3840.74	4568	2494	4442	3855	Myo18a	protein_coding
ENSMUSG00000000673.9	9.14432	0.226394	1.50345	0.150583	0.880305	0.99999	13.9848	5.77777	3.86282	12.9519	20	4	4	13	Haao	protein_coding
ENSMUSG00000000682.7	53.4222	-1.48056	0.744058	-1.98984	0.0466083	0.99999	65.0293	8.66665	78.2221	61.7706	93	6	81	62	Cd52	protein_coding
ENSMUSG00000000686.11	5.70786	-0.388964	1.8118	-0.214684	0.830014	0.99999	4.89468	7.22221	7.72564	2.9889	7	5	8	3	Abhd15	protein_coding
ENSMUSG00000000690.5	129.266	0.132114	0.441722	0.299089	0.764872	0.99999	191.592	200.777	57.9423	66.7521	274	139	60	67	Hoxb6	protein_coding
ENSMUSG00000000693.10	2.33201	1.22601	3.03158	0.404414	0.685909	0.99999	4.89468	1.44444	0	2.9889	7	1	0	3	Loxl3	protein_coding
ENSMUSG00000000706.16	8.88682	0.47226	1.52506	0.309667	0.756814	0.99999	16.0825	11.5555	1.93141	5.9778	23	8	2	6	Btn1a1	protein_coding
ENSMUSG00000000708.14	803.824	0.122353	0.251946	0.485629	0.62723	0.99999	835.592	908.554	703.999	767.151	1195	629	729	770	Kat2b	protein_coding
ENSMUSG00000000711.3	1052.97	0.177874	0.240993	0.738087	0.460462	0.99999	1011.8	1103.55	964.739	1131.8	1447	764	999	1136	Rab5b	protein_coding
ENSMUSG00000000731.15	3.69275	-0.917056	2.2187	-0.41333	0.679365	0.99999	6.9924	2.88888	2.89711	1.9926	10	2	3	2	Aire	protein_coding
ENSMUSG00000000732.9	163.724	-0.025578	0.398502	-0.0641854	0.948823	0.99999	176.209	161.777	154.513	162.397	252	112	160	163	Icosl	protein_coding
ENSMUSG00000000738.18	2063.9	0.00441562	0.222272	0.0198658	0.98415	0.99999	1875.36	1983.22	2252.99	2144.04	2682	1373	2333	2152	Spg7	protein_coding
ENSMUSG00000000740.12	13781.3	0.0184017	0.205909	0.0893678	0.92879	0.99999	10332.7	11360.5	17293.8	16138.1	14777	7865	17908	16198	Rpl13	protein_coding
ENSMUSG00000000743.9	3977.09	0.0245112	0.219328	0.111756	0.911017	0.99999	3101.13	3582.22	4865.22	4359.81	4435	2480	5038	4376	Chmp1a	protein_coding
ENSMUSG00000000751.13	1893.38	0.0473454	0.223313	0.212014	0.832096	0.99999	1922.21	2056.89	1799.11	1795.33	2749	1424	1863	1802	Rpa1	protein_coding
ENSMUSG00000000759.14	774.543	0.11923	0.257439	0.46314	0.643264	0.99999	985.229	986.554	516.652	609.735	1409	683	535	612	Tubgcp3	protein_coding
ENSMUSG00000000776.13	426.299	-0.0196824	0.292972	-0.0671818	0.946437	0.99999	434.228	456.444	422.979	391.546	621	316	438	393	Polr3d	protein_coding
ENSMUSG00000000782.16	136.561	-0.279911	0.478399	-0.585101	0.55848	0.99999	235.644	119.889	81.1192	109.593	337	83	84	110	Tcf7	protein_coding
ENSMUSG00000000787.12	9256.65	0.0773814	0.213296	0.362788	0.716763	0.99999	11538.2	10696.1	6720.34	8072.02	16501	7405	6959	8102	Ddx3x	protein_coding
ENSMUSG00000000791.9	39.786	-0.843726	0.780092	-1.08157	0.279443	0.99999	31.4658	10.1111	62.7708	54.7965	45	7	65	55	Il12rb1	protein_coding
ENSMUSG00000000792.2	9.20157	-0.648544	1.43954	-0.45052	0.652335	0.99999	9.09012	7.22221	13.5199	6.9741	13	5	14	7	Slc5a5	protein_coding
ENSMUSG00000000804.14	721.589	0.0649735	0.264333	0.245802	0.805835	0.99999	773.36	713.554	640.262	759.18	1106	494	663	762	Usp32	protein_coding
ENSMUSG00000000805.18	5347.15	-0.0562789	0.698217	-0.0806038	0.935757	0.99999	1598.46	2594.22	10950.1	6245.8	2286	1796	11339	6269	Car4	protein_coding
ENSMUSG00000000811.13	314.128	-0.279229	0.327798	-0.851832	0.394307	0.99999	350.319	340.888	333.168	232.138	501	236	345	233	Txnrd3	protein_coding
ENSMUSG00000000817.10	8.4518	-0.703251	1.5876	-0.442966	0.65779	0.99999	4.89468	1.44444	13.5199	13.9482	7	1	14	14	Fasl	protein_coding
ENSMUSG00000000823.16	339.946	0.0283696	0.324121	0.0875279	0.930252	0.99999	487.37	411.666	205.695	255.053	697	285	213	256	Zfp512b	protein_coding
ENSMUSG00000000826.16	2121.73	0.0289429	0.220129	0.131482	0.895394	0.99999	2230.58	2280.77	1970.04	2005.55	3190	1579	2040	2013	Dnajc5	protein_coding
ENSMUSG00000000827.18	1163.22	0.0280846	0.240069	0.116986	0.906871	0.99999	986.628	1092	1326.88	1247.37	1411	756	1374	1252	Tpd52l2	protein_coding
ENSMUSG00000000838.17	1088.82	0.0351217	0.247122	0.142123	0.886983	0.99999	1446.03	1305.78	740.695	862.795	2068	904	767	866	Fmr1	protein_coding
ENSMUSG00000000861.15	277.298	-0.0376434	0.340838	-0.110444	0.912058	0.99999	362.906	297.555	207.627	241.105	519	206	215	242	Bcl11a	protein_coding
ENSMUSG00000000876.11	501.179	0.203034	0.279439	0.726577	0.467485	0.99999	428.634	491.11	503.132	581.839	613	340	521	584	Pxmp4	protein_coding
ENSMUSG00000000881.12	1538.93	-0.018546	0.228862	-0.0810358	0.935413	0.99999	1335.55	1372.22	1769.17	1678.76	1910	950	1832	1685	Dlg3	protein_coding
ENSMUSG00000000884.17	166.335	0.338618	0.394642	0.858039	0.390871	0.99999	148.938	189.222	144.856	182.323	213	131	150	183	Gnb1l	protein_coding
ENSMUSG00000000901.17	2.92689	-0.370483	2.44802	-0.15134	0.879708	0.99999	4.89468	2.88888	1.93141	1.9926	7	2	2	2	Mmp11	protein_coding
ENSMUSG00000000902.13	2155.27	-0.0184436	0.228255	-0.0808029	0.935599	0.99999	1855.08	2077.11	2506	2182.89	2653	1438	2595	2191	Smarcb1	protein_coding
ENSMUSG00000000915.15	3451.73	0.022377	0.217318	0.102969	0.917987	0.99999	2968.97	3322.22	3910.14	3605.61	4246	2300	4049	3619	Hip1r	protein_coding
ENSMUSG00000000916.15	460.544	-0.212498	0.287776	-0.738414	0.460263	0.99999	476.882	441.999	511.823	411.472	682	306	530	413	Nsun5	protein_coding
ENSMUSG00000000934.9	214.35	-0.110204	0.367527	-0.299851	0.76429	0.99999	193.69	209.444	253.015	201.253	277	145	262	202	Top1mt	protein_coding
ENSMUSG00000000942.10	10.5498	0.867173	1.34676	0.643896	0.519643	0.99999	5.59392	13	9.65705	13.9482	8	9	10	14	Hoxa4	protein_coding
ENSMUSG00000000948.16	317.032	-0.169523	0.321199	-0.527781	0.597652	0.99999	240.539	235.444	437.464	354.683	344	163	453	356	Gm38393	protein_coding
ENSMUSG00000000957.11	471.652	0.322844	0.284332	1.13545	0.256187	0.99999	323.748	414.555	516.652	631.654	463	287	535	634	Mmp14	protein_coding
ENSMUSG00000000958.10	2354.27	0.0884603	0.269548	0.328181	0.742775	0.99999	1100.6	1664	3799.08	2853.4	1574	1152	3934	2864	Slc7a7	protein_coding
ENSMUSG00000000959.7	2124.55	0.0594334	0.220903	0.269048	0.787893	0.99999	1814.53	1960.11	2355.35	2368.2	2595	1357	2439	2377	Oxa1l	protein_coding
ENSMUSG00000000976.13	714.756	0.0114917	0.260344	0.0441406	0.964792	0.99999	809.72	759.776	619.017	670.51	1158	526	641	673	Heatr6	protein_coding
ENSMUSG00000000982.5	5.30386	-1.14072	2.12495	-0.536821	0.591391	0.99999	3.4962	0	6.75993	10.9593	5	0	7	11	Ccl3	protein_coding
ENSMUSG00000000983.13	2.66893	1.37283	2.87978	0.476715	0.633565	0.99999	0	2.88888	5.79423	1.9926	0	2	6	2	Wfdc18	protein_coding
ENSMUSG00000001014.6	3.93084	0.974136	2.20227	0.442332	0.658249	0.99999	4.89468	2.88888	0.965705	6.9741	7	2	1	7	Icam4	protein_coding
ENSMUSG00000001016.12	1883.5	-0.116451	0.22402	-0.519824	0.603186	0.99999	1832.71	1772.33	2089.78	1839.17	2621	1227	2164	1846	Ilf2	protein_coding
ENSMUSG00000001017.15	2494.31	-0.0266538	0.217354	-0.122628	0.902401	0.99999	2531.25	2425.22	2503.11	2517.65	3620	1679	2592	2527	Chtop	protein_coding
ENSMUSG00000001018.15	331.891	0.0725495	0.312733	0.231985	0.816549	0.99999	341.928	359.666	305.163	320.808	489	249	316	322	Snapin	protein_coding
ENSMUSG00000001025.8	925.53	0.0213647	0.334803	0.0638128	0.949119	0.99999	470.589	817.554	1511.33	902.647	673	566	1565	906	S100a6	protein_coding
ENSMUSG00000001029.15	4.15386	-4.6878	2.67886	-1.74992	0.0801317	0.99999	14.684	0	1.93141	0	21	0	2	0	Icam2	protein_coding
ENSMUSG00000001034.17	390.139	0.0861751	0.299902	0.287344	0.773849	0.99999	414.649	414.555	343.791	387.561	593	287	356	389	Mapk7	protein_coding
ENSMUSG00000001036.17	331.013	-0.00909206	0.317907	-0.0285997	0.977184	0.99999	394.371	349.555	274.26	305.864	564	242	284	307	Epn2	protein_coding
ENSMUSG00000001039.12	84.1755	0.444459	0.523329	0.849291	0.395719	0.99999	80.4126	93.8887	62.7708	99.63	115	65	65	100	B9d1	protein_coding
ENSMUSG00000001052.15	1276.1	0.00977395	0.233556	0.0418485	0.96662	0.99999	1309.68	1307.22	1234.17	1253.34	1873	905	1278	1258	Sec24b	protein_coding
ENSMUSG00000001053.15	241.221	0.0367246	0.352501	0.104183	0.917024	0.99999	172.712	202.222	309.991	279.96	247	140	321	281	N4bp3	protein_coding
ENSMUSG00000001054.9	401.203	-0.128926	0.296309	-0.435105	0.663486	0.99999	410.454	376.999	427.807	389.553	587	261	443	391	Rmnd5b	protein_coding
ENSMUSG00000001056.3	2195.65	-0.0356623	0.255942	-0.139338	0.889183	0.99999	1546.02	2004.89	3014.93	2216.77	2211	1388	3122	2225	Nhp2	protein_coding
ENSMUSG00000001062.18	367.795	-0.135322	0.30528	-0.443271	0.657569	0.99999	368.5	358.222	401.733	342.727	527	248	416	344	Vps9d1	protein_coding
ENSMUSG00000001065.15	433.54	-0.11528	0.290389	-0.396984	0.691379	0.99999	449.611	426.11	451.95	406.49	643	295	468	408	Zfp276	protein_coding
ENSMUSG00000001082.12	960.353	0.034681	0.247517	0.140115	0.888569	0.99999	933.486	1041.44	961.842	904.64	1335	721	996	908	Mfsd10	protein_coding
ENSMUSG00000001089.14	2586.28	0.119529	0.220779	0.541396	0.588235	0.99999	2368.33	2812.33	2590.02	2574.44	3387	1947	2682	2584	Luzp1	protein_coding
ENSMUSG00000001095.5	1196.64	0.613954	0.298016	2.06014	0.0393851	0.99999	386.68	896.998	1733.44	1769.43	553	621	1795	1776	Slc13a2	protein_coding
ENSMUSG00000001098.15	3291.38	-0.0603968	0.216499	-0.278971	0.780267	0.99999	3078.06	3205.22	3654.23	3228.01	4402	2219	3784	3240	Kctd10	protein_coding
ENSMUSG00000001100.10	1723.12	0.00459257	0.236941	0.0193828	0.984536	0.99999	1488.68	1742	1968.11	1693.71	2129	1206	2038	1700	Poldip2	protein_coding
ENSMUSG00000001105.15	1046.59	0.161653	0.271876	0.594584	0.552122	0.99999	670.571	986.554	1364.54	1164.67	959	683	1413	1169	Ift20	protein_coding
ENSMUSG00000001119.7	13.378	-1.12301	1.46067	-0.768835	0.441991	0.99999	3.4962	0	25.1083	24.9075	5	0	26	25	Col6a1	protein_coding
ENSMUSG00000001120.15	8.45358	0.423918	1.50811	0.281092	0.77864	0.99999	3.4962	5.77777	11.5885	12.9519	5	4	12	13	Pcbp3	protein_coding
ENSMUSG00000001123.15	25706.7	-0.0535671	0.212166	-0.252477	0.800672	0.99999	21389.8	23774.1	31417.3	26245.5	30590	16459	32533	26343	Lgals9	protein_coding
ENSMUSG00000001127.12	1702.22	-0.152892	0.22526	-0.678738	0.497304	0.99999	1794.25	1606.22	1790.42	1617.99	2566	1112	1854	1624	Araf	protein_coding
ENSMUSG00000001128.7	38.1172	0.0586039	0.757421	0.077373	0.938327	0.99999	55.9392	40.4444	22.2112	33.8742	80	28	23	34	Cfp	protein_coding
ENSMUSG00000001134.9	458.78	-0.144706	0.309022	-0.468271	0.639591	0.99999	345.425	402.999	637.365	449.331	494	279	660	451	Uxt	protein_coding
ENSMUSG00000001138.13	470.857	0.11512	0.29065	0.396078	0.692048	0.99999	523.032	496.888	386.282	477.228	748	344	400	479	Cnnm3	protein_coding
ENSMUSG00000001143.13	272.596	0.0746421	0.333889	0.223553	0.823105	0.99999	282.493	278.777	249.152	279.96	404	193	258	281	Lman2l	protein_coding
ENSMUSG00000001150.7	881.733	0.0605427	0.24905	0.243094	0.807932	0.99999	953.764	1047.22	766.769	759.18	1364	725	794	762	Mcm3ap	protein_coding
ENSMUSG00000001151.10	1166.18	-0.06518	0.24023	-0.271324	0.786142	0.99999	1436.24	1262.44	963.773	1002.28	2054	874	998	1006	Pcnt	protein_coding
ENSMUSG00000001156.9	3793.8	0.0304794	0.282384	0.107936	0.914046	0.99999	1627.13	2556.66	6596.73	4394.68	2327	1770	6831	4411	Mxd1	protein_coding
ENSMUSG00000001157.13	976.354	0.0330504	0.24333	0.135826	0.891959	0.99999	991.523	1019.78	938.665	955.451	1418	706	972	959	Gmcl1	protein_coding
ENSMUSG00000001158.13	476.762	-0.145434	0.300401	-0.484132	0.628292	0.99999	364.304	408.777	654.748	479.22	521	283	678	481	Snrnp27	protein_coding
ENSMUSG00000001166.17	46.4499	0.0286156	0.674748	0.0424093	0.966172	0.99999	51.7438	47.6666	40.5596	45.8298	74	33	42	46	Oas1c	protein_coding
ENSMUSG00000001173.15	330.995	0.186458	0.325308	0.573173	0.566527	0.99999	420.943	398.666	212.455	291.916	602	276	220	293	Ocrl	protein_coding
ENSMUSG00000001175.15	27593.9	0.139534	0.21032	0.663434	0.507052	0.99999	20028.3	25163.6	33157.5	32026.1	28643	17421	34335	32145	Calm1	protein_coding
ENSMUSG00000001211.15	1391.65	-0.0054492	0.238167	-0.0228798	0.981746	0.99999	972.643	1092	1857.05	1644.89	1391	756	1923	1651	Agpat3	protein_coding
ENSMUSG00000001225.12	1587.44	0.345564	0.22767	1.51783	0.129057	0.99999	1169.83	1535.44	1633.97	2010.53	1673	1063	1692	2018	Slc26a3	protein_coding
ENSMUSG00000001227.12	62.8231	0.297476	0.590201	0.504024	0.614244	0.99999	65.0293	72.2221	48.2852	65.7558	93	50	50	66	Sema6b	protein_coding
ENSMUSG00000001228.14	3681.47	0.0536469	0.214099	0.25057	0.802146	0.99999	4152.79	4014.1	3101.84	3457.16	5939	2779	3212	3470	Uhrf1	protein_coding
ENSMUSG00000001229.9	1629.63	-0.0134914	0.226714	-0.0595085	0.952547	0.99999	1641.12	1584.55	1633.01	1659.84	2347	1097	1691	1666	Dpp9	protein_coding
ENSMUSG00000001240.13	2003.85	-0.00407492	0.234518	-0.0173757	0.986137	0.99999	1589.37	1860.44	2467.38	2098.21	2273	1288	2555	2106	Ramp2	protein_coding
ENSMUSG00000001247.16	8061.76	-0.0277964	0.215037	-0.129263	0.897149	0.99999	6954.64	7821.65	9414.65	8056.08	9946	5415	9749	8086	Lsr	protein_coding
ENSMUSG00000001248.15	105.6	-0.696778	0.54898	-1.26922	0.204362	0.99999	145.442	46.2221	107.193	123.541	208	32	111	124	Gramd1a	protein_coding
ENSMUSG00000001249.14	22.8535	0.35547	0.935223	0.380091	0.703878	0.99999	19.5787	21.6666	20.2798	29.889	28	15	21	30	Hpn	protein_coding
ENSMUSG00000001270.9	6537.7	-0.162728	0.217707	-0.747464	0.454784	0.99999	1684.47	1733.33	12785	9948.05	2409	1200	13239	9985	Ckb	protein_coding
ENSMUSG00000001280.13	2408.83	-0.0105652	0.229369	-0.0460619	0.963261	0.99999	2858.49	2446.88	2012.53	2317.39	4088	1694	2084	2326	Sp1	protein_coding
ENSMUSG00000001281.10	90.9789	-0.614539	0.5916	-1.03877	0.29891	0.99999	117.472	36.111	90.7762	119.556	168	25	94	120	Itgb7	protein_coding
ENSMUSG00000001285.12	768.683	-0.00432466	0.259853	-0.0166427	0.986722	0.99999	647.496	722.221	901.002	804.014	926	500	933	807	Myg1	protein_coding
ENSMUSG00000001288.15	42.9202	-0.558419	0.702223	-0.795216	0.426488	0.99999	62.2324	38.9999	40.5596	29.889	89	27	42	30	Rarg	protein_coding
ENSMUSG00000001289.12	2277.62	0.0388047	0.239862	0.16178	0.871479	0.99999	1650.21	2084.33	2927.05	2448.9	2360	1443	3031	2458	Pfdn5	protein_coding
ENSMUSG00000001300.16	1569.96	0.125082	0.2286	0.547165	0.584265	0.99999	1257.23	1435.78	1756.62	1830.2	1798	994	1819	1837	Efnb2	protein_coding
ENSMUSG00000001305.5	590.331	-0.0821816	0.281003	-0.292458	0.769936	0.99999	516.739	580.666	703.999	559.92	739	402	729	562	Rrp15	protein_coding
ENSMUSG00000001313.12	109.65	0.0460529	0.500531	0.092008	0.926692	0.99999	51.0445	79.4443	180.587	127.526	73	55	187	128	Rnd2	protein_coding
ENSMUSG00000001323.17	443.154	0.145702	0.298753	0.487702	0.625761	0.99999	297.876	388.555	559.143	527.043	426	269	579	529	Srr	protein_coding
ENSMUSG00000001333.9	12.5737	-0.414729	1.29339	-0.320653	0.748473	0.99999	18.8795	21.6666	6.75993	2.9889	27	15	7	3	Sync	protein_coding
ENSMUSG00000001348.15	1940.95	-0.0570283	0.25211	-0.226203	0.821043	0.99999	1271.22	1577.33	2814.06	2101.2	1818	1092	2914	2109	Acp5	protein_coding
ENSMUSG00000001366.14	991.837	0.00633625	0.242818	0.0260946	0.979182	0.99999	947.47	966.332	1032.34	1021.21	1355	669	1069	1025	Fbxo9	protein_coding
ENSMUSG00000001376.17	768.928	0.0997613	0.254596	0.391841	0.695176	0.99999	824.404	856.554	662.473	732.28	1179	593	686	735	Vps50	protein_coding
ENSMUSG00000001380.7	1918.4	-0.0165769	0.22872	-0.0724769	0.942222	0.99999	1718.03	1895.11	2152.56	1907.91	2457	1312	2229	1915	Hars	protein_coding
ENSMUSG00000001383.9	1668.92	0.10148	0.230222	0.44079	0.659365	0.99999	1410.37	1659.66	1822.28	1783.38	2017	1149	1887	1790	Zmat2	protein_coding
ENSMUSG00000001403.13	3022.41	-0.0230483	0.216121	-0.106645	0.91507	0.99999	2417.97	2532.11	3708.31	3431.26	3458	1753	3840	3444	Ube2c	protein_coding
ENSMUSG00000001415.10	2796.71	0.0187428	0.215243	0.0870775	0.93061	0.99999	2958.49	3052.11	2594.85	2581.41	4231	2113	2687	2591	Smg5	protein_coding
ENSMUSG00000001416.13	7309.48	-0.0596516	0.223895	-0.266427	0.789911	0.99999	6278.48	7262.65	8739.63	6957.16	8979	5028	9050	6983	Cct3	protein_coding
ENSMUSG00000001418.13	1685.72	-0.00450111	0.232108	-0.0193923	0.984528	0.99999	1425.05	1590.33	1971	1756.48	2038	1101	2041	1763	Glmp	protein_coding
ENSMUSG00000001419.17	1477.14	-0.0319045	0.229186	-0.139208	0.889286	0.99999	1597.76	1538.33	1390.61	1381.87	2285	1065	1440	1387	Mef2d	protein_coding
ENSMUSG00000001420.13	1190.13	0.000146277	0.238281	0.000613884	0.99951	0.99999	952.365	1018.33	1440.83	1348.99	1362	705	1492	1354	Tmem79	protein_coding
ENSMUSG00000001424.14	6856.57	0.0421941	0.206234	0.204594	0.83789	0.99999	6049.13	6485.54	7487.11	7404.5	8651	4490	7753	7432	Snd1	protein_coding
ENSMUSG00000001435.15	19.3288	0.573748	1.02294	0.560882	0.574878	0.99999	8.39088	15.8889	24.1426	28.8927	12	11	25	29	Col18a1	protein_coding
ENSMUSG00000001436.15	622.703	-0.0303295	0.268316	-0.113036	0.910002	0.99999	646.797	684.665	608.394	550.954	925	474	630	553	Slc19a1	protein_coding
ENSMUSG00000001440.5	9818.93	0.000354623	0.203426	0.00174325	0.998609	0.99999	10406.8	10189.1	9238.9	9440.94	14883	7054	9567	9476	Kpnb1	protein_coding
ENSMUSG00000001441.13	4303.18	0.0330837	0.2101	0.157467	0.874877	0.99999	4196.84	4139.77	4306.08	4570.03	6002	2866	4459	4587	Npepps	protein_coding
ENSMUSG00000001444.2	13.6597	-1.3858	1.31701	-1.05223	0.292696	0.99999	13.9848	1.44444	20.2798	18.9297	20	1	21	19	Tbx21	protein_coding
ENSMUSG00000001445.10	1725.57	0.0527386	0.237098	0.222433	0.823976	0.99999	1418.76	1718.89	1993.21	1771.42	2029	1190	2064	1778	Mrpl10	protein_coding
ENSMUSG00000001467.5	4024.06	-0.155341	0.216268	-0.718283	0.472583	0.99999	3710.87	3696.33	4801.48	3887.56	5307	2559	4972	3902	Cyp51	protein_coding
ENSMUSG00000001472.17	5023.4	0.00542124	0.209968	0.0258194	0.979401	0.99999	4933.14	5262.1	5090.23	4808.14	7055	3643	5271	4826	Tcf25	protein_coding
ENSMUSG00000001473.7	4.96522	-1.91206	2.21665	-0.862588	0.388364	0.99999	4.19544	0	8.69134	6.9741	6	0	9	7	Tubb6	protein_coding
ENSMUSG00000001482.15	527.088	-0.0174751	0.277552	-0.0629615	0.949797	0.99999	466.393	488.221	596.805	556.932	667	338	618	559	Def8	protein_coding
ENSMUSG00000001504.10	16.981	-0.18855	1.09669	-0.171927	0.863495	0.99999	28.6688	24.5555	7.72564	6.9741	41	17	8	7	Irx2	protein_coding
ENSMUSG00000001506.10	16.7232	-0.75118	1.15852	-0.648398	0.516728	0.99999	6.29316	2.88888	33.7997	23.9112	9	2	35	24	Col1a1	protein_coding
ENSMUSG00000001507.16	3959.23	-0.0278571	0.21331	-0.130594	0.896096	0.99999	3247.97	3423.33	4790.86	4374.75	4645	2370	4961	4391	Itga3	protein_coding
ENSMUSG00000001517.14	1823.57	0.00886549	0.233861	0.0379092	0.96976	0.99999	2343.15	2049.66	1344.26	1557.22	3351	1419	1392	1563	Foxm1	protein_coding
ENSMUSG00000001518.12	417.936	0.135661	0.294329	0.460914	0.64486	0.99999	437.025	452.11	361.174	421.435	625	313	374	423	Itfg2	protein_coding
ENSMUSG00000001521.12	152.607	0.00216318	0.418203	0.00517257	0.995873	0.99999	169.216	138.666	136.164	166.382	242	96	141	167	Tulp3	protein_coding
ENSMUSG00000001524.14	673.389	0.0629423	0.269011	0.233976	0.815003	0.99999	560.091	670.221	764.838	698.406	801	464	792	701	Gtf2h4	protein_coding
ENSMUSG00000001525.10	12093.5	-0.0090424	0.210519	-0.0429528	0.965739	0.99999	12087.8	13514.2	12091.6	10680.3	17287	9356	12521	10720	Tubb5	protein_coding
ENSMUSG00000001542.7	417.98	0.165312	0.295779	0.558903	0.576228	0.99999	413.95	505.555	370.831	381.583	592	350	384	383	Ell2	protein_coding
ENSMUSG00000001552.14	7444.02	0.00589378	0.206931	0.0284818	0.977278	0.99999	6154.71	6563.54	8767.63	8290.21	8802	4544	9079	8321	Jup	protein_coding
ENSMUSG00000001566.9	102.788	-0.0387996	0.477116	-0.0813211	0.935187	0.99999	102.089	98.2221	106.228	104.611	146	68	110	105	Mnx1	protein_coding
ENSMUSG00000001569.10	1058.23	-0.00698808	0.240145	-0.0290994	0.976785	0.99999	1067.04	1060.22	1054.55	1051.1	1526	734	1092	1055	Nom1	protein_coding
ENSMUSG00000001576.15	2426.74	-0.00586497	0.217959	-0.0269086	0.978533	0.99999	2531.25	2592.77	2328.31	2254.63	3620	1795	2411	2263	Ergic1	protein_coding
ENSMUSG00000001583.13	1155.66	0.0235166	0.236991	0.0992299	0.920956	0.99999	1146.05	1181.55	1146.29	1148.73	1639	818	1187	1153	Tnk1	protein_coding
ENSMUSG00000001588.12	56.2177	-0.859339	0.681142	-1.26162	0.207087	0.99999	81.1119	23.1111	59.8737	60.7743	116	16	62	61	Acap1	protein_coding
ENSMUSG00000001604.14	878.233	-0.00210234	0.248271	-0.00846794	0.993244	0.99999	926.493	951.887	829.54	805.01	1325	659	859	808	Tcea3	protein_coding
ENSMUSG00000001627.12	910.057	-0.191097	0.254752	-0.750129	0.453177	0.99999	827.201	829.11	1123.11	860.803	1183	574	1163	864	Ifrd1	protein_coding
ENSMUSG00000001630.13	950.661	-0.107508	0.251833	-0.4269	0.669452	0.99999	1125.78	1181.55	821.815	673.499	1610	818	851	676	Stk38l	protein_coding
ENSMUSG00000001632.16	1197.64	0.0141077	0.238717	0.0590982	0.952874	0.99999	1387.29	1297.11	1007.23	1098.92	1984	898	1043	1103	Brpf1	protein_coding
ENSMUSG00000001642.18	848.09	-0.0128267	0.252716	-0.0507556	0.95952	0.99999	844.682	909.998	856.58	781.099	1208	630	887	784	Akr1b3	protein_coding
ENSMUSG00000001663.10	112.719	-0.74987	0.470327	-1.59436	0.110856	0.99999	76.2172	50.5555	210.524	113.578	109	35	218	114	Gstt1	protein_coding
ENSMUSG00000001665.11	1167.28	0.073759	0.239146	0.308427	0.757757	0.99999	951.666	1074.66	1333.64	1309.14	1361	744	1381	1314	Gstt3	protein_coding
ENSMUSG00000001666.8	999.839	-0.0528156	0.246359	-0.214385	0.830247	0.99999	790.841	833.443	1261.21	1113.86	1131	577	1306	1118	Ddt	protein_coding
ENSMUSG00000001670.13	26.1937	1.70412	1.04733	1.62712	0.103713	0.99999	5.59392	70.7777	15.4513	12.9519	8	49	16	13	Tat	protein_coding
ENSMUSG00000001672.14	884.571	0.120451	0.253009	0.476075	0.634021	0.99999	708.33	857.999	997.573	974.381	1013	594	1033	978	Marveld3	protein_coding
ENSMUSG00000001674.11	1211.92	-0.150461	0.236948	-0.634996	0.525431	0.99999	1213.88	1155.55	1337.5	1140.76	1736	800	1385	1145	Ddx18	protein_coding
ENSMUSG00000001687.15	1437.22	-0.0157769	0.230311	-0.0685026	0.945386	0.99999	1419.46	1445.89	1470.77	1412.75	2030	1001	1523	1418	Ubl3	protein_coding
ENSMUSG00000001700.10	1476.54	0.073285	0.246558	0.297232	0.766289	0.99999	953.764	1214.78	1997.08	1740.54	1364	841	2068	1747	Gramd3	protein_coding
ENSMUSG00000001707.8	506.309	-0.357362	0.288144	-1.24022	0.214894	0.99999	502.054	456.444	638.331	428.409	718	316	661	430	Eef1e1	protein_coding
ENSMUSG00000001729.14	5048.31	-0.0285358	0.212169	-0.134496	0.893011	0.99999	4708.68	5035.32	5502.59	4946.63	6734	3486	5698	4965	Akt1	protein_coding
ENSMUSG00000001739.14	10512.3	0.0580262	0.213862	0.271326	0.78614	0.99999	7937.77	9478.43	12911.5	11721.5	11352	6562	13370	11765	Cldn15	protein_coding
ENSMUSG00000001741.12	23.712	-0.994167	1.06908	-0.929924	0.352411	0.99999	36.3605	4.33333	20.2798	33.8742	52	3	21	34	Il16	protein_coding
ENSMUSG00000001750.16	1986.38	0.07803	0.223847	0.348586	0.7274	0.99999	2411.68	2390.55	1479.46	1663.82	3449	1655	1532	1670	Tcirg1	protein_coding
ENSMUSG00000001751.9	291.729	-0.141523	0.325535	-0.434739	0.663752	0.99999	302.072	275.888	309.991	278.964	432	191	321	280	Naglu	protein_coding
ENSMUSG00000001755.12	1239.26	0.109312	0.237205	0.460832	0.644919	0.99999	1029.98	1194.55	1363.57	1368.92	1473	827	1412	1374	Coasy	protein_coding
ENSMUSG00000001761.7	515.192	-0.0659263	0.278374	-0.236826	0.812792	0.99999	629.316	579.221	427.807	424.424	900	401	443	426	Smo	protein_coding
ENSMUSG00000001763.14	7.68722	-0.340043	1.57424	-0.216004	0.828984	0.99999	4.89468	4.33333	12.5542	8.9667	7	3	13	9	Tspan33	protein_coding
ENSMUSG00000001767.5	722.6	0.022801	0.26286	0.0867419	0.930877	0.99999	641.903	729.443	795.741	723.314	918	505	824	726	Crnkl1	protein_coding
ENSMUSG00000001768.16	650.982	0.199334	0.273169	0.729708	0.465569	0.99999	742.593	730.888	482.852	647.595	1062	506	500	650	Rin2	protein_coding
ENSMUSG00000001774.8	950.823	-0.0301456	0.244473	-0.123308	0.901863	0.99999	916.005	892.665	1005.3	989.326	1310	618	1041	993	Chordc1	protein_coding
ENSMUSG00000001783.3	4556.5	-0.0879719	0.212409	-0.414163	0.678755	0.99999	4258.37	4336.21	5152.03	4479.36	6090	3002	5335	4496	Rtcb	protein_coding
ENSMUSG00000001785.13	966.179	-0.0479803	0.244398	-0.19632	0.844359	0.99999	973.342	974.998	990.813	925.562	1392	675	1026	929	Pwp1	protein_coding
ENSMUSG00000001786.14	465.999	-0.00889206	0.2886	-0.0308111	0.97542	0.99999	443.318	486.777	491.544	442.357	634	337	509	444	Fbxo7	protein_coding
ENSMUSG00000001794.13	5076.08	-0.0819691	0.220141	-0.372349	0.709633	0.99999	4172.37	4577.44	6369.79	5184.74	5967	3169	6596	5204	Capns1	protein_coding
ENSMUSG00000001802.16	7.84005	-0.469331	1.576	-0.297799	0.765857	0.99999	9.09012	11.5555	7.72564	2.9889	13	8	8	3	Lrp3	protein_coding
ENSMUSG00000001804.9	7.07878	-0.0669536	1.62811	-0.0411235	0.967197	0.99999	6.29316	4.33333	7.72564	9.963	9	3	8	10	Dsg4	protein_coding
ENSMUSG00000001827.12	7.64047	-1.40663	1.5925	-0.883289	0.37708	0.99999	12.5863	4.33333	9.65705	3.9852	18	3	10	4	Folr1	protein_coding
ENSMUSG00000001829.17	944.336	0.257745	0.24474	1.05314	0.292279	0.99999	808.322	976.443	912.591	1079.99	1156	676	945	1084	Clpb	protein_coding
ENSMUSG00000001833.17	1870.04	0.0580373	0.225534	0.257333	0.796922	0.99999	2011.71	1954.33	1661.01	1853.12	2877	1353	1720	1860	Sept7	protein_coding
ENSMUSG00000001844.10	647.376	0.00856109	0.267809	0.0319672	0.974498	0.99999	625.121	696.221	664.405	603.758	894	482	688	606	Zdhhc4	protein_coding
ENSMUSG00000001847.14	8392.9	-0.00505895	0.211967	-0.0238667	0.980959	0.99999	7261.61	8127.87	9633.87	8548.25	10385	5627	9976	8580	Rac1	protein_coding
ENSMUSG00000001855.15	1433.8	0.0983473	0.231558	0.424719	0.671041	0.99999	1639.02	1662.55	1142.43	1291.2	2344	1151	1183	1296	Nup214	protein_coding
ENSMUSG00000001864.13	15.9376	0.208924	1.14197	0.18295	0.854837	0.99999	11.1878	7.22221	15.4513	29.889	16	5	16	30	Aif1l	protein_coding
ENSMUSG00000001865.2	2.7008	0.33252	2.5757	0.129099	0.89728	0.99999	2.09772	5.77777	1.93141	0.9963	3	4	2	1	Cpa3	protein_coding
ENSMUSG00000001891.16	2179.41	0.0669395	0.22007	0.304174	0.760995	0.99999	1961.37	2114.66	2300.31	2341.3	2805	1464	2382	2350	Ugp2	protein_coding
ENSMUSG00000001901.15	30.3719	0.14321	0.833861	0.171743	0.86364	0.99999	44.0521	36.111	16.417	24.9075	63	25	17	25	Kcnh6	protein_coding
ENSMUSG00000001909.16	1461.61	0.0821731	0.229969	0.357323	0.72085	0.99999	1493.58	1528.22	1348.12	1476.52	2136	1058	1396	1482	Trmt1	protein_coding
ENSMUSG00000001910.5	3221.04	0.0150865	0.215277	0.0700796	0.94413	0.99999	3203.22	3450.77	3198.41	3031.74	4581	2389	3312	3043	Nacc1	protein_coding
ENSMUSG00000001911.16	804.254	-0.0113186	0.256777	-0.0440795	0.964841	0.99999	895.027	801.665	724.278	796.043	1280	555	750	799	Nfix	protein_coding
ENSMUSG00000001918.17	2735.29	-0.0291233	0.215688	-0.135025	0.892592	0.99999	3309.5	3304.88	2205.67	2121.12	4733	2288	2284	2129	Slc1a5	protein_coding
ENSMUSG00000001924.15	10763.9	0.0547091	0.2046	0.267395	0.789165	0.99999	9860.69	10821.8	11282.3	11090.8	14102	7492	11683	11132	Uba1	protein_coding
ENSMUSG00000001930.17	26.9309	0.205964	0.878682	0.234401	0.814673	0.99999	25.1726	40.4444	23.1769	18.9297	36	28	24	19	Vwf	protein_coding
ENSMUSG00000001942.8	542.793	-0.0684681	0.284521	-0.240643	0.809832	0.99999	579.67	648.554	520.515	422.431	829	449	539	424	Siae	protein_coding
ENSMUSG00000001943.8	14.1493	-0.69372	1.31934	-0.52581	0.599021	0.99999	2.09772	2.88888	37.6625	13.9482	3	2	39	14	Vsig2	protein_coding
ENSMUSG00000001946.14	31.5104	-0.271376	0.856318	-0.31691	0.751312	0.99999	25.1726	40.4444	42.491	17.9334	36	28	44	18	Esam	protein_coding
ENSMUSG00000001948.10	24.2335	-0.701934	0.919131	-0.763693	0.44505	0.99999	20.9772	14.4444	39.5939	21.9186	30	10	41	22	Spa17	protein_coding
ENSMUSG00000001962.8	531.634	0.0404779	0.276869	0.146199	0.883764	0.99999	492.964	537.332	556.246	539.994	705	372	576	542	Fam50a	protein_coding
ENSMUSG00000001964.14	961.334	0.0910897	0.243955	0.373388	0.70886	0.99999	899.223	959.109	962.808	1024.2	1286	664	997	1028	Emd	protein_coding
ENSMUSG00000001983.7	587.889	0.142873	0.269107	0.530914	0.595479	0.99999	485.273	537.332	632.537	696.413	694	372	655	699	Taco1	protein_coding
ENSMUSG00000001995.9	586.546	0.0421206	0.273016	0.154279	0.87739	0.99999	673.368	631.221	488.647	552.946	963	437	506	555	Sipa1l2	protein_coding
ENSMUSG00000001998.15	285.573	0.0904165	0.348968	0.259097	0.795561	0.99999	378.988	311.999	189.278	262.027	542	216	196	263	Ap4e1	protein_coding
ENSMUSG00000001999.15	687.424	-0.0780958	0.267666	-0.291766	0.770466	0.99999	527.926	570.555	901.002	750.214	755	395	933	753	Blvra	protein_coding
ENSMUSG00000002006.12	3.16448	-0.721794	2.40618	-0.299975	0.764196	0.99999	6.29316	1.44444	1.93141	2.9889	9	1	2	3	Pdzd4	protein_coding
ENSMUSG00000002010.17	3997.18	0.047685	0.217524	0.219217	0.826481	0.99999	3345.86	3875.44	4560.06	4207.37	4785	2683	4722	4223	Idh3g	protein_coding
ENSMUSG00000002014.12	2971.11	0.0444884	0.224016	0.198595	0.84258	0.99999	2341.76	2763.22	3564.42	3215.06	3349	1913	3691	3227	Ssr4	protein_coding
ENSMUSG00000002015.5	3272.87	-0.0218138	0.226603	-0.0962643	0.923311	0.99999	2559.92	2962.55	4115.83	3453.17	3661	2051	4262	3466	Bcap31	protein_coding
ENSMUSG00000002017.10	1193.67	0.00359884	0.235847	0.0152592	0.987825	0.99999	1370.51	1365	1014.96	1024.2	1960	945	1051	1028	Fam98a	protein_coding
ENSMUSG00000002020.15	6.6549	-0.0649243	1.67103	-0.0388528	0.969008	0.99999	5.59392	4.33333	7.72564	8.9667	8	3	8	9	Ltbp2	protein_coding
ENSMUSG00000002028.13	826.495	-0.0216195	0.276594	-0.0781632	0.937698	0.99999	1135.57	872.443	572.663	725.306	1624	604	593	728	Kmt2a	protein_coding
ENSMUSG00000002031.13	724.228	0.0623589	0.261046	0.23888	0.811198	0.99999	582.467	556.11	821.815	936.522	833	385	851	940	Ift46	protein_coding
ENSMUSG00000002032.17	141.172	0.314046	0.420294	0.747207	0.454939	0.99999	127.961	164.666	123.61	148.449	183	114	128	149	Tmem25	protein_coding
ENSMUSG00000002033.14	102.075	-0.74481	0.515345	-1.44527	0.148383	0.99999	52.443	23.1111	189.278	143.467	75	16	196	144	Cd3g	protein_coding
ENSMUSG00000002043.17	996.526	0.0578522	0.268265	0.215653	0.829258	0.99999	680.361	905.665	1321.08	1078.99	973	627	1368	1083	Trappc6a	protein_coding
ENSMUSG00000002052.6	2801.61	-0.0486717	0.215022	-0.226357	0.820924	0.99999	3006.73	2898.99	2691.42	2609.31	4300	2007	2787	2619	Supt6	protein_coding
ENSMUSG00000002055.9	1299.27	0.0838545	0.238681	0.351324	0.725345	0.99999	1585.18	1512.33	963.773	1135.78	2267	1047	998	1140	Spag5	protein_coding
ENSMUSG00000002058.13	46.5513	-0.0501229	0.673374	-0.0744354	0.940664	0.99999	45.4506	47.6666	49.2509	43.8372	65	33	51	44	Unc119	protein_coding
ENSMUSG00000002064.10	872.694	0.0634769	0.252301	0.251592	0.801357	0.99999	646.797	740.999	1075.79	1027.18	925	513	1114	1031	Sdf2	protein_coding
ENSMUSG00000002068.16	526.165	-0.0173541	0.301081	-0.0576393	0.954036	0.99999	488.769	625.443	562.04	428.409	699	433	582	430	Ccne1	protein_coding
ENSMUSG00000002076.12	3.0083	-3.1501	2.77224	-1.1363	0.255829	0.99999	7.69164	1.44444	2.89711	0	11	1	3	0	Hsf2bp	protein_coding
ENSMUSG00000002083.13	118.871	0.406629	0.456954	0.889868	0.373537	0.99999	67.1271	104	141.959	162.397	96	72	147	163	Bbc3	protein_coding
ENSMUSG00000002102.15	5168.59	0.00712263	0.218165	0.0326478	0.973955	0.99999	4068.88	4688.66	6349.51	5567.32	5819	3246	6575	5588	Psmc3	protein_coding
ENSMUSG00000002103.16	806.352	0.0653824	0.255163	0.256238	0.797767	0.99999	712.526	811.776	867.203	833.903	1019	562	898	837	Acp2	protein_coding
ENSMUSG00000002105.15	118.778	-0.268105	0.450745	-0.594803	0.551975	0.99999	144.043	115.555	115.885	99.63	206	80	120	100	Slc39a13	protein_coding
ENSMUSG00000002107.18	30.8519	-0.407646	0.890701	-0.457669	0.64719	0.99999	60.8339	20.2222	15.4513	26.9001	87	14	16	27	Celf2	protein_coding
ENSMUSG00000002108.10	729.936	0.106504	0.264094	0.40328	0.686742	0.99999	523.032	639.888	901.002	855.821	748	443	933	859	Nr1h3	protein_coding
ENSMUSG00000002109.14	291.483	0.081858	0.331179	0.247171	0.804776	0.99999	378.988	356.777	196.038	234.13	542	247	203	235	Ddb2	protein_coding
ENSMUSG00000002111.8	7.73132	-1.21183	1.81267	-0.668532	0.503794	0.99999	6.29316	0	8.69134	15.9408	9	0	9	16	Spi1	protein_coding
ENSMUSG00000002129.11	3185.78	0.0402708	0.214089	0.188103	0.850796	0.99999	3134.69	3362.66	3145.3	3100.48	4483	2328	3257	3112	Sf3a1	protein_coding
ENSMUSG00000002147.18	3571.14	0.0487722	0.213561	0.228376	0.819354	0.99999	3231.19	3546.1	3801.01	3706.23	4621	2455	3936	3720	Stat6	protein_coding
ENSMUSG00000002204.9	7.71555	-1.62655	1.65054	-0.98547	0.324393	0.99999	6.9924	1.44444	15.4513	6.9741	10	1	16	7	Napsa	protein_coding
ENSMUSG00000002205.16	1574.39	0.154274	0.227279	0.678785	0.497274	0.99999	1336.95	1487.78	1643.63	1829.21	1912	1030	1702	1836	Vrk3	protein_coding
ENSMUSG00000002210.11	744.899	0.00205726	0.25728	0.00799621	0.99362	0.99999	678.962	719.332	812.158	769.143	971	498	841	772	Smg9	protein_coding
ENSMUSG00000002221.11	1233.23	0.088131	0.235427	0.374345	0.708147	0.99999	1413.16	1448.78	985.019	1085.97	2021	1003	1020	1090	Paxip1	protein_coding
ENSMUSG00000002222.14	1304.2	0.16387	0.246157	0.665714	0.505594	0.99999	1402.68	1330.33	1069.04	1414.75	2006	921	1107	1420	Rmnd5a	protein_coding
ENSMUSG00000002227.15	1031.01	0.110126	0.242913	0.453358	0.650291	0.99999	867.757	992.332	1121.18	1142.76	1241	687	1161	1147	Mov10	protein_coding
ENSMUSG00000002228.7	34.3292	-0.321344	0.792682	-0.405389	0.685192	0.99999	16.7818	15.8889	61.8051	42.8409	24	11	64	43	Ppm1j	protein_coding
ENSMUSG00000002233.13	537.81	-0.0388587	0.3538	-0.109832	0.912542	0.99999	151.735	249.888	1097.04	652.576	217	173	1136	655	Rhoc	protein_coding
ENSMUSG00000002249.21	707.322	0.101525	0.258413	0.392878	0.69441	0.99999	695.744	740.999	669.233	723.314	995	513	693	726	Tead3	protein_coding
ENSMUSG00000002250.16	4303.53	0.096306	0.214345	0.449304	0.653213	0.99999	3940.92	4623.66	4381.4	4268.15	5636	3201	4537	4284	Ppard	protein_coding
ENSMUSG00000002257.8	40.1677	-0.384326	0.741491	-0.518315	0.604239	0.99999	43.3529	23.1111	45.3881	48.8187	62	16	47	49	Def6	protein_coding
ENSMUSG00000002265.17	10.9443	0.07834	1.32838	0.0589742	0.952973	0.99999	13.9848	10.1111	7.72564	11.9556	20	7	8	12	Peg3	protein_coding
ENSMUSG00000002274.13	146.473	0.0394964	0.417661	0.0945655	0.92466	0.99999	100.691	112.666	191.21	181.327	144	78	198	182	Metrn	protein_coding
ENSMUSG00000002279.19	477.469	0.0193165	0.290991	0.0663816	0.947074	0.99999	387.379	453.555	568.8	500.142	554	314	589	502	Lmf1	protein_coding
ENSMUSG00000002280.11	924.422	-0.00157401	0.247579	-0.00635759	0.994927	0.99999	805.525	855.11	1049.72	987.333	1152	592	1087	991	Ciao3	protein_coding
ENSMUSG00000002289.16	76.2867	0.351874	0.547456	0.642744	0.52039	0.99999	42.6537	49.111	88.8448	124.537	61	34	92	125	Angptl4	protein_coding
ENSMUSG00000002297.16	1000.59	0.109803	0.243497	0.450943	0.652031	0.99999	1099.9	1132.44	830.506	939.511	1573	784	860	943	Dbf4	protein_coding
ENSMUSG00000002307.16	1031.65	0.00597394	0.243135	0.0245705	0.980398	0.99999	998.515	1067.44	1060.34	1000.28	1428	739	1098	1004	Daxx	protein_coding
ENSMUSG00000002308.16	195.261	0.0311157	0.375655	0.0828304	0.933986	0.99999	134.254	148.778	255.912	242.101	192	103	265	243	Cd320	protein_coding
ENSMUSG00000002319.16	1155.49	-0.0198378	0.237434	-0.083551	0.933413	0.99999	1210.38	1232.11	1114.42	1065.04	1731	853	1154	1069	Ipo4	protein_coding
ENSMUSG00000002320.15	3058.83	0.0973619	0.217021	0.448629	0.653699	0.99999	2688.58	3105.55	3235.11	3206.09	3845	2150	3350	3218	Tm9sf1	protein_coding
ENSMUSG00000002324.8	321.381	-0.153925	0.343007	-0.448752	0.65361	0.99999	197.186	132.889	440.361	515.087	282	92	456	517	Rec8	protein_coding
ENSMUSG00000002325.15	1113.11	0.159893	0.24017	0.665749	0.505572	0.99999	1174.72	1235	933.836	1108.88	1680	855	967	1113	Irf9	protein_coding
ENSMUSG00000002326.6	445.07	0.0541117	0.292011	0.185307	0.852988	0.99999	373.394	427.555	504.098	475.235	534	296	522	477	Gmpr2	protein_coding
ENSMUSG00000002329.7	1676.73	0.00685633	0.231506	0.0296162	0.976373	0.99999	1394.98	1558.55	1971	1782.38	1995	1079	2041	1789	Mdp1	protein_coding
ENSMUSG00000002332.16	1700.53	-0.128593	0.257274	-0.499828	0.617196	0.99999	724.413	865.221	3055.49	2156.99	1036	599	3164	2165	Dhrs1	protein_coding
ENSMUSG00000002342.17	715.255	0.0145581	0.258597	0.0562965	0.955106	0.99999	575.475	600.888	851.752	832.907	823	416	882	836	Tmem161a	protein_coding
ENSMUSG00000002343.11	343.223	-0.0995915	0.313051	-0.318132	0.750385	0.99999	290.185	296.111	423.944	362.653	415	205	439	364	Armc6	protein_coding
ENSMUSG00000002345.18	391.429	-0.00943938	0.308587	-0.0305891	0.975597	0.99999	331.44	389.999	458.71	385.568	474	270	475	387	Borcs8	protein_coding
ENSMUSG00000002346.16	291.925	0.252853	0.3326	0.760233	0.447115	0.99999	323.748	333.666	214.386	295.901	463	231	222	297	Slc25a42	protein_coding
ENSMUSG00000002365.10	2962.76	0.0513122	0.223369	0.22972	0.81831	0.99999	2221.49	2620.22	3667.75	3341.59	3177	1814	3798	3354	Snx9	protein_coding
ENSMUSG00000002372.9	1872.26	-0.0747429	0.223181	-0.334898	0.737702	0.99999	1895.64	1840.22	1945.89	1807.29	2711	1274	2015	1814	Ranbp3	protein_coding
ENSMUSG00000002379.7	2399.97	-0.0351079	0.249147	-0.140912	0.887939	0.99999	1469.8	1859	3573.11	2697.98	2102	1287	3700	2708	Ndufa11	protein_coding
ENSMUSG00000002384.2	13.356	-0.818461	1.21099	-0.67586	0.49913	0.99999	17.481	11.5555	16.417	7.9704	25	8	17	8	Bmp8b	protein_coding
ENSMUSG00000002393.14	1362.59	0.174479	0.249872	0.698273	0.485007	0.99999	790.841	1087.66	1851.26	1720.61	1131	753	1917	1727	Nr2f6	protein_coding
ENSMUSG00000002395.14	1273.42	0.0409585	0.239334	0.171135	0.864117	0.99999	1082.42	1239.33	1439.87	1332.05	1548	858	1491	1337	Use1	protein_coding
ENSMUSG00000002396.8	175.432	-0.0485253	0.401202	-0.12095	0.903731	0.99999	134.254	163.222	227.906	176.345	192	113	236	177	Ocel1	protein_coding
ENSMUSG00000002409.18	154.027	0.115089	0.422809	0.272202	0.785467	0.99999	151.735	127.111	140.993	196.271	217	88	146	197	Dyrk1b	protein_coding
ENSMUSG00000002413.15	386.162	0.0205865	0.303983	0.0677226	0.946006	0.99999	479.679	437.666	294.54	332.764	686	303	305	334	Braf	protein_coding
ENSMUSG00000002416.13	1264.96	0.104933	0.252059	0.416305	0.677187	0.99999	680.361	891.221	1848.36	1639.91	973	617	1914	1646	Ndufb2	protein_coding
ENSMUSG00000002428.12	461.967	-0.0173234	0.291131	-0.059504	0.952551	0.99999	579.67	508.444	359.242	400.512	829	352	372	402	Hltf	protein_coding
ENSMUSG00000002455.14	1627.28	0.0995076	0.230322	0.432037	0.665715	0.99999	1413.16	1651	1737.3	1707.66	2021	1143	1799	1714	Prpf6	protein_coding
ENSMUSG00000002458.13	26.5964	-0.999728	0.911429	-1.09688	0.272694	0.99999	27.2704	8.66665	40.5596	29.889	39	6	42	30	Rgs19	protein_coding
ENSMUSG00000002475.16	446.663	-0.00515531	0.316834	-0.0162713	0.987018	0.99999	285.29	379.888	640.262	481.213	408	263	663	483	Abhd3	protein_coding
ENSMUSG00000002477.5	1789.21	-0.0462192	0.238618	-0.193695	0.846415	0.99999	1525.04	1752.11	2135.17	1744.52	2181	1213	2211	1751	Snrpd1	protein_coding
ENSMUSG00000002486.15	172.585	0.0108785	0.428049	0.0254141	0.979725	0.99999	239.839	163.222	114.919	172.36	343	113	119	173	Tchp	protein_coding
ENSMUSG00000002489.16	550.425	-0.0920005	0.282639	-0.325506	0.744798	0.99999	782.45	634.11	375.659	409.479	1119	439	389	411	Tiam1	protein_coding
ENSMUSG00000002496.10	1476.96	0.0494226	0.229539	0.215313	0.829523	0.99999	1560.7	1567.22	1345.23	1434.67	2232	1085	1393	1440	Tsc2	protein_coding
ENSMUSG00000002504.15	36.9272	-0.0568091	0.7757	-0.0732359	0.941618	0.99999	32.165	49.111	41.5253	24.9075	46	34	43	25	Slc9a3r2	protein_coding
ENSMUSG00000002524.17	2799.12	-0.00425174	0.22184	-0.0191658	0.984709	0.99999	2356.44	2624.55	3283.4	2932.11	3370	1817	3400	2943	Puf60	protein_coding
ENSMUSG00000002546.16	2036.13	0.0478858	0.221311	0.216374	0.828696	0.99999	2060.66	2181.11	1942.03	1960.72	2947	1510	2011	1968	Golga2	protein_coding
ENSMUSG00000002550.16	1283.01	0.0494322	0.233911	0.211329	0.83263	0.99999	1157.24	1236.44	1367.44	1370.91	1655	856	1416	1376	Uck1	protein_coding
ENSMUSG00000002565.16	1902.6	0.0425809	0.258525	0.164707	0.869175	0.99999	1297.79	1776.66	2553.32	1982.64	1856	1230	2644	1990	Scin	protein_coding
ENSMUSG00000002578.18	8.22613	0.0777867	1.52773	0.0509164	0.959392	0.99999	11.8871	7.22221	4.82852	8.9667	17	5	5	9	Ikzf4	protein_coding
ENSMUSG00000002580.7	911.024	-0.0381113	0.260781	-0.146143	0.883809	0.99999	613.234	714.999	1274.73	1041.13	877	495	1320	1045	Mien1	protein_coding
ENSMUSG00000002602.16	6.79955	-0.930279	1.94679	-0.477853	0.632755	0.99999	8.39088	0	3.86282	14.9445	12	0	4	15	Axl	protein_coding
ENSMUSG00000002603.15	28.2288	-0.552601	0.898354	-0.615126	0.538471	0.99999	33.5635	11.5555	29.9368	37.8594	48	8	31	38	Tgfb1	protein_coding
ENSMUSG00000002608.8	938.679	0.0942148	0.244949	0.38463	0.700512	0.99999	895.727	953.332	920.317	985.34	1281	660	953	989	Ccdc97	protein_coding
ENSMUSG00000002617.14	31.404	0.284824	0.814196	0.349822	0.726472	0.99999	41.9544	43.3333	16.417	23.9112	60	30	17	24	Zfp40	protein_coding
ENSMUSG00000002625.10	492.574	0.140863	0.282359	0.49888	0.617864	0.99999	566.385	587.888	375.659	440.364	810	407	389	442	Akap8l	protein_coding
ENSMUSG00000002633.4	2.87433	1.82436	2.52322	0.723027	0.469663	0.99999	0.69924	2.88888	1.93141	5.9778	1	2	2	6	Shh	protein_coding
ENSMUSG00000002635.11	307.496	0.0263323	0.321548	0.0818922	0.934732	0.99999	258.02	278.777	353.448	339.738	369	193	366	341	Pdcd2l	protein_coding
ENSMUSG00000002658.9	1915.44	-0.0836289	0.232348	-0.35993	0.718899	0.99999	1675.38	1815.66	2288.72	1882.01	2396	1257	2370	1889	Gtf2f1	protein_coding
ENSMUSG00000002660.8	1066.71	-0.030356	0.254751	-0.11916	0.905149	0.99999	843.983	989.443	1337.5	1095.93	1207	685	1385	1100	Clpp	protein_coding
ENSMUSG00000002661.14	332.679	0.035752	0.330076	0.108315	0.913746	0.99999	202.08	260	476.092	392.542	289	180	493	394	Alkbh7	protein_coding
ENSMUSG00000002668.8	33.2647	-1.31822	0.890009	-1.48113	0.138573	0.99999	50.3453	7.22221	38.6282	36.8631	72	5	40	37	Dennd1c	protein_coding
ENSMUSG00000002679.14	483.793	0.0815176	0.288788	0.282275	0.777733	0.99999	416.048	502.666	527.275	489.183	595	348	546	491	Med6	protein_coding
ENSMUSG00000002699.13	43.0644	-0.37753	0.776789	-0.486014	0.626957	0.99999	42.6537	14.4444	44.4224	70.7373	61	10	46	71	Lcp2	protein_coding
ENSMUSG00000002718.14	2111.96	0.0313971	0.223149	0.1407	0.888107	0.99999	2429.16	2309.66	1767.24	1941.79	3474	1599	1830	1949	Cse1l	protein_coding
ENSMUSG00000002728.14	1220.93	-0.0481124	0.249949	-0.192489	0.847359	0.99999	988.726	1142.55	1520.02	1232.42	1414	791	1574	1237	Naa20	protein_coding
ENSMUSG00000002731.6	788.382	0.181717	0.270856	0.670899	0.502285	0.99999	599.948	836.332	892.311	824.936	858	579	924	828	Prkra	protein_coding
ENSMUSG00000002732.14	22.9321	0.477393	0.949421	0.502826	0.615087	0.99999	27.2704	26	12.5542	25.9038	39	18	13	26	Fkbp7	protein_coding
ENSMUSG00000002733.8	478.432	-0.0147014	0.283134	-0.0519239	0.958589	0.99999	529.325	508.444	433.601	442.357	757	352	449	444	Plekha3	protein_coding
ENSMUSG00000002741.9	3856.7	0.0497123	0.222486	0.22344	0.823193	0.99999	2953.59	3540.33	4715.54	4217.34	4224	2451	4883	4233	Ykt6	protein_coding
ENSMUSG00000002748.7	3317.85	-0.0141588	0.215061	-0.0658366	0.947508	0.99999	3863.3	3580.77	2831.45	2995.87	5525	2479	2932	3007	Baz1b	protein_coding
ENSMUSG00000002763.16	1479.37	0.027494	0.234653	0.117169	0.906726	0.99999	1227.87	1389.55	1719.92	1580.13	1756	962	1781	1586	Pex6	protein_coding
ENSMUSG00000002767.13	1451.76	-0.0614424	0.235048	-0.261404	0.793781	0.99999	1127.87	1197.44	1865.74	1616	1613	829	1932	1622	Mrpl2	protein_coding
ENSMUSG00000002768.8	1121.58	-0.0314888	0.263474	-0.119514	0.904868	0.99999	799.931	996.665	1519.05	1170.65	1144	690	1573	1175	Mea1	protein_coding
ENSMUSG00000002769.9	4.22281	-1.22121	2.39541	-0.509811	0.610184	0.99999	6.29316	8.66665	1.93141	0	9	6	2	0	Gnmt	protein_coding
ENSMUSG00000002771.12	61.6522	0.306672	0.596749	0.513905	0.607318	0.99999	36.3605	46.2221	74.3593	89.667	52	32	77	90	Grin2d	protein_coding
ENSMUSG00000002778.14	4346.58	0.00905535	0.218855	0.041376	0.966996	0.99999	3209.51	3678.99	5572.12	4925.71	4590	2547	5770	4944	Kdelr1	protein_coding
ENSMUSG00000002781.19	331.893	0.196377	0.314814	0.623789	0.532766	0.99999	265.711	327.888	355.379	378.594	380	227	368	380	Tmem143	protein_coding
ENSMUSG00000002797.9	298.127	-0.258626	0.3543	-0.729963	0.465413	0.99999	252.426	290.333	403.665	246.086	361	201	418	247	Ggct	protein_coding
ENSMUSG00000002799.6	79.2946	0.122537	0.532795	0.229988	0.818101	0.99999	89.5027	101.111	61.8051	64.7595	128	70	64	65	Jag2	protein_coding
ENSMUSG00000002803.14	400.501	0.110419	0.305329	0.361641	0.71762	0.99999	329.342	415.999	445.19	411.472	471	288	461	413	Btbd6	protein_coding
ENSMUSG00000002804.4	488.018	0.0699292	0.328101	0.213134	0.831223	0.99999	300.673	460.777	690.479	500.142	430	319	715	502	Nudt14	protein_coding
ENSMUSG00000002808.7	25.3575	0.575877	0.897891	0.641365	0.521285	0.99999	27.2704	31.7777	14.4856	27.8964	39	22	15	28	Epdr1	protein_coding
ENSMUSG00000002812.4	3848.45	0.0396696	0.212266	0.186886	0.85175	0.99999	3645.84	3953.44	3947.8	3846.71	5214	2737	4088	3861	Flii	protein_coding
ENSMUSG00000002814.15	358.587	0.0321243	0.307116	0.1046	0.916693	0.99999	426.537	413.11	285.849	308.853	610	286	296	310	Top3a	protein_coding
ENSMUSG00000002820.6	2089.55	0.0413487	0.235808	0.175349	0.860805	0.99999	1422.95	1742	2782.2	2411.05	2035	1206	2881	2420	Atg4d	protein_coding
ENSMUSG00000002825.8	443.02	-0.11957	0.291061	-0.410806	0.681215	0.99999	439.123	437.666	483.818	411.472	628	303	501	413	Qtrt1	protein_coding
ENSMUSG00000002833.11	978.958	0.0614875	0.24391	0.252091	0.800971	0.99999	973.342	1054.44	941.562	946.485	1392	730	975	950	Hdgfl2	protein_coding
ENSMUSG00000002835.9	1404.77	-0.00399477	0.230581	-0.0173248	0.986177	0.99999	1592.17	1575.89	1222.58	1228.44	2277	1091	1266	1233	Chaf1a	protein_coding
ENSMUSG00000002844.9	735.51	0.0967185	0.277458	0.348588	0.727399	0.99999	518.836	696.221	930.939	796.043	742	482	964	799	Adprh	protein_coding
ENSMUSG00000002845.14	794.952	-0.0207519	0.25414	-0.0816552	0.934921	0.99999	786.645	821.887	814.089	757.188	1125	569	843	760	Tmem39a	protein_coding
ENSMUSG00000002846.9	607.925	-0.179395	0.267442	-0.670781	0.50236	0.99999	540.513	485.332	752.284	653.573	773	336	779	656	Timmdc1	protein_coding
ENSMUSG00000002870.8	2548.1	0.038166	0.218201	0.174912	0.861149	0.99999	2594.88	2809.44	2425.85	2362.23	3711	1945	2512	2371	Mcm2	protein_coding
ENSMUSG00000002871.14	599.047	0.00826047	0.268446	0.0307715	0.975452	0.99999	554.497	577.777	641.228	622.687	793	400	664	625	Tpra1	protein_coding
ENSMUSG00000002881.14	1020.86	-0.00227225	0.243879	-0.00931715	0.992566	0.99999	1167.03	1245.11	864.306	807.003	1669	862	895	810	Nab1	protein_coding
ENSMUSG00000002885.14	598.42	0.184508	0.268363	0.687532	0.491748	0.99999	680.361	788.665	437.464	487.191	973	546	453	489	Adgre5	protein_coding
ENSMUSG00000002897.5	476.809	-0.247413	0.283233	-0.873531	0.382374	0.99999	535.618	457.888	499.269	414.461	766	317	517	416	Il17ra	protein_coding
ENSMUSG00000002900.16	31.8758	-0.728924	0.806041	-0.904326	0.365822	0.99999	34.962	20.2222	44.4224	27.8964	50	14	46	28	Lamb1	protein_coding
ENSMUSG00000002908.17	2.76357	0.348462	2.49831	0.139479	0.889072	0.99999	2.79696	4.33333	1.93141	1.9926	4	3	2	2	Kcnn1	protein_coding
ENSMUSG00000002910.11	171.682	0.0644834	0.408626	0.157805	0.87461	0.99999	237.042	192.111	109.125	148.449	339	133	113	149	Arrdc2	protein_coding
ENSMUSG00000002944.15	49.8399	0.0492399	0.684999	0.0718833	0.942695	0.99999	13.2856	14.4444	85.9477	85.6818	19	10	89	86	Cd36	protein_coding
ENSMUSG00000002948.19	883.318	-0.0286326	0.257238	-0.111308	0.911372	0.99999	1107.6	940.332	696.273	789.069	1584	651	721	792	Map2k7	protein_coding
ENSMUSG00000002949.15	2311.76	0.0372093	0.22674	0.164106	0.869648	0.99999	1945.29	2260.55	2644.1	2397.1	2782	1565	2738	2406	Timm44	protein_coding
ENSMUSG00000002957.11	4039.24	0.00324399	0.214763	0.015105	0.987948	0.99999	3091.34	3390.11	5048.7	4626.82	4421	2347	5228	4644	Ap2a2	protein_coding
ENSMUSG00000002963.17	662.358	-0.0449547	0.264479	-0.169975	0.86503	0.99999	577.572	600.888	772.564	698.406	826	416	800	701	Pnkp	protein_coding
ENSMUSG00000002968.9	2306.92	0.0953374	0.222341	0.428789	0.668077	0.99999	1968.36	2286.55	2507.93	2464.85	2815	1583	2597	2474	Med25	protein_coding
ENSMUSG00000002980.14	84.3889	0.200344	0.544327	0.368058	0.71283	0.99999	62.2324	104	95.6048	75.7188	89	72	99	76	Bcam	protein_coding
ENSMUSG00000002981.10	4619.88	0.00304991	0.218444	0.013962	0.98886	0.99999	3791.98	4336.21	5510.31	4841.02	5423	3002	5706	4859	Clptm1	protein_coding
ENSMUSG00000002983.17	677.061	0.0455424	0.264511	0.172176	0.863299	0.99999	497.859	560.443	846.923	803.018	712	388	877	806	Relb	protein_coding
ENSMUSG00000002984.17	3847.85	-0.0522402	0.218481	-0.239106	0.811023	0.99999	3078.75	3339.55	4829.49	4143.61	4403	2312	5001	4159	Tomm40	protein_coding
ENSMUSG00000002985.16	212.648	-0.153525	0.367871	-0.417335	0.676433	0.99999	188.795	148.778	253.98	259.038	270	103	263	260	Apoe	protein_coding
ENSMUSG00000002992.17	1136.5	-0.0108295	0.89355	-0.0121197	0.99033	0.99999	37.759	76.5554	2951.19	1480.5	54	53	3056	1486	Apoc2	protein_coding
ENSMUSG00000002996.17	740.427	0.22752	0.257826	0.882456	0.37753	0.99999	709.03	779.999	655.713	816.966	1014	540	679	820	Hbp1	protein_coding
ENSMUSG00000002997.15	20.7006	0.0244622	0.998835	0.0244908	0.980461	0.99999	34.2628	28.8888	8.69134	10.9593	49	20	9	11	Prkar2b	protein_coding
ENSMUSG00000003031.14	1055.01	0.13561	0.278364	0.487169	0.626138	0.99999	1311.77	1061.66	740.695	1105.89	1876	735	767	1110	Cdkn1b	protein_coding
ENSMUSG00000003032.8	2405.81	-0.048126	0.226626	-0.212358	0.831827	0.99999	2173.94	2392	2732.94	2324.37	3109	1656	2830	2333	Klf4	protein_coding
ENSMUSG00000003033.15	595.034	0.045521	0.269186	0.169106	0.865714	0.99999	499.258	537.332	675.028	668.517	714	372	699	671	Ap1m1	protein_coding
ENSMUSG00000003037.16	4177.6	-0.0364797	0.227361	-0.160449	0.872528	0.99999	3137.49	3670.33	5461.06	4441.5	4487	2541	5655	4458	Rab8a	protein_coding
ENSMUSG00000003038.15	4162.82	0.151685	0.211086	0.71859	0.472394	0.99999	3707.37	4326.1	4188.26	4429.55	5302	2995	4337	4446	Hmgn2	protein_coding
ENSMUSG00000003039.9	1931.51	-0.174467	0.223211	-0.781623	0.434436	0.99999	1940.39	1791.11	2158.35	1836.18	2775	1240	2235	1843	Fam32a	protein_coding
ENSMUSG00000003051.13	15476.6	0.0138095	0.201685	0.0684704	0.945411	0.99999	14374.3	14854.6	16450.8	16226.7	20557	10284	17035	16287	Elf3	protein_coding
ENSMUSG00000003062.13	534.503	0.22963	0.275073	0.834794	0.403834	0.99999	491.566	569.11	492.509	584.828	703	394	510	587	Stard3nl	protein_coding
ENSMUSG00000003068.16	2210.97	-0.0367568	0.219312	-0.1676	0.866898	0.99999	2126.39	2065.55	2351.49	2300.46	3041	1430	2435	2309	Stk11	protein_coding
ENSMUSG00000003070.6	7.48915	0.335682	1.57204	0.213533	0.830912	0.99999	5.59392	8.66665	7.72564	7.9704	8	6	8	8	Efna2	protein_coding
ENSMUSG00000003072.15	10138.4	0.0523126	0.226283	0.231182	0.817173	0.99999	6071.5	7753.76	14506.8	12221.6	8683	5368	15022	12267	Atp5d	protein_coding
ENSMUSG00000003099.11	2695.53	0.0212457	0.218322	0.0973138	0.922477	0.99999	2425.66	2636.11	2936.71	2783.66	3469	1825	3041	2794	Ppp5c	protein_coding
ENSMUSG00000003119.14	991.032	0.0373729	0.247083	0.151257	0.879773	0.99999	1182.42	1105	788.015	888.699	1691	765	816	892	Cdk12	protein_coding
ENSMUSG00000003123.15	1259.34	-0.0240119	0.285425	-0.0841268	0.932956	0.99999	730.007	1034.22	1941.07	1332.05	1044	716	2010	1337	Lipe	protein_coding
ENSMUSG00000003131.7	1411.62	-0.00550174	0.230425	-0.0238765	0.980951	0.99999	1427.15	1437.22	1401.24	1380.87	2041	995	1451	1386	Pafah1b2	protein_coding
ENSMUSG00000003134.10	230.278	0.110081	0.353025	0.311822	0.755176	0.99999	263.614	300.444	176.724	180.33	377	208	183	181	Tbc1d8	protein_coding
ENSMUSG00000003135.15	683.899	0.0111672	0.260287	0.0429036	0.965778	0.99999	649.594	649.999	712.69	723.314	929	450	738	726	Cnot11	protein_coding
ENSMUSG00000003153.10	14.0739	-0.78239	1.22866	-0.636783	0.524266	0.99999	14.684	4.33333	18.3484	18.9297	21	3	19	19	Slc2a3	protein_coding
ENSMUSG00000003154.15	297.882	-0.0590359	0.325679	-0.18127	0.856155	0.99999	351.718	311.999	258.809	269.001	503	216	268	270	Foxj2	protein_coding
ENSMUSG00000003161.15	4541.75	0.0320552	0.213681	0.150015	0.880753	0.99999	3734.64	4185.99	5300.75	4945.63	5341	2898	5489	4964	Sri	protein_coding
ENSMUSG00000003166.20	2987.52	0.000879715	0.214008	0.00411067	0.99672	0.99999	3140.29	3132.99	2833.38	2843.44	4491	2169	2934	2854	Dgcr2	protein_coding
ENSMUSG00000003184.15	1783.65	-0.0144834	0.229196	-0.0631922	0.949613	0.99999	1429.95	1561.44	2182.49	1960.72	2045	1081	2260	1968	Irf3	protein_coding
ENSMUSG00000003190.12	318.435	0.0478505	0.316955	0.15097	0.88	0.99999	288.786	306.222	337.997	340.734	413	212	350	342	Bcl2l12	protein_coding
ENSMUSG00000003198.10	118.503	0.140203	0.466746	0.300385	0.763883	0.99999	135.653	114.111	91.7419	132.508	194	79	95	133	Zfp959	protein_coding
ENSMUSG00000003199.16	2163.62	0.00468247	0.232767	0.0201166	0.98395	0.99999	1651.61	1941.33	2725.22	2336.32	2362	1344	2822	2345	Mpnd	protein_coding
ENSMUSG00000003200.10	1175.18	0.0237655	0.238128	0.0998015	0.920502	0.99999	1115.99	1203.22	1215.82	1165.67	1596	833	1259	1170	Sh3gl1	protein_coding
ENSMUSG00000003206.7	4.89651	-0.881848	2.23588	-0.394408	0.69328	0.99999	7.69164	0	1.93141	9.963	11	0	2	10	Ebi3	protein_coding
ENSMUSG00000003208.9	277.623	-0.0553246	0.33723	-0.164056	0.869687	0.99999	252.426	280.222	314.82	263.023	361	194	326	264	Yju2	protein_coding
ENSMUSG00000003226.7	2412.07	-0.0067617	0.22171	-0.0304979	0.97567	0.99999	2757.1	2519.11	2097.51	2274.55	3943	1744	2172	2283	Ranbp2	protein_coding
ENSMUSG00000003228.9	147.294	-0.0403887	0.413441	-0.0976892	0.922179	0.99999	146.141	143	152.581	147.452	209	99	158	148	Grk5	protein_coding
ENSMUSG00000003233.12	1041.72	0.0552799	0.240849	0.22952	0.818464	0.99999	1095.01	1154.11	947.356	970.396	1566	799	981	974	Dvl3	protein_coding
ENSMUSG00000003234.16	1327.33	-0.0099503	0.232926	-0.0427187	0.965926	0.99999	1146.05	1175.78	1522.92	1464.56	1639	814	1577	1470	Abcf3	protein_coding
ENSMUSG00000003235.13	2120.32	0.0203464	0.22735	0.0894939	0.928689	0.99999	1846.69	2103.11	2380.46	2151.01	2641	1456	2465	2159	Eif2b5	protein_coding
ENSMUSG00000003269.17	1049.63	-0.00888202	0.24071	-0.0368992	0.970565	0.99999	921.599	901.332	1182.02	1193.57	1318	624	1224	1198	Cyth2	protein_coding
ENSMUSG00000003271.17	2074.09	0.0527831	0.292085	0.180712	0.856594	0.99999	832.096	1340.44	3661.95	2461.86	1190	928	3792	2471	Sult2b1	protein_coding
ENSMUSG00000003279.17	12.7611	-0.707125	1.25803	-0.562087	0.574056	0.99999	20.278	7.22221	11.5885	11.9556	29	5	12	12	Dlgap1	protein_coding
ENSMUSG00000003282.9	24.1787	0.224716	0.939308	0.239235	0.810923	0.99999	39.8567	33.2222	8.69134	14.9445	57	23	9	15	Plag1	protein_coding
ENSMUSG00000003283.14	298.607	-0.583819	0.416724	-1.40097	0.161222	0.99999	99.2921	124.222	706.896	264.019	142	86	732	265	Hck	protein_coding
ENSMUSG00000003299.10	1788.82	0.159236	0.241837	0.658442	0.510254	0.99999	1258.63	1701.55	2180.56	2014.52	1800	1178	2258	2022	Mrpl4	protein_coding
ENSMUSG00000003308.15	2083.25	0.0662615	0.230456	0.287523	0.773712	0.99999	1749.5	2101.66	2342.8	2139.06	2502	1455	2426	2147	Keap1	protein_coding
ENSMUSG00000003309.14	3977.82	0.0156104	0.218587	0.0714154	0.943067	0.99999	3196.93	3650.1	4782.17	4282.1	4572	2527	4952	4298	Ap1m2	protein_coding
ENSMUSG00000003316.14	2395.54	0.0496821	0.21859	0.227285	0.820202	0.99999	2686.48	2678	2032.81	2184.89	3842	1854	2105	2193	Glg1	protein_coding
ENSMUSG00000003344.14	1266.33	0.0933525	0.23453	0.39804	0.690601	0.99999	1213.18	1344.78	1237.07	1270.28	1735	931	1281	1275	Btbd2	protein_coding
ENSMUSG00000003345.16	3302.67	0.0126595	0.219796	0.0575967	0.95407	0.99999	2837.52	3206.66	3770.11	3396.39	4058	2220	3904	3409	Csnk1g2	protein_coding
ENSMUSG00000003346.14	2123.25	0.239478	0.240694	0.994949	0.319761	0.99999	1262.83	1828.66	2749.36	2652.15	1806	1266	2847	2662	Abhd17a	protein_coding
ENSMUSG00000003348.10	702.854	-0.292351	0.25913	-1.1282	0.259235	0.99999	667.774	544.555	879.757	719.328	955	377	911	722	Mob3a	protein_coding
ENSMUSG00000003352.14	843.738	0.246777	0.250911	0.983526	0.325349	0.99999	1030.68	1177.22	522.446	644.606	1474	815	541	647	Cacnb3	protein_coding
ENSMUSG00000003355.7	208.462	-0.0139733	0.39822	-0.0350893	0.972009	0.99999	156.63	222.444	268.466	186.308	224	154	278	187	Fkbp11	protein_coding
ENSMUSG00000003360.15	2079.77	-0.0337346	0.220814	-0.152773	0.878577	0.99999	2065.56	2061.22	2142.9	2049.39	2954	1427	2219	2057	Ddx23	protein_coding
ENSMUSG00000003363.15	493.486	0.0225645	0.281378	0.0801927	0.936084	0.99999	446.115	434.777	531.138	561.913	638	301	550	564	Pld3	protein_coding
ENSMUSG00000003378.9	65.4637	0.580695	0.621017	0.93507	0.349752	0.99999	90.202	83.7776	25.1083	62.7669	129	58	26	63	Grik5	protein_coding
ENSMUSG00000003379.7	11.194	0.0445546	1.5899	0.0280236	0.977643	0.99999	27.9696	2.88888	0.965705	12.9519	40	2	1	13	Cd79a	protein_coding
ENSMUSG00000003380.11	407.757	-0.157165	0.301563	-0.521167	0.602251	0.99999	299.275	304.777	572.663	454.313	428	211	593	456	Rabac1	protein_coding
ENSMUSG00000003382.18	1528.98	0.0200171	0.228091	0.0877593	0.930068	0.99999	1690.06	1708.77	1347.16	1369.91	2417	1183	1395	1375	Etv3	protein_coding
ENSMUSG00000003402.14	5016.05	-0.00642316	0.215741	-0.0297725	0.976249	0.99999	4093.35	4583.21	6039.52	5348.14	5854	3173	6254	5368	Prkcsh	protein_coding
ENSMUSG00000003411.10	6.46428	-1.75289	1.74476	-1.00466	0.315059	0.99999	8.39088	2.88888	11.5885	2.9889	12	2	12	3	Rab3b	protein_coding
ENSMUSG00000003418.11	2.43845	-3.06742	2.99398	-1.02453	0.305586	0.99999	4.89468	0	3.86282	0.9963	7	0	4	1	St8sia6	protein_coding
ENSMUSG00000003420.8	1427.41	0.0526296	0.250906	0.209759	0.833856	0.99999	872.652	1118	2018.32	1700.68	1248	774	2090	1707	Fcgrt	protein_coding
ENSMUSG00000003421.13	956.505	0.0787251	0.249206	0.315903	0.752076	0.99999	808.322	946.109	1060.34	1011.24	1156	655	1098	1015	Nosip	protein_coding
ENSMUSG00000003423.15	1002.11	0.007858	0.249904	0.0314441	0.974915	0.99999	774.758	883.998	1244.79	1104.9	1108	612	1289	1109	Pih1d1	protein_coding
ENSMUSG00000003429.11	14714.6	-0.00757835	0.204837	-0.0369971	0.970487	0.99999	12053.5	12898.9	17615.4	16290.5	17238	8930	18241	16351	Rps11	protein_coding
ENSMUSG00000003435.9	3302.55	0.042409	0.213046	0.19906	0.842216	0.99999	3563.33	3566.33	2952.16	3128.38	5096	2469	3057	3140	Supt5	protein_coding
ENSMUSG00000003436.11	6.91368	-0.741589	1.72203	-0.430648	0.666724	0.99999	5.59392	1.44444	9.65705	10.9593	8	1	10	11	Dll3	protein_coding
ENSMUSG00000003437.14	1181.67	-0.00817321	0.236725	-0.0345261	0.972458	0.99999	1134.87	1167.11	1236.1	1188.59	1623	808	1280	1193	Paf1	protein_coding
ENSMUSG00000003438.17	2230.77	-0.0191795	0.235516	-0.0814361	0.935095	0.99999	1753	2069.89	2793.78	2306.43	2507	1433	2893	2315	Timm50	protein_coding
ENSMUSG00000003444.8	317.652	0.0799429	0.322964	0.247529	0.804499	0.99999	251.726	303.333	370.831	344.72	360	210	384	346	Med29	protein_coding
ENSMUSG00000003452.15	62.3159	0.0582124	0.599392	0.0971191	0.922632	0.99999	86.7058	75.111	38.6282	48.8187	124	52	40	49	Bicd1	protein_coding
ENSMUSG00000003458.12	3928.37	0.0575124	0.211201	0.272311	0.785383	0.99999	3723.45	4027.1	3978.7	3984.2	5325	2788	4120	3999	Ncstn	protein_coding
ENSMUSG00000003464.13	2443.84	0.0881194	0.222729	0.395635	0.692374	0.99999	1801.24	2111.77	2984.03	2878.31	2576	1462	3090	2889	Pex19	protein_coding
ENSMUSG00000003484.4	7.01089	-0.12339	1.71821	-0.0718129	0.942751	0.99999	4.89468	1.44444	6.75993	14.9445	7	1	7	15	Cyp4f18	protein_coding
ENSMUSG00000003500.13	597.001	-0.203914	0.269298	-0.757208	0.448925	0.99999	673.368	613.888	602.6	498.15	963	425	624	500	Impdh1	protein_coding
ENSMUSG00000003518.13	135.189	-0.00645122	0.429384	-0.0150243	0.988013	0.99999	149.637	161.777	119.747	109.593	214	112	124	110	Dusp3	protein_coding
ENSMUSG00000003526.12	2005.51	-0.0482645	0.227306	-0.212333	0.831847	0.99999	1783.76	1916.77	2309.97	2011.53	2551	1327	2392	2019	Prodh	protein_coding
ENSMUSG00000003527.9	473.891	3.6189e-05	0.283635	0.00012759	0.999898	0.99999	467.792	479.555	479.955	468.261	669	332	497	470	Ess2	protein_coding
ENSMUSG00000003528.15	4232.91	-0.0208624	0.228789	-0.0911863	0.927345	0.99999	3206.02	3824.88	5455.27	4445.49	4585	2648	5649	4462	Slc25a1	protein_coding
ENSMUSG00000003531.15	900.851	0.0402333	0.259985	0.154752	0.877017	0.99999	567.084	691.888	1253.48	1090.95	811	479	1298	1095	Dgcr6	protein_coding
ENSMUSG00000003534.17	2786.11	-0.277758	0.274435	-1.01211	0.311487	0.99999	1948.08	2355.88	4374.64	2465.84	2786	1631	4530	2475	Ddr1	protein_coding
ENSMUSG00000003541.6	270.152	0.265033	0.337669	0.784891	0.432517	0.99999	246.133	264.333	243.358	326.786	352	183	252	328	Ier3	protein_coding
ENSMUSG00000003545.3	2431.01	0.316157	1.2494	0.253047	0.800232	0.99999	4816.37	2043.89	615.154	2248.65	6888	1415	637	2257	Fosb	protein_coding
ENSMUSG00000003546.10	2971.8	0.0776937	0.231247	0.335978	0.736888	0.99999	2105.41	2663.55	3783.63	3334.61	3011	1844	3918	3347	Klc4	protein_coding
ENSMUSG00000003549.9	252.466	0.0468862	0.340918	0.137529	0.890612	0.99999	234.945	241.222	261.706	271.99	336	167	271	273	Ercc1	protein_coding
ENSMUSG00000003555.8	9.17037	1.94286	1.49058	1.30342	0.19243	0.99999	4.19544	8.66665	2.89711	20.9223	6	6	3	21	Cyp17a1	protein_coding
ENSMUSG00000003559.8	1250.49	0.014939	0.243777	0.0612814	0.951135	0.99999	960.756	1116.55	1555.75	1368.92	1374	773	1611	1374	As3mt	protein_coding
ENSMUSG00000003573.15	30.7027	-0.460638	0.818233	-0.562967	0.573457	0.99999	42.6537	33.2222	28.0054	18.9297	61	23	29	19	Homer3	protein_coding
ENSMUSG00000003575.13	388.674	0.0698536	0.300982	0.232086	0.816472	0.99999	474.085	465.11	289.711	325.79	678	322	300	327	Crtc1	protein_coding
ENSMUSG00000003581.14	312.681	-0.11909	0.319173	-0.373121	0.709059	0.99999	319.553	283.111	331.237	316.823	457	196	343	318	Rnf215	protein_coding
ENSMUSG00000003585.13	933.651	0.185781	0.288327	0.644343	0.519353	0.99999	337.733	537.332	1567.34	1292.2	483	372	1623	1297	Sec14l2	protein_coding
ENSMUSG00000003604.14	530.138	0.0271501	0.281714	0.0963746	0.923223	0.99999	444.018	511.332	612.257	552.946	635	354	634	555	Aven	protein_coding
ENSMUSG00000003617.16	2.56835	-0.588744	2.88681	-0.203943	0.838398	0.99999	1.39848	0	2.89711	5.9778	2	0	3	6	Cp	protein_coding
ENSMUSG00000003623.4	1066.26	0.27368	0.246365	1.11088	0.266622	0.99999	720.917	977.887	1234.17	1332.05	1031	677	1278	1337	Crot	protein_coding
ENSMUSG00000003644.17	8241.32	-0.0172285	0.210702	-0.0817671	0.934832	0.99999	6957.44	7638.21	9721.75	8647.88	9950	5288	10067	8680	Rps6ka1	protein_coding
ENSMUSG00000003660.10	3619.12	0.0334175	0.213809	0.156296	0.8758	0.99999	4124.12	3956.33	3057.42	3338.6	5898	2739	3166	3351	Snrnp200	protein_coding
ENSMUSG00000003662.10	971.191	0.0594987	0.254281	0.233988	0.814994	0.99999	766.367	930.221	1154.02	1034.16	1096	644	1195	1038	Ciao1	protein_coding
ENSMUSG00000003680.16	199.882	-0.0420446	0.369871	-0.113674	0.909496	0.99999	178.306	179.111	227.906	214.204	255	124	236	215	Taf6l	protein_coding
ENSMUSG00000003721.14	773.17	0.281883	0.253905	1.11019	0.266918	0.99999	641.203	788.665	755.181	907.629	917	546	782	911	Insig2	protein_coding
ENSMUSG00000003731.13	1705.86	-0.0293484	0.225304	-0.130261	0.89636	0.99999	1713.84	1707.33	1732.47	1669.8	2451	1182	1794	1676	Kpna6	protein_coding
ENSMUSG00000003746.16	1222.6	0.128249	0.23507	0.545578	0.585356	0.99999	1140.46	1226.33	1195.54	1328.07	1631	849	1238	1333	Man1a	protein_coding
ENSMUSG00000003752.9	905.531	-0.0665065	0.250806	-0.265171	0.790878	0.99999	753.082	790.11	1111.53	967.407	1077	547	1151	971	Itpkc	protein_coding
ENSMUSG00000003762.13	524.732	0.135074	0.285294	0.473455	0.635889	0.99999	378.289	482.444	635.434	602.761	541	334	658	605	Coq8b	protein_coding
ENSMUSG00000003778.14	1676.4	0.131989	0.238622	0.553131	0.580174	0.99999	2092.13	1954.33	1162.71	1496.44	2992	1353	1204	1502	Brd8	protein_coding
ENSMUSG00000003779.16	1679.25	0.114835	0.23277	0.493342	0.621771	0.99999	1876.76	1807	1367.44	1665.81	2684	1251	1416	1672	Kif20a	protein_coding
ENSMUSG00000003808.18	1529.76	-0.10247	0.229736	-0.446032	0.655574	0.99999	1424.35	1402.55	1749.86	1542.27	2037	971	1812	1548	Farsa	protein_coding
ENSMUSG00000003809.14	1120.86	0.0882614	0.239734	0.368164	0.712751	0.99999	966.35	1087.66	1211.96	1217.48	1382	753	1255	1222	Gcdh	protein_coding
ENSMUSG00000003810.13	3105.69	-0.0151808	0.214912	-0.0706374	0.943686	0.99999	3205.32	3336.66	3030.38	2850.41	4584	2310	3138	2861	Mast2	protein_coding
ENSMUSG00000003812.13	99.5599	-0.00882104	0.483354	-0.0182496	0.98544	0.99999	106.984	106.889	92.7076	91.6596	153	74	96	92	Dnase2a	protein_coding
ENSMUSG00000003813.15	1989.09	-0.0632751	0.226356	-0.279538	0.779832	0.99999	1812.43	1906.66	2264.58	1972.67	2592	1320	2345	1980	Rad23a	protein_coding
ENSMUSG00000003814.8	23691.5	0.0456697	0.213568	0.213841	0.830671	0.99999	18725	22471.2	28376.3	25193.4	26779	15557	29384	25287	Calr	protein_coding
ENSMUSG00000003824.12	228.561	0.00474344	0.36404	0.01303	0.989604	0.99999	202.08	247	254.946	210.219	289	171	264	211	Syce2	protein_coding
ENSMUSG00000003847.16	584.827	0.0117657	0.278548	0.0422394	0.966308	0.99999	800.63	699.11	387.248	452.32	1145	484	401	454	Nfat5	protein_coding
ENSMUSG00000003848.14	980.544	-0.0788205	0.249665	-0.315705	0.752227	0.99999	969.147	1031.33	1042.96	878.736	1386	714	1080	882	Nob1	protein_coding
ENSMUSG00000003849.8	1150.08	0.0815537	0.239937	0.339896	0.733935	0.99999	1031.38	1177.22	1207.13	1184.6	1475	815	1250	1189	Nqo1	protein_coding
ENSMUSG00000003863.18	534.289	0.263304	0.30506	0.863122	0.38807	0.99999	326.545	522.888	675.993	611.728	467	362	700	614	Ppfia3	protein_coding
ENSMUSG00000003865.16	484.801	0.0813853	0.282032	0.288568	0.772912	0.99999	458.002	472.333	483.818	525.05	655	327	501	527	Gys1	protein_coding
ENSMUSG00000003868.14	2333.01	-0.0746699	0.228336	-0.327018	0.743654	0.99999	2087.93	2275	2718.46	2250.64	2986	1575	2815	2259	Ruvbl2	protein_coding
ENSMUSG00000003872.9	3.2783	1.35808	2.62563	0.51724	0.604988	0.99999	4.89468	7.22221	0	0.9963	7	5	0	1	Lin7b	protein_coding
ENSMUSG00000003873.11	1132.13	0.0163552	0.265369	0.0616319	0.950856	0.99999	882.441	1149.78	1397.37	1098.92	1262	796	1447	1103	Bax	protein_coding
ENSMUSG00000003882.5	15.2602	-0.791993	1.32385	-0.598249	0.549674	0.99999	31.4658	2.88888	6.75993	19.926	45	2	7	20	Il7r	protein_coding
ENSMUSG00000003923.14	1821.7	0.0922879	0.22401	0.411981	0.680353	0.99999	1694.26	1755	1830.01	2007.54	2423	1215	1895	2015	Tfam	protein_coding
ENSMUSG00000003929.11	167.131	-0.204504	0.398702	-0.512924	0.608005	0.99999	233.546	182	128.439	124.537	334	126	133	125	Zfp81	protein_coding
ENSMUSG00000003934.5	30.7384	-0.288349	0.819006	-0.352072	0.724784	0.99999	46.1499	34.6666	22.2112	19.926	66	24	23	20	Efnb3	protein_coding
ENSMUSG00000003948.17	582.079	0.241841	0.276339	0.87516	0.381487	0.99999	516.039	537.332	544.657	730.288	738	372	564	733	Mmd	protein_coding
ENSMUSG00000003955.8	922.756	0.123496	0.261875	0.471585	0.637223	0.99999	587.362	774.221	1223.55	1105.89	840	536	1267	1110	Fam162a	protein_coding
ENSMUSG00000003970.9	25846.9	0.0396263	0.213444	0.185652	0.852717	0.99999	19103.2	22841	32618.6	28824.9	27320	15813	33777	28932	Rpl8	protein_coding
ENSMUSG00000003992.15	36.2467	0.113473	0.759266	0.14945	0.881198	0.99999	45.4506	53.4444	23.1769	22.9149	65	37	24	23	Ssbp2	protein_coding
ENSMUSG00000004018.9	224.546	-0.0769307	0.354665	-0.216911	0.828278	0.99999	237.042	223.889	224.043	213.208	339	155	232	214	Fancl	protein_coding
ENSMUSG00000004032.10	548.16	-0.0306304	0.278968	-0.109799	0.912569	0.99999	403.462	441.999	717.519	629.661	577	306	743	632	Gstm5	protein_coding
ENSMUSG00000004035.12	136.843	0.00656288	0.429078	0.0152953	0.987797	0.99999	82.5103	82.3332	190.244	192.286	118	57	197	193	Gstm7	protein_coding
ENSMUSG00000004038.9	866.394	0.0405275	0.251622	0.161065	0.872042	0.99999	339.132	352.444	1374.2	1399.8	485	244	1423	1405	Gstm3	protein_coding
ENSMUSG00000004040.16	2755.86	-0.100307	0.230803	-0.4346	0.663853	0.99999	2477.41	2745.88	3248.63	2551.52	3543	1901	3364	2561	Stat3	protein_coding
ENSMUSG00000004043.14	222.14	-0.244595	0.360759	-0.678	0.497772	0.99999	265.711	199.333	217.284	206.234	380	138	225	207	Stat5a	protein_coding
ENSMUSG00000004044.9	18.3332	-0.208546	1.04854	-0.198891	0.842348	0.99999	13.9848	17.3333	26.074	15.9408	20	12	27	16	Cavin1	protein_coding
ENSMUSG00000004054.9	2444.84	0.00151973	0.224496	0.00676952	0.994599	0.99999	1911.72	2145	3021.69	2700.97	2734	1485	3129	2711	Map3k11	protein_coding
ENSMUSG00000004056.15	1269.76	0.0165656	0.234389	0.070676	0.943656	0.99999	1248.84	1310.11	1275.7	1244.38	1786	907	1321	1249	Akt2	protein_coding
ENSMUSG00000004069.17	2639.71	-0.0350167	0.219113	-0.159811	0.87303	0.99999	2417.27	2540.77	2937.67	2663.11	3457	1759	3042	2673	Dnaja3	protein_coding
ENSMUSG00000004070.15	1030.29	-0.0536724	0.247343	-0.216996	0.828212	0.99999	778.954	839.221	1343.3	1159.69	1114	581	1391	1164	Hmox2	protein_coding
ENSMUSG00000004071.13	1073.53	-0.0117811	0.239964	-0.0490952	0.960843	0.99999	902.02	878.221	1250.59	1263.31	1290	608	1295	1268	Cdip1	protein_coding
ENSMUSG00000004085.14	840.931	-0.00966443	0.249935	-0.0386678	0.969155	0.99999	921.599	904.221	766.769	771.136	1318	626	794	774	Map3k20	protein_coding
ENSMUSG00000004096.9	1575.57	0.025329	0.242191	0.104583	0.916707	0.99999	1276.81	1547	1874.43	1604.04	1826	1071	1941	1610	Cwc15	protein_coding
ENSMUSG00000004099.16	3651.8	0.067073	0.215952	0.310593	0.75611	0.99999	4475.84	4285.66	2723.29	3122.4	6401	2967	2820	3134	Dnmt1	protein_coding
ENSMUSG00000004100.12	1160.67	-0.226193	0.242138	-0.934152	0.350225	0.99999	1244.65	1180.11	1252.52	965.414	1780	817	1297	969	Ppan	protein_coding
ENSMUSG00000004113.18	28.8808	0.682724	0.867073	0.787389	0.431054	0.99999	39.8567	51.9999	7.72564	15.9408	57	36	8	16	Cacna1b	protein_coding
ENSMUSG00000004127.12	178.679	-0.056963	0.391544	-0.145483	0.88433	0.99999	202.08	166.111	163.204	183.319	289	115	169	184	Trmt10a	protein_coding
ENSMUSG00000004151.17	15.0869	0.416926	1.16116	0.359059	0.719551	0.99999	22.3757	20.2222	5.79423	11.9556	32	14	6	12	Etv1	protein_coding
ENSMUSG00000004187.11	115.122	0.102409	0.462189	0.221575	0.824645	0.99999	143.344	131.444	82.0849	103.615	205	91	85	104	Kifc2	protein_coding
ENSMUSG00000004207.14	16700.6	0.0529265	0.201213	0.263037	0.792522	0.99999	15935.7	16323.6	16845.8	17697.3	22790	11301	17444	17763	Psap	protein_coding
ENSMUSG00000004221.16	842.231	0.228142	0.257232	0.886912	0.375126	0.99999	910.411	938.887	651.851	867.777	1302	650	675	871	Ikbkg	protein_coding
ENSMUSG00000004233.14	365.188	0.255626	0.30426	0.840157	0.40082	0.99999	386.68	462.221	279.089	332.764	553	320	289	334	Wars2	protein_coding
ENSMUSG00000004263.15	1566.46	0.180157	0.227408	0.792222	0.428231	0.99999	1467.71	1649.55	1469.8	1678.76	2099	1142	1522	1685	Atn1	protein_coding
ENSMUSG00000004264.17	7792.92	-0.0397518	0.212636	-0.186948	0.851702	0.99999	6075	6648.77	9891.71	8556.22	8688	4603	10243	8588	Phb2	protein_coding
ENSMUSG00000004266.15	401.339	-0.304369	0.307771	-0.988946	0.32269	0.99999	330.741	319.222	567.834	387.561	473	221	588	389	Ptpn6	protein_coding
ENSMUSG00000004268.11	2908.27	-0.131581	0.229219	-0.574042	0.56594	0.99999	2447.34	2640.44	3691.89	2853.4	3500	1828	3823	2864	Emg1	protein_coding
ENSMUSG00000004270.13	3789.54	0.0536747	0.224996	0.238558	0.811448	0.99999	2671.1	3260.11	4899.02	4327.93	3820	2257	5073	4344	Lpcat3	protein_coding
ENSMUSG00000004285.12	1636.14	-0.0373657	0.247497	-0.150974	0.879996	0.99999	1206.89	1453.11	2169.94	1714.63	1726	1006	2247	1721	Atp6v1f	protein_coding
ENSMUSG00000004317.14	779.137	-0.0329068	0.253651	-0.129733	0.896778	0.99999	711.827	687.554	863.34	853.829	1018	476	894	857	Clcn5	protein_coding
ENSMUSG00000004319.15	2336.43	0.114995	0.218386	0.526567	0.598494	0.99999	2441.75	2597.11	2048.26	2258.61	3492	1798	2121	2267	Clcn3	protein_coding
ENSMUSG00000004328.15	28.3448	0.675201	0.873961	0.772576	0.439773	0.99999	39.1575	50.5555	7.72564	15.9408	56	35	8	16	Hif3a	protein_coding
ENSMUSG00000004347.17	3.0453	0.964837	2.47418	0.389963	0.696564	0.99999	2.79696	1.44444	0.965705	6.9741	4	1	1	7	Pde1c	protein_coding
ENSMUSG00000004356.8	1136.98	-0.0343858	0.237713	-0.144653	0.884985	0.99999	1395.68	1376.55	902.934	872.758	1996	953	935	876	Utp20	protein_coding
ENSMUSG00000004364.14	2076.62	0.100853	0.220605	0.457164	0.647553	0.99999	2076.04	2244.66	1931.41	2054.37	2969	1554	2000	2062	Cul3	protein_coding
ENSMUSG00000004366.4	206.911	0.0956574	0.384149	0.249011	0.803352	0.99999	111.878	154.555	305.163	256.049	160	107	316	257	Sst	protein_coding
ENSMUSG00000004371.15	9.53256	-0.276582	1.40965	-0.196206	0.844449	0.99999	8.39088	7.22221	12.5542	9.963	12	5	13	10	Il11	protein_coding
ENSMUSG00000004383.18	161.152	0.0847763	0.409802	0.206871	0.83611	0.99999	174.81	223.889	131.336	114.574	250	155	136	115	Large1	protein_coding
ENSMUSG00000004393.10	1458.98	-0.0274145	0.240305	-0.114082	0.909173	0.99999	1273.32	1448.78	1686.12	1427.7	1821	1003	1746	1433	Ddx56	protein_coding
ENSMUSG00000004394.12	2297.69	0.123739	0.238992	0.517755	0.604629	0.99999	1530.64	2042.44	2970.51	2647.17	2189	1414	3076	2657	Tmed4	protein_coding
ENSMUSG00000004446.12	502.645	-0.207177	0.283679	-0.730322	0.465193	0.99999	476.882	457.888	603.565	472.246	682	317	625	474	Bid	protein_coding
ENSMUSG00000004451.14	1548.3	-0.00454607	0.235631	-0.0192932	0.984607	0.99999	1315.27	1484.89	1803.94	1589.1	1881	1028	1868	1595	Ralb	protein_coding
ENSMUSG00000004455.16	2666.03	0.0885983	0.216111	0.409967	0.68183	0.99999	2436.15	2647.66	2734.88	2845.43	3484	1833	2832	2856	Ppp1cc	protein_coding
ENSMUSG00000004460.17	3728.7	0.0244443	0.220449	0.110884	0.911708	0.99999	2865.49	3319.33	4610.27	4119.7	4098	2298	4774	4135	Dnajb11	protein_coding
ENSMUSG00000004462.7	508.304	0.0532788	0.282485	0.188607	0.850401	0.99999	544.009	511.332	455.813	522.061	778	354	472	524	Tbccd1	protein_coding
ENSMUSG00000004473.10	10.0443	-0.325274	1.38632	-0.23463	0.814496	0.99999	6.9924	5.77777	15.4513	11.9556	10	4	16	12	Clec11a	protein_coding
ENSMUSG00000004500.9	156.144	0.0922197	0.414391	0.222543	0.823891	0.99999	143.344	186.333	157.41	137.489	205	129	163	138	Zfp324	protein_coding
ENSMUSG00000004508.6	632.602	-0.0526936	0.26553	-0.198447	0.842695	0.99999	692.947	639.888	596.805	600.769	991	443	618	603	Gab2	protein_coding
ENSMUSG00000004530.12	6259.11	-0.0203547	0.219316	-0.0928102	0.926054	0.99999	4976.49	5727.21	7768.13	6564.62	7117	3965	8044	6589	Coro1c	protein_coding
ENSMUSG00000004535.12	7319.64	0.21058	0.208888	1.0081	0.313408	0.99999	6719	8441.32	6834.29	7283.95	9609	5844	7077	7311	Tax1bp1	protein_coding
ENSMUSG00000004552.16	102.216	-1.18878	0.551838	-2.15422	0.0312231	0.99999	17.481	7.22221	264.603	119.556	25	5	274	120	Ctse	protein_coding
ENSMUSG00000004558.15	840.515	0.0193437	0.253454	0.0763205	0.939164	0.99999	696.443	769.888	982.122	913.607	996	533	1017	917	Ndrg2	protein_coding
ENSMUSG00000004561.14	567.988	0.048105	0.273661	0.175783	0.860464	0.99999	604.144	579.221	514.721	573.869	864	401	533	576	Mettl17	protein_coding
ENSMUSG00000004562.16	134.418	0.13144	0.433418	0.303263	0.76169	0.99999	154.532	147.333	104.296	131.512	221	102	108	132	Arhgef40	protein_coding
ENSMUSG00000004565.15	1267.48	0.00789108	0.23398	0.0337255	0.973096	0.99999	1241.85	1275.44	1286.32	1266.3	1776	883	1332	1271	Pnpla6	protein_coding
ENSMUSG00000004567.16	477.869	-0.0956843	0.283589	-0.337405	0.735812	0.99999	530.723	476.666	457.744	446.342	759	330	474	448	Mcoln1	protein_coding
ENSMUSG00000004568.13	975.234	-0.0539931	0.243416	-0.221814	0.824458	0.99999	953.764	921.554	1033.3	992.314	1364	638	1070	996	Arhgef18	protein_coding
ENSMUSG00000004591.16	2010.07	0.0520034	0.228903	0.227186	0.820279	0.99999	2245.26	2065.55	1719.92	2009.54	3211	1430	1781	2017	Pkn2	protein_coding
ENSMUSG00000004610.4	2855.58	0.0192949	0.233232	0.0827283	0.934068	0.99999	1966.96	2409.33	3829.98	3216.06	2813	1668	3966	3228	Etfb	protein_coding
ENSMUSG00000004612.9	96.3553	-1.18603	0.54498	-2.17628	0.0295347	0.99999	58.7362	15.8889	190.244	120.552	84	11	197	121	Nkg7	protein_coding
ENSMUSG00000004626.14	2944.13	0.0322451	0.225912	0.142733	0.886501	0.99999	2548.03	3017.44	3297.88	2913.18	3644	2089	3415	2924	Stxbp2	protein_coding
ENSMUSG00000004633.17	431.602	-0.0405449	0.32292	-0.125557	0.900083	0.99999	295.079	391.444	605.497	434.387	422	271	627	436	Chn2	protein_coding
ENSMUSG00000004637.15	208.484	0.12952	0.363725	0.356094	0.72177	0.99999	204.178	222.444	194.107	213.208	292	154	201	214	Wwox	protein_coding
ENSMUSG00000004642.13	1517.35	0.0661324	0.228272	0.289708	0.77204	0.99999	1435.54	1505.11	1529.68	1599.06	2053	1042	1584	1605	Slbp	protein_coding
ENSMUSG00000004654.6	3.18362	0.576752	2.3914	0.241177	0.809418	0.99999	4.89468	2.88888	0.965705	3.9852	7	2	1	4	Ghrhr	protein_coding
ENSMUSG00000004655.5	2506.59	-0.00148754	0.217971	-0.00682447	0.994555	0.99999	2536.84	2428.11	2478	2583.4	3628	1681	2566	2593	Aqp1	protein_coding
ENSMUSG00000004661.15	146.089	0.00883981	0.41821	0.0211372	0.983136	0.99999	167.118	150.222	125.542	141.475	239	104	130	142	Arid3b	protein_coding
ENSMUSG00000004665.10	395.715	-0.00990253	0.300184	-0.0329882	0.973684	0.99999	382.484	349.555	409.459	441.361	547	242	424	443	Cnn2	protein_coding
ENSMUSG00000004667.18	1763.61	-0.0365289	0.233351	-0.15654	0.875607	0.99999	1495.67	1664	2099.44	1795.33	2139	1152	2174	1802	Polr2e	protein_coding
ENSMUSG00000004668.14	28.0718	0.14055	0.855422	0.164305	0.869491	0.99999	38.4582	40.4444	15.4513	17.9334	55	28	16	18	Abca13	protein_coding
ENSMUSG00000004677.17	1001.93	-0.139822	0.250609	-0.557931	0.576892	0.99999	1329.26	1058.78	795.741	823.94	1901	733	824	827	Myo9b	protein_coding
ENSMUSG00000004707.14	8.63747	-2.7306	1.78627	-1.52866	0.12635	0.99999	23.7742	0	5.79423	4.9815	34	0	6	5	Ly9	protein_coding
ENSMUSG00000004709.14	41.2075	-0.640081	0.733117	-0.873095	0.382611	0.99999	31.4658	15.8889	65.6679	51.8076	45	11	68	52	Cd244a	protein_coding
ENSMUSG00000004730.15	9.84519	-1.57649	1.63337	-0.965177	0.334456	0.99999	6.9924	0	15.4513	16.9371	10	0	16	17	Adgre1	protein_coding
ENSMUSG00000004748.5	952.905	-0.0934665	0.259897	-0.359629	0.719125	0.99999	655.188	739.554	1356.82	1060.06	937	512	1405	1064	Mtfp1	protein_coding
ENSMUSG00000004768.14	102.983	-0.0964078	0.478528	-0.201468	0.840333	0.99999	126.562	125.666	84.982	74.7225	181	87	88	75	Rab23	protein_coding
ENSMUSG00000004771.12	1916.79	0.0540786	0.235582	0.229553	0.818439	0.99999	1409.67	1718.89	2407.5	2131.08	2016	1190	2493	2139	Rab11a	protein_coding
ENSMUSG00000004788.11	971.151	9.7322e-06	0.252634	3.85229e-05	0.999969	0.99999	815.314	937.443	1139.53	992.314	1166	649	1180	996	Eif2b2	protein_coding
ENSMUSG00000004789.10	7510.87	-0.0520127	0.220255	-0.236147	0.813318	0.99999	5479.95	6247.21	10082.9	8233.42	7837	4325	10441	8264	Dlst	protein_coding
ENSMUSG00000004798.14	289.668	0.0936798	0.326244	0.287146	0.774	0.99999	275.501	287.444	284.883	310.845	394	199	295	312	Ulk2	protein_coding
ENSMUSG00000004814.10	14.6191	-0.351076	1.2568	-0.279341	0.779983	0.99999	2.79696	2.88888	31.8683	20.9223	4	2	33	21	Ccl24	protein_coding
ENSMUSG00000004815.12	1102.73	0.0975808	0.239786	0.40695	0.684045	0.99999	970.545	1089.11	1163.67	1187.59	1388	754	1205	1192	Dgkq	protein_coding
ENSMUSG00000004837.2	49.966	-0.0951387	0.691742	-0.137535	0.890608	0.99999	67.8263	37.5555	36.6968	57.7854	97	26	38	58	Grap	protein_coding
ENSMUSG00000004843.7	1797.98	0.109588	0.23241	0.471526	0.637265	0.99999	1487.28	1824.33	1990.32	1889.98	2127	1263	2061	1897	Chmp2b	protein_coding
ENSMUSG00000004846.10	878.439	-0.000955921	0.249106	-0.00383741	0.996938	0.99999	784.548	823.332	976.327	929.548	1122	570	1011	933	Plod3	protein_coding
ENSMUSG00000004849.14	3824.24	0.0331219	0.22494	0.147248	0.882936	0.99999	2913.73	3507.11	4745.47	4130.66	4167	2428	4914	4146	Ap1s1	protein_coding
ENSMUSG00000004864.13	7953.7	0.0211686	0.218821	0.0967393	0.922933	0.99999	6396.65	7623.76	9545.02	8249.36	9148	5278	9884	8280	Mapk13	protein_coding
ENSMUSG00000004865.16	2430.3	-0.0538399	0.219658	-0.245108	0.806373	0.99999	2751.51	2491.66	2211.46	2266.58	3935	1725	2290	2275	Srpk1	protein_coding
ENSMUSG00000004880.11	3653.94	-0.0495993	0.214064	-0.231703	0.816769	0.99999	4115.73	3709.33	3335.54	3455.17	5886	2568	3454	3468	Lbr	protein_coding
ENSMUSG00000004891.16	7.12548	-0.405615	1.62053	-0.250298	0.802357	0.99999	9.09012	8.66665	6.75993	3.9852	13	6	7	4	Nes	protein_coding
ENSMUSG00000004895.9	1256.3	-0.00254815	0.243375	-0.0104701	0.991646	0.99999	1020.89	1170	1515.19	1319.1	1460	810	1569	1324	Prcc	protein_coding
ENSMUSG00000004896.16	299.852	-0.0726738	0.322933	-0.225043	0.821946	0.99999	359.409	337.999	255.912	246.086	514	234	265	247	Rrnad1	protein_coding
ENSMUSG00000004897.16	7114.04	-0.0415506	0.20522	-0.202469	0.83955	0.99999	6907.79	6839.43	7529.6	7179.34	9879	4735	7797	7206	Hdgf	protein_coding
ENSMUSG00000004929.12	1214.97	0.0256289	0.243773	0.105134	0.916269	0.99999	975.44	1133.89	1453.39	1297.18	1395	785	1505	1302	Thop1	protein_coding
ENSMUSG00000004931.11	810.459	0.0906139	0.255849	0.35417	0.723211	0.99999	524.43	608.11	1065.17	1044.12	750	421	1103	1048	Apba3	protein_coding
ENSMUSG00000004933.17	83.9426	-0.979496	0.59713	-1.64034	0.100935	0.99999	35.6613	34.6666	206.661	58.7817	51	24	214	59	Matk	protein_coding
ENSMUSG00000004934.14	772.686	0.0120093	0.256492	0.0468214	0.962656	0.99999	590.159	636.999	958.945	904.64	844	441	993	908	Pias4	protein_coding
ENSMUSG00000004936.8	1953.51	0.171557	0.231054	0.742497	0.457787	0.99999	1454.42	1869.11	2258.78	2231.71	2080	1294	2339	2240	Map2k1	protein_coding
ENSMUSG00000004937.6	2868.93	0.0130016	0.235532	0.0552011	0.955978	0.99999	2191.42	2708.33	3604.01	2971.96	3134	1875	3732	2983	Sgta	protein_coding
ENSMUSG00000004945.15	967.054	-0.00602905	0.249904	-0.0241254	0.980753	0.99999	792.239	883.998	1159.81	1032.17	1133	612	1201	1036	Tmem242	protein_coding
ENSMUSG00000004947.15	246.279	0.00733911	0.353893	0.0207382	0.983454	0.99999	237.742	199.333	249.152	298.89	340	138	258	300	Dtx2	protein_coding
ENSMUSG00000004951.10	4.65896	0.308844	1.95845	0.157698	0.874694	0.99999	3.4962	4.33333	4.82852	5.9778	5	3	5	6	Hspb1	protein_coding
ENSMUSG00000004952.13	1353.9	0.12592	0.232012	0.542732	0.587315	0.99999	1462.81	1555.66	1130.84	1266.3	2092	1077	1171	1271	Rasa4	protein_coding
ENSMUSG00000004961.7	18.2613	0.453146	1.06292	0.426322	0.669873	0.99999	9.78936	23.1111	22.2112	17.9334	14	16	23	18	Syt5	protein_coding
ENSMUSG00000004980.16	27628.9	0.0288895	0.200751	0.143907	0.885574	0.99999	26966.9	28503.2	27734.1	27311.6	38566	19733	28719	27413	Hnrnpa2b1	protein_coding
ENSMUSG00000004994.12	167.184	0.209759	0.393929	0.532478	0.594395	0.99999	164.321	189.222	145.821	169.371	235	131	151	170	Ccdc130	protein_coding
ENSMUSG00000004996.9	522.147	-0.0536338	0.276901	-0.193693	0.846416	0.99999	512.543	505.555	551.417	519.072	733	350	571	521	Mri1	protein_coding
ENSMUSG00000005034.15	205.71	0.0748716	0.373896	0.200247	0.841287	0.99999	232.148	206.555	170.93	213.208	332	143	177	214	Prkacb	protein_coding
ENSMUSG00000005043.13	413.456	-0.00702526	0.295187	-0.0237994	0.981013	0.99999	472.686	496.888	352.482	331.768	676	344	365	333	Sgsh	protein_coding
ENSMUSG00000005045.16	3.25661	0.303532	2.65598	0.114282	0.909014	0.99999	2.09772	0	0.965705	9.963	3	0	1	10	Chd5	protein_coding
ENSMUSG00000005054.7	736.306	-0.108959	0.266657	-0.408612	0.682825	0.99999	560.091	605.221	989.847	790.066	801	419	1025	793	Cstb	protein_coding
ENSMUSG00000005057.13	3.46363	-0.0990875	2.37976	-0.0416376	0.966788	0.99999	0.69924	1.44444	7.72564	3.9852	1	1	8	4	Sh2b2	protein_coding
ENSMUSG00000005069.12	1268.6	0.0695361	0.245119	0.283683	0.776653	0.99999	1062.85	1300	1426.35	1285.23	1520	900	1477	1290	Pex5	protein_coding
ENSMUSG00000005078.16	252.287	0.155962	0.341216	0.457076	0.647616	0.99999	216.065	235.444	260.74	296.897	309	163	270	298	Jkamp	protein_coding
ENSMUSG00000005087.17	1292.24	-0.0909992	0.239692	-0.379651	0.704204	0.99999	1471.2	1232.11	1201.34	1264.3	2104	853	1244	1269	Cd44	protein_coding
ENSMUSG00000005089.15	9.1168	0.551978	1.46226	0.377483	0.705815	0.99999	6.9924	5.77777	6.75993	16.9371	10	4	7	17	Slc1a2	protein_coding
ENSMUSG00000005102.13	278.833	0.00874704	0.334292	0.0261659	0.979125	0.99999	341.928	378.444	206.661	188.301	489	262	214	189	Eif2ak4	protein_coding
ENSMUSG00000005103.12	9476.2	-0.00267347	0.206513	-0.0129458	0.989671	0.99999	8981.04	9634.43	10000.8	9288.5	12844	6670	10356	9323	Wdr1	protein_coding
ENSMUSG00000005107.13	483.265	-0.0107397	0.307738	-0.0348989	0.97216	0.99999	374.094	485.332	609.36	464.276	535	336	631	466	Slc2a9	protein_coding
ENSMUSG00000005125.13	1834.55	0.190887	0.22337	0.854578	0.392785	0.99999	1905.43	2178.22	1520.98	1733.56	2725	1508	1575	1740	Ndrg1	protein_coding
ENSMUSG00000005142.10	2138.83	0.048411	0.221222	0.218834	0.826779	0.99999	2150.86	2332.77	2050.19	2021.49	3076	1615	2123	2029	Man2b1	protein_coding
ENSMUSG00000005148.8	9357.47	0.0797586	0.203951	0.391067	0.695748	0.99999	9769.09	10012.9	8445.09	9202.82	13971	6932	8745	9237	Klf5	protein_coding
ENSMUSG00000005150.16	526.317	0.182664	0.285688	0.639382	0.522575	0.99999	416.048	551.777	576.526	560.917	595	382	597	563	Wdr83	protein_coding
ENSMUSG00000005161.15	6008.48	0.0183436	0.230208	0.0796825	0.93649	0.99999	4216.42	5289.55	7990.24	6537.72	6030	3662	8274	6562	Prdx2	protein_coding
ENSMUSG00000005198.15	4554.35	0.156462	0.212609	0.735913	0.461783	0.99999	5154.8	5298.21	3515.16	4249.22	7372	3668	3640	4265	Polr2a	protein_coding
ENSMUSG00000005204.12	1637.61	-0.125909	0.226272	-0.556448	0.577904	0.99999	1735.51	1603.33	1682.26	1529.32	2482	1110	1742	1535	Senp3	protein_coding
ENSMUSG00000005225.15	813.124	0.0223651	0.251424	0.0889537	0.929119	0.99999	852.374	870.998	760.975	768.147	1219	603	788	771	Plekha8	protein_coding
ENSMUSG00000005233.16	610.112	0.148169	0.2714	0.545941	0.585106	0.99999	664.977	664.443	498.304	612.724	951	460	516	615	Spc25	protein_coding
ENSMUSG00000005237.14	40.8796	-0.383974	0.767706	-0.500158	0.616964	0.99999	17.481	8.66665	66.6336	70.7373	25	6	69	71	Dnah2	protein_coding
ENSMUSG00000005251.15	982.607	0.149755	0.245709	0.609483	0.542205	0.99999	960.057	989.443	902.934	1078	1373	685	935	1082	Ripk4	protein_coding
ENSMUSG00000005262.13	1125.63	0.000706444	0.240876	0.00293282	0.99766	0.99999	1039.07	1123.78	1214.86	1124.82	1486	778	1258	1129	Ufd1	protein_coding
ENSMUSG00000005267.13	60.4499	-0.247427	0.608745	-0.406455	0.684408	0.99999	87.405	59.2221	46.3538	48.8187	125	41	48	49	Zfp287	protein_coding
ENSMUSG00000005268.20	1349.21	0.145779	0.231748	0.629043	0.529321	0.99999	1276.81	1404	1285.35	1430.69	1826	972	1331	1436	Prlr	protein_coding
ENSMUSG00000005299.6	5354.44	0.028553	0.221145	0.129114	0.897267	0.99999	3903.86	4666.99	6867.13	5979.79	5583	3231	7111	6002	Letm1	protein_coding
ENSMUSG00000005312.15	3548.32	0.104718	0.213071	0.491473	0.623092	0.99999	3495.5	3573.55	3343.27	3780.96	4999	2474	3462	3795	Ubqln1	protein_coding
ENSMUSG00000005320.9	181.714	-0.0531636	0.400602	-0.132709	0.894423	0.99999	223.757	166.111	149.684	187.304	320	115	155	188	Fgfr4	protein_coding
ENSMUSG00000005354.16	5679.55	-0.0539886	0.226401	-0.238465	0.811521	0.99999	4336.69	5059.88	7418.54	5903.08	6202	3503	7682	5925	Txn2	protein_coding
ENSMUSG00000005355.9	3.27065	-0.694266	2.65438	-0.261555	0.793665	0.99999	4.89468	7.22221	0.965705	0	7	5	1	0	Casp14	protein_coding
ENSMUSG00000005360.14	75.5655	0.218187	0.54618	0.399478	0.689541	0.99999	55.9392	73.6665	84.982	87.6744	80	51	88	88	Slc1a3	protein_coding
ENSMUSG00000005362.14	471.393	0.0898671	0.284627	0.315736	0.752203	0.99999	491.566	499.777	422.979	471.25	703	346	438	473	Crbn	protein_coding
ENSMUSG00000005370.4	1350.29	0.0241288	0.2322	0.103914	0.917238	0.99999	1525.74	1508	1156.91	1210.5	2182	1044	1198	1215	Msh6	protein_coding
ENSMUSG00000005371.15	904.479	-0.00528905	0.248368	-0.0212952	0.98301	0.99999	1006.21	944.665	810.226	856.818	1439	654	839	860	Fbxo11	protein_coding
ENSMUSG00000005373.13	2999.13	0.0855728	0.247061	0.346364	0.729069	0.99999	4005.25	3265.88	1983.56	2741.82	5728	2261	2054	2752	Mlxipl	protein_coding
ENSMUSG00000005374.13	1294.86	-0.0614507	0.23311	-0.263613	0.792078	0.99999	1397.78	1327.44	1247.69	1206.52	1999	919	1292	1211	Tbl2	protein_coding
ENSMUSG00000005378.17	1267.83	0.0457436	0.240406	0.190277	0.849092	0.99999	1139.06	1320.22	1360.68	1251.35	1629	914	1409	1256	Bud23	protein_coding
ENSMUSG00000005397.8	9.54631	1.35077	1.41637	0.953685	0.340243	0.99999	4.89468	11.5555	5.79423	15.9408	7	8	6	16	Nid1	protein_coding
ENSMUSG00000005410.6	3601.46	0.0305554	0.213428	0.143164	0.88616	0.99999	3779.39	4093.55	3327.82	3205.1	5405	2834	3446	3217	Mcm5	protein_coding
ENSMUSG00000005413.8	32.3402	-0.0734159	0.795596	-0.0922779	0.926477	0.99999	27.9696	28.8888	38.6282	33.8742	40	20	40	34	Hmox1	protein_coding
ENSMUSG00000005417.17	2731.87	-0.0436967	0.216463	-0.201867	0.840021	0.99999	3224.2	3000.11	2337.97	2365.22	4611	2077	2421	2374	Mprip	protein_coding
ENSMUSG00000005442.13	1623.69	0.0631738	0.229272	0.275541	0.782901	0.99999	1888.65	1835.89	1304.67	1465.56	2701	1271	1351	1471	Cic	protein_coding
ENSMUSG00000005447.12	1980.09	-0.0190213	0.2287	-0.0831714	0.933715	0.99999	1683.77	1864.77	2325.42	2046.4	2408	1291	2408	2054	Pafah1b3	protein_coding
ENSMUSG00000005465.9	20.3531	-1.54319	1.11545	-1.38348	0.166519	0.99999	31.4658	2.88888	24.1426	22.9149	45	2	25	23	Il27ra	protein_coding
ENSMUSG00000005469.10	1723.55	0.0190219	0.226358	0.0840347	0.933029	0.99999	1437.64	1529.66	1998.04	1928.84	2056	1059	2069	1936	Prkaca	protein_coding
ENSMUSG00000005470.8	893.216	0.110144	0.247845	0.444406	0.656749	0.99999	894.328	1003.89	821.815	852.832	1279	695	851	856	Asf1b	protein_coding
ENSMUSG00000005481.18	4900.41	-0.0782053	0.215493	-0.362914	0.716669	0.99999	4339.48	4606.33	5773.95	4881.87	6206	3189	5979	4900	Ddx39	protein_coding
ENSMUSG00000005483.10	2559.35	0.0872725	0.238033	0.366641	0.713887	0.99999	3133.99	2708.33	1905.34	2489.75	4482	1875	1973	2499	Dnajb1	protein_coding
ENSMUSG00000005501.14	770.724	0.12768	0.255498	0.499731	0.617264	0.99999	799.232	922.998	669.233	691.432	1143	639	693	694	Usp40	protein_coding
ENSMUSG00000005505.12	312.242	-0.141999	0.330032	-0.430259	0.667007	0.99999	279.696	304.777	378.556	285.938	400	211	392	287	Kbtbd4	protein_coding
ENSMUSG00000005506.16	4035.43	-0.051806	0.212534	-0.243754	0.807421	0.99999	4373.75	3953.44	3850.26	3964.28	6255	2737	3987	3979	Celf1	protein_coding
ENSMUSG00000005510.9	2969.51	0.00772063	0.233339	0.0330877	0.973605	0.99999	1918.72	2340	4163.15	3456.16	2744	1620	4311	3469	Ndufs3	protein_coding
ENSMUSG00000005514.14	2131.54	0.0390135	0.222956	0.174983	0.861093	0.99999	1302.68	1432.89	2953.12	2837.46	1863	992	3058	2848	Por	protein_coding
ENSMUSG00000005533.10	450.639	-0.172487	0.303753	-0.567853	0.570135	0.99999	650.993	469.444	325.442	356.675	931	325	337	358	Igf1r	protein_coding
ENSMUSG00000005534.10	743.412	-0.0674019	0.263667	-0.255632	0.798235	0.99999	982.433	823.332	559.143	608.739	1405	570	579	611	Insr	protein_coding
ENSMUSG00000005540.10	4.37025	-3.44264	2.83898	-1.21263	0.22527	0.99999	17.481	0	0	0	25	0	0	0	Fcer2a	protein_coding
ENSMUSG00000005553.14	13.3016	-0.752621	1.21761	-0.618112	0.536502	0.99999	14.684	7.22221	18.3484	12.9519	21	5	19	13	Atp4a	protein_coding
ENSMUSG00000005566.14	6475.85	0.0590899	0.206474	0.286187	0.774735	0.99999	6355.39	6380.1	6327.3	6840.59	9089	4417	6552	6866	Trim28	protein_coding
ENSMUSG00000005575.16	2563.19	-0.0763933	0.234332	-0.326004	0.744421	0.99999	1906.13	2178.22	3449.5	2718.9	2726	1508	3572	2729	Ube2m	protein_coding
ENSMUSG00000005580.11	266.146	-0.0643422	0.337203	-0.190811	0.848673	0.99999	290.884	300.444	251.083	222.175	416	208	260	223	Adcy9	protein_coding
ENSMUSG00000005583.16	3.36938	-0.665494	2.85651	-0.232974	0.815781	0.99999	10.4886	0	0	2.9889	15	0	0	3	Mef2c	protein_coding
ENSMUSG00000005609.16	1300.7	0.10423	0.234193	0.44506	0.656276	0.99999	1240.45	1401.11	1266.04	1295.19	1774	970	1311	1300	Ctr9	protein_coding
ENSMUSG00000005610.17	16873.5	0.0513517	0.202304	0.253834	0.799624	0.99999	17420.9	17272.6	15746.8	17053.7	24914	11958	16306	17117	Eif4g2	protein_coding
ENSMUSG00000005611.15	13.8715	-0.77041	1.19065	-0.647052	0.517598	0.99999	17.481	8.66665	17.3827	11.9556	25	6	18	12	Mrvi1	protein_coding
ENSMUSG00000005615.15	2155.59	-0.0312898	0.224939	-0.139103	0.889368	0.99999	1504.07	1619.22	2908.7	2590.38	2151	1121	3012	2600	Pcyt1a	protein_coding
ENSMUSG00000005621.11	1264.62	0.0707134	0.236277	0.299281	0.764725	0.99999	1343.94	1317.33	1127.94	1269.29	1922	912	1168	1274	Zfp592	protein_coding
ENSMUSG00000005625.15	2963.21	-0.0362899	0.230149	-0.15768	0.874709	0.99999	2326.37	2701.11	3750.8	3074.58	3327	1870	3884	3086	Psmd4	protein_coding
ENSMUSG00000005628.12	6.44483	-0.623629	1.70565	-0.365626	0.714645	0.99999	11.1878	5.77777	4.82852	3.9852	16	4	5	4	Tmod4	protein_coding
ENSMUSG00000005640.11	37.4133	-0.662975	0.775402	-0.855008	0.392547	0.99999	50.3453	47.6666	36.6968	14.9445	72	33	38	15	Insrr	protein_coding
ENSMUSG00000005656.9	1955.4	0.0515484	0.22279	0.231376	0.817022	0.99999	1687.27	1817.11	2161.25	2155.99	2413	1258	2238	2164	Snx6	protein_coding
ENSMUSG00000005667.8	798.31	-0.00598815	0.28627	-0.0209178	0.983311	0.99999	624.422	834.887	994.676	739.254	893	578	1030	742	Mthfd2	protein_coding
ENSMUSG00000005672.12	608.122	-0.123325	0.267546	-0.460949	0.644835	0.99999	812.517	749.665	454.847	415.457	1162	519	471	417	Kit	protein_coding
ENSMUSG00000005674.9	1046.44	0.0487935	0.251459	0.194042	0.846143	0.99999	869.156	1047.22	1201.34	1068.03	1243	725	1244	1072	Tomm40l	protein_coding
ENSMUSG00000005677.14	308.013	0.230709	0.32388	0.712329	0.476261	0.99999	188.096	241.222	386.282	416.453	269	167	400	418	Nr1i3	protein_coding
ENSMUSG00000005681.12	18.0759	-0.856478	1.14172	-0.750162	0.453157	0.99999	15.3833	2.88888	24.1426	29.889	22	2	25	30	Apoa2	protein_coding
ENSMUSG00000005682.9	1116.54	0.0101073	0.245143	0.0412301	0.967112	0.99999	1358.62	1214.78	886.517	1006.26	1943	841	918	1010	Pan2	protein_coding
ENSMUSG00000005683.8	18841.9	0.024421	0.217547	0.112256	0.91062	0.99999	13491.1	16290.4	24550.1	21035.9	19294	11278	25422	21114	Cs	protein_coding
ENSMUSG00000005686.17	563.564	0.178524	0.271955	0.656448	0.511536	0.99999	636.309	707.777	422.979	487.191	910	490	438	489	Ampd3	protein_coding
ENSMUSG00000005687.14	1259.88	0.0438996	0.239517	0.183284	0.854575	0.99999	1185.21	1357.78	1295.01	1201.54	1695	940	1341	1206	Bcas2	protein_coding
ENSMUSG00000005698.15	1856.89	0.0356443	0.230231	0.15482	0.876963	0.99999	2178.83	1989	1515.19	1744.52	3116	1377	1569	1751	Ctcf	protein_coding
ENSMUSG00000005699.16	82.4559	-0.27037	0.529983	-0.510149	0.609947	0.99999	65.7286	63.5554	116.85	83.6892	94	44	121	84	Pard6a	protein_coding
ENSMUSG00000005705.10	6.86576	-0.771915	1.76947	-0.43624	0.662662	0.99999	2.79696	7.22221	15.4513	1.9926	4	5	16	2	Agrp	protein_coding
ENSMUSG00000005718.8	564.847	0.167702	0.271549	0.617573	0.536857	0.99999	544.708	602.332	519.549	592.798	779	417	538	595	Tfap4	protein_coding
ENSMUSG00000005732.14	3042.68	-0.0948172	0.225936	-0.419664	0.674731	0.99999	2514.47	2735.77	3830.95	3089.53	3596	1894	3967	3101	Ranbp1	protein_coding
ENSMUSG00000005763.15	16.6014	-1.16908	1.12323	-1.04082	0.297958	0.99999	19.5787	5.77777	25.1083	15.9408	28	4	26	16	Cd247	protein_coding
ENSMUSG00000005774.12	379.216	0.090522	0.312213	0.289937	0.771865	0.99999	490.167	439.11	258.809	328.779	701	304	268	330	Rfx5	protein_coding
ENSMUSG00000005779.12	5857.53	0.0353582	0.225237	0.156982	0.875259	0.99999	3854.21	4759.44	8003.76	6812.7	5512	3295	8288	6838	Psmb4	protein_coding
ENSMUSG00000005802.12	1446.53	0.226531	0.23361	0.969697	0.332198	0.99999	1471.2	1577.33	1202.3	1535.3	2104	1092	1245	1541	Slc30a4	protein_coding
ENSMUSG00000005803.14	1244.29	0.175064	0.249833	0.700723	0.483476	0.99999	1012.5	1370.78	1335.57	1258.33	1448	949	1383	1263	Sqor	protein_coding
ENSMUSG00000005804.14	709.915	0.140528	0.258184	0.544296	0.586238	0.99999	690.15	762.665	660.542	726.302	987	528	684	729	Bloc1s6	protein_coding
ENSMUSG00000005813.12	1822.89	0.0551043	0.226206	0.243603	0.807539	0.99999	1719.43	1916.77	1857.05	1798.32	2459	1327	1923	1805	Metap1	protein_coding
ENSMUSG00000005823.9	1152.4	0.00062666	0.23755	0.00263802	0.997895	0.99999	1168.43	1207.55	1134.7	1098.92	1671	836	1175	1103	Gpr108	protein_coding
ENSMUSG00000005824.7	2.41982	-1.45894	2.95908	-0.493039	0.621985	0.99999	2.79696	0	2.89711	3.9852	4	0	3	4	Tnfsf14	protein_coding
ENSMUSG00000005836.10	1317.09	0.0904687	0.235048	0.384895	0.700315	0.99999	1343.24	1333.22	1210.03	1381.87	1921	923	1253	1387	Gata6	protein_coding
ENSMUSG00000005846.12	2539.24	-0.0709198	0.221173	-0.320653	0.748473	0.99999	2499.78	2602.88	2702.04	2352.26	3575	1802	2798	2361	Rsl1d1	protein_coding
ENSMUSG00000005871.15	1389.35	-0.045901	0.233899	-0.196243	0.84442	0.99999	1704.05	1531.11	1135.67	1186.59	2437	1060	1176	1191	Apc	protein_coding
ENSMUSG00000005873.6	263.09	-0.422824	0.386071	-1.0952	0.27343	0.99999	211.171	241.222	402.699	197.267	302	167	417	198	Reep5	protein_coding
ENSMUSG00000005881.13	3300.62	0.00341276	0.226945	0.0150378	0.988002	0.99999	2384.41	2815.22	4321.53	3681.33	3410	1949	4475	3695	Ergic3	protein_coding
ENSMUSG00000005882.18	1142.7	-0.0890323	0.239871	-0.371168	0.710512	0.99999	1019.49	1028.44	1344.26	1178.62	1458	712	1392	1183	Uqcc1	protein_coding
ENSMUSG00000005883.15	55.2037	-0.00741451	0.630808	-0.011754	0.990622	0.99999	82.5103	79.4443	28.9711	29.889	118	55	30	30	Spo11	protein_coding
ENSMUSG00000005886.14	1031.3	0.0969671	0.259833	0.373191	0.709006	0.99999	1303.38	1138.22	728.141	955.451	1864	788	754	959	Ncoa2	protein_coding
ENSMUSG00000005893.14	1158.83	0.139699	0.252576	0.553097	0.580197	0.99999	1462.81	1343.33	787.049	1042.13	2092	930	815	1046	Nr2c2	protein_coding
ENSMUSG00000005897.14	294.419	0.00944855	0.331584	0.0284952	0.977267	0.99999	333.538	290.333	255.912	297.894	477	201	265	299	Nr2c1	protein_coding
ENSMUSG00000005899.14	1364.72	0.0379839	0.233738	0.162506	0.870907	0.99999	1592.87	1531.11	1113.46	1221.46	2278	1060	1153	1226	Smpd4	protein_coding
ENSMUSG00000005907.14	481.493	0.165475	0.283382	0.583928	0.559269	0.99999	472.686	502.666	435.533	515.087	676	348	451	517	Pex1	protein_coding
ENSMUSG00000005936.19	1144.79	0.0767971	0.239494	0.320664	0.748465	0.99999	1155.14	1139.66	1073.86	1210.5	1652	789	1112	1215	Kctd20	protein_coding
ENSMUSG00000005947.11	138.581	-0.208552	0.445348	-0.468289	0.639578	0.99999	73.4202	49.111	207.627	224.167	105	34	215	225	Itgae	protein_coding
ENSMUSG00000005949.9	317.986	0.083356	0.317547	0.2625	0.792936	0.99999	320.252	355.333	296.471	299.886	458	246	307	301	Ctns	protein_coding
ENSMUSG00000005951.13	500.606	-0.0232798	0.288127	-0.0807972	0.935603	0.99999	362.906	413.11	661.508	564.902	519	286	685	567	Shpk	protein_coding
ENSMUSG00000005952.15	3.08897	-0.397435	2.4094	-0.164952	0.868982	0.99999	2.09772	1.44444	4.82852	3.9852	3	1	5	4	Trpv1	protein_coding
ENSMUSG00000005958.15	857.88	-0.15406	0.249089	-0.618495	0.536249	0.99999	1025.09	912.887	783.186	710.362	1466	632	811	713	Ephb3	protein_coding
ENSMUSG00000005968.14	643.486	0.0267639	0.263946	0.101399	0.919234	0.99999	568.482	592.221	707.862	705.38	813	410	733	708	Tuft1	protein_coding
ENSMUSG00000005973.6	320.79	-0.205373	0.316202	-0.649499	0.516016	0.99999	360.808	311.999	326.408	283.945	516	216	338	285	Rcn1	protein_coding
ENSMUSG00000005980.15	1075.36	0.319437	0.757665	0.421607	0.673312	0.99999	29.3681	66.4443	2445.16	1760.46	42	46	2532	1767	Dnase1	protein_coding
ENSMUSG00000005981.11	4573.91	0.00484287	0.213301	0.0227044	0.981886	0.99999	4147.89	4548.55	5004.28	4594.93	5932	3149	5182	4612	Trap1	protein_coding
ENSMUSG00000005982.14	1379.81	0.118554	0.235031	0.504419	0.613967	0.99999	1173.33	1391	1481.39	1473.53	1678	963	1534	1479	Naa60	protein_coding
ENSMUSG00000005983.15	82.7965	0.0468993	0.527362	0.0889318	0.929136	0.99999	61.5331	73.6665	103.33	92.6559	88	51	107	93	1700037C18Rik	protein_coding
ENSMUSG00000005986.16	6.3387	-1.43205	1.74255	-0.821811	0.411185	0.99999	9.78936	2.88888	8.69134	3.9852	14	2	9	4	Ankrd13d	protein_coding
ENSMUSG00000006005.18	3412.1	-0.0158874	0.212319	-0.0748279	0.940352	0.99999	3826.24	3716.55	3041.97	3063.62	5472	2573	3150	3075	Tpr	protein_coding
ENSMUSG00000006010.14	593.88	0.0174245	0.26896	0.064785	0.948345	0.99999	620.925	651.443	558.177	544.976	888	451	578	547	Odr4	protein_coding
ENSMUSG00000006019.15	352.354	0.171853	0.30825	0.557511	0.577178	0.99999	335.635	398.666	326.408	348.705	480	276	338	350	Dhx34	protein_coding
ENSMUSG00000006021.5	285.286	-0.0372685	0.334686	-0.111354	0.911336	0.99999	227.253	255.666	356.345	301.879	325	177	369	303	Kptn	protein_coding
ENSMUSG00000006024.13	2324.61	0.0244105	0.220772	0.110569	0.911958	0.99999	2065.56	2244.66	2555.25	2432.96	2954	1554	2646	2442	Napa	protein_coding
ENSMUSG00000006050.12	1247.13	0.149222	0.251961	0.592242	0.553688	0.99999	955.861	1288.44	1434.07	1310.13	1367	892	1485	1315	Sra1	protein_coding
ENSMUSG00000006057.15	8326.19	-0.00178542	0.233636	-0.00764192	0.993903	0.99999	5564.55	7069.1	11575.9	9095.22	7958	4894	11987	9129	Atp5g1	protein_coding
ENSMUSG00000006058.10	1559.12	0.0681938	0.251673	0.270962	0.78642	0.99999	1201.99	1583.11	1880.23	1571.16	1719	1096	1947	1577	Snf8	protein_coding
ENSMUSG00000006095.12	1108.18	-0.000884547	0.259115	-0.00341372	0.997276	0.99999	732.105	907.11	1544.16	1249.36	1047	628	1599	1254	Tbcb	protein_coding
ENSMUSG00000006127.9	497.738	0.155999	0.282846	0.551534	0.581268	0.99999	524.43	537.332	420.082	509.109	750	372	435	511	Inpp5k	protein_coding
ENSMUSG00000006134.4	1065.65	-0.0737819	0.243275	-0.303286	0.761672	0.99999	1170.53	1024.11	1017.85	1050.1	1674	709	1054	1054	Crkl	protein_coding
ENSMUSG00000006143.12	3.54554	1.38088	2.58824	0.533522	0.593672	0.99999	0	1.44444	6.75993	5.9778	0	1	7	6	Upk3bl	protein_coding
ENSMUSG00000006154.13	54.4378	-0.680259	0.703267	-0.967284	0.333402	0.99999	96.4951	28.8888	40.5596	51.8076	138	20	42	52	Eps8l1	protein_coding
ENSMUSG00000006169.20	5948.44	0.133415	0.20931	0.637404	0.523862	0.99999	6106.46	6239.99	5257.3	6190.01	8733	4320	5444	6213	Clint1	protein_coding
ENSMUSG00000006179.9	149.537	-0.0922111	0.418777	-0.220191	0.825722	0.99999	148.938	118.444	157.41	173.356	213	82	163	174	Prss16	protein_coding
ENSMUSG00000006191.17	226.902	-0.35037	0.354122	-0.989405	0.322465	0.99999	270.606	218.111	237.563	181.327	387	151	246	182	Cdkal1	protein_coding
ENSMUSG00000006205.13	3.41996	0.4909	2.32577	0.21107	0.832832	0.99999	1.39848	1.44444	3.86282	6.9741	2	1	4	7	Htra1	protein_coding
ENSMUSG00000006215.12	658.498	-0.0467143	0.263511	-0.177276	0.859291	0.99999	675.466	622.554	662.473	673.499	966	431	686	676	Zbtb17	protein_coding
ENSMUSG00000006218.4	16.1539	-0.390265	1.13758	-0.343065	0.731549	0.99999	7.69164	10.1111	31.8683	14.9445	11	7	33	15	Fam131c	protein_coding
ENSMUSG00000006219.12	3018.37	0.0847856	0.2139	0.39638	0.691825	0.99999	2837.52	3039.11	3022.66	3174.21	4058	2104	3130	3186	Fblim1	protein_coding
ENSMUSG00000006241.16	19.6924	0.254954	1.01784	0.250485	0.802213	0.99999	12.5863	23.1111	24.1426	18.9297	18	16	25	19	Ccdc159	protein_coding
ENSMUSG00000006262.15	1486.18	0.110996	0.232439	0.477529	0.632986	0.99999	1672.58	1664	1200.37	1407.77	2392	1152	1243	1413	Mob1b	protein_coding
ENSMUSG00000006273.14	2603.96	-0.0474836	0.228546	-0.207764	0.835413	0.99999	2139.68	2410.77	3202.28	2663.11	3060	1669	3316	2673	Atp6v1b2	protein_coding
ENSMUSG00000006276.10	1026.5	-0.0225823	0.243821	-0.092618	0.926207	0.99999	1146.05	1051.55	928.042	980.359	1639	728	961	984	Eps15l1	protein_coding
ENSMUSG00000006281.8	3761.37	-0.0264911	0.210997	-0.125552	0.900086	0.99999	4031.12	4018.44	3556.69	3439.23	5765	2782	3683	3452	Tep1	protein_coding
ENSMUSG00000006288.8	643.824	-0.16321	0.263767	-0.618765	0.536071	0.99999	721.616	651.443	638.331	563.906	1032	451	661	566	Ttc5	protein_coding
ENSMUSG00000006289.14	782.52	-0.0616093	0.255928	-0.240729	0.809765	0.99999	685.955	707.777	918.385	817.962	981	490	951	821	Osgep	protein_coding
ENSMUSG00000006299.13	3554.74	-0.0586001	0.214963	-0.272605	0.785157	0.99999	3051.48	3161.88	4235.58	3770	4364	2189	4386	3784	Aamp	protein_coding
ENSMUSG00000006301.17	3949.29	-0.0424882	0.217167	-0.195648	0.844886	0.99999	3183.64	3449.33	4899.02	4265.16	4553	2388	5073	4281	Tmbim1	protein_coding
ENSMUSG00000006304.14	6536.69	0.0107944	0.217218	0.0496939	0.960366	0.99999	5390.44	6263.1	7734.33	6758.9	7709	4336	8009	6784	Arpc2	protein_coding
ENSMUSG00000006307.16	1781.02	-0.0028623	0.232241	-0.0123247	0.990167	0.99999	2213.79	1951.44	1388.68	1570.17	3166	1351	1438	1576	Kmt2b	protein_coding
ENSMUSG00000006310.10	10.2699	-1.53115	1.4027	-1.09158	0.275019	0.99999	10.4886	4.33333	20.2798	5.9778	15	3	21	6	Zbtb32	protein_coding
ENSMUSG00000006313.5	29.8785	-0.103039	0.828017	-0.124441	0.900966	0.99999	34.962	37.5555	26.074	20.9223	50	26	27	21	Upk1a	protein_coding
ENSMUSG00000006315.9	2302.81	-0.0451436	0.238369	-0.189386	0.84979	0.99999	1621.54	1918.22	3158.82	2512.67	2319	1328	3271	2522	Tmem147	protein_coding
ENSMUSG00000006333.14	25224.4	-0.0465937	0.20938	-0.222532	0.8239	0.99999	20038.1	21955.5	31742.7	27161.1	28657	15200	32870	27262	Rps9	protein_coding
ENSMUSG00000006335.16	368.826	-0.216494	0.316721	-0.683547	0.494261	0.99999	298.576	311.999	505.064	359.664	427	216	523	361	Tfpt	protein_coding
ENSMUSG00000006342.15	161.295	-0.397008	0.510459	-0.777748	0.436718	0.99999	11.1878	17.3333	410.424	206.234	16	12	425	207	Susd2	protein_coding
ENSMUSG00000006344.17	4.78195	-0.739736	1.96884	-0.375721	0.707124	0.99999	8.39088	2.88888	3.86282	3.9852	12	2	4	4	Ggt5	protein_coding
ENSMUSG00000006345.10	2859.8	0.34058	0.852858	0.399339	0.689643	0.99999	463.596	1138.22	5945.84	3891.55	663	788	6157	3906	Ggt1	protein_coding
ENSMUSG00000006356.10	17.263	-0.984375	1.11473	-0.883063	0.377202	0.99999	13.2856	13	33.7997	8.9667	19	9	35	9	Crip2	protein_coding
ENSMUSG00000006360.11	11305.3	-0.0962677	0.259782	-0.370571	0.710957	0.99999	5759.64	7742.21	19205	12514.5	8237	5360	19887	12561	Crip1	protein_coding
ENSMUSG00000006362.16	371.007	0.0525651	0.313602	0.167617	0.866885	0.99999	520.235	457.888	226.941	278.964	744	317	235	280	Cbfa2t3	protein_coding
ENSMUSG00000006369.14	1389.58	-0.0668952	0.245607	-0.272368	0.785339	0.99999	1131.37	1287	1742.13	1397.81	1618	891	1804	1403	Fbln1	protein_coding
ENSMUSG00000006373.10	2792.09	0.00084789	0.218269	0.00388461	0.996901	0.99999	2027.8	2184	3604.01	3352.55	2900	1512	3732	3365	Pgrmc1	protein_coding
ENSMUSG00000006378.15	2273.09	-0.0366067	0.222301	-0.164672	0.869202	0.99999	1662.79	1753.55	2984.03	2692	2378	1214	3090	2702	Gcat	protein_coding
ENSMUSG00000006390.15	2487.34	-0.100006	0.228009	-0.438604	0.660948	0.99999	2153.66	2318.33	3027.48	2449.9	3080	1605	3135	2459	Elovl1	protein_coding
ENSMUSG00000006392.16	1219.05	-0.0235561	0.246102	-0.095717	0.923745	0.99999	1052.36	1204.66	1418.62	1200.54	1505	834	1469	1205	Med8	protein_coding
ENSMUSG00000006395.16	235.795	0.310051	0.35313	0.878008	0.379939	0.99999	238.441	330.777	177.69	196.271	341	229	184	197	Hyi	polymorphic_pseudogene
ENSMUSG00000006398.15	2990.25	0.0319961	0.214201	0.149374	0.881259	0.99999	2684.38	2793.55	3234.14	3248.93	3839	1934	3349	3261	Cdc20	protein_coding
ENSMUSG00000006403.13	4.1723	0.578707	2.07659	0.278681	0.780489	0.99999	2.09772	5.77777	4.82852	3.9852	3	4	5	4	Adamts4	protein_coding
ENSMUSG00000006411.12	76.8783	-0.275572	0.552238	-0.49901	0.617772	0.99999	97.8936	101.111	65.6679	42.8409	140	70	68	43	Nectin4	protein_coding
ENSMUSG00000006412.10	881.495	-0.116474	0.26707	-0.436119	0.66275	0.99999	733.503	836.332	1119.25	836.892	1049	579	1159	840	Pfdn2	protein_coding
ENSMUSG00000006418.17	2498.37	-0.00722352	0.221046	-0.0326788	0.973931	0.99999	2160.65	2341.44	2869.11	2622.26	3090	1621	2971	2632	Rnf114	protein_coding
ENSMUSG00000006423.15	583.514	-0.0274066	0.269808	-0.101578	0.919091	0.99999	674.767	647.11	505.064	507.117	965	448	523	509	C330007P06Rik	protein_coding
ENSMUSG00000006435.16	24.4394	-0.602345	0.918905	-0.655503	0.512144	0.99999	25.8719	23.1111	32.834	15.9408	37	16	34	16	Neurl1a	protein_coding
ENSMUSG00000006442.10	999.422	-0.316087	0.270099	-1.17026	0.241895	0.99999	821.607	852.221	1431.17	892.684	1175	590	1482	896	Srm	protein_coding
ENSMUSG00000006445.3	1148.67	-0.0125077	0.245116	-0.0510276	0.959304	0.99999	728.608	818.999	1623.35	1423.71	1042	567	1681	1429	Epha2	protein_coding
ENSMUSG00000006456.10	1828.92	0.0558465	0.223995	0.249321	0.803113	0.99999	1569.79	1681.33	2023.15	2041.42	2245	1164	2095	2049	Rbm14	protein_coding
ENSMUSG00000006457.4	3.70094	1.8415	2.26527	0.812929	0.416259	0.99999	0.69924	7.22221	2.89711	3.9852	1	5	3	4	Actn3	protein_coding
ENSMUSG00000006463.13	215.077	0.271901	0.36085	0.753501	0.451149	0.99999	200.682	257.111	188.312	214.204	287	178	195	215	Zdhhc24	protein_coding
ENSMUSG00000006464.9	28.6046	0.240577	0.866208	0.277736	0.781215	0.99999	41.2552	31.7777	14.4856	26.9001	59	22	15	27	Bbs1	protein_coding
ENSMUSG00000006469.13	6.28489	0.71198	1.84078	0.386782	0.698918	0.99999	0.69924	2.88888	11.5885	9.963	1	2	12	10	Slc34a3	protein_coding
ENSMUSG00000006471.18	820.976	0.0403195	0.253981	0.15875	0.873866	0.99999	943.974	896.998	682.753	760.177	1350	621	707	763	Ndor1	protein_coding
ENSMUSG00000006476.19	362.881	-0.0125531	0.304898	-0.0411715	0.967159	0.99999	368.5	374.11	360.208	348.705	527	259	373	350	Nsmf	protein_coding
ENSMUSG00000006494.11	2026.45	0.100255	0.221788	0.452028	0.651249	0.99999	2128.49	2204.22	1788.49	1984.63	3044	1526	1852	1992	Pdk1	protein_coding
ENSMUSG00000006498.16	12993.5	-0.0245768	0.202177	-0.12156	0.903247	0.99999	13775.7	13281.6	12443.1	12473.7	19701	9195	12885	12520	Ptbp1	protein_coding
ENSMUSG00000006517.5	1490.28	-0.16716	0.241178	-0.693099	0.488248	0.99999	1375.41	1434.33	1789.45	1361.94	1967	993	1853	1367	Mvd	protein_coding
ENSMUSG00000006519.11	1814.51	0.0166883	0.243446	0.0685501	0.945348	0.99999	1387.29	1717.44	2272.3	1881.01	1984	1189	2353	1888	Cyba	protein_coding
ENSMUSG00000006526.13	283.667	0.0169877	0.328273	0.0517487	0.958729	0.99999	299.275	304.777	264.603	266.012	428	211	274	267	Stimate	protein_coding
ENSMUSG00000006527.16	398.039	0.010604	0.301642	0.0351542	0.971957	0.99999	461.499	415.999	336.065	378.594	660	288	348	380	Sfmbt1	protein_coding
ENSMUSG00000006538.12	1081.68	0.0260549	0.248573	0.104818	0.916521	0.99999	881.043	1031.33	1279.56	1134.79	1260	714	1325	1139	Ihh	protein_coding
ENSMUSG00000006546.3	10.0396	-0.296568	1.37447	-0.215768	0.829169	0.99999	10.4886	10.1111	11.5885	7.9704	15	7	12	8	Cryba2	protein_coding
ENSMUSG00000006567.11	326.018	0.245216	0.316882	0.773841	0.439025	0.99999	211.87	268.666	390.145	433.39	303	186	404	435	Atp7b	protein_coding
ENSMUSG00000006575.14	59.9459	-0.245222	0.60542	-0.405045	0.685445	0.99999	58.7362	57.7777	71.4621	51.8076	84	40	74	52	Rundc3a	protein_coding
ENSMUSG00000006585.3	1527.77	0.194856	0.228094	0.854278	0.392951	0.99999	1365.62	1574.44	1484.29	1686.74	1953	1090	1537	1693	Cdt1	protein_coding
ENSMUSG00000006586.15	9.49192	0.591749	1.43502	0.412362	0.680074	0.99999	12.5863	11.5555	3.86282	9.963	18	8	4	10	Runx1t1	protein_coding
ENSMUSG00000006587.6	15.3108	-0.240119	1.12789	-0.212893	0.831411	0.99999	13.9848	13	19.3141	14.9445	20	9	20	15	Snai3	protein_coding
ENSMUSG00000006589.8	3845.33	-0.0813486	0.237661	-0.342289	0.732133	0.99999	2576	3072.33	5561.49	4171.51	3684	2127	5759	4187	Aprt	protein_coding
ENSMUSG00000006599.13	1226.28	0.014719	0.241819	0.0608678	0.951465	0.99999	1060.05	1206.11	1390.61	1248.36	1516	835	1440	1253	Gtf2h1	protein_coding
ENSMUSG00000006611.15	24.5003	0.289546	0.907711	0.318985	0.749738	0.99999	27.2704	27.4444	17.3827	25.9038	39	19	18	26	Hfe	protein_coding
ENSMUSG00000006638.15	72.1564	0.0787862	0.559573	0.140797	0.88803	0.99999	67.8263	60.6666	71.4621	88.6707	97	42	74	89	Abhd1	polymorphic_pseudogene
ENSMUSG00000006641.12	322.266	-0.299177	0.319078	-0.937629	0.348435	0.99999	319.553	284.555	393.042	291.916	457	197	407	293	Slc5a6	protein_coding
ENSMUSG00000006642.3	95.833	-0.0834988	0.497161	-0.167951	0.866622	0.99999	78.3149	86.6665	120.713	97.6374	112	60	125	98	Tcf23	protein_coding
ENSMUSG00000006651.8	901.386	0.0817623	0.291959	0.280047	0.779442	0.99999	462.198	691.888	1397.37	1054.09	661	479	1447	1058	Aplp1	protein_coding
ENSMUSG00000006673.14	1523.21	0.106415	0.229115	0.464462	0.642317	0.99999	1618.04	1671.22	1321.08	1482.49	2314	1157	1368	1488	Qrich1	protein_coding
ENSMUSG00000006675.10	4.63598	-0.814261	2.03231	-0.400658	0.688672	0.99999	6.29316	1.44444	4.82852	5.9778	9	1	5	6	P4htm	protein_coding
ENSMUSG00000006676.16	2728.12	0.0364231	0.21836	0.166803	0.867525	0.99999	2833.32	2705.44	2557.19	2816.54	4052	1873	2648	2827	Usp19	protein_coding
ENSMUSG00000006678.6	761.373	0.0672402	0.258093	0.260527	0.794457	0.99999	951.666	918.665	549.486	625.676	1361	636	569	628	Pola1	protein_coding
ENSMUSG00000006699.17	9247.47	0.0885731	0.207604	0.426644	0.669638	0.99999	7574.17	8747.54	10443.1	10225	10832	6056	10814	10263	Cdc42	protein_coding
ENSMUSG00000006705.13	540.874	0.0529949	0.274282	0.193213	0.846792	0.99999	530.723	554.666	531.138	546.969	759	384	550	549	Pknox1	protein_coding
ENSMUSG00000006711.15	110.767	0.305047	0.465771	0.654931	0.512512	0.99999	115.375	127.111	84.0163	116.567	165	88	87	117	D130043K22Rik	protein_coding
ENSMUSG00000006715.11	1040.07	0.00612487	0.241275	0.0253855	0.979748	0.99999	951.666	983.665	1126.01	1098.92	1361	681	1166	1103	Gmnn	protein_coding
ENSMUSG00000006717.7	792.928	0.0441493	0.27305	0.161689	0.871551	0.99999	550.302	707.777	1045.86	867.777	787	490	1083	871	Acot13	protein_coding
ENSMUSG00000006720.16	29.7952	-0.0208168	0.827258	-0.0251636	0.979924	0.99999	36.3605	31.7777	24.1426	26.9001	52	22	25	27	Zfp184	protein_coding
ENSMUSG00000006724.12	4.59619	0.539155	1.97488	0.273006	0.784849	0.99999	2.79696	5.77777	4.82852	4.9815	4	4	5	5	Cyp27b1	protein_coding
ENSMUSG00000006728.12	5151.49	-0.026304	0.213621	-0.123134	0.902001	0.99999	4664.63	5072.88	5760.43	5108.03	6671	3512	5965	5127	Cdk4	protein_coding
ENSMUSG00000006731.10	9074.38	0.0280252	0.206688	0.135592	0.892144	0.99999	7333.63	8031.1	10737.7	10195.1	10488	5560	11119	10233	B4galnt1	protein_coding
ENSMUSG00000006732.14	624.724	-0.192107	0.278087	-0.690816	0.489681	0.99999	591.557	616.777	743.593	546.969	846	427	770	549	Mettl1	protein_coding
ENSMUSG00000006736.9	1848.68	0.0258033	0.233683	0.11042	0.912076	0.99999	1363.52	1600.44	2351.49	2079.28	1950	1108	2435	2087	Tspan31	protein_coding
ENSMUSG00000006740.14	3976.04	0.0938277	0.213459	0.439559	0.660257	0.99999	4265.37	4224.99	3448.53	3965.27	6100	2925	3571	3980	Kif5b	protein_coding
ENSMUSG00000006763.14	432.996	0.0361644	0.290156	0.124638	0.900811	0.99999	404.161	414.555	450.984	462.283	578	287	467	464	Saal1	protein_coding
ENSMUSG00000006777.7	81.3543	-0.195841	0.539476	-0.36302	0.71659	0.99999	48.9468	53.4444	130.37	92.6559	70	37	135	93	Krt23	protein_coding
ENSMUSG00000006782.16	1248.48	0.0340361	0.238621	0.142637	0.886577	0.99999	1118.09	1256.66	1354.88	1264.3	1599	870	1403	1269	Cnp	protein_coding
ENSMUSG00000006784.14	3.48195	0.995939	2.29425	0.434102	0.664214	0.99999	4.19544	5.77777	0.965705	2.9889	6	4	1	3	Ttc25	protein_coding
ENSMUSG00000006800.14	1630.67	0.0350272	0.259607	0.134924	0.892672	0.99999	1234.86	1664	2035.71	1588.1	1766	1152	2108	1594	Sulf2	protein_coding
ENSMUSG00000006818.5	2004.17	-0.0184346	0.231231	-0.0797236	0.936457	0.99999	1537.63	1740.55	2544.63	2193.85	2199	1205	2635	2202	Sod2	protein_coding
ENSMUSG00000006850.8	263.296	-0.139091	0.338231	-0.41123	0.680904	0.99999	242.636	206.555	307.094	296.897	347	143	318	298	Tmco6	protein_coding
ENSMUSG00000006906.10	571.363	0.189459	0.270737	0.699788	0.484059	0.99999	527.926	597.999	539.829	619.698	755	414	559	622	Stambp	protein_coding
ENSMUSG00000006920.14	805.855	0.197207	0.271075	0.727498	0.466921	0.99999	900.621	834.887	615.154	872.758	1288	578	637	876	Ezh1	protein_coding
ENSMUSG00000006930.15	156.607	-0.259127	0.406567	-0.637354	0.523894	0.99999	176.908	161.777	163.204	124.537	253	112	169	125	Hap1	protein_coding
ENSMUSG00000006931.15	10.6006	-0.2222	1.33927	-0.165911	0.868227	0.99999	11.1878	8.66665	11.5885	10.9593	16	6	12	11	P3h4	protein_coding
ENSMUSG00000006932.17	15120.9	0.092561	0.20176	0.458767	0.646401	0.99999	14051.9	15338.5	15230.1	15863.1	20096	10619	15771	15922	Ctnnb1	protein_coding
ENSMUSG00000006941.5	538.149	-0.175214	0.28988	-0.604435	0.545555	0.99999	437.724	472.333	718.484	524.054	626	327	744	526	Eif1b	protein_coding
ENSMUSG00000006958.14	5.52839	0.276476	1.92402	0.143697	0.885739	0.99999	10.4886	8.66665	0.965705	1.9926	15	6	1	2	Chrd	protein_coding
ENSMUSG00000006998.16	7837.77	0.0323406	0.208845	0.154854	0.876936	0.99999	6972.12	7771.1	8567.73	8040.14	9971	5380	8872	8070	Psmd2	protein_coding
ENSMUSG00000007029.16	6129.23	0.0542393	0.206278	0.262942	0.792595	0.99999	5909.28	6021.88	6115.81	6469.97	8451	4169	6333	6494	Vars	protein_coding
ENSMUSG00000007030.8	10.867	-0.232284	1.3287	-0.174821	0.861221	0.99999	8.39088	8.66665	15.4513	10.9593	12	6	16	11	Vwa7	protein_coding
ENSMUSG00000007034.15	2983	0.103344	0.235212	0.439368	0.660395	0.99999	2679.49	3528.77	3050.66	2673.07	3832	2443	3159	2683	Slc44a4	protein_coding
ENSMUSG00000007035.15	38.5276	0.315606	0.761063	0.414691	0.678368	0.99999	47.5483	37.5555	23.1769	45.8298	68	26	24	46	Msh5	protein_coding
ENSMUSG00000007036.15	1333.01	-0.146993	0.242803	-0.605399	0.544914	0.99999	1043.97	1092	1794.28	1401.79	1493	756	1858	1407	Abhd16a	protein_coding
ENSMUSG00000007038.5	915.532	0.131189	0.284686	0.46082	0.644928	0.99999	717.42	1074.66	1038.13	831.91	1026	744	1075	835	Neu1	protein_coding
ENSMUSG00000007039.12	26.7227	-0.294637	0.892179	-0.330245	0.741215	0.99999	22.3757	28.8888	36.6968	18.9297	32	20	38	19	Ddah2	protein_coding
ENSMUSG00000007041.9	5694.63	-0.0139281	0.226382	-0.0615248	0.950941	0.99999	4070.98	4883.66	7602.99	6220.89	5822	3381	7873	6244	Clic1	protein_coding
ENSMUSG00000007050.17	810.243	-0.152369	0.26127	-0.583188	0.559767	0.99999	704.135	733.777	1013.99	789.069	1007	508	1050	792	Lsm2	protein_coding
ENSMUSG00000007080.14	989.323	0.202605	0.256739	0.789148	0.430026	0.99999	1260.03	1220.55	622.88	853.829	1802	845	645	857	Pole	protein_coding
ENSMUSG00000007207.10	133.623	0.0567093	0.439419	0.129055	0.897314	0.99999	182.502	157.444	85.9477	108.597	261	109	89	109	Stx1a	protein_coding
ENSMUSG00000007216.6	39.3955	-0.380872	0.728729	-0.522653	0.601216	0.99999	40.5559	28.8888	48.2852	39.852	58	20	50	40	Zfp775	protein_coding
ENSMUSG00000007338.10	1266.89	0.0728581	0.241027	0.302282	0.762437	0.99999	1075.43	1276.89	1405.1	1310.13	1538	884	1455	1315	Mrpl49	protein_coding
ENSMUSG00000007379.15	22.2894	-0.366663	0.973209	-0.376757	0.706354	0.99999	41.9544	21.6666	11.5885	13.9482	60	15	12	14	Dennd2c	protein_coding
ENSMUSG00000007411.16	1402.73	-0.022328	0.232168	-0.0961715	0.923384	0.99999	1360.02	1414.11	1467.87	1368.92	1945	979	1520	1374	Mark3	protein_coding
ENSMUSG00000007415.15	1169.09	0.0637204	0.240597	0.264843	0.79113	0.99999	1060.05	1213.33	1229.34	1173.64	1516	840	1273	1178	Gatad1	protein_coding
ENSMUSG00000007458.14	3861.25	-0.00953066	0.210953	-0.0451791	0.963965	0.99999	3910.85	3988.1	3834.81	3711.22	5593	2761	3971	3725	M6pr	protein_coding
ENSMUSG00000007476.18	454.356	0.166471	0.290328	0.573389	0.566382	0.99999	371.297	459.333	488.647	498.15	531	318	506	500	Lrrc8a	protein_coding
ENSMUSG00000007564.15	5532.25	0.010843	0.211569	0.0512503	0.959126	0.99999	4793.29	5277.99	6273.22	5784.52	6855	3654	6496	5806	Ppp2r1a	protein_coding
ENSMUSG00000007570.16	409.902	-0.0235484	0.296515	-0.0794171	0.936701	0.99999	413.95	437.666	411.39	376.601	592	303	426	378	Fance	protein_coding
ENSMUSG00000007589.9	1011.33	0.0250624	0.242334	0.103421	0.917629	0.99999	1036.97	1086.22	966.67	955.451	1483	752	1001	959	Tinf2	protein_coding
ENSMUSG00000007591.15	29.8226	-0.494184	0.82784	-0.596956	0.550537	0.99999	32.165	24.5555	37.6625	24.9075	46	17	39	25	Tssk4	protein_coding
ENSMUSG00000007594.10	7.54637	-0.280319	1.62385	-0.172626	0.862945	0.99999	3.4962	7.22221	14.4856	4.9815	5	5	15	5	Hapln4	protein_coding
ENSMUSG00000007603.9	962.728	0.0278278	0.246022	0.113111	0.909943	0.99999	1032.08	986.554	877.826	954.455	1476	683	909	958	Dus3l	protein_coding
ENSMUSG00000007610.15	484.22	-0.0169845	0.283181	-0.0599777	0.952173	0.99999	427.935	446.333	548.52	514.091	612	309	568	516	Gtpbp3	protein_coding
ENSMUSG00000007613.15	431.129	0.107349	0.303903	0.353235	0.723912	0.99999	552.4	493.999	294.54	383.575	790	342	305	385	Tgfbr1	protein_coding
ENSMUSG00000007617.18	471.356	0.17656	0.283866	0.621984	0.533952	0.99999	481.077	534.444	404.63	465.272	688	370	419	467	Homer1	protein_coding
ENSMUSG00000007646.13	57.0597	-0.213264	0.614434	-0.347089	0.728524	0.99999	63.6309	54.8888	58.908	50.8113	91	38	61	51	Rad51c	protein_coding
ENSMUSG00000007655.16	2.94301	0.44142	2.93895	0.150196	0.88061	0.99999	0	0	5.79423	5.9778	0	0	6	6	Cav1	protein_coding
ENSMUSG00000007656.13	1717.49	-0.0376405	0.231608	-0.162519	0.870897	0.99999	1572.59	1714.55	1914.99	1667.81	2249	1187	1983	1674	Arpp19	protein_coding
ENSMUSG00000007659.18	853.676	0.0593556	0.259594	0.228648	0.819142	0.99999	644	781.443	1048.76	940.507	921	541	1086	944	Bcl2l1	protein_coding
ENSMUSG00000007670.10	3289.91	0.0360567	0.215539	0.167286	0.867145	0.99999	3512.28	3353.99	2995.62	3297.75	5023	2322	3102	3310	Khsrp	protein_coding
ENSMUSG00000007682.6	6.38639	1.74871	2.10171	0.83204	0.405387	0.99999	0.69924	0	1.93141	22.9149	1	0	2	23	Dio2	protein_coding
ENSMUSG00000007721.6	1269.99	-0.0905603	0.24517	-0.369377	0.711846	0.99999	875.449	957.665	1795.24	1451.61	1252	663	1859	1457	Ccdc124	protein_coding
ENSMUSG00000007739.10	5058.63	0.00783238	0.211745	0.0369897	0.970493	0.99999	4488.42	4902.44	5631.02	5212.64	6419	3394	5831	5232	Cct4	protein_coding
ENSMUSG00000007777.9	349.188	0.252189	0.308565	0.817296	0.41376	0.99999	299.974	371.222	337.997	387.561	429	257	350	389	0610009B22Rik	protein_coding
ENSMUSG00000007783.10	2.3282	-0.596633	2.73273	-0.218329	0.827173	0.99999	3.4962	2.88888	1.93141	0.9963	5	2	2	1	Cpt1c	protein_coding
ENSMUSG00000007812.16	720.866	0.0929594	0.257389	0.361162	0.717978	0.99999	720.217	769.888	675.028	718.332	1030	533	699	721	Zfp655	protein_coding
ENSMUSG00000007815.13	7239.4	0.141863	0.208731	0.679645	0.496729	0.99999	5607.91	6700.77	8246.15	8402.79	8020	4639	8539	8434	Rhoa	protein_coding
ENSMUSG00000007817.15	1561.14	0.0268966	0.229091	0.117406	0.906539	0.99999	1601.96	1545.55	1492.01	1605.04	2291	1070	1545	1611	Zmiz1	protein_coding
ENSMUSG00000007827.10	204.361	0.039495	0.376175	0.104991	0.916383	0.99999	284.591	247	128.439	157.415	407	171	133	158	Ankrd26	protein_coding
ENSMUSG00000007833.15	4351.15	0.0405036	0.222388	0.18213	0.85548	0.99999	3285.03	3943.33	5407.95	4768.29	4698	2730	5600	4786	Aldh16a1	protein_coding
ENSMUSG00000007836.6	2865.08	0.0135719	0.214699	0.0632135	0.949596	0.99999	2455.73	2480.11	3247.66	3276.83	3512	1717	3363	3289	Hnrnpa0	protein_coding
ENSMUSG00000007837.11	890.499	-0.0549028	0.259289	-0.211744	0.832307	0.99999	645.399	730.888	1200.37	985.34	923	506	1243	989	Prrg2	protein_coding
ENSMUSG00000007850.16	5119.15	-0.0354744	0.215696	-0.164465	0.869365	0.99999	6427.42	5574.1	4039.54	4435.53	9192	3859	4183	4452	Hnrnph1	protein_coding
ENSMUSG00000007867.9	388.976	-0.0624294	0.315138	-0.198101	0.842966	0.99999	319.553	379.888	482.852	373.612	457	263	500	375	Ift43	protein_coding
ENSMUSG00000007872.3	2629.07	-0.00743015	0.225332	-0.0329742	0.973695	0.99999	1990.74	2256.22	3345.2	2924.14	2847	1562	3464	2935	Id3	protein_coding
ENSMUSG00000007880.16	2641.53	-0.0792961	0.231389	-0.342696	0.731827	0.99999	3278.04	2614.44	2200.84	2472.82	4688	1810	2279	2482	Arid1a	protein_coding
ENSMUSG00000007888.15	4.46121	-0.386154	2.03077	-0.190152	0.84919	0.99999	2.79696	4.33333	7.72564	2.9889	4	3	8	3	Crlf1	protein_coding
ENSMUSG00000007891.16	5015.68	0.0313606	0.218292	0.143663	0.885766	0.99999	3986.37	4668.44	6028.89	5379.02	5701	3232	6243	5399	Ctsd	protein_coding
ENSMUSG00000007892.8	26791.8	0.048431	0.219715	0.220427	0.825539	0.99999	18013.1	22468.3	35900.1	30785.7	25761	15555	37175	30900	Rplp1	protein_coding
ENSMUSG00000007950.9	61.2347	0.0817853	0.603469	0.135525	0.892197	0.99999	46.1499	60.6666	74.3593	63.7632	66	42	77	64	Abhd8	protein_coding
ENSMUSG00000007987.12	381.376	-0.03233	0.334407	-0.0966788	0.922981	0.99999	273.403	369.777	515.686	366.638	391	256	534	368	Ift22	protein_coding
ENSMUSG00000007989.7	45.2195	0.0669009	0.68954	0.0970225	0.922709	0.99999	63.6309	56.3332	27.0397	33.8742	91	39	28	34	Fzd3	protein_coding
ENSMUSG00000008028.15	7.40518	0.469184	1.58612	0.295806	0.767378	0.99999	6.29316	11.5555	5.79423	5.9778	9	8	6	6	1700008O03Rik	protein_coding
ENSMUSG00000008035.12	1597.76	-0.063107	0.22756	-0.27732	0.781534	0.99999	1500.57	1486.33	1768.21	1635.92	2146	1029	1831	1642	Mid1ip1	protein_coding
ENSMUSG00000008036.11	2719.18	0.0922988	0.242991	0.379845	0.704061	0.99999	1606.15	2172.44	3853.16	3244.95	2297	1504	3990	3257	Ap2s1	protein_coding
ENSMUSG00000008090.14	265.867	0.00634441	0.337595	0.018793	0.985006	0.99999	287.388	313.444	240.46	222.175	411	217	249	223	Fgfrl1	protein_coding
ENSMUSG00000008136.14	652.508	-0.0143992	0.263386	-0.0546696	0.956402	0.99999	527.926	512.777	781.255	788.073	755	355	809	791	Fhl2	protein_coding
ENSMUSG00000008140.18	2120.68	0.0328195	0.225271	0.145689	0.884167	0.99999	1551.61	1747.77	2685.62	2497.72	2219	1210	2781	2507	Emc10	protein_coding
ENSMUSG00000008153.12	9.09564	0.798821	1.43828	0.555399	0.578622	0.99999	5.59392	10.1111	7.72564	12.9519	8	7	8	13	Clstn3	protein_coding
ENSMUSG00000008167.14	533.567	-0.0642075	0.278291	-0.230721	0.817532	0.99999	446.814	463.666	649.919	573.869	639	321	673	576	Fbxw9	protein_coding
ENSMUSG00000008193.13	206.88	-0.553197	0.391722	-1.41222	0.157885	0.99999	109.081	99.6665	406.562	212.212	156	69	421	213	Spib	protein_coding
ENSMUSG00000008200.15	1598.98	-0.0124387	0.239736	-0.0518849	0.95862	0.99999	2375.32	2013.55	928.042	1078.99	3397	1394	961	1083	Fnbp4	protein_coding
ENSMUSG00000008206.16	548.748	0.130654	0.281418	0.464271	0.642453	0.99999	563.588	535.888	484.784	610.732	806	371	502	613	Cers4	protein_coding
ENSMUSG00000008226.14	197.617	0.0921168	0.373985	0.246311	0.805441	0.99999	161.524	190.666	223.078	215.201	231	132	231	216	Scrn3	protein_coding
ENSMUSG00000008301.11	558.403	0.0358669	0.276085	0.129912	0.896636	0.99999	480.378	541.666	626.742	584.828	687	375	649	587	Phax	protein_coding
ENSMUSG00000008305.18	1485.21	-0.0725017	0.23076	-0.314186	0.753379	0.99999	1221.57	1230.66	1837.74	1650.87	1747	852	1903	1657	Tle1	protein_coding
ENSMUSG00000008307.11	17.9755	-0.406172	1.14567	-0.354527	0.722944	0.99999	43.3529	21.6666	2.89711	3.9852	62	15	3	4	1700109H08Rik	protein_coding
ENSMUSG00000008318.10	21.9555	-0.438581	0.978149	-0.448378	0.65388	0.99999	28.6688	13	21.2455	24.9075	41	9	22	25	Relt	protein_coding
ENSMUSG00000008333.12	991.354	-0.0219896	0.246563	-0.0891846	0.928935	0.99999	877.546	944.665	1126.98	1016.23	1255	654	1167	1020	Snrpb2	protein_coding
ENSMUSG00000008348.9	3285.63	0.078204	0.215426	0.36302	0.71659	0.99999	3379.43	3327.99	3018.79	3416.31	4833	2304	3126	3429	Ubc	protein_coding
ENSMUSG00000008373.16	1647.74	-0.0895458	0.232936	-0.384422	0.700666	0.99999	1608.25	1695.77	1788.49	1498.43	2300	1174	1852	1504	Prpf31	protein_coding
ENSMUSG00000008384.8	873.526	0.0249425	0.256324	0.0973084	0.922482	0.99999	688.052	800.221	1060.34	945.488	984	554	1098	949	Sertad1	protein_coding
ENSMUSG00000008393.9	2335.72	0.128302	0.218892	0.586143	0.55778	0.99999	2115.9	2236	2342.8	2648.16	3026	1548	2426	2658	Carhsp1	protein_coding
ENSMUSG00000008398.15	29.256	0.217534	0.839817	0.259025	0.795616	0.99999	33.5635	30.3333	21.2455	31.8816	48	21	22	32	Elk3	protein_coding
ENSMUSG00000008429.8	473.14	0.0482242	0.287357	0.16782	0.866725	0.99999	495.761	465.11	435.533	496.157	709	322	451	498	Herpud2	protein_coding
ENSMUSG00000008435.15	1090.25	0.0946649	0.239661	0.394995	0.692846	0.99999	992.222	1097.78	1118.29	1152.72	1419	760	1158	1157	Rdh13	protein_coding
ENSMUSG00000008450.8	672.425	-0.0219106	0.263022	-0.0833032	0.93361	0.99999	634.91	665.888	721.381	667.521	908	461	747	670	Nutf2	protein_coding
ENSMUSG00000008461.6	20.0841	-0.196909	1.03109	-0.19097	0.848549	0.99999	20.278	31.7777	19.3141	8.9667	29	22	20	9	Fut1	protein_coding
ENSMUSG00000008475.13	4759.94	0.0623075	0.213722	0.291536	0.770642	0.99999	3908.75	4495.1	5459.13	5176.77	5590	3112	5653	5196	Arpc5	protein_coding
ENSMUSG00000008496.19	6.89446	-2.35591	1.82073	-1.29394	0.195686	0.99999	20.278	1.44444	3.86282	1.9926	29	1	4	2	Pou2f2	protein_coding
ENSMUSG00000008540.11	5147.44	0.154708	0.207983	0.743849	0.456968	0.99999	4584.22	5244.77	5165.55	5595.22	6556	3631	5349	5616	Mgst1	protein_coding
ENSMUSG00000008575.17	922.412	-0.0444785	0.253504	-0.175455	0.860722	0.99999	1136.27	969.221	753.25	830.914	1625	671	780	834	Nfib	protein_coding
ENSMUSG00000008601.12	3836.19	-0.0176468	0.218146	-0.0808942	0.935526	0.99999	3328.38	3689.1	4427.76	3899.52	4760	2554	4585	3914	Rab25	protein_coding
ENSMUSG00000008604.11	2166.69	-0.007635	0.219695	-0.0347527	0.972277	0.99999	2214.49	2202.77	2130.34	2119.13	3167	1525	2206	2127	Ubqln4	protein_coding
ENSMUSG00000008668.15	19116.1	0.017487	0.208333	0.0839378	0.933106	0.99999	15514.7	17560.1	22773.2	20616.4	22188	12157	23582	20693	Rps18	protein_coding
ENSMUSG00000008682.13	22088.1	0.0927498	0.204858	0.452752	0.650728	0.99999	18565.5	21546.7	24364.7	23875.3	26551	14917	25230	23964	Rpl10	protein_coding
ENSMUSG00000008683.16	11361	0.0196079	0.215928	0.0908073	0.927646	0.99999	8607.65	10168.9	14260.6	12406.9	12310	7040	14767	12453	Rps15a	protein_coding
ENSMUSG00000008690.15	3371.24	0.0216812	0.212756	0.101906	0.918831	0.99999	3303.91	3450.77	3387.69	3342.59	4725	2389	3508	3355	Ncaph2	protein_coding
ENSMUSG00000008730.17	2148.73	0.0311343	0.225172	0.138269	0.890028	0.99999	2600.47	2409.33	1685.15	1899.94	3719	1668	1745	1907	Hipk1	protein_coding
ENSMUSG00000008734.9	3.14585	0.545176	2.44092	0.223348	0.823264	0.99999	4.19544	1.44444	0.965705	5.9778	6	1	1	6	Gprc5b	protein_coding
ENSMUSG00000008763.16	1866.62	0.0220325	0.228296	0.0965083	0.923117	0.99999	2180.93	2004.89	1546.09	1734.56	3119	1388	1601	1741	Man1a2	protein_coding
ENSMUSG00000008822.15	119.859	-0.0877737	0.449444	-0.195294	0.845163	0.99999	100.691	92.4443	145.821	140.478	144	64	151	141	Acyp1	protein_coding
ENSMUSG00000008855.17	323.626	0.162914	0.315345	0.516622	0.60542	0.99999	351.718	387.11	259.775	295.901	503	268	269	297	Hdac5	protein_coding
ENSMUSG00000008859.8	1370.17	0.0732058	0.235905	0.310319	0.756318	0.99999	1157.24	1339	1524.85	1459.58	1655	927	1579	1465	Rala	protein_coding
ENSMUSG00000008892.12	3087.06	-0.00317227	0.222247	-0.0142736	0.988612	0.99999	2389.3	2702.55	3857.99	3398.38	3417	1871	3995	3411	Vdac3	protein_coding
ENSMUSG00000008932.10	5.28654	1.06908	1.96218	0.544841	0.585863	0.99999	0.69924	5.77777	8.69134	5.9778	1	4	9	6	Slc1a7	protein_coding
ENSMUSG00000008958.14	1034.69	0.0378814	0.244219	0.155113	0.876733	0.99999	911.11	1014	1136.63	1077	1303	702	1177	1081	Vps72	protein_coding
ENSMUSG00000008976.16	1068.25	0.000627939	0.250809	0.00250365	0.998002	0.99999	1241.15	1066	907.762	1058.07	1775	738	940	1062	Gabpa	protein_coding
ENSMUSG00000008999.7	283.806	-0.275379	0.328746	-0.837664	0.402219	0.99999	334.237	270.111	287.78	243.097	478	187	298	244	Bmp7	protein_coding
ENSMUSG00000009013.5	1476.01	-0.172318	0.242809	-0.709688	0.477898	0.99999	1197.8	1256.66	1969.07	1480.5	1713	870	2039	1486	Dynll1	protein_coding
ENSMUSG00000009030.14	695.773	0.102796	0.265402	0.38732	0.698519	0.99999	747.488	713.554	598.737	723.314	1069	494	620	726	Pdcl	protein_coding
ENSMUSG00000009035.15	612.169	0.065657	0.26656	0.246312	0.805441	0.99999	567.783	593.666	628.674	658.554	812	411	651	661	Tmem184b	protein_coding
ENSMUSG00000009073.16	2690.9	0.0158034	0.217316	0.0727208	0.942028	0.99999	2533.35	2702.55	2822.75	2704.95	3623	1871	2923	2715	Nf2	protein_coding
ENSMUSG00000009076.10	382.638	0.0368759	0.303981	0.12131	0.903446	0.99999	282.493	317.777	479.955	450.327	404	220	497	452	Zmat5	protein_coding
ENSMUSG00000009079.16	6798.91	-0.0983568	0.205296	-0.479097	0.63187	0.99999	7504.25	6991.1	6558.1	6142.19	10732	4840	6791	6165	Ewsr1	protein_coding
ENSMUSG00000009090.17	3771.16	0.0900114	0.218467	0.412015	0.680329	0.99999	3122.11	3732.44	4224.96	4005.12	4465	2584	4375	4020	Ap1b1	protein_coding
ENSMUSG00000009092.5	15.8871	-0.0668327	1.11206	-0.0600983	0.952077	0.99999	14.684	11.5555	17.3827	19.926	21	8	18	20	Derl3	protein_coding
ENSMUSG00000009108.15	23.3902	-0.0807732	0.922934	-0.0875178	0.93026	0.99999	25.8719	24.5555	22.2112	20.9223	37	17	23	21	Gnat2	protein_coding
ENSMUSG00000009112.4	1485.68	0.137275	0.229943	0.596995	0.550511	0.99999	1508.96	1587.44	1323.98	1522.35	2158	1099	1371	1528	Bcl2l13	protein_coding
ENSMUSG00000009145.6	1346.86	0.0343697	0.233669	0.147087	0.883063	0.99999	1317.37	1271.11	1341.36	1457.59	1884	880	1389	1463	Dqx1	protein_coding
ENSMUSG00000009185.2	4.47445	1.07853	2.00521	0.537863	0.590672	0.99999	2.79696	7.22221	2.89711	4.9815	4	5	3	5	Ccl8	protein_coding
ENSMUSG00000009207.15	289.818	0.0116892	0.326568	0.0357939	0.971447	0.99999	353.116	350.999	225.009	230.145	505	243	233	231	Lnpk	protein_coding
ENSMUSG00000009246.14	324.403	-0.500526	0.371007	-1.3491	0.177305	0.99999	196.487	216.666	605.497	278.964	281	150	627	280	Trpm5	protein_coding
ENSMUSG00000009248.6	166.586	0.0298497	0.406193	0.0734865	0.941419	0.99999	146.141	121.333	177.69	221.179	209	84	184	222	Ascl2	protein_coding
ENSMUSG00000009281.6	3.53405	-1.12662	2.50561	-0.449638	0.652971	0.99999	1.39848	0	6.75993	5.9778	2	0	7	6	Rarres2	protein_coding
ENSMUSG00000009291.13	3994.2	0.0890559	0.212268	0.419545	0.674818	0.99999	3325.59	3755.55	4443.21	4452.46	4756	2600	4601	4469	Pttg1ip	protein_coding
ENSMUSG00000009292.18	4.16411	-1.885	2.16166	-0.872017	0.383199	0.99999	8.39088	1.44444	4.82852	1.9926	12	1	5	2	Trpm2	protein_coding
ENSMUSG00000009293.17	938.422	-0.00328557	0.248285	-0.0132331	0.989442	0.99999	790.841	856.554	1097.04	1009.25	1131	593	1136	1013	Ube2g2	protein_coding
ENSMUSG00000009376.15	1240.36	0.0284187	0.234448	0.121216	0.90352	0.99999	1240.45	1266.78	1215.82	1238.4	1774	877	1259	1243	Met	protein_coding
ENSMUSG00000009378.4	76.2371	-0.118623	0.565674	-0.209703	0.8339	0.99999	39.8567	27.4444	109.125	128.523	57	19	113	129	Slc16a12	protein_coding
ENSMUSG00000009394.13	13.7268	-0.9123	1.19593	-0.762836	0.445561	0.99999	17.481	10.1111	18.3484	8.9667	25	7	19	9	Syn2	protein_coding
ENSMUSG00000009406.13	107.953	-0.18129	0.468297	-0.387126	0.698663	0.99999	124.465	105.444	105.262	96.6411	178	73	109	97	Elk1	protein_coding
ENSMUSG00000009418.16	337.886	-0.0930923	0.322608	-0.288561	0.772917	0.99999	424.439	332.222	280.054	314.831	607	230	290	316	Nav1	protein_coding
ENSMUSG00000009470.17	2830.29	0.0515525	0.224321	0.229815	0.818235	0.99999	3356.35	3050.66	2252.02	2662.11	4800	2112	2332	2672	Tnpo1	protein_coding
ENSMUSG00000009535.13	633.746	-0.00583015	0.264533	-0.0220394	0.982417	0.99999	676.165	673.11	593.908	591.802	967	466	615	594	Rnmt	protein_coding
ENSMUSG00000009545.14	2451.64	0.024435	0.217607	0.11229	0.910594	0.99999	2571.11	2675.11	2286.79	2273.56	3677	1852	2368	2282	Kcnq1	protein_coding
ENSMUSG00000009549.14	950.656	-0.0706645	0.26356	-0.268116	0.78861	0.99999	730.007	856.554	1248.66	967.407	1044	593	1293	971	Srp14	protein_coding
ENSMUSG00000009555.16	1685.28	-0.134793	0.225556	-0.597604	0.550104	0.99999	1675.38	1539.78	1853.19	1672.79	2396	1066	1919	1679	Cdk9	protein_coding
ENSMUSG00000009563.16	1160.48	0.029559	0.257889	0.114619	0.908747	0.99999	897.824	1138.22	1429.24	1176.63	1284	788	1480	1181	Tor2a	protein_coding
ENSMUSG00000009566.12	619.332	-0.176912	0.274863	-0.643637	0.519811	0.99999	615.331	629.777	698.204	534.017	880	436	723	536	Fpgs	protein_coding
ENSMUSG00000009569.14	960.026	0.118095	0.265819	0.444269	0.656848	0.99999	1280.31	1113.66	613.222	832.907	1831	771	635	836	Mrtfb	protein_coding
ENSMUSG00000009575.14	3352	0.0220506	0.221887	0.0993775	0.920839	0.99999	4349.27	3878.33	2401.71	2778.68	6220	2685	2487	2789	Cbx5	protein_coding
ENSMUSG00000009585.18	1694.2	0.0552005	0.225581	0.244704	0.806686	0.99999	1437.64	1522.44	1889.88	1926.84	2056	1054	1957	1934	Apobec3	protein_coding
ENSMUSG00000009614.16	9.41754	-0.0358098	1.49815	-0.0239026	0.98093	0.99999	2.09772	4.33333	20.2798	10.9593	3	3	21	11	Sardh	protein_coding
ENSMUSG00000009621.18	1046.06	0.0741928	0.246652	0.3008	0.763567	0.99999	906.215	1067.44	1138.57	1072.02	1296	739	1179	1076	Vav2	protein_coding
ENSMUSG00000009630.10	1579.8	-0.0017584	0.231845	-0.0075844	0.993949	0.99999	1350.23	1482	1826.15	1660.83	1931	1026	1891	1667	Ppp2cb	protein_coding
ENSMUSG00000009633.3	15.7666	0.900089	1.29158	0.696891	0.485871	0.99999	1.39848	1.44444	17.3827	42.8409	2	1	18	43	G0s2	protein_coding
ENSMUSG00000009640.11	378.79	-0.0328737	0.302214	-0.108776	0.91338	0.99999	353.816	365.444	413.322	382.579	506	253	428	384	Dmap1	protein_coding
ENSMUSG00000009646.13	859.424	-0.125945	0.277926	-0.453162	0.650432	0.99999	425.138	508.444	1464.97	1039.14	608	352	1517	1043	Pla2g12b	protein_coding
ENSMUSG00000009647.13	3532.93	-0.026856	0.221545	-0.121221	0.903516	0.99999	3040.3	3410.33	4131.28	3549.82	4348	2361	4278	3563	Mcu	protein_coding
ENSMUSG00000009681.10	1136.24	-0.0559678	0.243869	-0.2295	0.818481	0.99999	948.869	1022.66	1383.85	1189.58	1357	708	1433	1194	Bcr	protein_coding
ENSMUSG00000009687.14	55.1249	-0.607237	0.659678	-0.920505	0.357309	0.99999	51.7438	21.6666	74.3593	72.7299	74	15	77	73	Fxyd5	protein_coding
ENSMUSG00000009731.4	9.47456	0.784406	1.44519	0.542769	0.587289	0.99999	12.5863	14.4444	2.89711	7.9704	18	10	3	8	Kcnd1	protein_coding
ENSMUSG00000009733.9	138.926	0.0266782	0.425299	0.0627281	0.949983	0.99999	154.532	143	121.679	136.493	221	99	126	137	Tfcp2	protein_coding
ENSMUSG00000009739.17	33.2358	0.30243	0.792567	0.381582	0.702771	0.99999	44.0521	50.5555	16.417	21.9186	63	35	17	22	Pou6f1	protein_coding
ENSMUSG00000009741.15	2088.89	0.0199099	0.224082	0.0888509	0.9292	0.99999	2387.91	2233.11	1778.83	1955.74	3415	1546	1842	1963	Ubp1	protein_coding
ENSMUSG00000009772.15	1305.68	0.0801931	0.245982	0.326013	0.744415	0.99999	1124.38	1402.55	1421.52	1274.27	1608	971	1472	1279	Nuak2	protein_coding
ENSMUSG00000009828.15	1129.36	-0.0754108	0.240214	-0.313931	0.753573	0.99999	1108.3	1128.11	1210.03	1071.02	1585	781	1253	1075	Ick	protein_coding
ENSMUSG00000009863.14	6728.87	-0.00617251	0.237535	-0.0259857	0.979269	0.99999	4314.31	5536.55	9623.25	7441.36	6170	3833	9965	7469	Sdhb	protein_coding
ENSMUSG00000009894.15	252.012	0.182664	0.340978	0.535706	0.592162	0.99999	230.749	262.888	241.426	272.986	330	182	250	274	Snap47	protein_coding
ENSMUSG00000009905.5	588.416	-0.0913215	0.279863	-0.326308	0.744191	0.99999	662.88	528.666	552.383	609.735	948	366	572	612	Kdsr	protein_coding
ENSMUSG00000009907.17	2453.56	0.162776	0.217331	0.748978	0.45387	0.99999	2479.51	2750.22	2152.56	2431.97	3546	1904	2229	2441	Vps4b	protein_coding
ENSMUSG00000009927.9	11788.7	-0.0684766	0.208778	-0.327988	0.742921	0.99999	9887.96	10454.9	14413.1	12398.9	14141	7238	14925	12445	Rps25	protein_coding
ENSMUSG00000009995.17	1144.59	0.0170127	0.240267	0.0708073	0.943551	0.99999	1154.45	1262.44	1116.35	1045.12	1651	874	1156	1049	Taz	protein_coding
ENSMUSG00000010021.13	10.3931	-0.284019	1.35547	-0.209535	0.834031	0.99999	13.2856	8.66665	9.65705	9.963	19	6	10	10	Kif19a	protein_coding
ENSMUSG00000010025.19	2291.2	0.130425	0.218651	0.5965	0.550841	0.99999	2089.33	2262	2284.86	2528.61	2988	1566	2366	2538	Aldh3a2	protein_coding
ENSMUSG00000010044.12	4.7651	1.50202	2.01144	0.74674	0.455221	0.99999	4.89468	7.22221	0.965705	5.9778	7	5	1	6	Zmynd10	protein_coding
ENSMUSG00000010045.2	890.889	0.0982966	0.25798	0.381024	0.703185	0.99999	675.466	843.554	1065.17	979.363	966	584	1103	983	Tmem115	protein_coding
ENSMUSG00000010047.12	1123.84	0.0307172	0.250421	0.122662	0.902375	0.99999	778.954	935.998	1486.22	1294.19	1114	648	1539	1299	Hyal2	protein_coding
ENSMUSG00000010048.10	2002.67	-0.0255956	0.223976	-0.114278	0.909017	0.99999	1851.59	1948.55	2196.01	2014.52	2648	1349	2274	2022	Ifrd2	protein_coding
ENSMUSG00000010051.15	76.5227	-0.178667	0.56619	-0.31556	0.752336	0.99999	99.9914	60.6666	63.7365	81.6966	143	42	66	82	Hyal1	protein_coding
ENSMUSG00000010054.4	593.135	-0.0464033	0.276233	-0.167986	0.866594	0.99999	464.995	515.666	753.25	638.628	665	357	780	641	Tusc2	protein_coding
ENSMUSG00000010057.8	307.793	-0.0392556	0.321938	-0.121936	0.90295	0.99999	290.884	264.333	331.237	344.72	416	183	343	346	Nprl2	protein_coding
ENSMUSG00000010066.15	55.9726	-0.506209	0.627776	-0.806353	0.42004	0.99999	69.924	59.2221	59.8737	34.8705	100	41	62	35	Cacna2d2	protein_coding
ENSMUSG00000010067.13	1063.19	-0.0501141	0.240798	-0.208117	0.835137	0.99999	1008.3	1012.55	1156.91	1075.01	1442	701	1198	1079	Rassf1	protein_coding
ENSMUSG00000010080.15	171.356	0.281996	0.391319	0.720631	0.471137	0.99999	145.442	167.555	163.204	209.223	208	116	169	210	Epn3	protein_coding
ENSMUSG00000010095.13	3754.98	-0.0803675	0.226707	-0.3545	0.722964	0.99999	2255.75	2532.11	5689.93	4542.13	3226	1753	5892	4559	Slc3a2	protein_coding
ENSMUSG00000010097.15	1850.05	-0.105595	0.227084	-0.465003	0.641929	0.99999	2159.95	1844.55	1688.05	1707.66	3089	1277	1748	1714	Nxf1	protein_coding
ENSMUSG00000010110.17	1405.45	0.0646651	0.230968	0.279974	0.779497	0.99999	1371.21	1477.66	1376.13	1396.81	1961	1023	1425	1402	Stx5a	protein_coding
ENSMUSG00000010122.14	61.0145	-0.0670738	0.618046	-0.108526	0.913579	0.99999	21.6764	24.5555	108.159	89.667	31	17	112	90	Slc47a1	protein_coding
ENSMUSG00000010142.12	3.38677	-2.86997	2.63148	-1.09063	0.275436	0.99999	7.69164	0	3.86282	1.9926	11	0	4	2	Tnfrsf13b	protein_coding
ENSMUSG00000010154.7	756.316	0.0537413	0.261219	0.205732	0.837	0.99999	692.248	808.887	792.844	731.284	990	560	821	734	Spire2	protein_coding
ENSMUSG00000010175.13	113.457	0.0314408	0.469589	0.0669539	0.946618	0.99999	173.412	148.778	58.908	72.7299	248	103	61	73	Prox1	protein_coding
ENSMUSG00000010205.11	4843.73	0.0149688	0.208243	0.0718812	0.942696	0.99999	4675.12	4798.44	4963.72	4937.66	6686	3322	5140	4956	Raver1	protein_coding
ENSMUSG00000010277.7	6402.45	-0.00774607	0.208331	-0.0371815	0.97034	0.99999	6337.21	6729.66	6493.4	6049.53	9063	4659	6724	6072	2610507B11Rik	protein_coding
ENSMUSG00000010290.7	365.717	-0.138687	0.305298	-0.454268	0.649636	0.99999	429.333	369.777	338.962	324.794	614	256	351	326	AI597479	protein_coding
ENSMUSG00000010307.7	1117.71	0.0405904	0.240389	0.168853	0.865912	0.99999	504.152	532.999	1715.09	1718.62	721	369	1776	1725	Tmem86a	protein_coding
ENSMUSG00000010358.13	1516.18	-0.0544658	0.251782	-0.216322	0.828737	0.99999	960.756	1158.44	2226.91	1718.62	1374	802	2306	1725	Ifi35	protein_coding
ENSMUSG00000010362.9	225.232	-0.0797462	0.356829	-0.223486	0.823158	0.99999	184.599	189.222	281.02	246.086	264	131	291	247	Rdm1	protein_coding
ENSMUSG00000010376.15	2441.32	0.00464108	0.233744	0.0198554	0.984159	0.99999	1843.2	2210	3103.77	2608.31	2636	1530	3214	2618	Nedd8	protein_coding
ENSMUSG00000010392.8	1219.26	0.0924248	0.235028	0.393251	0.694134	0.99999	1134.87	1207.55	1225.48	1309.14	1623	836	1269	1314	Gosr1	protein_coding
ENSMUSG00000010406.12	1206.61	-0.013352	0.2635	-0.0506715	0.959587	0.99999	653.79	834.887	1882.16	1455.59	935	578	1949	1461	Mrpl52	protein_coding
ENSMUSG00000010453.12	2050.97	0.0674935	0.226544	0.297927	0.765759	0.99999	2266.24	2143.55	1755.65	2038.43	3241	1484	1818	2046	Kansl3	protein_coding
ENSMUSG00000010505.16	20.4618	0.570653	0.982125	0.581039	0.561214	0.99999	17.481	26	15.4513	22.9149	25	18	16	23	Myt1	protein_coding
ENSMUSG00000010517.7	1458.56	0.0836132	0.23211	0.360231	0.718675	0.99999	1296.39	1476.22	1541.26	1520.35	1854	1022	1596	1526	Faf1	protein_coding
ENSMUSG00000010538.14	26.9496	-0.542085	0.882463	-0.614286	0.539026	0.99999	28.6688	14.4444	33.7997	30.8853	41	10	35	31	Tsacc	protein_coding
ENSMUSG00000010554.14	814.803	-0.113795	0.252144	-0.451309	0.651767	0.99999	795.036	764.11	900.037	800.029	1137	529	932	803	Mettl16	protein_coding
ENSMUSG00000010601.14	719.751	-0.179207	0.315555	-0.567911	0.570095	0.99999	483.874	645.666	1101.87	647.595	692	447	1141	650	Apol7a	protein_coding
ENSMUSG00000010607.8	311.383	-0.0275592	0.341448	-0.0807128	0.93567	0.99999	202.08	258.555	446.156	338.742	289	179	462	340	Pigyl	protein_coding
ENSMUSG00000010608.15	2584.63	0.0357042	0.223287	0.159903	0.872958	0.99999	3119.31	2860	2030.88	2328.35	4461	1980	2103	2337	Rbm25	protein_coding
ENSMUSG00000010609.15	361.297	-0.073879	0.305319	-0.241973	0.808801	0.99999	354.515	330.777	386.282	373.612	507	229	400	375	Psen2	protein_coding
ENSMUSG00000010651.4	11.3568	0.909299	1.33689	0.680159	0.496404	0.99999	2.79696	7.22221	14.4856	20.9223	4	5	15	21	Acaa1b	protein_coding
ENSMUSG00000010660.3	623.317	-0.0848108	0.26622	-0.318574	0.75005	0.99999	530.024	515.666	756.147	691.432	758	357	783	694	Plcd1	protein_coding
ENSMUSG00000010663.5	1957.74	-0.108931	0.221931	-0.490832	0.623545	0.99999	2085.83	1918.22	1977.76	1849.13	2983	1328	2048	1856	Fads1	protein_coding
ENSMUSG00000010721.15	316.476	-0.0145957	0.319021	-0.0457516	0.963508	0.99999	369.199	342.333	269.432	284.942	528	237	279	286	Lmbr1	protein_coding
ENSMUSG00000010751.15	13.1102	-1.54099	1.24389	-1.23884	0.215404	0.99999	22.3757	8.66665	16.417	4.9815	32	6	17	5	Tnfrsf22	protein_coding
ENSMUSG00000010755.17	1187.78	0.00346398	0.254147	0.0136298	0.989125	0.99999	944.674	1155.55	1454.35	1196.56	1351	800	1506	1201	Cars	protein_coding
ENSMUSG00000010760.5	56.0781	-0.291666	0.645757	-0.451665	0.65151	0.99999	31.4658	37.5555	98.5019	56.7891	45	26	102	57	Phlda2	protein_coding
ENSMUSG00000010825.17	2.97872	1.48359	2.46458	0.601965	0.547198	0.99999	0.69924	4.33333	2.89711	3.9852	1	3	3	4	Grid2ip	protein_coding
ENSMUSG00000010830.8	254.133	-0.0254042	0.340735	-0.074557	0.940567	0.99999	242.636	248.444	270.397	255.053	347	172	280	256	Kdelr3	protein_coding
ENSMUSG00000010911.12	131.923	0.0849564	0.450304	0.188665	0.850356	0.99999	90.202	127.111	171.895	138.486	129	88	178	139	Apip	protein_coding
ENSMUSG00000010914.10	934.372	-0.108275	0.256458	-0.422194	0.672884	0.99999	802.728	870.998	1150.15	913.607	1148	603	1191	917	Pdhx	protein_coding
ENSMUSG00000010936.11	1149.74	-0.0222966	0.238172	-0.0936156	0.925415	0.99999	1128.57	1162.78	1188.78	1118.84	1614	805	1231	1123	Vac14	protein_coding
ENSMUSG00000011008.13	569.914	0.265954	0.27245	0.976155	0.328987	0.99999	598.55	761.221	430.704	489.183	856	527	446	491	Mcoln2	protein_coding
ENSMUSG00000011034.6	11781.1	0.0925964	0.258291	0.358497	0.719972	0.99999	4200.34	6400.32	20902.7	15621	6007	4431	21645	15679	Slc5a1	protein_coding
ENSMUSG00000011096.17	1268.88	0.0979242	0.240955	0.4064	0.684449	0.99999	877.546	1058.78	1608.86	1530.32	1255	733	1666	1536	Akt1s1	protein_coding
ENSMUSG00000011114.18	3420.18	-0.100089	0.230282	-0.434636	0.663826	0.99999	3031.91	3407.44	4080.1	3161.26	4336	2359	4225	3173	Tbrg1	protein_coding
ENSMUSG00000011148.14	41.4427	-0.550292	0.725731	-0.758259	0.448296	0.99999	27.9696	24.5555	73.3936	39.852	40	17	76	40	Adssl1	protein_coding
ENSMUSG00000011158.8	798.687	-0.067282	0.254365	-0.26451	0.791387	0.99999	899.223	804.554	738.764	752.206	1286	557	765	755	Brf1	protein_coding
ENSMUSG00000011171.11	3.11525	-1.4023	2.41747	-0.58007	0.561868	0.99999	4.19544	1.44444	4.82852	1.9926	6	1	5	2	Vipr2	protein_coding
ENSMUSG00000011179.8	4522.4	-0.159094	0.218673	-0.727541	0.466895	0.99999	4153.49	4243.77	5429.19	4263.17	5940	2938	5622	4279	Odc1	protein_coding
ENSMUSG00000011254.16	368.611	-0.0164936	0.304028	-0.0542503	0.956736	0.99999	346.124	356.777	395.939	375.605	495	247	410	377	Thg1l	protein_coding
ENSMUSG00000011256.16	47.1657	-0.500243	0.730618	-0.684685	0.493543	0.99999	60.8339	21.6666	45.3881	60.7743	87	15	47	61	Adam19	protein_coding
ENSMUSG00000011257.19	2626.94	0.0191374	0.216229	0.0885052	0.929475	0.99999	2602.57	2597.11	2616.09	2692	3722	1798	2709	2702	Pabpc4	protein_coding
ENSMUSG00000011267.8	69.4669	-0.282456	0.564647	-0.500234	0.61691	0.99999	74.1195	57.7777	78.2221	67.7484	106	40	81	68	Zfp296	protein_coding
ENSMUSG00000011306.7	851.515	0.0743495	0.250424	0.296894	0.766548	0.99999	929.989	933.109	732.97	809.992	1330	646	759	813	Sugp1	protein_coding
ENSMUSG00000011382.8	26.8311	0.344252	0.869424	0.395954	0.692139	0.99999	27.2704	28.8888	20.2798	30.8853	39	20	21	31	Dhdh	protein_coding
ENSMUSG00000011427.16	242.473	0.138108	0.345501	0.399732	0.689354	0.99999	255.922	283.111	205.695	225.164	366	196	213	226	Zfp790	protein_coding
ENSMUSG00000011589.9	10.3336	-0.342176	1.41555	-0.241727	0.808992	0.99999	6.9924	2.88888	13.5199	17.9334	10	2	14	18	Fsd1	protein_coding
ENSMUSG00000011658.16	139.992	0.430331	0.422205	1.01925	0.308086	0.99999	132.856	170.444	106.228	150.441	190	118	110	151	Fuz	protein_coding
ENSMUSG00000011751.16	7.33092	0.26678	1.59722	0.167028	0.867348	0.99999	6.9924	11.5555	5.79423	4.9815	10	8	6	5	Sptbn4	protein_coding
ENSMUSG00000011752.7	2894.8	0.202124	0.228763	0.883552	0.376938	0.99999	1925.01	2608.66	3562.48	3483.06	2753	1806	3689	3496	Pgam1	protein_coding
ENSMUSG00000011831.16	594.42	0.0828943	0.284468	0.291401	0.770744	0.99999	701.338	608.11	465.47	602.761	1003	421	482	605	Evi5	protein_coding
ENSMUSG00000011832.15	85.0741	0.187707	0.516245	0.3636	0.716157	0.99999	89.5027	102.555	69.5307	78.7077	128	71	72	79	Evi5l	protein_coding
ENSMUSG00000011837.4	362.551	0.219256	0.310161	0.706911	0.479622	0.99999	283.892	372.666	390.145	403.501	406	258	404	405	Snapc2	protein_coding
ENSMUSG00000011877.13	2362.11	0.00325962	0.22302	0.0146158	0.988339	0.99999	2229.88	2458.44	2490.55	2269.57	3189	1702	2579	2278	Git1	protein_coding
ENSMUSG00000011884.13	2748.94	0.0772459	0.22539	0.34272	0.731809	0.99999	2201.91	2662.11	3191.65	2940.08	3149	1843	3305	2951	Gltp	protein_coding
ENSMUSG00000011958.17	330.4	0.133433	0.326104	0.409173	0.682412	0.99999	409.755	371.222	231.769	308.853	586	257	240	310	Bnip2	protein_coding
ENSMUSG00000011960.12	1000.96	-0.026357	0.24786	-0.106338	0.915314	0.99999	1183.11	1044.33	848.854	927.555	1692	723	879	931	Ccnt1	protein_coding
ENSMUSG00000012017.4	4.30728	1.70805	2.06387	0.827597	0.407899	0.99999	2.09772	7.22221	1.93141	5.9778	3	5	2	6	Scarf2	protein_coding
ENSMUSG00000012076.8	158.945	0.377136	0.401884	0.93842	0.348029	0.99999	161.524	210.889	114.919	148.449	231	146	119	149	Brms1l	protein_coding
ENSMUSG00000012114.17	1903.6	0.167177	0.222629	0.750922	0.4527	0.99999	1847.39	2108.89	1738.27	1919.87	2642	1460	1800	1927	Med15	protein_coding
ENSMUSG00000012117.13	1126.8	0.012909	0.239143	0.0539802	0.956951	0.99999	1036.27	1099.22	1210.03	1161.69	1482	761	1253	1166	Dhdds	protein_coding
ENSMUSG00000012123.17	798.639	-0.0287845	0.28227	-0.101975	0.918776	0.99999	444.717	573.443	1242.86	933.533	636	397	1287	937	Crybg2	protein_coding
ENSMUSG00000012126.16	22.2696	-0.220032	0.950038	-0.231603	0.816846	0.99999	32.165	24.5555	16.417	15.9408	46	17	17	16	Ubxn11	protein_coding
ENSMUSG00000012296.16	648.112	-0.0721422	0.265838	-0.271377	0.786101	0.99999	617.429	632.666	712.69	629.661	883	438	738	632	Tjap1	protein_coding
ENSMUSG00000012350.15	4572.22	0.0222782	0.208731	0.106731	0.915002	0.99999	5082.08	5108.99	3997.05	4100.77	7268	3537	4139	4116	Ehf	protein_coding
ENSMUSG00000012405.16	9496.28	0.0384751	0.205604	0.187132	0.851557	0.99999	7940.57	8666.65	10870.9	10507	11356	6000	11257	10546	Rpl15	protein_coding
ENSMUSG00000012422.14	1330.81	0.131363	0.233623	0.562284	0.573923	0.99999	1160.74	1339	1383.85	1439.65	1660	927	1433	1445	Tmem167	protein_coding
ENSMUSG00000012428.9	4.20239	0.0394233	2.06027	0.019135	0.984733	0.99999	5.59392	4.33333	2.89711	3.9852	8	3	3	4	Steap4	protein_coding
ENSMUSG00000012429.9	360.619	0.152512	0.314099	0.485554	0.627283	0.99999	321.65	418.888	360.208	341.731	460	290	373	343	Mplkip	protein_coding
ENSMUSG00000012443.4	2402.07	0.0917073	0.219304	0.418174	0.67582	0.99999	2825.63	2860	1848.36	2074.3	4041	1980	1914	2082	Kif11	protein_coding
ENSMUSG00000012483.4	615.299	-0.0167716	0.267034	-0.0628071	0.94992	0.99999	569.881	586.443	669.233	635.639	815	406	693	638	Rpa3	protein_coding
ENSMUSG00000012519.14	807.615	0.0375963	0.261538	0.143751	0.885697	0.99999	699.939	833.443	900.037	797.04	1001	577	932	800	Mlkl	protein_coding
ENSMUSG00000012535.14	2456.61	-0.0484048	0.217396	-0.222658	0.823802	0.99999	2562.72	2444	2433.58	2386.14	3665	1692	2520	2395	Tnpo3	protein_coding
ENSMUSG00000012609.19	448.763	0.0133071	0.296762	0.044841	0.964234	0.99999	506.949	437.666	390.145	460.29	725	303	404	462	Ttll5	protein_coding
ENSMUSG00000012640.16	232.675	0.0674215	0.36529	0.18457	0.853566	0.99999	319.553	270.111	147.753	193.282	457	187	153	194	Zfp715	protein_coding
ENSMUSG00000012848.15	17905.4	-0.0207984	0.204213	-0.101847	0.918878	0.99999	14756.8	15639	21507.2	19718.8	21104	10827	22271	19792	Rps5	protein_coding
ENSMUSG00000012889.8	5.19283	1.32452	1.88952	0.700981	0.483315	0.99999	4.19544	8.66665	1.93141	5.9778	6	6	2	6	Podnl1	protein_coding
ENSMUSG00000013033.16	65.8885	-0.0467124	0.579056	-0.08067	0.935704	0.99999	83.9088	73.6665	51.1823	54.7965	120	51	53	55	Adgrl1	protein_coding
ENSMUSG00000013076.17	41.2045	-0.236984	0.712847	-0.332447	0.739551	0.99999	51.0445	46.2221	37.6625	29.889	73	32	39	30	Amotl1	protein_coding
ENSMUSG00000013083.8	26.5537	-0.391391	0.923634	-0.423751	0.671747	0.99999	11.8871	17.3333	54.0795	22.9149	17	12	56	23	2200002J24Rik	protein_coding
ENSMUSG00000013089.15	146.224	-0.148717	0.431024	-0.345032	0.73007	0.99999	169.915	118.444	137.13	159.408	243	82	142	160	Etv5	protein_coding
ENSMUSG00000013150.15	511.716	0.115609	0.278932	0.414469	0.678531	0.99999	395.77	446.333	590.046	614.717	566	309	611	617	Gfod2	protein_coding
ENSMUSG00000013155.10	155.6	-0.0602253	0.40493	-0.14873	0.881767	0.99999	165.021	160.333	152.581	144.463	236	111	158	145	Enkd1	protein_coding
ENSMUSG00000013160.7	1709.68	0.0688788	0.237172	0.290417	0.771498	0.99999	1306.18	1599	2070.47	1863.08	1868	1107	2144	1870	Atp6v0d1	protein_coding
ENSMUSG00000013236.17	316.254	-0.0500243	0.328267	-0.152389	0.87888	0.99999	441.92	359.666	215.352	248.079	632	249	223	249	Ptprs	protein_coding
ENSMUSG00000013275.9	393.443	-0.0139013	0.298035	-0.0466432	0.962798	0.99999	460.1	450.666	331.237	331.768	658	312	343	333	Slc41a1	protein_coding
ENSMUSG00000013338.16	64.0655	-0.801817	0.671037	-1.19489	0.232129	0.99999	9.09012	7.22221	162.238	77.7114	13	5	168	78	Fer1l4	protein_coding
ENSMUSG00000013418.8	4178.24	0.157059	0.211344	0.743145	0.457394	0.99999	4721.27	4991.99	3216.76	3782.95	6752	3456	3331	3797	B4galnt2	protein_coding
ENSMUSG00000013419.7	5.82242	0.348832	1.77546	0.196474	0.844239	0.99999	4.19544	4.33333	5.79423	8.9667	6	3	6	9	Zfp651	protein_coding
ENSMUSG00000013465.19	1755.38	-0.038388	0.224466	-0.171019	0.864209	0.99999	1699.15	1648.11	1858.02	1816.25	2430	1141	1924	1823	Nelfb	protein_coding
ENSMUSG00000013483.14	454.25	-0.0376001	0.289016	-0.130097	0.89649	0.99999	518.836	544.555	395.939	357.672	742	377	410	359	Card14	protein_coding
ENSMUSG00000013495.15	312.073	0.220992	0.320955	0.688544	0.491111	0.99999	311.861	335.111	265.569	335.753	446	232	275	337	Tmem175	protein_coding
ENSMUSG00000013523.13	830.125	-0.16229	0.252911	-0.641687	0.521076	0.99999	969.147	927.332	776.427	647.595	1386	642	804	650	Bcas1	protein_coding
ENSMUSG00000013539.14	606.116	0.133888	0.276031	0.485049	0.627642	0.99999	486.671	618.221	676.959	642.613	696	428	701	645	Tango2	protein_coding
ENSMUSG00000013584.5	3.69326	1.40555	2.24063	0.627304	0.53046	0.99999	3.4962	4.33333	0.965705	5.9778	5	3	1	6	Aldh1a2	protein_coding
ENSMUSG00000013593.12	9595.52	0.0219952	0.214639	0.102475	0.91838	0.99999	6954.64	8123.54	12376.5	10927.4	9946	5624	12816	10968	Ndufs2	protein_coding
ENSMUSG00000013622.15	939.262	0.0243001	0.252073	0.096401	0.923202	0.99999	814.615	937.443	1055.52	949.474	1165	649	1093	953	Atraid	protein_coding
ENSMUSG00000013629.16	2123.49	-0.0613245	0.22107	-0.277399	0.781474	0.99999	2343.15	2337.11	1985.49	1828.21	3351	1618	2056	1835	Cad	protein_coding
ENSMUSG00000013643.13	57669.3	0.228412	0.224971	1.0153	0.309965	0.99999	39519.7	57631.8	68784.2	64741.5	56518	39899	71227	64982	Lypd8	protein_coding
ENSMUSG00000013646.17	1101.57	0.117368	0.243564	0.481878	0.629892	0.99999	945.373	1133.89	1174.3	1152.72	1352	785	1216	1157	Sh3bp5l	protein_coding
ENSMUSG00000013653.2	512.184	0.374648	0.291155	1.28676	0.198176	0.99999	471.987	733.777	405.596	437.376	675	508	420	439	1810065E05Rik	protein_coding
ENSMUSG00000013662.6	2266.46	0.0276827	0.218825	0.126506	0.899331	0.99999	2287.21	2350.11	2201.81	2226.73	3271	1627	2280	2235	Atad1	protein_coding
ENSMUSG00000013663.7	1720.1	0.121075	0.232725	0.520249	0.60289	0.99999	1945.99	1873.44	1373.23	1687.73	2783	1297	1422	1694	Pten	protein_coding
ENSMUSG00000013698.12	167.581	-0.302638	0.399372	-0.757785	0.44858	0.99999	153.134	141.555	219.215	156.419	219	98	227	157	Pea15a	protein_coding
ENSMUSG00000013701.13	1872.97	0.076627	0.244301	0.313657	0.753781	0.99999	1308.28	1703	2414.26	2066.33	1871	1179	2500	2074	Timm23	protein_coding
ENSMUSG00000013707.3	140.984	0.0949703	0.434853	0.218396	0.82712	0.99999	80.4126	108.333	201.832	173.356	115	75	209	174	Tnfaip8l2	protein_coding
ENSMUSG00000013736.16	847.009	-0.0475792	0.249555	-0.190656	0.848795	0.99999	948.17	920.11	773.529	746.228	1356	637	801	749	Trnt1	protein_coding
ENSMUSG00000013766.11	6.2696	0.401705	1.85135	0.21698	0.828224	0.99999	0.69924	2.88888	13.5199	7.9704	1	2	14	8	Ly6g6e	protein_coding
ENSMUSG00000013787.15	3659.65	0.0750413	0.211271	0.35519	0.722447	0.99999	3764.71	3918.77	3366.45	3588.67	5384	2713	3486	3602	Ehmt2	protein_coding
ENSMUSG00000013822.7	1359.97	-0.0471213	0.237417	-0.198475	0.842673	0.99999	1031.38	1110.78	1762.41	1535.3	1475	769	1825	1541	Elof1	protein_coding
ENSMUSG00000013833.15	1017.02	0.0850897	0.243592	0.349312	0.726855	0.99999	834.194	938.887	1147.26	1147.74	1193	650	1188	1152	Med16	protein_coding
ENSMUSG00000013846.10	192.064	0.130492	0.378986	0.344317	0.730608	0.99999	276.2	291.777	93.6734	106.604	395	202	97	107	St3gal1	protein_coding
ENSMUSG00000013858.14	2199.75	0.0335373	0.222459	0.150757	0.880167	0.99999	1730.62	1906.66	2645.07	2516.65	2475	1320	2739	2526	Tmem259	protein_coding
ENSMUSG00000013878.18	310.455	0.0221827	0.319221	0.0694902	0.944599	0.99999	341.928	346.666	274.26	278.964	489	240	284	280	Rnf170	protein_coding
ENSMUSG00000013973.12	914.224	0.198925	0.24904	0.798767	0.424426	0.99999	763.57	947.554	943.493	1002.28	1092	656	977	1006	Dedd	protein_coding
ENSMUSG00000013974.3	1.96325	-1.82627	3.28466	-0.555998	0.578212	0.99999	4.89468	0	0.965705	1.9926	7	0	1	2	Mcemp1	protein_coding
ENSMUSG00000013997.10	1002.62	0.0502626	0.244985	0.205166	0.837443	0.99999	833.494	928.776	1145.33	1102.9	1192	643	1186	1107	Nit1	protein_coding
ENSMUSG00000014030.15	4.71987	-3.51669	2.75656	-1.27575	0.202043	0.99999	18.8795	0	0	0	27	0	0	0	Pax5	protein_coding
ENSMUSG00000014039.18	331.215	0.167563	0.321522	0.521158	0.602257	0.99999	391.575	376.999	240.46	315.827	560	261	249	317	Prdm15	protein_coding
ENSMUSG00000014074.17	561.005	0.111205	0.272392	0.408253	0.683088	0.99999	654.489	690.443	426.841	472.246	936	478	442	474	Rnf168	protein_coding
ENSMUSG00000014075.15	63.1304	-0.481421	0.592992	-0.81185	0.416877	0.99999	51.7438	40.4444	96.5705	63.7632	74	28	100	64	Tctex1d2	protein_coding
ENSMUSG00000014077.13	3600.79	0.176291	0.211817	0.832281	0.40525	0.99999	2946.6	3416.11	3826.12	4214.35	4214	2365	3962	4230	Chp1	protein_coding
ENSMUSG00000014158.12	11.6801	0.0239061	1.27758	0.018712	0.985071	0.99999	12.5863	11.5555	10.6228	11.9556	18	8	11	12	Trpv4	protein_coding
ENSMUSG00000014164.15	10.1797	0.276051	1.40773	0.196097	0.844534	0.99999	16.7818	10.1111	3.86282	9.963	24	7	4	10	Klhl3	protein_coding
ENSMUSG00000014177.10	671.246	0.0091698	0.26428	0.0346973	0.972321	0.99999	650.293	603.777	684.685	746.228	930	418	709	749	Tvp23b	protein_coding
ENSMUSG00000014195.15	4499.21	-0.0738801	0.22493	-0.328459	0.742565	0.99999	3804.57	4292.88	5498.72	4400.66	5441	2972	5694	4417	Dnajc7	protein_coding
ENSMUSG00000014198.15	2.95193	-0.418787	2.43885	-0.171715	0.863662	0.99999	2.09772	2.88888	4.82852	1.9926	3	2	5	2	Zfp385c	protein_coding
ENSMUSG00000014226.10	1704.91	-0.0439447	0.228617	-0.19222	0.84757	0.99999	1522.95	1600.44	1949.76	1746.51	2178	1108	2019	1753	Cacybp	protein_coding
ENSMUSG00000014232.14	285.583	-0.00282247	0.327762	-0.00861132	0.993129	0.99999	288.786	281.666	282.951	288.927	413	195	293	290	Cluap1	protein_coding
ENSMUSG00000014243.5	265.87	-0.120382	0.342584	-0.351393	0.725293	0.99999	202.08	215.222	359.242	286.934	289	149	372	288	Zswim7	protein_coding
ENSMUSG00000014245.8	291.191	-0.00728731	0.326294	-0.0223336	0.982182	0.99999	272.004	260	310.957	321.805	389	180	322	323	Pigl	protein_coding
ENSMUSG00000014294.4	2276.63	-0.136963	0.232113	-0.590072	0.555143	0.99999	1553.71	1658.22	3318.16	2576.43	2222	1148	3436	2586	Ndufa2	protein_coding
ENSMUSG00000014301.13	381.052	-0.106216	0.333894	-0.318112	0.7504	0.99999	239.14	306.222	582.32	396.527	342	212	603	398	Pam16	protein_coding
ENSMUSG00000014303.13	12.5651	-0.6546	1.24252	-0.526833	0.598309	0.99999	18.1802	11.5555	12.5542	7.9704	26	8	13	8	Glis2	protein_coding
ENSMUSG00000014313.15	5934.38	-0.0459274	0.226418	-0.202843	0.839258	0.99999	4275.15	5025.21	8025.97	6411.19	6114	3479	8311	6435	Cox6c	protein_coding
ENSMUSG00000014349.7	2941.25	-0.0059784	0.218887	-0.0273128	0.97821	0.99999	2521.46	2748.77	3400.25	3094.51	3606	1903	3521	3106	Ube2z	protein_coding
ENSMUSG00000014351.12	583.116	-0.303078	0.287109	-1.05562	0.291142	0.99999	225.155	221	1122.15	764.162	322	153	1162	767	Gip	protein_coding
ENSMUSG00000014353.15	1265.87	0.0520038	0.234297	0.221956	0.824348	0.99999	1231.36	1317.33	1254.45	1260.32	1761	912	1299	1265	Tmem87b	protein_coding
ENSMUSG00000014355.10	3105.99	0.0131206	0.213736	0.061387	0.951051	0.99999	3447.25	3401.66	2743.57	2831.48	4930	2355	2841	2842	Anapc1	protein_coding
ENSMUSG00000014361.5	513.757	0.333743	0.277929	1.20082	0.22982	0.99999	421.642	519.999	486.715	626.672	603	360	504	629	Mertk	protein_coding
ENSMUSG00000014402.15	1191.74	-0.0321095	0.239781	-0.133912	0.893472	0.99999	987.327	1054.44	1436.97	1288.22	1412	730	1488	1293	Tsg101	protein_coding
ENSMUSG00000014418.16	1032.58	0.240149	0.242025	0.992252	0.321074	0.99999	1097.81	1243.66	801.535	987.333	1570	861	830	991	Hps5	protein_coding
ENSMUSG00000014426.9	1300.92	-0.0944655	0.23687	-0.398808	0.690035	0.99999	1388.69	1419.89	1289.22	1105.89	1986	983	1335	1110	Map3k4	protein_coding
ENSMUSG00000014444.17	481.453	0.000523718	0.282879	0.00185138	0.998523	0.99999	617.429	610.999	346.688	350.697	883	423	359	352	Piezo1	protein_coding
ENSMUSG00000014453.4	3.26883	-0.33336	2.88415	-0.115583	0.907983	0.99999	9.09012	0	0	3.9852	13	0	0	4	Blk	protein_coding
ENSMUSG00000014470.4	334.019	0.0378741	0.313943	0.12064	0.903976	0.99999	308.365	339.444	351.516	336.749	441	235	364	338	Rnf166	protein_coding
ENSMUSG00000014496.8	1040.4	0.0343051	0.241063	0.142308	0.886837	0.99999	1190.81	1196	868.168	906.633	1703	828	899	910	Ankrd28	protein_coding
ENSMUSG00000014498.9	1589.29	-0.0322139	0.23618	-0.136396	0.891509	0.99999	2014.51	1724.66	1236.1	1381.87	2881	1194	1280	1387	Ankrd52	protein_coding
ENSMUSG00000014504.16	728.769	0.0819012	0.259295	0.315861	0.752108	0.99999	642.602	730.888	776.427	765.158	919	506	804	768	Srp19	protein_coding
ENSMUSG00000014547.10	283.561	0.165126	0.341772	0.483148	0.628991	0.99999	351.019	322.111	194.107	267.008	502	223	201	268	Wdfy2	protein_coding
ENSMUSG00000014550.14	649.769	-0.0282767	0.263748	-0.107211	0.914622	0.99999	746.089	706.332	568.8	577.854	1067	489	589	580	Rbsn	protein_coding
ENSMUSG00000014551.8	1011.6	-0.0930835	0.256373	-0.363078	0.716546	0.99999	792.938	888.332	1323.98	1041.13	1134	615	1371	1045	Mrps25	protein_coding
ENSMUSG00000014554.13	332.784	-0.0306187	0.312899	-0.0978548	0.922048	0.99999	295.779	296.111	377.591	361.657	423	205	391	363	Dguok	protein_coding
ENSMUSG00000014592.20	122.992	-0.16974	0.444732	-0.381667	0.702708	0.99999	158.728	137.222	102.365	93.6522	227	95	106	94	Camta1	protein_coding
ENSMUSG00000014599.10	51.6829	-0.139654	0.641835	-0.217586	0.827752	0.99999	55.24	50.5555	53.1138	47.8224	79	35	55	48	Csf1	protein_coding
ENSMUSG00000014601.13	1301.62	0.0322374	0.233361	0.138144	0.890127	0.99999	1221.57	1287	1353.92	1344.01	1747	891	1402	1349	Strip1	protein_coding
ENSMUSG00000014602.15	4.09544	-0.126768	2.17879	-0.0581828	0.953603	0.99999	9.09012	4.33333	0.965705	1.9926	13	3	1	2	Kif1a	protein_coding
ENSMUSG00000014606.14	3107.01	0.0173976	0.236639	0.0735194	0.941393	0.99999	2093.53	2626	4240.41	3468.12	2994	1818	4391	3481	Slc25a11	protein_coding
ENSMUSG00000014633.15	487.124	0.0502221	0.288482	0.174091	0.861794	0.99999	351.019	414.555	619.017	563.906	502	287	641	566	Cmc2	protein_coding
ENSMUSG00000014668.15	1289.08	0.129904	0.233355	0.55668	0.577746	0.99999	1189.41	1278.33	1271.83	1416.74	1701	885	1317	1422	Chfr	protein_coding
ENSMUSG00000014704.10	10.3553	-0.23626	1.36543	-0.17303	0.862628	0.99999	12.5863	7.22221	9.65705	11.9556	18	5	10	12	Hoxa2	protein_coding
ENSMUSG00000014748.13	3230.49	-0.0255211	0.213896	-0.119316	0.905025	0.99999	2915.83	2987.11	3613.67	3405.35	4170	2068	3742	3418	Tex261	protein_coding
ENSMUSG00000014763.8	992.26	0.00567408	0.246233	0.0230435	0.981616	0.99999	1079.63	995.221	904.865	989.326	1544	689	937	993	Fam120b	protein_coding
ENSMUSG00000014767.17	450.215	0.0907904	0.288944	0.314215	0.753358	0.99999	496.461	495.444	378.556	430.401	710	343	392	432	Tbp	protein_coding
ENSMUSG00000014769.10	4992.53	-0.0286612	0.218149	-0.131383	0.895472	0.99999	3894.07	4367.99	6304.12	5403.93	5569	3024	6528	5424	Psmb1	protein_coding
ENSMUSG00000014771.13	398.64	0.0406844	0.300806	0.135252	0.892413	0.99999	331.44	376.999	458.71	427.413	474	261	475	429	Pdcd2	protein_coding
ENSMUSG00000014773.13	1054.53	0.0383641	0.240565	0.159475	0.873294	0.99999	1118.78	1122.33	963.773	1013.24	1600	777	998	1017	Dll1	protein_coding
ENSMUSG00000014776.7	17.7902	0.190575	1.06939	0.178209	0.858559	0.99999	9.78936	17.3333	25.1083	18.9297	14	12	26	19	Nol3	protein_coding
ENSMUSG00000014778.10	857.503	0.0368635	0.256718	0.143595	0.88582	0.99999	1108.3	1001	609.36	711.358	1585	693	631	714	Fhod1	protein_coding
ENSMUSG00000014782.16	9.49549	-1.61137	1.54196	-1.04501	0.296017	0.99999	18.8795	1.44444	8.69134	8.9667	27	1	9	9	Plekhg4	protein_coding
ENSMUSG00000014786.8	120.387	-0.100825	0.468679	-0.215127	0.829669	0.99999	189.494	132.889	70.4964	88.6707	271	92	73	89	Slc9a5	protein_coding
ENSMUSG00000014791.10	1396.2	0.0207039	0.235414	0.0879469	0.929919	0.99999	1260.03	1406.89	1518.09	1399.8	1802	974	1572	1405	Elmo3	protein_coding
ENSMUSG00000014837.15	90.7865	-0.220485	0.5051	-0.436517	0.662461	0.99999	113.277	88.111	83.0506	78.7077	162	61	86	79	4931428F04Rik	protein_coding
ENSMUSG00000014846.12	81.5586	-0.131443	0.52679	-0.249516	0.802961	0.99999	80.4126	69.3332	89.8105	86.6781	115	48	93	87	Tppp3	protein_coding
ENSMUSG00000014850.15	489.891	0.209619	0.284056	0.737948	0.460546	0.99999	557.294	593.666	358.276	450.327	797	411	371	452	Msh3	protein_coding
ENSMUSG00000014856.12	1104.49	-0.093192	0.254856	-0.365666	0.714615	0.99999	829.299	938.887	1490.08	1159.69	1186	650	1543	1164	Tmem208	protein_coding
ENSMUSG00000014859.9	2419.56	-0.124931	0.223712	-0.558445	0.576541	0.99999	2306.79	2351.55	2750.33	2269.57	3299	1628	2848	2278	E2f4	protein_coding
ENSMUSG00000014867.9	11321	0.0160221	0.216066	0.0741537	0.940888	0.99999	7476.98	8815.43	15523.7	13468	10693	6103	16075	13518	Surf4	protein_coding
ENSMUSG00000014873.15	354.167	-0.14318	0.31078	-0.460712	0.645005	0.99999	412.552	411.666	325.442	267.008	590	285	337	268	Surf2	protein_coding
ENSMUSG00000014905.4	519.802	0.0658333	0.277164	0.237525	0.812249	0.99999	426.537	444.888	589.08	618.702	610	308	610	621	Dnajb9	protein_coding
ENSMUSG00000014907.10	245.095	-0.164615	0.348117	-0.472874	0.636303	0.99999	280.395	225.333	238.529	236.123	401	156	247	237	Naf1	protein_coding
ENSMUSG00000014932.15	1294.66	0.10683	0.252304	0.423417	0.671991	0.99999	1457.92	1281.22	1051.65	1387.85	2085	887	1089	1393	Yes1	protein_coding
ENSMUSG00000014956.15	4299.66	0.143806	0.214183	0.671413	0.501957	0.99999	4759.03	4799.88	3456.26	4183.46	6806	3323	3579	4199	Ppp1cb	protein_coding
ENSMUSG00000014959.12	3752.95	0.0341012	0.217831	0.156549	0.8756	0.99999	3120.01	3567.77	4341.81	3982.21	4462	2470	4496	3997	Gorasp2	protein_coding
ENSMUSG00000014980.14	219.962	0.0115745	0.370734	0.0312206	0.975094	0.99999	184.599	231.111	255.912	208.227	264	160	265	209	Tsen15	protein_coding
ENSMUSG00000015002.18	2002.3	0.0241065	0.22226	0.108461	0.91363	0.99999	2227.08	2178.22	1751.79	1852.12	3185	1508	1814	1859	Efr3a	protein_coding
ENSMUSG00000015013.9	546.696	-0.0595897	0.288843	-0.206305	0.836553	0.99999	381.086	444.888	759.044	601.765	545	308	786	604	Trappc2l	protein_coding
ENSMUSG00000015016.8	1142.16	0.00725553	0.247306	0.0293383	0.976595	0.99999	879.644	1021.22	1425.38	1242.39	1258	707	1476	1247	Acsf3	protein_coding
ENSMUSG00000015023.7	1066.46	0.0730339	0.240174	0.304087	0.761061	0.99999	1048.86	1132.44	1029.44	1055.08	1500	784	1066	1059	Ddx19a	protein_coding
ENSMUSG00000015027.11	710.647	0.0458929	0.259447	0.176887	0.859597	0.99999	669.173	727.999	730.073	715.343	957	504	756	718	Galns	protein_coding
ENSMUSG00000015083.11	23.1823	-0.0167651	0.931179	-0.0180042	0.985636	0.99999	18.1802	21.6666	28.9711	23.9112	26	15	30	24	C8g	protein_coding
ENSMUSG00000015085.8	527.763	-0.0750897	0.29442	-0.255043	0.79869	0.99999	379.687	449.221	726.21	555.935	543	311	752	558	Entpd2	protein_coding
ENSMUSG00000015087.14	1863.25	-0.095601	0.224216	-0.426379	0.669832	0.99999	1918.72	1879.22	1929.48	1725.59	2744	1301	1998	1732	Rabl6	protein_coding
ENSMUSG00000015092.9	3341.43	-0.0774735	0.247719	-0.312747	0.754473	0.99999	1914.52	2386.22	5263.09	3801.88	2738	1652	5450	3816	Edf1	protein_coding
ENSMUSG00000015093.15	5.24108	-0.101956	1.9334	-0.0527343	0.957944	0.99999	2.79696	1.44444	6.75993	9.963	4	1	7	10	Clic3	protein_coding
ENSMUSG00000015094.16	1325.9	-0.0789652	0.240763	-0.327979	0.742927	0.99999	1094.31	1180.11	1653.29	1375.89	1565	817	1712	1381	Npdc1	protein_coding
ENSMUSG00000015095.12	1136.85	0.0175505	0.244203	0.0718684	0.942707	0.99999	1068.44	1216.22	1190.71	1072.02	1528	842	1233	1076	Fbxw5	protein_coding
ENSMUSG00000015112.15	829.581	0.0505078	0.250698	0.201469	0.840332	0.99999	792.239	803.11	837.266	885.71	1133	556	867	889	Slc25a13	protein_coding
ENSMUSG00000015120.15	2085.38	-0.0670433	0.221432	-0.302772	0.762064	0.99999	2229.18	2045.33	2040.53	2026.47	3188	1416	2113	2034	Ube2i	protein_coding
ENSMUSG00000015126.9	317.981	0.106275	0.316982	0.335272	0.73742	0.99999	278.997	296.111	333.168	363.649	399	205	345	365	Tsr3	protein_coding
ENSMUSG00000015127.14	107.467	-0.0893594	0.476752	-0.187434	0.851321	0.99999	134.953	105.444	88.8448	100.626	193	73	92	101	Unkl	protein_coding
ENSMUSG00000015133.17	1188.87	-0.0440632	0.240671	-0.183085	0.854732	0.99999	1293.59	1138.22	1123.11	1200.54	1850	788	1163	1205	Lrrk1	protein_coding
ENSMUSG00000015134.15	8.29276	-0.287392	1.77975	-0.161479	0.871716	0.99999	3.4962	0	6.75993	22.9149	5	0	7	23	Aldh1a3	protein_coding
ENSMUSG00000015143.15	2476.98	0.0298057	0.22394	0.133097	0.894117	0.99999	2917.23	2665	2020.25	2305.44	4172	1845	2092	2314	Actn1	protein_coding
ENSMUSG00000015149.14	684.309	-0.00987114	0.26319	-0.0375058	0.970082	0.99999	601.347	647.11	776.427	712.354	860	448	804	715	Sirt2	protein_coding
ENSMUSG00000015165.16	7212.76	-0.0663208	0.20502	-0.323485	0.746328	0.99999	7613.33	7170.21	7146.21	6921.29	10888	4964	7400	6947	Hnrnpl	protein_coding
ENSMUSG00000015176.11	2944.49	-0.137975	0.218764	-0.630703	0.528235	0.99999	3067.57	3047.77	3092.19	2570.45	4387	2110	3202	2580	Nolc1	protein_coding
ENSMUSG00000015189.12	352.77	0.191446	0.314754	0.608242	0.543027	0.99999	425.138	421.777	243.358	320.808	608	292	252	322	Casd1	protein_coding
ENSMUSG00000015202.13	321.826	0.404253	0.316945	1.27547	0.202144	0.99999	221.659	309.111	335.1	421.435	317	214	347	423	Cnksr3	protein_coding
ENSMUSG00000015214.14	636.766	-0.0645419	0.265426	-0.243164	0.807879	0.99999	720.217	655.777	584.251	586.82	1030	454	605	589	Mtmr1	protein_coding
ENSMUSG00000015217.11	1522.85	-0.00616495	0.228253	-0.0270093	0.978452	0.99999	1524.34	1536.89	1527.74	1502.42	2180	1064	1582	1508	Hmgb3	protein_coding
ENSMUSG00000015222.18	15.9215	-0.150746	1.11443	-0.135267	0.892401	0.99999	23.7742	17.3333	10.6228	11.9556	34	12	11	12	Map2	protein_coding
ENSMUSG00000015224.10	45.0829	0.202781	0.682496	0.297117	0.766377	0.99999	41.2552	44.7777	42.491	51.8076	59	31	44	52	Cyp2j9	protein_coding
ENSMUSG00000015243.4	54.7184	0.650565	0.640361	1.01593	0.30966	0.99999	49.6461	57.7777	35.7311	75.7188	71	40	37	76	Abca1	protein_coding
ENSMUSG00000015247.10	1430.56	0.107461	0.239046	0.449539	0.653043	0.99999	1132.07	1395.33	1644.6	1550.24	1619	966	1703	1556	Nipsnap3b	protein_coding
ENSMUSG00000015289.4	506.111	-0.0672557	0.279875	-0.240306	0.810093	0.99999	428.634	427.555	610.325	557.928	613	296	632	560	Lage3	protein_coding
ENSMUSG00000015290.15	1419.93	0.0286511	0.235758	0.121527	0.903273	0.99999	1222.27	1383.78	1601.14	1472.53	1748	958	1658	1478	Ubl4a	protein_coding
ENSMUSG00000015291.10	1314.27	-0.0816115	0.232966	-0.350315	0.726102	0.99999	1441.83	1398.22	1258.31	1158.7	2062	968	1303	1163	Gdi1	protein_coding
ENSMUSG00000015305.6	424.084	-0.0261097	0.303469	-0.0860375	0.931437	0.99999	564.986	466.555	306.128	358.668	808	323	317	360	Sash1	protein_coding
ENSMUSG00000015312.9	227.72	0.190821	0.353191	0.540275	0.589007	0.99999	179.005	203.666	246.255	281.953	256	141	255	283	Gadd45b	protein_coding
ENSMUSG00000015314.10	7.5975	-2.27054	1.93768	-1.17179	0.241283	0.99999	24.4734	0	1.93141	3.9852	35	0	2	4	Slamf6	protein_coding
ENSMUSG00000015316.11	3.75552	-1.14202	2.23633	-0.510667	0.609584	0.99999	7.69164	1.44444	2.89711	2.9889	11	1	3	3	Slamf1	protein_coding
ENSMUSG00000015335.16	662.067	0.0227321	0.271374	0.0837666	0.933242	0.99999	481.077	566.221	851.752	749.217	688	392	882	752	Zdhhc12	protein_coding
ENSMUSG00000015337.5	426.67	0.213233	0.319927	0.666503	0.505089	0.99999	211.87	327.888	620.948	545.972	303	227	643	548	Endog	protein_coding
ENSMUSG00000015340.10	17.9597	-0.731991	1.26899	-0.57683	0.564054	0.99999	20.9772	1.44444	12.5542	36.8631	30	1	13	37	Cybb	protein_coding
ENSMUSG00000015341.17	1112.41	0.085685	0.24235	0.353558	0.72367	0.99999	1132.77	1097.78	1026.54	1192.57	1620	760	1063	1197	Golga7	protein_coding
ENSMUSG00000015342.6	313.07	0.0166263	0.325785	0.0510348	0.959298	0.99999	385.981	337.999	243.358	284.942	552	234	252	286	Xk	protein_coding
ENSMUSG00000015355.13	24.2278	-1.53507	1.03427	-1.4842	0.137755	0.99999	29.3681	2.88888	34.7654	29.889	42	2	36	30	Cd48	protein_coding
ENSMUSG00000015357.10	1052.96	0.152846	0.246865	0.619146	0.53582	0.99999	909.712	1136.78	1088.35	1077	1301	787	1127	1081	Clpx	protein_coding
ENSMUSG00000015363.13	3237.04	0.0592025	0.219105	0.270202	0.787005	0.99999	2764.8	3200.88	3603.04	3379.45	3954	2216	3731	3392	Trabd	protein_coding
ENSMUSG00000015377.10	265.451	-0.0199485	0.366783	-0.0543879	0.956626	0.99999	406.259	291.777	153.547	210.219	581	202	159	211	Dennd6b	protein_coding
ENSMUSG00000015396.4	46.9687	0.00165201	0.724025	0.00228171	0.998179	0.99999	54.5407	28.8888	36.6968	67.7484	78	20	38	68	Cd83	protein_coding
ENSMUSG00000015405.15	5494.48	0.205009	0.706256	0.290275	0.771606	0.99999	1297.09	2540.77	10804.3	7335.75	1855	1759	11188	7363	Ace2	protein_coding
ENSMUSG00000015437.5	691.4	-0.848919	0.282279	-3.00737	0.00263516	0.99999	164.321	77.9999	1551.89	971.392	235	54	1607	975	Gzmb	protein_coding
ENSMUSG00000015451.16	20.3338	-0.202636	1.01377	-0.199884	0.841571	0.99999	37.0597	21.6666	9.65705	12.9519	53	15	10	13	C4a	lncRNA
ENSMUSG00000015452.14	31.5698	0.0514722	0.820664	0.0627202	0.949989	0.99999	51.0445	44.7777	13.5199	16.9371	73	31	14	17	Ager	protein_coding
ENSMUSG00000015461.15	1577.61	-0.0639776	0.230256	-0.277854	0.781124	0.99999	1479.59	1526.78	1750.82	1553.23	2116	1057	1813	1559	Atf6b	protein_coding
ENSMUSG00000015467.14	38.6338	0.254896	0.754864	0.337672	0.735611	0.99999	56.6385	47.6666	18.3484	31.8816	81	33	19	32	Egfl8	protein_coding
ENSMUSG00000015468.14	252.063	-0.122595	0.342307	-0.358145	0.720235	0.99999	276.2	268.666	248.186	215.201	395	186	257	216	Notch4	protein_coding
ENSMUSG00000015474.16	782.795	0.0137485	0.257228	0.0534489	0.957374	0.99999	674.068	746.776	890.38	819.955	964	517	922	823	Ppt2	protein_coding
ENSMUSG00000015476.6	11.1758	-0.609085	1.36539	-0.446089	0.655533	0.99999	5.59392	2.88888	20.2798	15.9408	8	2	21	16	Prrt1	protein_coding
ENSMUSG00000015478.13	2123.59	0.0253632	0.223276	0.113596	0.909558	0.99999	1728.52	1896.55	2504.07	2365.22	2472	1313	2593	2374	Rnf5	protein_coding
ENSMUSG00000015488.14	1439.64	-0.00285163	0.231126	-0.012338	0.990156	0.99999	1289.4	1350.55	1598.24	1520.35	1844	935	1655	1526	Cacfd1	protein_coding
ENSMUSG00000015501.10	234.532	-0.202506	0.360015	-0.562495	0.573779	0.99999	253.125	264.333	244.323	176.345	362	183	253	177	Hivep2	protein_coding
ENSMUSG00000015522.18	1029.98	0.105565	0.243176	0.434107	0.664211	0.99999	1084.52	1096.33	903.9	1035.16	1551	759	936	1039	Arnt	protein_coding
ENSMUSG00000015533.9	1266.29	0.0943319	0.242087	0.389661	0.696787	0.99999	1709.64	1609.11	788.981	957.444	2445	1114	817	961	Itga2	protein_coding
ENSMUSG00000015536.14	1354.15	0.0680865	0.252533	0.269615	0.787457	0.99999	939.08	1217.66	1762.41	1497.44	1343	843	1825	1503	Mocs2	protein_coding
ENSMUSG00000015542.17	386.617	0.088333	0.30324	0.291297	0.770824	0.99999	295.779	346.666	459.675	444.35	423	240	476	446	Nat9	protein_coding
ENSMUSG00000015568.16	3.0453	0.964837	2.47418	0.389963	0.696564	0.99999	2.79696	1.44444	0.965705	6.9741	4	1	1	7	Lpl	protein_coding
ENSMUSG00000015575.15	1502.53	-0.0683973	0.2498	-0.273808	0.784232	0.99999	989.425	1167.11	2172.84	1680.76	1415	808	2250	1687	Atp6v0e	protein_coding
ENSMUSG00000015597.17	219.03	-0.0739517	0.361442	-0.204602	0.837883	0.99999	276.2	236.888	176.724	186.308	395	164	183	187	Zfp318	protein_coding
ENSMUSG00000015605.6	1033.23	-0.186343	0.242789	-0.76751	0.442779	0.99999	1125.78	935.998	1073.86	997.296	1610	648	1112	1001	Srf	protein_coding
ENSMUSG00000015619.10	5.3429	-0.651228	1.84797	-0.352403	0.724536	0.99999	6.29316	4.33333	6.75993	3.9852	9	3	7	4	Gata3	protein_coding
ENSMUSG00000015627.5	1530.09	-0.0726594	0.234051	-0.310443	0.756224	0.99999	1353.03	1432.89	1798.14	1536.29	1935	992	1862	1542	Gata5	protein_coding
ENSMUSG00000015647.9	86.3019	0.138064	0.529713	0.26064	0.79437	0.99999	121.668	102.555	49.2509	71.7336	174	71	51	72	Lama5	protein_coding
ENSMUSG00000015652.9	144.199	-0.049788	0.421643	-0.118081	0.906003	0.99999	153.134	169	138.096	116.567	219	117	143	117	Steap1	protein_coding
ENSMUSG00000015653.13	459.409	0.182565	0.286449	0.637337	0.523905	0.99999	511.145	557.555	352.482	416.453	731	386	365	418	Steap2	protein_coding
ENSMUSG00000015656.17	35767.7	-0.178187	0.214854	-0.829336	0.406914	0.99999	33439.8	34766.3	42746.9	32117.7	47823	24069	44265	32237	Hspa8	protein_coding
ENSMUSG00000015659.12	99.6192	-0.0101423	0.488685	-0.0207542	0.983442	0.99999	121.668	104	80.1535	92.6559	174	72	83	93	Serac1	protein_coding
ENSMUSG00000015668.13	992.658	0.0661479	0.262217	0.252264	0.800837	0.99999	750.984	970.665	1215.82	1033.16	1074	672	1259	1037	Pdzd11	protein_coding
ENSMUSG00000015671.11	4532.02	-0.0200102	0.224885	-0.0889797	0.929098	0.99999	3557.73	4168.66	5682.21	4719.47	5088	2886	5884	4737	Psma2	protein_coding
ENSMUSG00000015672.4	668.799	0.0368499	0.273186	0.134889	0.8927	0.99999	567.084	687.554	760.01	660.547	811	476	787	663	Mrpl32	protein_coding
ENSMUSG00000015697.14	1294.13	-0.0522663	0.237866	-0.21973	0.826081	0.99999	1583.08	1386.66	1070	1136.78	2264	960	1108	1141	Setdb1	protein_coding
ENSMUSG00000015702.13	11.3177	0.08755	1.31464	0.0665962	0.946903	0.99999	10.4886	7.22221	10.6228	16.9371	15	5	11	17	Anxa9	protein_coding
ENSMUSG00000015709.9	25.5514	0.793639	0.920232	0.862434	0.388449	0.99999	29.3681	30.3333	10.6228	31.8816	42	21	11	32	Arnt2	protein_coding
ENSMUSG00000015711.8	558.83	0.0785203	0.273003	0.287617	0.77364	0.99999	504.152	556.11	584.251	590.806	721	385	605	593	Prune1	protein_coding
ENSMUSG00000015714.11	2488.12	0.0561415	0.230263	0.243814	0.807375	0.99999	1945.99	2370.33	2984.99	2651.15	2783	1641	3091	2661	Cers2	protein_coding
ENSMUSG00000015733.13	3911.31	0.0817284	0.213933	0.382028	0.70244	0.99999	3457.74	3956.33	4159.29	4071.88	4945	2739	4307	4087	Capza2	protein_coding
ENSMUSG00000015745.9	34.9332	-0.036982	0.769768	-0.048043	0.961682	0.99999	41.2552	34.6666	29.9368	33.8742	59	24	31	34	Plekho1	protein_coding
ENSMUSG00000015747.5	463.389	0.115685	0.290785	0.397838	0.690749	0.99999	368.5	450.666	527.275	507.117	527	312	546	509	Vps45	protein_coding
ENSMUSG00000015748.13	966.975	-0.0593608	0.246753	-0.240568	0.80989	0.99999	939.08	974.998	1035.24	918.588	1343	675	1072	922	Prpf3	protein_coding
ENSMUSG00000015749.12	3219.01	-0.0766846	0.213074	-0.359897	0.718924	0.99999	3461.94	3231.22	3149.16	3033.73	4951	2237	3261	3045	Anp32e	protein_coding
ENSMUSG00000015750.15	2347.7	0.0968342	0.22454	0.431256	0.666282	0.99999	1826.42	2176.77	2748.4	2639.2	2612	1507	2846	2649	Aph1a	protein_coding
ENSMUSG00000015755.16	2226.46	0.0544459	0.220568	0.246844	0.805029	0.99999	2376.72	2347.22	1999.01	2182.89	3399	1625	2070	2191	Tab2	protein_coding
ENSMUSG00000015757.10	670.486	0.0980554	0.261341	0.375202	0.707511	0.99999	706.932	761.221	588.114	625.676	1011	527	609	628	Ppil4	protein_coding
ENSMUSG00000015759.11	2070.29	0.0682233	0.226024	0.301841	0.762773	0.99999	1634.12	1892.22	2438.4	2316.4	2337	1310	2525	2325	Cnih1	protein_coding
ENSMUSG00000015766.14	2292.9	0.201677	0.227591	0.886139	0.375542	0.99999	1997.73	2615.88	2267.47	2290.49	2857	1811	2348	2299	Eps8	protein_coding
ENSMUSG00000015776.12	919.872	0.0126574	0.246157	0.0514199	0.958991	0.99999	908.313	940.332	923.214	907.629	1299	651	956	911	Med22	protein_coding
ENSMUSG00000015790.16	967.197	0.0188994	0.24732	0.0764169	0.939087	0.99999	838.389	925.887	1090.28	1014.23	1199	641	1129	1018	Surf1	protein_coding
ENSMUSG00000015804.14	1345.61	-0.00698287	0.238515	-0.0292765	0.976644	0.99999	964.951	1076.11	1768.21	1573.16	1380	745	1831	1579	Med28	protein_coding
ENSMUSG00000015806.12	2380.17	0.0183034	0.227968	0.0802895	0.936007	0.99999	1862.08	2163.77	2917.39	2577.43	2663	1498	3021	2587	Qdpr	protein_coding
ENSMUSG00000015812.8	24.5985	0.284617	0.927419	0.306891	0.758926	0.99999	34.962	44.7777	8.69134	9.963	50	31	9	10	Gnrh1	protein_coding
ENSMUSG00000015837.15	2348.21	0.0489353	0.218359	0.224105	0.822676	0.99999	2036.89	2068.44	2574.57	2712.92	2913	1432	2666	2723	Sqstm1	protein_coding
ENSMUSG00000015839.6	4174.37	0.124814	0.210431	0.593133	0.553092	0.99999	3336.08	3765.66	4673.04	4922.72	4771	2607	4839	4941	Nfe2l2	protein_coding
ENSMUSG00000015846.15	3042.33	0.00684314	0.214191	0.0319488	0.974513	0.99999	2966.18	3063.66	3104.74	3034.73	4242	2121	3215	3046	Rxra	protein_coding
ENSMUSG00000015850.11	25.1404	-0.107145	0.899414	-0.119127	0.905175	0.99999	22.3757	17.3333	28.9711	31.8816	32	12	30	32	Adamtsl4	protein_coding
ENSMUSG00000015854.7	1.7481	-2.60728	4.09551	-0.636619	0.524373	0.99999	6.9924	0	0	0	10	0	0	0	Cd5l	protein_coding
ENSMUSG00000015869.16	7679.76	-0.0277959	0.207544	-0.133928	0.89346	0.99999	5765.24	6066.66	9864.67	9022.49	8245	4200	10215	9056	Prpsap1	protein_coding
ENSMUSG00000015879.8	2.76357	0.348462	2.49831	0.139479	0.889072	0.99999	2.79696	4.33333	1.93141	1.9926	4	3	2	2	Fam184b	protein_coding
ENSMUSG00000015880.13	1257.41	0.122532	0.234492	0.522543	0.601292	0.99999	1394.28	1474.78	1018.82	1141.76	1994	1021	1055	1146	Ncapg	protein_coding
ENSMUSG00000015882.18	579.664	0.0829745	0.281641	0.294611	0.768291	0.99999	784.548	704.888	367.933	461.287	1122	488	381	463	Lcorl	protein_coding
ENSMUSG00000015889.8	7537.17	0.0144913	0.207339	0.0698919	0.94428	0.99999	6146.32	6635.77	8927.94	8438.66	8790	4594	9245	8470	Lta4h	protein_coding
ENSMUSG00000015932.8	16384.7	0.139446	0.211829	0.658292	0.51035	0.99999	12545.1	15802.2	18943.3	18248.2	17941	10940	19616	18316	Dstn	protein_coding
ENSMUSG00000015937.15	4111.6	-0.0279011	0.211966	-0.13163	0.895277	0.99999	3745.13	3901.44	4574.54	4225.31	5356	2701	4737	4241	Macroh2a1	protein_coding
ENSMUSG00000015942.9	230.142	-0.041719	0.360732	-0.115651	0.907929	0.99999	265.012	216.666	203.764	235.127	379	150	211	236	Gtf2ird2	protein_coding
ENSMUSG00000015943.11	333.977	0.297609	0.353569	0.841726	0.399941	0.99999	168.517	300.444	466.435	400.512	241	208	483	402	Bola1	protein_coding
ENSMUSG00000015944.9	184.296	0.235648	0.417734	0.56411	0.572679	0.99999	62.2324	106.889	309.025	259.038	89	74	320	260	Castor2	protein_coding
ENSMUSG00000015950.13	42.4885	-0.940797	0.858193	-1.09625	0.272968	0.99999	32.8643	4.33333	55.0452	77.7114	47	3	57	78	Ncf1	protein_coding
ENSMUSG00000015957.12	20.5856	0.242399	0.978925	0.247618	0.80443	0.99999	17.481	21.6666	20.2798	22.9149	25	15	21	23	Wnt11	protein_coding
ENSMUSG00000015961.8	2034.75	0.0399616	0.222367	0.179711	0.85738	0.99999	1788.66	1929.77	2232.71	2187.87	2558	1336	2312	2196	Adss	protein_coding
ENSMUSG00000015962.5	14.5512	-0.819214	1.43857	-0.569466	0.56904	0.99999	1.39848	0	30.9025	25.9038	2	0	32	26	1700016C15Rik	protein_coding
ENSMUSG00000015966.17	42.5352	-0.0114779	0.700336	-0.0163892	0.986924	0.99999	41.9544	41.8888	43.4567	42.8409	60	29	45	43	Il17rb	protein_coding
ENSMUSG00000015968.18	2.94425	-1.84621	2.74365	-0.672904	0.501008	0.99999	4.89468	0	2.89711	3.9852	7	0	3	4	Cacna1d	protein_coding
ENSMUSG00000015970.19	3498.86	0.113757	0.212839	0.534473	0.593014	0.99999	3109.52	3511.44	3620.43	3754.06	4447	2431	3749	3768	Chdh	protein_coding
ENSMUSG00000015971.5	639.874	-0.0497298	0.26503	-0.187638	0.85116	0.99999	613.234	621.11	689.513	635.639	877	430	714	638	Actr8	protein_coding
ENSMUSG00000015980.14	7.35976	0.450966	1.58719	0.284129	0.776312	0.99999	5.59392	10.1111	6.75993	6.9741	8	7	7	7	Lrrc27	protein_coding
ENSMUSG00000015981.12	21.5483	-1.46705	1.01709	-1.4424	0.149189	0.99999	17.481	4.33333	43.4567	20.9223	25	3	45	21	Stk32c	protein_coding
ENSMUSG00000015994.10	1199.06	-0.0477136	0.239168	-0.199498	0.841873	0.99999	1012.5	1064.55	1437.93	1281.24	1448	737	1489	1286	Fnta	protein_coding
ENSMUSG00000016018.4	1701.62	-0.0254581	0.225254	-0.113019	0.910015	0.99999	1737.61	1694.33	1695.78	1678.76	2485	1173	1756	1685	Mtrex	protein_coding
ENSMUSG00000016024.9	45.4441	0.656241	0.692205	0.948044	0.343107	0.99999	45.4506	85.2221	22.2112	28.8927	65	59	23	29	Lbp	protein_coding
ENSMUSG00000016028.10	452.142	0.205767	0.291173	0.706682	0.479764	0.99999	641.203	691.888	212.455	263.023	917	479	220	264	Celsr1	protein_coding
ENSMUSG00000016087.13	10.8703	-1.92644	1.61172	-1.19527	0.23198	0.99999	18.8795	0	9.65705	14.9445	27	0	10	15	Fli1	protein_coding
ENSMUSG00000016128.14	248.184	-0.246123	0.343594	-0.716319	0.473795	0.99999	285.989	232.555	253.015	221.179	409	161	262	222	Stard13	protein_coding
ENSMUSG00000016181.9	402.697	-0.148537	0.296906	-0.500283	0.616876	0.99999	433.529	410.222	412.356	354.683	620	284	427	356	Utp25	protein_coding
ENSMUSG00000016194.14	2.98202	-1.23198	2.46426	-0.499937	0.617119	0.99999	5.59392	1.44444	2.89711	1.9926	8	1	3	2	Hsd11b1	protein_coding
ENSMUSG00000016200.14	10.6554	0.589893	1.36104	0.433412	0.664715	0.99999	13.2856	11.5555	4.82852	12.9519	19	8	5	13	Syt14	protein_coding
ENSMUSG00000016206.6	300.046	-0.401881	0.327898	-1.22563	0.220338	0.99999	320.951	273	362.139	244.093	459	189	375	245	H2-M3	protein_coding
ENSMUSG00000016239.11	90.2894	0.00377255	0.520694	0.00724524	0.994219	0.99999	130.758	99.6665	56.0109	74.7225	187	69	58	75	Lonrf3	protein_coding
ENSMUSG00000016252.7	4382.21	-0.0244486	0.252123	-0.0969712	0.922749	0.99999	2576.7	3442.11	6673.02	4837.03	3685	2383	6910	4855	Atp5e	protein_coding
ENSMUSG00000016253.12	1380.07	0.0474837	0.232942	0.203844	0.838476	0.99999	1263.53	1386.66	1454.35	1415.74	1807	960	1506	1421	Nelfcd	protein_coding
ENSMUSG00000016256.10	5542.87	-0.0349165	0.237136	-0.147243	0.88294	0.99999	3838.13	4789.77	7677.35	5866.21	5489	3316	7950	5888	Ctsz	protein_coding
ENSMUSG00000016257.15	2412.15	-0.00995705	0.233313	-0.0426768	0.965959	0.99999	1973.26	2332.77	2911.6	2430.97	2822	1615	3015	2440	Prelid3b	protein_coding
ENSMUSG00000016262.14	75.7542	-0.524845	0.568604	-0.923042	0.355985	0.99999	101.39	98.2221	69.5307	33.8742	145	68	72	34	Sertad4	protein_coding
ENSMUSG00000016283.13	4.28893	-0.562265	2.34679	-0.239589	0.810649	0.99999	1.39848	0	5.79423	9.963	2	0	6	10	H2-M2	protein_coding
ENSMUSG00000016308.12	1083.46	0.0982951	0.259696	0.3785	0.705059	0.99999	716.721	950.443	1428.28	1238.4	1025	658	1479	1243	Ube2a	protein_coding
ENSMUSG00000016319.3	32686.8	0.109681	0.22133	0.495553	0.62021	0.99999	22193.9	29177.7	42094.1	37281.5	31740	20200	43589	37420	Slc25a5	protein_coding
ENSMUSG00000016344.14	1205.23	0.0691819	0.250679	0.275978	0.782565	0.99999	808.322	1015.44	1595.34	1401.79	1156	703	1652	1407	Ppdpf	protein_coding
ENSMUSG00000016356.18	26.9768	-0.680373	0.87307	-0.779288	0.43581	0.99999	44.7514	26	22.2112	14.9445	64	18	23	15	Col20a1	protein_coding
ENSMUSG00000016382.15	166.348	0.120324	0.397461	0.302733	0.762093	0.99999	206.975	208	114.919	135.497	296	144	119	136	Pls3	protein_coding
ENSMUSG00000016409.4	363.056	0.00640241	0.304929	0.0209964	0.983249	0.99999	381.086	372.666	343.791	354.683	545	258	356	356	Nkap	protein_coding
ENSMUSG00000016427.7	1177.96	-0.0952084	0.26482	-0.359521	0.719206	0.99999	788.743	954.776	1718.95	1249.36	1128	661	1780	1254	Ndufa1	protein_coding
ENSMUSG00000016477.18	723.953	0.0460923	0.264948	0.173968	0.861891	0.99999	702.037	827.665	717.519	648.591	1004	573	743	651	E2f3	protein_coding
ENSMUSG00000016481.15	1529.68	0.084521	0.229979	0.367516	0.713234	0.99999	1414.56	1593.22	1556.72	1554.23	2023	1103	1612	1560	Cr1l	protein_coding
ENSMUSG00000016487.15	665.228	0.166165	0.2631	0.631566	0.52767	0.99999	779.653	833.443	480.921	566.894	1115	577	498	569	Ppfibp1	protein_coding
ENSMUSG00000016493.13	20.5421	-0.779752	1.01235	-0.77024	0.441158	0.99999	43.3529	20.2222	10.6228	7.9704	62	14	11	8	Cd46	protein_coding
ENSMUSG00000016495.12	2074.74	-0.117737	0.240106	-0.490354	0.623883	0.99999	1683.77	1892.22	2688.52	2034.44	2408	1310	2784	2042	Plgrkt	protein_coding
ENSMUSG00000016496.7	197.64	-0.670796	0.438006	-1.53148	0.125651	0.99999	158.028	169	337.997	125.534	226	117	350	126	Cd274	protein_coding
ENSMUSG00000016503.17	871.723	0.0755956	0.248767	0.303881	0.761218	0.99999	758.676	826.221	941.562	960.433	1085	572	975	964	Gtf3a	protein_coding
ENSMUSG00000016510.11	750.705	0.0808269	0.266182	0.303652	0.761393	0.99999	562.189	696.221	915.488	828.921	804	482	948	832	Mtif3	protein_coding
ENSMUSG00000016520.7	604.046	0.0669941	0.269696	0.248406	0.80382	0.99999	576.174	561.888	601.634	676.487	824	389	623	679	Lnx2	protein_coding
ENSMUSG00000016526.8	64.1419	0.0669369	0.594138	0.112662	0.910298	0.99999	60.1347	80.8887	63.7365	51.8076	86	56	66	52	Dyrk3	protein_coding
ENSMUSG00000016528.10	2466.33	-0.0198838	0.229661	-0.0865787	0.931006	0.99999	1920.81	2208.55	3105.71	2630.23	2747	1529	3216	2640	Mapkapk2	protein_coding
ENSMUSG00000016529.5	2.89296	0.0458231	2.43445	0.0188228	0.984983	0.99999	2.79696	2.88888	2.89711	2.9889	4	2	3	3	Il10	protein_coding
ENSMUSG00000016534.15	2628.2	0.209422	0.216385	0.967819	0.333135	0.99999	2478.81	2935.11	2394.95	2703.96	3545	2032	2480	2714	Lamp2	protein_coding
ENSMUSG00000016541.10	543.966	0.0426277	0.275567	0.154691	0.877065	0.99999	504.851	553.221	567.834	549.957	722	383	588	552	Atxn10	protein_coding
ENSMUSG00000016552.13	26.7079	-0.597674	0.893493	-0.668918	0.503547	0.99999	32.165	31.7777	29.9368	12.9519	46	22	31	13	Foxred2	protein_coding
ENSMUSG00000016554.9	4609.09	-0.0231878	0.217699	-0.106513	0.915175	0.99999	3946.51	4406.99	5399.25	4683.6	5644	3051	5591	4701	Eif3d	protein_coding
ENSMUSG00000016559.14	15315.1	0.0493427	0.201369	0.245036	0.806428	0.99999	14300.2	14766.5	15804.7	16389.1	20451	10223	16366	16450	H3f3b	protein_coding
ENSMUSG00000016619.10	2427.06	-0.0065954	0.218682	-0.0301598	0.97594	0.99999	2308.19	2405	2560.08	2434.96	3301	1665	2651	2444	Nup50	protein_coding
ENSMUSG00000016624.15	302.129	-0.0911725	0.341906	-0.266659	0.789732	0.99999	471.987	349.555	175.758	211.216	675	242	182	212	Phf21b	protein_coding
ENSMUSG00000016637.7	249.353	0.116144	0.342481	0.339124	0.734516	0.99999	223.058	248.444	255.912	269.997	319	172	265	271	Ift27	protein_coding
ENSMUSG00000016664.16	2617.91	-0.0616296	0.221584	-0.278132	0.780911	0.99999	2259.25	2389.11	3116.33	2706.95	3231	1654	3227	2717	Pacsin2	protein_coding
ENSMUSG00000016756.17	11.9831	-1.1948	4.59991	-0.259744	0.795061	0.99999	41.9544	0	0	5.9778	60	0	0	6	Cmah	protein_coding
ENSMUSG00000016757.11	1216.71	-0.178669	0.239978	-0.744523	0.45656	0.99999	1136.96	1107.89	1455.32	1166.67	1626	767	1507	1171	Ttll12	protein_coding
ENSMUSG00000016758.4	19.9394	0.453091	0.994311	0.455683	0.648618	0.99999	15.3833	23.1111	18.3484	22.9149	22	16	19	23	Bik	protein_coding
ENSMUSG00000016831.12	1824.77	0.00128627	0.225042	0.00571568	0.99544	0.99999	1787.26	1886.44	1859.95	1765.44	2556	1306	1926	1772	Tox4	protein_coding
ENSMUSG00000016833.14	863.696	-0.142683	0.270119	-0.528221	0.597346	0.99999	612.534	694.777	1243.83	903.644	876	481	1288	907	Mrps18c	protein_coding
ENSMUSG00000016921.14	4715.18	-0.0375433	0.209096	-0.179551	0.857505	0.99999	5570.15	5241.88	4006.71	4041.99	7966	3629	4149	4057	Srsf6	protein_coding
ENSMUSG00000016933.17	478.297	0.126042	0.293174	0.429923	0.667252	0.99999	569.881	528.666	356.345	458.298	815	366	369	460	Plcg1	protein_coding
ENSMUSG00000016940.18	556.006	0.0571642	0.273498	0.209012	0.834439	0.99999	585.264	638.443	502.166	498.15	837	442	520	500	Kctd2	protein_coding
ENSMUSG00000016946.6	2396.1	0.0283384	0.224857	0.126029	0.899709	0.99999	1885.15	2155.11	2901.94	2642.19	2696	1492	3005	2652	Kctd5	protein_coding
ENSMUSG00000016984.7	301.297	0.187227	0.325083	0.575937	0.564658	0.99999	351.019	366.888	217.284	269.997	502	254	225	271	Etaa1	protein_coding
ENSMUSG00000017002.14	2.20467	-2.1788	3.11304	-0.699895	0.483993	0.99999	4.89468	0	1.93141	1.9926	7	0	2	2	Slpi	protein_coding
ENSMUSG00000017009.3	3811.7	0.0124422	0.2159	0.0576294	0.954044	0.99999	4038.81	3704.99	3557.66	3945.35	5776	2565	3684	3960	Sdc4	protein_coding
ENSMUSG00000017057.9	3406.91	-0.0729284	0.221507	-0.329237	0.741976	0.99999	2843.11	3076.66	4198.88	3508.97	4066	2130	4348	3522	Il13ra1	protein_coding
ENSMUSG00000017119.19	2505.33	0.168992	0.218016	0.775137	0.438259	0.99999	2564.11	2760.33	2160.28	2536.58	3667	1911	2237	2546	Nbr1	protein_coding
ENSMUSG00000017132.17	602.683	0.0692184	0.271635	0.254821	0.798861	0.99999	481.077	556.11	703.033	670.51	688	385	728	673	Cyth1	protein_coding
ENSMUSG00000017144.8	718.198	0.0907654	0.300705	0.301842	0.762772	0.99999	902.719	683.221	514.721	772.132	1291	473	533	775	Rnd3	protein_coding
ENSMUSG00000017146.12	676.641	0.229041	0.261316	0.876493	0.380762	0.99999	798.532	922.998	450.018	535.013	1142	639	466	537	Brca1	protein_coding
ENSMUSG00000017165.1	12.1631	-0.400725	4.18482	-0.0957568	0.923714	0.99999	0	0	36.6968	11.9556	0	0	38	12	Gast	protein_coding
ENSMUSG00000017167.6	50.5021	0.296671	0.685121	0.433019	0.665001	0.99999	63.6309	47.6666	29.9368	60.7743	91	33	31	61	Cntnap1	protein_coding
ENSMUSG00000017176.17	269.508	0.11288	0.334182	0.337781	0.735529	0.99999	232.847	261.444	285.849	297.894	333	181	296	299	Nt5c3b	protein_coding
ENSMUSG00000017188.3	2619.06	-0.0262938	0.239454	-0.109808	0.912562	0.99999	1790.75	2184	3628.15	2873.33	2561	1512	3757	2884	Coa3	protein_coding
ENSMUSG00000017195.15	6.4288	0.683532	1.70519	0.400854	0.688528	0.99999	2.79696	7.22221	7.72564	7.9704	4	5	8	8	Zpbp2	protein_coding
ENSMUSG00000017204.4	10.6355	-0.0195837	1.36971	-0.0142977	0.988592	0.99999	13.9848	18.7777	5.79423	3.9852	20	13	6	4	Gsdma	protein_coding
ENSMUSG00000017210.14	1397.19	0.0929734	0.230996	0.402489	0.687324	0.99999	1415.96	1548.44	1286.32	1338.03	2025	1072	1332	1343	Med24	protein_coding
ENSMUSG00000017211.14	29.4955	-0.599309	0.838618	-0.714639	0.474832	0.99999	31.4658	26	39.5939	20.9223	45	18	41	21	Gsdma2	protein_coding
ENSMUSG00000017221.14	5800.95	-0.0058104	0.221614	-0.0262185	0.979083	0.99999	4827.55	5669.43	6887.41	5819.39	6904	3925	7132	5841	Psmd3	protein_coding
ENSMUSG00000017264.16	1172.98	-0.07859	0.236488	-0.332321	0.739647	0.99999	1119.48	1071.78	1291.15	1209.51	1601	742	1337	1214	Exosc10	protein_coding
ENSMUSG00000017286.15	1830.24	0.0686038	0.22342	0.307062	0.758796	0.99999	1717.33	1799.77	1856.08	1947.77	2456	1246	1922	1955	Glod4	protein_coding
ENSMUSG00000017288.15	1623.83	-0.0209951	0.234364	-0.089583	0.928619	0.99999	1470.5	1640.89	1808.76	1575.15	2103	1136	1873	1581	Vps53	protein_coding
ENSMUSG00000017291.13	1399.71	0.0931568	0.235682	0.395265	0.692647	0.99999	1652.3	1597.55	1078.69	1270.28	2363	1106	1117	1275	Taok1	protein_coding
ENSMUSG00000017299.13	742.575	-0.0342478	0.259137	-0.132161	0.894857	0.99999	651.692	691.888	856.58	770.14	932	479	887	773	Dnttip1	protein_coding
ENSMUSG00000017307.16	1059.55	0.0500125	0.245213	0.203955	0.838388	0.99999	799.232	915.776	1302.74	1220.47	1143	634	1349	1225	Acot8	protein_coding
ENSMUSG00000017311.15	87.7942	-0.25919	0.53767	-0.482062	0.629762	0.99999	92.9989	112.666	92.7076	52.8039	133	78	96	53	Pyy	protein_coding
ENSMUSG00000017314.12	10.1065	1.56913	1.47328	1.06506	0.286849	0.99999	2.09772	21.6666	8.69134	7.9704	3	15	9	8	Mpp2	protein_coding
ENSMUSG00000017376.15	379.312	0.274031	0.304573	0.89972	0.368269	0.99999	397.868	436.221	292.609	390.549	569	302	303	392	Nlk	protein_coding
ENSMUSG00000017386.10	2207.87	-0.0908894	0.223191	-0.407226	0.683842	0.99999	2054.37	2097.33	2510.83	2168.94	2938	1452	2600	2177	Traf4	protein_coding
ENSMUSG00000017390.15	256.146	-0.16138	0.340276	-0.474262	0.635313	0.99999	217.464	190.666	322.545	293.908	311	132	334	295	Aldoc	protein_coding
ENSMUSG00000017404.12	16908.4	0.00580537	0.213492	0.0271924	0.978306	0.99999	13759.6	15979.9	20284.6	17609.6	19678	11063	21005	17675	Rpl19	protein_coding
ENSMUSG00000017405.14	186.75	-0.00802625	0.379118	-0.0211709	0.983109	0.99999	204.178	193.555	170.93	178.338	292	134	177	179	Nek8	protein_coding
ENSMUSG00000017417.14	9.68866	-0.622473	1.43475	-0.433855	0.664394	0.99999	20.278	8.66665	4.82852	4.9815	29	6	5	5	Plxdc1	protein_coding
ENSMUSG00000017418.14	399.182	-0.0856486	0.308823	-0.277339	0.78152	0.99999	499.957	392.888	330.271	373.612	715	272	342	375	Arl5b	protein_coding
ENSMUSG00000017421.18	4112.29	0.00859268	0.210207	0.0408772	0.967394	0.99999	4307.32	4445.99	3886	3809.85	6160	3078	4024	3824	Zfp207	protein_coding
ENSMUSG00000017428.16	2614.5	-0.00652702	0.21929	-0.0297643	0.976255	0.99999	2477.41	2656.33	2766.74	2557.5	3543	1839	2865	2567	Psmd11	protein_coding
ENSMUSG00000017446.14	24.7543	-0.553217	0.909614	-0.608189	0.543062	0.99999	30.0673	26	28.0054	14.9445	43	18	29	15	C1qtnf1	protein_coding
ENSMUSG00000017453.4	549.433	0.0628728	0.288099	0.218234	0.827247	0.99999	465.694	590.777	613.222	528.039	666	409	635	530	Pipox	protein_coding
ENSMUSG00000017466.9	15.161	-0.245333	1.13701	-0.21577	0.829167	0.99999	13.2856	10.1111	19.3141	17.9334	19	7	20	18	Timp2	protein_coding
ENSMUSG00000017478.15	2211.31	-0.0210747	0.219881	-0.0958459	0.923643	0.99999	2396.3	2288	2062.75	2098.21	3427	1584	2136	2106	Zc3h18	protein_coding
ENSMUSG00000017485.11	2397.38	0.0397454	0.220889	0.179934	0.857204	0.99999	2683.68	2559.55	2061.78	2284.52	3838	1772	2135	2293	Top2b	protein_coding
ENSMUSG00000017491.9	5.73927	1.9821	2.10099	0.943413	0.345469	0.99999	0	4.33333	9.65705	8.9667	0	3	10	9	Rarb	protein_coding
ENSMUSG00000017493.12	476.323	0.00297008	0.295453	0.0100526	0.991979	0.99999	583.166	693.332	341.859	286.934	834	480	354	288	Igfbp4	protein_coding
ENSMUSG00000017499.15	570.341	-0.0413125	0.271797	-0.151998	0.879189	0.99999	660.782	668.777	492.509	459.294	945	463	510	461	Cdc6	protein_coding
ENSMUSG00000017548.15	2289.18	0.0851659	0.22464	0.379121	0.704598	0.99999	2564.81	2449.77	1901.47	2240.68	3668	1696	1969	2249	Suz12	protein_coding
ENSMUSG00000017550.14	367.744	0.0911913	0.317587	0.287138	0.774006	0.99999	516.739	454.999	217.284	281.953	739	315	225	283	Atad5	protein_coding
ENSMUSG00000017561.16	326.731	-0.0461315	0.314764	-0.146559	0.88348	0.99999	277.598	274.444	387.248	367.635	397	190	401	369	Crlf3	protein_coding
ENSMUSG00000017607.9	1914.23	0.0879733	0.223994	0.392748	0.694506	0.99999	2055.07	2305.33	1642.66	1653.86	2939	1596	1701	1660	Tns4	protein_coding
ENSMUSG00000017615.12	3452.59	0.0207861	0.219233	0.0948129	0.924463	0.99999	2821.43	3206.66	4083	3699.26	4035	2220	4228	3713	Tnfaip1	protein_coding
ENSMUSG00000017631.19	5150.89	0.144125	0.207676	0.693991	0.487688	0.99999	4727.56	5311.21	5062.22	5502.56	6761	3677	5242	5523	Abr	protein_coding
ENSMUSG00000017639.13	130.418	-0.15301	0.435762	-0.351133	0.725488	0.99999	96.4951	88.111	178.655	158.412	138	61	185	159	Rab11fip4	protein_coding
ENSMUSG00000017652.16	16.4365	-0.626874	1.10552	-0.567041	0.570687	0.99999	27.2704	13	13.5199	11.9556	39	9	14	12	Cd40	protein_coding
ENSMUSG00000017664.16	1401.52	-0.150351	0.252296	-0.595932	0.55122	0.99999	735.601	821.887	2338.94	1709.65	1052	569	2422	1716	Slc35c2	protein_coding
ENSMUSG00000017667.9	7.80224	0.0368164	1.5592	0.0236123	0.981162	0.99999	11.1878	7.22221	4.82852	7.9704	16	5	5	8	Zfp334	protein_coding
ENSMUSG00000017670.16	780.256	0.0256715	0.255984	0.100285	0.920118	0.99999	734.202	804.554	813.123	769.143	1050	557	842	772	Elmo2	protein_coding
ENSMUSG00000017677.11	1454.81	0.0842865	0.233034	0.361692	0.717583	0.99999	1646.01	1607.66	1192.65	1372.9	2354	1113	1235	1378	Wsb1	protein_coding
ENSMUSG00000017679.16	720.983	0.101363	0.257418	0.393767	0.693753	0.99999	731.405	791.554	659.576	701.395	1046	548	683	704	Ttpal	protein_coding
ENSMUSG00000017686.17	845.533	-0.011466	0.250031	-0.0458585	0.963423	0.99999	830.697	849.332	867.203	834.899	1188	588	898	838	Rhot1	protein_coding
ENSMUSG00000017688.14	2702.69	0.336815	0.215604	1.56219	0.118243	0.99999	2277.43	2862.88	2499.24	3171.22	3257	1982	2588	3183	Hnf4g	protein_coding
ENSMUSG00000017692.8	8.01098	-0.0770808	1.55896	-0.0494437	0.960566	0.99999	13.9848	7.22221	3.86282	6.9741	20	5	4	7	Rhbdl3	protein_coding
ENSMUSG00000017697.3	501.128	-0.459168	0.355311	-1.2923	0.196255	0.99999	223.757	271.555	1043.93	465.272	320	188	1081	467	Ada	protein_coding
ENSMUSG00000017707.9	13619.6	0.0811289	0.208938	0.388291	0.697801	0.99999	13452	12761.6	12968.4	15296.2	19238	8835	13429	15353	Serinc3	protein_coding
ENSMUSG00000017713.9	255.576	0.262196	0.344102	0.761973	0.446076	0.99999	193.69	261.444	274.26	292.912	277	181	284	294	Tha1	protein_coding
ENSMUSG00000017715.11	1257.19	-0.00220422	0.253503	-0.00869504	0.993062	0.99999	1140.46	1398.22	1373.23	1116.85	1631	968	1422	1121	Pgs1	protein_coding
ENSMUSG00000017716.15	2804.79	0.0185914	0.221681	0.0838659	0.933163	0.99999	2421.47	2737.22	3176.2	2884.29	3463	1895	3289	2895	Birc5	protein_coding
ENSMUSG00000017718.15	143.979	0.16559	0.420835	0.393479	0.693966	0.99999	144.043	143	127.473	161.401	206	99	132	162	Afmid	protein_coding
ENSMUSG00000017721.15	4400.06	0.0325194	0.216905	0.149925	0.880824	0.99999	3633.25	4177.33	5124.99	4664.67	5196	2892	5307	4682	Pigt	protein_coding
ENSMUSG00000017723.11	8.07336	0.248057	1.58426	0.156576	0.875579	0.99999	2.09772	5.77777	15.4513	8.9667	3	4	16	9	Wfdc2	protein_coding
ENSMUSG00000017724.14	96.2075	-0.814556	0.525251	-1.55079	0.120952	0.99999	54.5407	23.1111	178.655	128.523	78	16	185	129	Etv4	protein_coding
ENSMUSG00000017734.15	710.652	-0.0131598	0.261072	-0.0504068	0.959798	0.99999	500.656	531.555	939.631	870.766	716	368	973	874	Dbndd2	protein_coding
ENSMUSG00000017737.2	19.9872	-0.051892	1.26964	-0.0408713	0.967398	0.99999	2.09772	0	27.0397	50.8113	3	0	28	51	Mmp9	protein_coding
ENSMUSG00000017740.17	4.42646	-0.057281	2.03557	-0.0281401	0.97755	0.99999	5.59392	7.22221	2.89711	1.9926	8	5	3	2	Slc12a5	protein_coding
ENSMUSG00000017747.13	299.836	0.14383	0.323619	0.444442	0.656723	0.99999	230.05	265.777	341.859	361.657	329	184	354	363	Ghdc	protein_coding
ENSMUSG00000017754.13	12.0788	-0.46299	1.30772	-0.354045	0.723306	0.99999	4.89468	4.33333	24.1426	14.9445	7	3	25	15	Pltp	protein_coding
ENSMUSG00000017756.9	3738.43	-0.0764706	0.213069	-0.3589	0.71967	0.99999	3688.49	3715.1	3988.36	3561.77	5275	2572	4130	3575	Slc12a7	protein_coding
ENSMUSG00000017760.16	2511.77	0.0265317	0.221852	0.119592	0.904806	0.99999	2218.69	2484.44	2773.5	2570.45	3173	1720	2872	2580	Ctsa	protein_coding
ENSMUSG00000017764.2	267.049	0.19648	0.334959	0.58658	0.557486	0.99999	236.343	280.222	261.706	289.923	338	194	271	291	Zswim1	protein_coding
ENSMUSG00000017765.17	5.15276	-1.28604	1.95069	-0.659272	0.509721	0.99999	8.39088	1.44444	5.79423	4.9815	12	1	6	5	Slc12a4	protein_coding
ENSMUSG00000017774.19	1888.78	0.0306251	0.223895	0.136784	0.891202	0.99999	2023.6	2165.22	1704.47	1661.83	2894	1499	1765	1668	Myo1c	protein_coding
ENSMUSG00000017776.15	3213.5	0.0699912	0.213058	0.328508	0.742527	0.99999	3149.38	3355.44	3121.16	3228.01	4504	2323	3232	3240	Crk	protein_coding
ENSMUSG00000017778.14	4898.45	-0.0200989	0.227868	-0.0882039	0.929715	0.99999	3382.92	4047.33	6706.82	5456.73	4838	2802	6945	5477	Cox7c	protein_coding
ENSMUSG00000017781.17	7612.01	0.0534934	0.220771	0.242302	0.808546	0.99999	5399.53	6645.88	9812.52	8590.1	7722	4601	10161	8622	Pitpna	protein_coding
ENSMUSG00000017801.15	2884.18	-0.0459885	0.229696	-0.200215	0.841313	0.99999	2369.03	2718.44	3547.03	2902.22	3388	1882	3673	2913	Mlx	protein_coding
ENSMUSG00000017802.14	1544.43	0.0684892	0.229318	0.298665	0.765196	0.99999	1415.26	1564.33	1603.07	1595.08	2024	1083	1660	1601	Retreg3	protein_coding
ENSMUSG00000017830.15	185.082	0.442113	0.380935	1.1606	0.245805	0.99999	168.517	213.777	145.821	212.212	241	148	151	213	Dhx58	protein_coding
ENSMUSG00000017831.8	923.602	0.13631	0.246549	0.552872	0.580351	0.99999	884.539	931.665	874.928	1003.27	1265	645	906	1007	Rab5a	protein_coding
ENSMUSG00000017837.12	1729.95	0.00138283	0.225048	0.00614461	0.995097	0.99999	1494.98	1523.89	1967.14	1933.82	2138	1055	2037	1941	Nkiras2	protein_coding
ENSMUSG00000017843.14	2765.73	0.0486402	0.218937	0.222166	0.824185	0.99999	2508.87	2813.77	2937.67	2802.59	3588	1948	3042	2813	Ppp2r5c	protein_coding
ENSMUSG00000017858.12	762.78	0.0681623	0.255113	0.267185	0.789327	0.99999	750.984	816.11	737.798	746.228	1074	565	764	749	Ift52	protein_coding
ENSMUSG00000017861.11	1059.37	0.118412	0.24022	0.49293	0.622062	0.99999	1162.84	1276.89	867.203	930.544	1663	884	898	934	Mybl2	protein_coding
ENSMUSG00000017868.16	60.7544	0.765816	0.802078	0.954791	0.339684	0.99999	4.89468	36.111	133.267	68.7447	7	25	138	69	Sgk2	protein_coding
ENSMUSG00000017897.18	5.82451	0.231655	1.84373	0.125645	0.900013	0.99999	1.39848	4.33333	11.5885	5.9778	2	3	12	6	Eya2	protein_coding
ENSMUSG00000017929.13	1943.84	-0.0435449	0.246433	-0.1767	0.859744	0.99999	1204.09	1464.66	2874.9	2231.71	1722	1014	2977	2240	B4galt5	protein_coding
ENSMUSG00000017943.15	5.00218	-0.587754	1.93231	-0.304172	0.760997	0.99999	9.78936	4.33333	2.89711	2.9889	14	3	3	3	Gdap1l1	protein_coding
ENSMUSG00000017950.16	23285.4	0.00154713	0.200376	0.00772114	0.993839	0.99999	22744.2	22505.8	23794	24097.5	32527	15581	24639	24187	Hnf4a	protein_coding
ENSMUSG00000017969.13	3.52357	-0.830458	2.57014	-0.323118	0.746606	0.99999	3.4962	8.66665	1.93141	0	5	6	2	0	Ptgis	protein_coding
ENSMUSG00000017978.18	585.728	-0.0387383	0.273895	-0.141435	0.887527	0.99999	630.715	553.221	557.212	601.765	902	383	577	604	Cadps2	protein_coding
ENSMUSG00000017999.16	1507.76	-0.0321401	0.228741	-0.140509	0.888258	0.99999	1560.7	1561.44	1487.19	1421.72	2232	1081	1540	1427	Ddx27	protein_coding
ENSMUSG00000018001.18	218.466	0.110139	0.360652	0.305388	0.760071	0.99999	244.734	241.222	177.69	210.219	350	167	184	211	Cyth3	protein_coding
ENSMUSG00000018008.8	26.2891	-1.60858	0.983811	-1.63505	0.102039	0.99999	39.1575	4.33333	34.7654	26.9001	56	3	36	27	Cyth4	protein_coding
ENSMUSG00000018012.11	58.1394	-0.0201003	0.610777	-0.0329095	0.973747	0.99999	73.4202	67.8888	44.4224	46.8261	105	47	46	47	Rac3	protein_coding
ENSMUSG00000018040.9	2039.23	-0.090559	0.227822	-0.397499	0.691	0.99999	1758.59	1848.89	2473.17	2076.29	2515	1280	2561	2084	Rrp7a	protein_coding
ENSMUSG00000018042.18	4151.56	-0.0650844	0.22529	-0.288892	0.772664	0.99999	2478.81	2806.55	6260.66	5060.21	3545	1943	6483	5079	Cyb5r3	protein_coding
ENSMUSG00000018068.13	602.551	0.14182	0.279533	0.507347	0.611912	0.99999	745.39	694.777	420.082	549.957	1066	481	435	552	Ints2	protein_coding
ENSMUSG00000018076.12	590.204	0.104195	0.285447	0.365023	0.715094	0.99999	764.27	671.666	398.836	526.046	1093	465	413	528	Med13l	protein_coding
ENSMUSG00000018102.5	598.861	0.0797111	0.269236	0.296064	0.767181	0.99999	491.566	547.443	676.959	679.476	703	379	701	682	H2bc4	protein_coding
ENSMUSG00000018126.15	4611	0.135063	0.208567	0.647578	0.517258	0.99999	4382.14	4798.44	4408.44	4854.97	6267	3322	4565	4873	Baiap2l2	protein_coding
ENSMUSG00000018143.10	1176.5	-0.0793687	0.239091	-0.33196	0.73992	0.99999	1237.66	1087.66	1179.13	1201.54	1770	753	1221	1206	Mafk	protein_coding
ENSMUSG00000018160.15	1631.8	-0.046703	0.229357	-0.203625	0.838646	0.99999	2043.88	1837.33	1295.01	1350.98	2923	1272	1341	1356	Med1	protein_coding
ENSMUSG00000018166.8	5306.77	0.306793	0.218037	1.40706	0.159408	0.99999	5640.77	6082.55	3928.49	5575.29	8067	4211	4068	5596	Erbb3	protein_coding
ENSMUSG00000018167.10	995.019	0.120979	0.249163	0.485541	0.627292	0.99999	835.592	1022.66	1078.69	1043.13	1195	708	1117	1047	Stard3	protein_coding
ENSMUSG00000018168.8	38.5012	-1.14323	0.887942	-1.28751	0.197918	0.99999	48.9468	5.77777	42.491	56.7891	70	4	44	57	Ikzf3	protein_coding
ENSMUSG00000018169.12	14.4002	-0.359629	1.2347	-0.291268	0.770847	0.99999	20.278	5.77777	10.6228	20.9223	29	4	11	21	Mfng	protein_coding
ENSMUSG00000018171.9	3809.19	0.0556255	0.211683	0.262778	0.792722	0.99999	3213.71	3476.77	4276.14	4270.14	4596	2407	4428	4286	Vmp1	protein_coding
ENSMUSG00000018189.12	1112.1	-0.0222211	0.24067	-0.09233	0.926436	0.99999	1005.51	1060.22	1240.93	1141.76	1438	734	1285	1146	Uchl5	protein_coding
ENSMUSG00000018196.18	615.489	0.0694221	0.266274	0.260717	0.794311	0.99999	565.685	589.332	635.434	671.506	809	408	658	674	Glrx2	protein_coding
ENSMUSG00000018199.9	148.114	-0.168042	0.419316	-0.400752	0.688603	0.99999	192.99	147.333	123.61	128.523	276	102	128	129	Ro60	protein_coding
ENSMUSG00000018209.15	1405.02	0.0243646	0.231011	0.105469	0.916004	0.99999	1469.8	1450.22	1318.19	1381.87	2102	1004	1365	1387	Stk4	protein_coding
ENSMUSG00000018217.12	1197.37	0.656823	1.37761	0.476785	0.633515	0.99999	83.2096	450.666	2911.6	1344.01	119	312	3015	1349	Pmp22	protein_coding
ENSMUSG00000018238.6	5.85717	-0.0358921	1.88296	-0.0190615	0.984792	0.99999	1.39848	1.44444	10.6228	9.963	2	1	11	10	Gdf9	protein_coding
ENSMUSG00000018239.9	112.968	0.0156528	0.459054	0.034098	0.972799	0.99999	119.57	118.444	105.262	108.597	171	82	109	109	Zcchc10	protein_coding
ENSMUSG00000018286.6	3965.51	-0.0828892	0.226471	-0.366003	0.714363	0.99999	3079.45	3459.44	5196.46	4126.67	4404	2395	5381	4142	Psmb6	protein_coding
ENSMUSG00000018287.12	973.468	-0.163431	0.253149	-0.645594	0.518543	0.99999	883.84	911.443	1182.99	915.599	1264	631	1225	919	Spag7	protein_coding
ENSMUSG00000018293.4	17778.5	-0.00725962	0.222016	-0.0326986	0.973915	0.99999	12241.6	14808.4	24229.5	19834.3	17507	10252	25090	19908	Pfn1	protein_coding
ENSMUSG00000018322.10	753.389	-0.0499759	0.256726	-0.194666	0.845654	0.99999	767.067	700.554	764.838	781.099	1097	485	792	784	Tomm34	protein_coding
ENSMUSG00000018326.9	5708.42	0.0214696	0.207945	0.103247	0.917767	0.99999	5102.36	5426.77	6250.04	6054.51	7297	3757	6472	6077	Ywhab	protein_coding
ENSMUSG00000018334.18	1915.57	0.057669	0.222822	0.258812	0.79578	0.99999	1822.92	1844.55	1929.48	2065.33	2607	1277	1998	2073	Ksr1	protein_coding
ENSMUSG00000018339.11	28.0647	-0.0603592	0.882577	-0.0683898	0.945475	0.99999	9.09012	10.1111	50.2166	42.8409	13	7	52	43	Gpx3	protein_coding
ENSMUSG00000018340.13	103.76	-0.577594	0.552395	-1.04562	0.295738	0.99999	138.45	47.6666	101.399	127.526	198	33	105	128	Anxa6	protein_coding
ENSMUSG00000018341.12	10.0268	-0.513363	1.45564	-0.352672	0.724335	0.99999	12.5863	2.88888	8.69134	15.9408	18	2	9	16	Il12rb2	protein_coding
ENSMUSG00000018347.16	370.064	-0.0107488	0.303045	-0.0354695	0.971705	0.99999	359.409	353.888	383.385	383.575	514	245	397	385	Zkscan6	protein_coding
ENSMUSG00000018362.14	4884.85	-0.0172553	0.212418	-0.0812328	0.935257	0.99999	4512.2	4860.55	5332.62	4834.05	6453	3365	5522	4852	Kpna2	protein_coding
ENSMUSG00000018363.16	887.251	0.0452288	0.256052	0.176639	0.859792	0.99999	953.764	857.999	795.741	941.503	1364	594	824	945	Smurf2	protein_coding
ENSMUSG00000018372.13	238.637	0.079886	0.355154	0.224934	0.822031	0.99999	264.313	238.333	201.832	250.071	378	165	209	251	Cep95	protein_coding
ENSMUSG00000018377.10	673.946	0.00422378	0.265535	0.0159067	0.987309	0.99999	834.194	758.332	523.412	579.846	1193	525	542	582	Vezf1	protein_coding
ENSMUSG00000018378.13	43.0561	-0.535608	0.705132	-0.759586	0.447502	0.99999	51.7438	43.3333	49.2509	27.8964	74	30	51	28	Cuedc1	protein_coding
ENSMUSG00000018379.17	6610.59	0.0512874	0.208295	0.246224	0.805508	0.99999	7484.67	7246.77	5552.8	6158.13	10704	5017	5750	6181	Srsf1	protein_coding
ENSMUSG00000018381.15	97.4168	0.147477	0.487615	0.302446	0.762312	0.99999	90.202	98.2221	94.6391	106.604	129	68	98	107	Abi3	protein_coding
ENSMUSG00000018387.12	35.3402	0.232208	0.765204	0.303459	0.76154	0.99999	38.4582	38.9999	27.0397	36.8631	55	27	28	37	Shroom1	protein_coding
ENSMUSG00000018395.19	101.789	0.14148	0.478972	0.295383	0.767701	0.99999	99.9914	106.889	93.6734	106.604	143	74	97	107	Kif3a	protein_coding
ENSMUSG00000018398.18	805.178	0.102913	0.255746	0.402405	0.687386	0.99999	1008.3	993.776	561.074	657.558	1442	688	581	660	Sept8	protein_coding
ENSMUSG00000018401.17	2253.87	0.039274	0.226267	0.173574	0.862201	0.99999	1715.24	1980.33	2777.37	2542.56	2453	1371	2876	2552	Mtmr4	protein_coding
ENSMUSG00000018405.7	408.474	0.231378	0.316444	0.731179	0.46467	0.99999	360.109	541.666	382.419	349.701	515	375	396	351	Mrm1	protein_coding
ENSMUSG00000018411.17	155.438	-0.00300394	0.407726	-0.00736755	0.994122	0.99999	188.795	171.889	124.576	136.493	270	119	129	137	Mapt	protein_coding
ENSMUSG00000018412.16	1173.54	0.124554	0.254457	0.489487	0.624497	0.99999	1438.34	1287	844.992	1123.83	2057	891	875	1128	Kansl1	protein_coding
ENSMUSG00000018415.14	756.683	0.0934463	0.256086	0.364902	0.715184	0.99999	796.435	808.887	670.199	751.21	1139	560	694	754	Gid4	protein_coding
ENSMUSG00000018417.14	558.861	-0.0564786	0.274066	-0.206076	0.836731	0.99999	657.286	671.666	476.092	430.401	940	465	493	432	Myo1b	protein_coding
ENSMUSG00000018425.18	692.299	0.237997	0.26202	0.908316	0.363711	0.99999	676.165	740.999	595.84	756.191	967	513	617	759	Dhx40	protein_coding
ENSMUSG00000018427.8	206.929	0.419992	0.372892	1.12631	0.260034	0.99999	225.155	257.111	134.233	211.216	322	178	139	212	Ypel2	protein_coding
ENSMUSG00000018428.15	2325.84	0.000108364	0.219249	0.000494251	0.999606	0.99999	2515.17	2416.55	2141.93	2229.72	3597	1673	2218	2238	Akap1	protein_coding
ENSMUSG00000018433.14	920.937	-0.00531327	0.251495	-0.0211267	0.983145	0.99999	890.832	990.887	952.185	849.844	1274	686	986	853	Nol11	protein_coding
ENSMUSG00000018442.13	1156.4	-0.0604766	0.238366	-0.253713	0.799717	0.99999	1060.05	1070.33	1305.63	1189.58	1516	741	1352	1194	Derl2	protein_coding
ENSMUSG00000018446.8	4272.46	-0.0560054	0.220058	-0.254503	0.799107	0.99999	3385.02	3738.22	5421.47	4545.12	4841	2588	5614	4562	C1qbp	protein_coding
ENSMUSG00000018449.12	196.033	0.0356462	0.371908	0.0958469	0.923642	0.99999	185.299	187.777	201.832	209.223	265	130	209	210	Rpain	protein_coding
ENSMUSG00000018451.7	2.55305	-1.23804	2.85684	-0.433361	0.664752	0.99999	1.39848	0	4.82852	3.9852	2	0	5	4	6330403K07Rik	protein_coding
ENSMUSG00000018470.8	5.03665	0.353952	1.90865	0.185447	0.852879	0.99999	5.59392	8.66665	2.89711	2.9889	8	6	3	3	Kcnab3	protein_coding
ENSMUSG00000018474.18	1403.64	0.213728	0.235891	0.906046	0.364912	0.99999	1467.71	1536.89	1142.43	1467.55	2099	1064	1183	1473	Chd3	protein_coding
ENSMUSG00000018476.7	1494.9	-0.0362943	0.233159	-0.155663	0.876299	0.99999	1562.8	1389.55	1463.04	1564.19	2235	962	1515	1570	Kdm6b	protein_coding
ENSMUSG00000018481.9	1196.02	0.00158873	0.248685	0.00638853	0.994903	0.99999	1433.44	1217.66	978.259	1154.71	2050	843	1013	1159	Appbp2	protein_coding
ENSMUSG00000018486.2	5.94801	0.231471	1.77035	0.130749	0.895974	0.99999	2.79696	4.33333	8.69134	7.9704	4	3	9	8	Wnt9b	protein_coding
ENSMUSG00000018500.2	74.8285	-0.245993	0.587417	-0.418771	0.675383	0.99999	23.7742	30.3333	153.547	91.6596	34	21	159	92	Adora2b	protein_coding
ENSMUSG00000018501.17	3317	0.104025	0.217698	0.477838	0.632765	0.99999	3689.89	3605.33	2736.81	3235.98	5277	2496	2834	3248	Ncor1	protein_coding
ENSMUSG00000018507.16	5.87879	-0.424586	1.81222	-0.23429	0.81476	0.99999	9.78936	2.88888	3.86282	6.9741	14	2	4	7	Trpv2	protein_coding
ENSMUSG00000018509.8	1537.1	-0.161678	0.233712	-0.691786	0.489072	0.99999	1234.16	1224.89	2042.47	1646.88	1765	848	2115	1653	Cenpv	protein_coding
ENSMUSG00000018537.16	409.367	-0.0239723	0.295411	-0.0811489	0.935324	0.99999	457.303	469.444	366.002	344.72	654	325	379	346	Pcgf2	protein_coding
ENSMUSG00000018541.10	390.156	-0.0464758	0.299691	-0.155079	0.876759	0.99999	407.657	374.11	385.316	393.538	583	259	399	395	Cwc25	protein_coding
ENSMUSG00000018547.8	253.815	-0.302519	0.342049	-0.884431	0.376463	0.99999	341.928	262.888	221.146	189.297	489	182	229	190	Pip4k2b	protein_coding
ENSMUSG00000018548.15	959.669	0.054258	0.244646	0.221781	0.824484	0.99999	1090.81	1096.33	796.706	854.825	1560	759	825	858	Trim37	protein_coding
ENSMUSG00000018554.13	205.542	0.359258	0.390456	0.920098	0.357522	0.99999	285.29	275.888	95.6048	165.386	408	191	99	166	Ybx2	protein_coding
ENSMUSG00000018559.16	2595.11	0.0525331	0.227462	0.230953	0.817351	0.99999	2071.15	2481.55	3069.98	2757.76	2962	1718	3179	2768	Ctdnep1	protein_coding
ENSMUSG00000018565.17	919.259	-0.0267537	0.250248	-0.106909	0.914861	0.99999	732.105	790.11	1137.6	1017.22	1047	547	1178	1021	Elp5	protein_coding
ENSMUSG00000018567.14	4742.55	0.0483063	0.237694	0.203229	0.838956	0.99999	3225.6	4250.99	6342.75	5150.87	4613	2943	6568	5170	Gabarap	protein_coding
ENSMUSG00000018569.12	20872.2	-0.00747835	0.218396	-0.0342422	0.972684	0.99999	16484.6	19588.1	25868.3	21548	23575	13561	26787	21628	Cldn7	protein_coding
ENSMUSG00000018570.17	214.748	-0.0289937	0.366779	-0.0790495	0.936993	0.99999	199.283	226.777	234.666	198.264	285	157	243	199	2810408A11Rik	protein_coding
ENSMUSG00000018572.10	1098.54	-0.070034	0.247122	-0.283399	0.776871	0.99999	1012.5	1100.66	1242.86	1038.14	1448	762	1287	1042	Phf23	protein_coding
ENSMUSG00000018574.14	4400.58	0.119568	0.220711	0.541738	0.587999	0.99999	2954.29	3707.88	5635.85	5304.3	4225	2567	5836	5324	Acadvl	protein_coding
ENSMUSG00000018583.5	6930.39	-0.064092	0.20522	-0.312309	0.754806	0.99999	6970.03	6732.54	7199.33	6819.67	9968	4661	7455	6845	G3bp1	protein_coding
ENSMUSG00000018585.9	1212.42	0.0484999	0.249754	0.194191	0.846026	0.99999	828.6	1021.22	1604.04	1395.82	1185	707	1661	1401	Atox1	protein_coding
ENSMUSG00000018593.13	19.8224	-1.36032	1.2255	-1.11001	0.266996	0.99999	7.69164	0	35.7311	35.8668	11	0	37	36	Sparc	protein_coding
ENSMUSG00000018599.5	233.375	0.0429201	0.358045	0.119874	0.904583	0.99999	153.833	184.889	314.82	279.96	220	128	326	281	Mief2	protein_coding
ENSMUSG00000018604.18	1456.4	-0.0523134	0.236053	-0.221618	0.824612	0.99999	1139.76	1230.66	1855.12	1600.06	1630	852	1921	1606	Tbx3	protein_coding
ENSMUSG00000018620.3	17.7017	1.0248	1.12123	0.913997	0.360718	0.99999	25.1726	31.7777	2.89711	10.9593	36	22	3	11	Mmp20	protein_coding
ENSMUSG00000018623.9	3073.69	-0.118402	0.246596	-0.480148	0.631122	0.99999	3538.16	4236.55	2647	1873.04	5060	2933	2741	1880	Mmp7	protein_coding
ENSMUSG00000018648.15	14.6646	-0.0125601	1.15401	-0.0108839	0.991316	0.99999	14.684	11.5555	14.4856	17.9334	21	8	15	18	Dusp14	protein_coding
ENSMUSG00000018651.14	328.771	0.102199	0.317341	0.322049	0.747416	0.99999	367.101	356.777	270.397	320.808	525	247	280	322	Tada2a	protein_coding
ENSMUSG00000018654.17	39.1959	-1.58201	0.928116	-1.70454	0.0882801	0.99999	83.2096	5.77777	29.9368	37.8594	119	4	31	38	Ikzf1	protein_coding
ENSMUSG00000018659.12	1576.71	-0.0832732	0.229164	-0.363378	0.716322	0.99999	1277.51	1278.33	1983.56	1767.44	1827	885	2054	1774	Pnpo	protein_coding
ENSMUSG00000018661.17	1559.69	0.0346849	0.231011	0.150143	0.880651	0.99999	1463.51	1626.44	1619.49	1529.32	2093	1126	1677	1535	Cog1	protein_coding
ENSMUSG00000018666.13	1758.51	0.113158	0.22453	0.503978	0.614277	0.99999	1701.25	1872	1677.43	1783.38	2433	1296	1737	1790	Cbx1	protein_coding
ENSMUSG00000018669.14	1390.11	0.00878537	0.23483	0.0374117	0.970157	0.99999	1229.26	1350.55	1550.92	1429.69	1758	935	1606	1435	Cdk5rap3	protein_coding
ENSMUSG00000018672.15	23.6773	0.624064	0.919359	0.678804	0.497262	0.99999	21.6764	34.6666	15.4513	22.9149	31	24	16	23	Copz2	protein_coding
ENSMUSG00000018677.9	5815.07	0.00840566	0.220825	0.0380647	0.969636	0.99999	4365.36	5155.21	7398.26	6341.45	6243	3569	7661	6365	Slc25a39	protein_coding
ENSMUSG00000018678.13	518.238	0.0645396	0.277803	0.232322	0.816288	0.99999	553.099	556.11	461.607	502.135	791	385	478	504	Sp2	protein_coding
ENSMUSG00000018697.14	766.541	-0.0651351	0.255912	-0.254522	0.799092	0.99999	723.714	732.332	845.957	764.162	1035	507	876	767	Aatf	protein_coding
ENSMUSG00000018698.15	4.67426	0.890687	1.97078	0.451946	0.651308	0.99999	3.4962	4.33333	2.89711	7.9704	5	3	3	8	Lhx1	protein_coding
ENSMUSG00000018707.13	7319.14	-0.10373	0.205009	-0.505981	0.61287	0.99999	7453.2	7060.43	7712.12	7050.81	10659	4888	7986	7077	Dync1h1	protein_coding
ENSMUSG00000018733.10	268.608	0.0521802	0.334271	0.156101	0.875953	0.99999	284.591	287.444	243.358	259.038	407	199	252	260	Pex12	protein_coding
ENSMUSG00000018736.14	655.204	0.1687	0.264058	0.638877	0.522903	0.99999	524.43	622.554	713.656	760.177	750	431	739	763	Ndel1	protein_coding
ENSMUSG00000018740.14	426.169	0.0536165	0.293072	0.182946	0.85484	0.99999	502.754	551.777	328.34	321.805	719	382	340	323	Slc25a35	protein_coding
ENSMUSG00000018750.14	170.682	0.0734715	0.392908	0.186995	0.851665	0.99999	161.524	184.889	170.93	165.386	231	128	177	166	Zbtb4	protein_coding
ENSMUSG00000018752.19	478.248	-0.000793039	0.297971	-0.00266147	0.997876	0.99999	461.499	563.332	488.647	399.516	660	390	506	401	Tnfsfm13	protein_coding
ENSMUSG00000018761.14	1851	-0.00387816	0.229838	-0.0168734	0.986538	0.99999	1499.17	1672.66	2236.57	1995.59	2144	1158	2316	2003	Mpdu1	protein_coding
ENSMUSG00000018765.5	1282.31	-0.116202	0.236859	-0.490596	0.623713	0.99999	1281.71	1284.11	1385.79	1177.63	1833	889	1435	1182	Fxr2	protein_coding
ENSMUSG00000018770.9	17213.3	0.0810647	0.233171	0.347662	0.728094	0.99999	10453.6	14203.2	24232.4	19963.9	14950	9833	25093	20038	Atp5g3	protein_coding
ENSMUSG00000018774.13	63.0045	0.293594	0.655073	0.448185	0.65402	0.99999	113.277	76.5554	18.3484	43.8372	162	53	19	44	Cd68	protein_coding
ENSMUSG00000018796.13	764.225	0.0733195	0.255906	0.286509	0.774488	0.99999	690.849	768.443	800.569	797.04	988	532	829	800	Acsl1	protein_coding
ENSMUSG00000018800.14	11.7921	0.121416	1.29227	0.0939553	0.925145	0.99999	15.3833	10.1111	7.72564	13.9482	22	7	8	14	Abca5	protein_coding
ENSMUSG00000018809.2	121.139	0.186117	0.451062	0.41262	0.679885	0.99999	131.457	130	96.5705	126.53	188	90	100	127	Smyd4	protein_coding
ENSMUSG00000018819.10	73.0731	-1.3407	0.679489	-1.9731	0.0484836	0.99999	101.39	14.4444	90.7762	85.6818	145	10	94	86	Lsp1	protein_coding
ENSMUSG00000018820.13	708.214	0.0720758	0.261384	0.275746	0.782743	0.99999	784.548	761.221	601.634	685.454	1122	527	623	688	Zfyve27	protein_coding
ENSMUSG00000018821.3	212.38	0.293799	0.384756	0.763599	0.445107	0.99999	146.141	239.777	241.426	222.175	209	166	250	223	Avpi1	protein_coding
ENSMUSG00000018822.7	15.3625	-0.747244	1.2564	-0.594749	0.552011	0.99999	4.19544	1.44444	30.9025	24.9075	6	1	32	25	Sfrp5	protein_coding
ENSMUSG00000018830.10	2.78093	-0.210797	2.51065	-0.0839612	0.933087	0.99999	2.79696	1.44444	2.89711	3.9852	4	1	3	4	Myh11	protein_coding
ENSMUSG00000018841.17	525.846	0.167055	0.276872	0.603364	0.546267	0.99999	515.34	603.777	474.161	510.105	737	418	491	512	Rad51d	protein_coding
ENSMUSG00000018846.8	2424.01	0.0532997	0.231446	0.23029	0.817867	0.99999	2857.79	2519.11	1943.96	2375.18	4087	1744	2013	2384	Pank3	protein_coding
ENSMUSG00000018848.4	3971.55	-0.0300862	0.216415	-0.139021	0.889434	0.99999	3571.72	3881.22	4478.94	3954.31	5108	2687	4638	3969	Rars	protein_coding
ENSMUSG00000018849.6	1448.67	-0.098641	0.239447	-0.411954	0.680373	0.99999	1155.14	1240.78	1874.43	1524.34	1652	859	1941	1530	Wwc1	protein_coding
ENSMUSG00000018858.15	884.997	-0.0819707	0.266384	-0.307716	0.758298	0.99999	564.986	657.221	1308.53	1009.25	808	455	1355	1013	Mrpl58	protein_coding
ENSMUSG00000018861.8	358.146	-0.0880145	0.30631	-0.287338	0.773854	0.99999	323.748	311.999	415.253	381.583	463	216	430	383	Fdxr	protein_coding
ENSMUSG00000018862.11	20.5475	0.223226	4.18174	0.053381	0.957428	0.99999	0	0	47.3195	34.8705	0	0	49	35	Otop3	protein_coding
ENSMUSG00000018865.9	6.18687	-0.624684	1.73235	-0.360599	0.718399	0.99999	6.29316	5.77777	8.69134	3.9852	9	4	9	4	Sult4a1	protein_coding
ENSMUSG00000018882.12	1547.64	-0.0093901	0.236391	-0.0397227	0.968314	0.99999	1254.44	1419.89	1877.33	1638.91	1794	983	1944	1645	Mrpl45	protein_coding
ENSMUSG00000018899.16	12097	-0.117586	0.242536	-0.484818	0.627805	0.99999	10000.5	12303.8	15428.1	10655.4	14302	8518	15976	10695	Irf1	protein_coding
ENSMUSG00000018900.7	673.846	0.195901	0.267063	0.733539	0.46323	0.99999	533.52	687.554	730.073	744.236	763	476	756	747	Slc22a5	protein_coding
ENSMUSG00000018906.14	11.504	0.376134	1.29226	0.291068	0.771	0.99999	6.9924	11.5555	13.5199	13.9482	10	8	14	14	P4ha2	protein_coding
ENSMUSG00000018907.10	7.67316	-1.19742	1.58063	-0.757557	0.448716	0.99999	9.78936	4.33333	11.5885	4.9815	14	3	12	5	Alox12e	protein_coding
ENSMUSG00000018909.15	2467.75	0.0460111	0.217301	0.211739	0.83231	0.99999	2538.24	2657.77	2316.73	2358.24	3630	1840	2399	2367	Arrb1	protein_coding
ENSMUSG00000018916.5	3.61597	-0.287579	2.52279	-0.113992	0.909244	0.99999	0.69924	0	5.79423	7.9704	1	0	6	8	Csf2	protein_coding
ENSMUSG00000018919.10	5337.72	-0.0498121	0.229567	-0.216983	0.828222	0.99999	2685.78	3187.88	8657.54	6819.67	3841	2207	8965	6845	Tm4sf5	protein_coding
ENSMUSG00000018920.11	95.8866	-0.0562055	0.503353	-0.111662	0.911091	0.99999	49.6461	57.7777	152.581	123.541	71	40	158	124	Cxcl16	protein_coding
ENSMUSG00000018921.11	1434.39	-0.0252889	0.230168	-0.109871	0.912511	0.99999	1501.27	1443	1393.51	1399.8	2147	999	1443	1405	Pelp1	protein_coding
ENSMUSG00000018923.13	477.353	-0.0158414	0.284939	-0.0555959	0.955664	0.99999	370.597	389.999	594.874	553.943	530	270	616	556	Med11	protein_coding
ENSMUSG00000018924.6	274.35	-0.100516	0.332673	-0.302147	0.76254	0.99999	242.636	235.444	326.408	292.912	347	163	338	294	Alox15	protein_coding
ENSMUSG00000018927.3	2413.86	-0.109292	0.230819	-0.473496	0.635859	0.99999	2713.05	2945.22	2231.74	1765.44	3880	2039	2311	1772	Ccl6	protein_coding
ENSMUSG00000018930.3	13.9114	-0.718969	1.24828	-0.575968	0.564637	0.99999	7.69164	2.88888	24.1426	20.9223	11	2	25	21	Ccl4	protein_coding
ENSMUSG00000018931.3	154.368	0.206871	0.431569	0.479347	0.631692	0.99999	171.314	143	116.85	186.308	245	99	121	187	Natd1	protein_coding
ENSMUSG00000018932.9	3347.54	-0.0791378	0.217542	-0.363781	0.716022	0.99999	2734.03	2845.55	4195.99	3614.58	3910	1970	4345	3628	Map2k3	protein_coding
ENSMUSG00000018965.11	5395.47	0.0155444	0.208684	0.0744875	0.940622	0.99999	4952.02	5269.32	5795.19	5565.33	7082	3648	6001	5586	Ywhah	protein_coding
ENSMUSG00000018974.7	1614.25	-0.0716039	0.226676	-0.315887	0.752088	0.99999	1641.82	1580.22	1666.81	1568.18	2348	1094	1726	1574	Sart3	protein_coding
ENSMUSG00000018983.9	2955.88	0.127682	0.214884	0.594187	0.552387	0.99999	3180.14	3356.88	2480.9	2805.58	4548	2324	2569	2816	E2f2	protein_coding
ENSMUSG00000018995.12	406.177	0.0918298	0.295608	0.310647	0.756069	0.99999	397.868	439.11	388.213	399.516	569	304	402	401	Nars2	protein_coding
ENSMUSG00000018999.14	567.567	0.0638765	0.273093	0.2339	0.815062	0.99999	674.767	662.999	441.327	491.176	965	459	457	493	Slc35b4	protein_coding
ENSMUSG00000019039.14	1024.74	0.00255723	0.241648	0.0105825	0.991557	0.99999	1025.79	1005.33	1021.72	1046.11	1467	696	1058	1050	Dalrd3	protein_coding
ENSMUSG00000019054.13	2482.89	-0.0424176	0.238798	-0.17763	0.859014	0.99999	1757.89	2103.11	3392.52	2678.05	2514	1456	3513	2688	Fis1	protein_coding
ENSMUSG00000019055.15	42.4695	0.217802	0.704552	0.309136	0.757218	0.99999	27.2704	34.6666	52.1481	55.7928	39	24	54	56	Plod1	protein_coding
ENSMUSG00000019066.13	1849.48	0.0484828	0.232153	0.20884	0.834573	0.99999	1877.46	2212.89	1734.41	1573.16	2685	1532	1796	1579	Rab3d	protein_coding
ENSMUSG00000019080.8	170.044	0.048503	0.391867	0.123774	0.901494	0.99999	176.209	176.222	158.376	169.371	252	122	164	170	Mfsd3	protein_coding
ENSMUSG00000019082.18	1649.87	-0.136627	0.240342	-0.568472	0.569715	0.99999	1281.01	1380.89	2225.95	1711.64	1832	956	2305	1718	Slc25a22	protein_coding
ENSMUSG00000019087.13	2112.03	-0.0481583	0.229163	-0.210149	0.833552	0.99999	1862.78	2051.11	2450.96	2083.26	2664	1420	2538	2091	Atp6ap1	protein_coding
ENSMUSG00000019088.13	245.601	0.046551	0.344383	0.135172	0.892476	0.99999	253.824	271.555	228.872	228.153	363	188	237	229	Dnase1l1	protein_coding
ENSMUSG00000019102.10	3.14619	-1.52305	2.92737	-0.520279	0.602869	0.99999	0	0	11.5885	0.9963	0	0	12	1	Aldh3a1	protein_coding
ENSMUSG00000019122.8	971.709	-0.0445549	0.243903	-0.182675	0.855053	0.99999	944.674	940.332	1029.44	972.388	1351	651	1066	976	Ccl9	protein_coding
ENSMUSG00000019124.10	5.0811	-0.486505	1.92074	-0.25329	0.800044	0.99999	2.79696	2.88888	9.65705	4.9815	4	2	10	5	Scrn1	protein_coding
ENSMUSG00000019132.11	4054.32	0.0857353	0.209968	0.408325	0.683035	0.99999	4115.03	4343.44	3753.69	4005.12	5885	3007	3887	4020	BC005537	protein_coding
ENSMUSG00000019139.10	2103.83	0.102611	0.223325	0.459471	0.645896	0.99999	1759.29	2033.77	2313.83	2308.43	2516	1408	2396	2317	Isyna1	protein_coding
ENSMUSG00000019143.15	709.374	0.0493984	0.262458	0.188215	0.850708	0.99999	750.285	704.888	646.056	736.265	1073	488	669	739	Hars2	protein_coding
ENSMUSG00000019158.9	236.612	0.0958378	0.384699	0.249124	0.803265	0.99999	123.066	189.222	361.174	272.986	176	131	374	274	Tmem160	protein_coding
ENSMUSG00000019173.11	5063.64	-0.00654602	0.214563	-0.0305086	0.975661	0.99999	4076.57	4523.99	6155.4	5498.58	5830	3132	6374	5519	Rab5c	protein_coding
ENSMUSG00000019178.17	4.37627	-0.727429	2.5068	-0.290183	0.771677	0.99999	0	0	13.5199	3.9852	0	0	14	4	Styxl1	protein_coding
ENSMUSG00000019179.10	23350.9	0.0713325	0.233466	0.305537	0.759958	0.99999	12108	16410.3	35752.3	29132.8	17316	11361	37022	29241	Mdh2	protein_coding
ENSMUSG00000019188.16	2501.43	-0.0120277	0.231395	-0.0519791	0.958545	0.99999	2001.23	2344.33	3075.77	2584.4	2862	1623	3185	2594	H13	protein_coding
ENSMUSG00000019189.13	1864.58	-0.0429093	0.22719	-0.18887	0.850195	0.99999	2047.38	2169.55	1716.06	1525.33	2928	1502	1777	1531	Rnf145	protein_coding
ENSMUSG00000019210.10	1976.55	0.0031756	0.244864	0.0129688	0.989653	0.99999	1471.9	1837.33	2545.6	2051.38	2105	1272	2636	2059	Atp6v1e1	protein_coding
ENSMUSG00000019214.14	750.287	0.114328	0.255451	0.447553	0.654476	0.99999	812.517	869.554	629.639	689.439	1162	602	652	692	Chtf18	protein_coding
ENSMUSG00000019232.14	3.62233	-2.34448	2.54686	-0.92054	0.357291	0.99999	6.29316	4.33333	3.86282	0	9	3	4	0	Etnppl	protein_coding
ENSMUSG00000019235.9	8.44384	0.531705	1.50666	0.352902	0.724162	0.99999	6.29316	5.77777	6.75993	14.9445	9	4	7	15	Rps6kl1	protein_coding
ENSMUSG00000019254.16	842.658	-0.0715646	0.250888	-0.285245	0.775456	0.99999	906.215	904.221	817.952	742.243	1296	626	847	745	Ppp1r12c	protein_coding
ENSMUSG00000019256.17	250.224	0.189401	0.345307	0.5485	0.583348	0.99999	304.869	317.777	168.033	210.219	436	220	174	211	Ahr	protein_coding
ENSMUSG00000019261.3	397.924	-0.0721254	0.297965	-0.24206	0.808733	0.99999	364.304	363.999	452.915	410.475	521	252	469	412	Map1s	protein_coding
ENSMUSG00000019278.5	3115.96	0.0768441	0.293859	0.2615	0.793707	0.99999	1279.61	2159.44	5430.16	3594.65	1830	1495	5623	3608	Dpep1	protein_coding
ENSMUSG00000019295.8	682.555	0.123861	0.270526	0.457853	0.647058	0.99999	604.144	768.443	702.067	655.565	864	532	727	658	Tmem129	protein_coding
ENSMUSG00000019297.9	998.272	-0.0753899	0.247229	-0.30494	0.760412	0.99999	890.133	933.109	1166.57	1003.27	1273	646	1208	1007	Nop9	protein_coding
ENSMUSG00000019302.16	1171.36	0.13102	0.245719	0.533212	0.593887	0.99999	967.748	1217.66	1279.56	1220.47	1384	843	1325	1225	Atp6v0a1	protein_coding
ENSMUSG00000019303.14	104.528	-0.016461	0.47411	-0.0347199	0.972303	0.99999	104.886	108.333	105.262	99.63	150	75	109	100	Psmc3ip	protein_coding
ENSMUSG00000019312.10	1944.52	0.105059	0.224335	0.468315	0.639559	0.99999	1906.13	1921.11	1839.67	2111.16	2726	1330	1905	2119	Grb7	protein_coding
ENSMUSG00000019320.14	2203.52	0.151094	0.222042	0.680473	0.496205	0.99999	2285.82	2719.88	1870.57	1937.8	3269	1883	1937	1945	Noxo1	protein_coding
ENSMUSG00000019326.14	3.27651	-0.560808	2.34216	-0.23944	0.810764	0.99999	6.29316	2.88888	1.93141	1.9926	9	2	2	2	Aoc3	protein_coding
ENSMUSG00000019338.13	943.556	-0.0427442	0.246844	-0.173163	0.862523	0.99999	1086.62	989.443	834.369	863.792	1554	685	864	867	Zfp687	protein_coding
ENSMUSG00000019359.14	294.185	-0.344025	0.410309	-0.838455	0.401775	0.99999	47.5483	67.8888	715.587	345.716	68	47	741	347	Gdpd2	protein_coding
ENSMUSG00000019362.8	1593.16	0.0159597	0.239097	0.0667501	0.946781	0.99999	1084.52	1281.22	2145.8	1861.09	1551	887	2222	1868	D8Ertd738e	protein_coding
ENSMUSG00000019368.13	20.2785	-2.92878	1.3586	-2.15574	0.0311043	0.99999	74.8187	4.33333	0.965705	0.9963	107	3	1	1	Sec14l4	protein_coding
ENSMUSG00000019370.10	10980.7	0.0446368	0.209543	0.21302	0.831312	0.99999	9373.32	10762.5	12346.5	11440.5	13405	7451	12785	11483	Calm3	protein_coding
ENSMUSG00000019373.11	1873.28	0.0349082	0.232748	0.149983	0.880778	0.99999	1696.36	1994.77	2008.67	1793.34	2426	1381	2080	1800	Cops3	protein_coding
ENSMUSG00000019428.16	6170.42	0.0114049	0.214017	0.0532899	0.957501	0.99999	4864.61	5511.99	7541.19	6763.88	6957	3816	7809	6789	Fkbp8	protein_coding
ENSMUSG00000019429.7	27.5898	-0.314609	0.93869	-0.335157	0.737507	0.99999	9.78936	18.7777	59.8737	21.9186	14	13	62	22	Ffar3	protein_coding
ENSMUSG00000019432.15	6351.8	-0.0989558	0.206726	-0.478681	0.632166	0.99999	6702.22	6508.66	6426.76	5769.57	9585	4506	6655	5791	Ddx39b	protein_coding
ENSMUSG00000019433.9	1624.41	0.0435043	0.230243	0.188949	0.850132	0.99999	1371.21	1538.33	1842.56	1745.52	1961	1065	1908	1752	Gipc1	protein_coding
ENSMUSG00000019437.17	150.316	-0.220053	0.411052	-0.535342	0.592413	0.99999	155.231	128.555	168.033	149.445	222	89	174	150	Tlcd1	protein_coding
ENSMUSG00000019461.12	382.968	0.0121977	0.305917	0.0398725	0.968195	0.99999	343.327	392.888	421.047	374.609	491	272	436	376	Plscr3	protein_coding
ENSMUSG00000019464.6	2.95958	0.0363743	2.41622	0.0150542	0.987989	0.99999	2.09772	2.88888	3.86282	2.9889	3	2	4	3	Ptger1	protein_coding
ENSMUSG00000019470.12	1210.08	-0.0440458	0.237504	-0.185453	0.852874	0.99999	1303.38	1184.44	1155.95	1196.56	1864	820	1197	1201	Xab2	protein_coding
ENSMUSG00000019471.10	4351.85	-0.0243703	0.216134	-0.112755	0.910225	0.99999	3835.33	4209.1	4977.24	4385.71	5485	2914	5154	4402	Cdc37	protein_coding
ENSMUSG00000019478.16	863.896	0.0489799	0.256048	0.191292	0.848297	0.99999	657.985	772.776	1058.41	966.411	941	535	1096	970	Rab4a	protein_coding
ENSMUSG00000019487.11	1068.76	-0.0166446	0.24644	-0.0675401	0.946152	0.99999	940.478	1045.78	1217.75	1071.02	1345	724	1261	1075	Trip10	protein_coding
ENSMUSG00000019494.14	2096.98	-0.0100412	0.229477	-0.0437568	0.965098	0.99999	1683.07	1905.22	2563.95	2235.7	2407	1319	2655	2244	Cops6	protein_coding
ENSMUSG00000019505.7	10338.8	0.0193238	0.206953	0.0933729	0.925607	0.99999	8599.96	9453.87	12045.2	11256.2	12299	6545	12473	11298	Ubb	protein_coding
ENSMUSG00000019518.11	713.409	0.0981814	0.273294	0.359251	0.719407	0.99999	937.681	831.999	472.23	611.728	1341	576	489	614	Ap4m1	protein_coding
ENSMUSG00000019528.18	374.077	0.197822	0.306766	0.644861	0.519017	0.99999	346.124	444.888	348.619	356.675	495	308	361	358	Gyg	protein_coding
ENSMUSG00000019539.11	2.41982	-1.45894	2.95908	-0.493039	0.621985	0.99999	2.79696	0	2.89711	3.9852	4	0	3	4	Rcn3	protein_coding
ENSMUSG00000019558.14	4281.63	0.0173196	0.238795	0.0725293	0.942181	0.99999	2496.99	3223.99	6355.3	5050.24	3571	2232	6581	5069	Slc6a8	protein_coding
ENSMUSG00000019564.12	102.242	-0.4795	0.489454	-0.979664	0.327252	0.99999	113.277	66.4443	122.644	106.604	162	46	127	107	Arid3a	protein_coding
ENSMUSG00000019577.6	13.1168	0.549973	1.32117	0.416276	0.677208	0.99999	10.4886	4.33333	6.75993	30.8853	15	3	7	31	Pdk4	protein_coding
ENSMUSG00000019578.11	847.18	0.0519942	0.250591	0.207486	0.83563	0.99999	641.203	691.888	1029.44	1026.19	917	479	1066	1030	Ubxn6	protein_coding
ENSMUSG00000019579.13	2390.42	0.0556472	0.243763	0.228284	0.819425	0.99999	1675.38	2195.55	3117.29	2573.44	2396	1520	3228	2583	Mydgf	protein_coding
ENSMUSG00000019590.16	2317.72	0.0925463	0.22717	0.407388	0.683723	0.99999	2089.33	2532.11	2398.81	2250.64	2988	1753	2484	2259	Cyb561	protein_coding
ENSMUSG00000019647.16	288.653	0.26534	0.424751	0.624696	0.532171	0.99999	60.8339	141.555	573.629	378.594	87	98	594	380	Sema6a	protein_coding
ENSMUSG00000019659.8	1523.35	-0.051921	0.243976	-0.212812	0.831474	0.99999	1174.02	1356.33	1971.97	1591.09	1679	939	2042	1597	Ccdc12	protein_coding
ENSMUSG00000019689.4	460.154	0.0239898	0.304959	0.0786656	0.937299	0.99999	246.832	314.888	703.033	575.861	353	218	728	578	Fmc1	protein_coding
ENSMUSG00000019699.16	164.081	-0.259878	0.397999	-0.652962	0.513781	0.99999	206.975	179.111	149.684	120.552	296	124	155	121	Akt3	protein_coding
ENSMUSG00000019710.13	2182.49	-0.0085334	0.221001	-0.0386125	0.969199	0.99999	1928.5	2016.44	2459.65	2325.36	2758	1396	2547	2334	Mrpl24	protein_coding
ENSMUSG00000019715.14	1038.22	0.17262	0.241068	0.716064	0.473952	0.99999	1015.3	1120.89	937.699	1078.99	1452	776	971	1083	Gle1	protein_coding
ENSMUSG00000019718.8	9.51696	0.397477	1.40656	0.282588	0.777492	0.99999	9.78936	11.5555	6.75993	9.963	14	8	7	10	L3hypdh	protein_coding
ENSMUSG00000019726.12	188.496	-0.0425853	0.402058	-0.105918	0.915647	0.99999	261.516	187.777	131.336	173.356	374	130	136	174	Lyst	protein_coding
ENSMUSG00000019731.13	2605.39	0.0289738	0.219634	0.131918	0.895049	0.99999	2287.21	2522	2886.49	2725.88	3271	1746	2989	2736	Slc35e1	protein_coding
ENSMUSG00000019732.14	4.82232	-0.169976	1.96545	-0.0864821	0.931083	0.99999	2.79696	5.77777	7.72564	2.9889	4	4	8	3	Calr3	protein_coding
ENSMUSG00000019734.16	5411.63	-0.0154092	0.207621	-0.0742178	0.940837	0.99999	5421.91	5527.88	5457.2	5239.54	7754	3827	5651	5259	Tmc4	protein_coding
ENSMUSG00000019737.14	186.129	0.0113946	0.393763	0.0289378	0.976914	0.99999	199.983	252.777	162.238	129.519	286	175	168	130	Syne4	protein_coding
ENSMUSG00000019738.15	372.539	-0.043014	0.32079	-0.134088	0.893333	0.99999	274.102	335.111	496.372	384.572	392	232	514	386	Polr2i	protein_coding
ENSMUSG00000019761.10	48.2121	-0.652482	0.66915	-0.97509	0.329515	0.99999	43.3529	30.3333	75.325	43.8372	62	21	78	44	Krt10	protein_coding
ENSMUSG00000019762.4	41.3996	0.425911	0.792447	0.537463	0.590948	0.99999	9.09012	27.4444	77.2564	51.8076	13	19	80	52	Iyd	protein_coding
ENSMUSG00000019763.11	489.525	0.0339423	0.284728	0.11921	0.905109	0.99999	488.07	454.999	478.024	537.006	698	315	495	539	Rmnd1	protein_coding
ENSMUSG00000019768.16	2.3532	-1.4261	3.01505	-0.472994	0.636217	0.99999	3.4962	0	1.93141	3.9852	5	0	2	4	Esr1	protein_coding
ENSMUSG00000019773.7	548.496	0.216667	0.273445	0.792361	0.42815	0.99999	569.881	668.777	444.224	511.102	815	463	460	513	Fbxo5	protein_coding
ENSMUSG00000019774.8	254.157	-0.0295351	0.345014	-0.0856055	0.93178	0.99999	245.433	271.555	267.5	232.138	351	188	277	233	Mtrf1l	protein_coding
ENSMUSG00000019777.16	1548.78	-0.0847404	0.230817	-0.367132	0.713521	0.99999	1446.03	1471.89	1748.89	1528.32	2068	1019	1811	1534	Hdac2	protein_coding
ENSMUSG00000019779.15	1247.24	0.150288	0.23434	0.641323	0.521313	0.99999	1218.78	1334.66	1146.29	1289.21	1743	924	1187	1294	Frk	protein_coding
ENSMUSG00000019782.10	676.627	0.0499971	0.277086	0.180439	0.856808	0.99999	516.739	652.888	830.506	706.376	739	452	860	709	Rwdd1	protein_coding
ENSMUSG00000019790.17	942.027	0.0371719	0.245494	0.151417	0.879647	0.99999	1035.57	1100.66	819.883	811.984	1481	762	849	815	Stxbp5	protein_coding
ENSMUSG00000019791.12	251.16	0.0131932	0.342827	0.0384835	0.969302	0.99999	195.088	206.555	307.094	295.901	279	143	318	297	Hint3	protein_coding
ENSMUSG00000019792.8	364.382	0.080312	0.30441	0.263829	0.791912	0.99999	372.695	387.11	336.065	361.657	533	268	348	363	Trmt11	protein_coding
ENSMUSG00000019794.13	1100.03	-0.0786951	0.254842	-0.3088	0.757474	0.99999	960.756	1097.78	1311.43	1030.17	1374	760	1358	1034	Katna1	protein_coding
ENSMUSG00000019795.17	1082.18	0.0591289	0.243982	0.24235	0.808509	0.99999	939.08	1079	1187.82	1122.83	1343	747	1230	1127	Pcmt1	protein_coding
ENSMUSG00000019796.12	20.8244	0.0504476	0.978342	0.0515644	0.958876	0.99999	23.7742	20.2222	17.3827	21.9186	34	14	18	22	Lrp11	protein_coding
ENSMUSG00000019797.11	609.244	-0.140942	0.273712	-0.514927	0.606604	0.99999	497.16	511.332	792.844	635.639	711	354	821	638	1700021F05Rik	protein_coding
ENSMUSG00000019802.13	2609.83	0.0506302	0.216576	0.233776	0.815159	0.99999	2544.54	2569.66	2582.29	2742.81	3639	1779	2674	2753	Sec63	protein_coding
ENSMUSG00000019804.12	2536	-0.00262541	0.226352	-0.0115988	0.990746	0.99999	1835.51	2093	3315.26	2900.23	2625	1449	3433	2911	Snx3	protein_coding
ENSMUSG00000019806.13	931.777	-0.190956	0.249785	-0.764483	0.44458	0.99999	855.171	824.776	1139.53	907.629	1223	571	1180	911	Aig1	protein_coding
ENSMUSG00000019808.8	136.503	0.14129	0.428241	0.329932	0.741451	0.99999	125.164	153.111	134.233	133.504	179	106	139	134	Adat2	protein_coding
ENSMUSG00000019809.16	429.914	0.0827158	0.29135	0.283905	0.776483	0.99999	402.762	444.888	432.636	439.368	576	308	448	441	Pex3	protein_coding
ENSMUSG00000019810.15	1692.89	0.00795989	0.256365	0.0310491	0.97523	0.99999	1229.96	1607.66	2216.29	1717.62	1759	1113	2295	1724	Fuca2	protein_coding
ENSMUSG00000019813.16	145.687	0.0390057	0.415372	0.0939054	0.925184	0.99999	165.021	167.555	122.644	127.526	236	116	127	128	Cep57l1	protein_coding
ENSMUSG00000019814.5	1160.55	-0.0680525	0.243556	-0.279411	0.779929	0.99999	1091.51	1171.44	1287.28	1091.94	1561	811	1333	1096	Ltv1	protein_coding
ENSMUSG00000019817.18	2.71175	-1.75894	2.85567	-0.615948	0.537929	0.99999	6.9924	2.88888	0.965705	0	10	2	1	0	Plagl1	protein_coding
ENSMUSG00000019818.15	5081.05	0.203744	0.212204	0.960131	0.336989	0.99999	5721.88	6037.77	3794.25	4770.28	8183	4180	3929	4788	Cd164	protein_coding
ENSMUSG00000019820.11	1718.75	0.0263256	0.253163	0.103987	0.91718	0.99999	2102.62	1672.66	1345.23	1754.48	3007	1158	1393	1761	Utrn	protein_coding
ENSMUSG00000019822.12	933.132	0.0522001	0.26788	0.194864	0.845499	0.99999	662.88	865.221	1207.13	997.296	948	599	1250	1001	Smpd2	protein_coding
ENSMUSG00000019823.17	2137.57	-0.0260636	0.252228	-0.103333	0.917698	0.99999	1409.67	1804.11	3040.04	2296.47	2016	1249	3148	2305	Mical1	protein_coding
ENSMUSG00000019826.11	366.895	-0.0552196	0.305187	-0.180937	0.856417	0.99999	325.846	332.222	423.944	385.568	466	230	439	387	Zbtb24	protein_coding
ENSMUSG00000019831.14	5.51438	0.53148	1.82753	0.290819	0.77119	0.99999	4.89468	4.33333	3.86282	8.9667	7	3	4	9	Wasf1	protein_coding
ENSMUSG00000019832.5	150.476	0.126682	0.411939	0.307527	0.758442	0.99999	153.134	182	133.267	133.504	219	126	138	134	Rab32	protein_coding
ENSMUSG00000019837.8	873.275	-0.093409	0.256301	-0.36445	0.715522	0.99999	810.419	868.11	996.607	817.962	1159	601	1032	821	Gtf3c6	protein_coding
ENSMUSG00000019838.11	1071.33	0.0562084	0.24129	0.23295	0.815801	0.99999	576.873	616.777	1536.44	1555.22	825	427	1591	1561	Slc16a10	protein_coding
ENSMUSG00000019841.15	465.964	-0.0113085	0.305477	-0.0370192	0.97047	0.99999	630.015	493.999	327.374	412.468	901	342	339	414	Rev3l	protein_coding
ENSMUSG00000019842.6	811.1	0.0698162	0.252078	0.276963	0.781808	0.99999	828.6	840.665	755.181	819.955	1185	582	782	823	Traf3ip2	protein_coding
ENSMUSG00000019843.14	125.418	-0.170461	0.454164	-0.37533	0.707415	0.99999	169.216	118.444	100.433	113.578	242	82	104	114	Fyn	protein_coding
ENSMUSG00000019845.8	161.141	0.217349	0.402916	0.539441	0.589583	0.99999	201.381	215.222	100.433	127.526	288	149	104	128	Tube1	protein_coding
ENSMUSG00000019846.11	5.09942	0.324175	1.88825	0.17168	0.863689	0.99999	6.29316	7.22221	2.89711	3.9852	9	5	3	4	Lama4	protein_coding
ENSMUSG00000019849.11	1921.85	0.0792212	0.223069	0.355142	0.722483	0.99999	1888.65	2071.33	1847.39	1880.02	2701	1434	1913	1887	Prep	protein_coding
ENSMUSG00000019850.11	705.465	0.140344	0.258735	0.542426	0.587525	0.99999	580.369	632.666	760.975	847.851	830	438	788	851	Tnfaip3	protein_coding
ENSMUSG00000019851.8	3482.52	0.0441749	0.213994	0.20643	0.836455	0.99999	3061.27	3353.99	3813.57	3701.25	4378	2322	3949	3715	Perp	protein_coding
ENSMUSG00000019852.7	502.804	-0.0202311	0.290763	-0.0695793	0.944529	0.99999	811.119	687.554	237.563	274.979	1160	476	246	276	Arfgef3	protein_coding
ENSMUSG00000019853.6	64.5386	0.580227	0.582771	0.995635	0.319427	0.99999	62.9316	93.8887	40.5596	60.7743	90	65	42	61	Hebp2	protein_coding
ENSMUSG00000019854.17	622.101	0.011032	0.265681	0.0415237	0.966878	0.99999	671.97	684.665	566.869	564.902	961	474	587	567	Reps1	protein_coding
ENSMUSG00000019857.7	395.64	0.0512063	0.301908	0.169609	0.865318	0.99999	339.831	392.888	440.361	409.479	486	272	456	411	Asf1a	protein_coding
ENSMUSG00000019861.15	703.159	0.0433049	0.264616	0.163652	0.870005	0.99999	826.502	759.776	568.8	657.558	1182	526	589	660	Gopc	protein_coding
ENSMUSG00000019863.7	508.041	-0.0961982	0.282345	-0.340712	0.733321	0.99999	485.273	499.777	565.903	481.213	694	346	586	483	Qrsl1	protein_coding
ENSMUSG00000019864.14	772.427	0.0288547	0.260372	0.110821	0.911758	0.99999	657.985	756.888	878.791	796.043	941	524	910	799	Rtn4ip1	protein_coding
ENSMUSG00000019866.15	2214.88	0.0491967	0.223971	0.219657	0.826138	0.99999	2174.64	2468.55	2169.94	2046.4	3110	1709	2247	2054	Crybg1	protein_coding
ENSMUSG00000019868.16	930.576	0.127151	0.253	0.502575	0.615263	0.99999	769.863	956.221	1017.85	978.366	1101	662	1054	982	Vta1	protein_coding
ENSMUSG00000019872.13	1119.13	0.255352	0.242911	1.05122	0.293159	0.99999	995.718	1313	1042	1125.82	1424	909	1079	1130	Smpdl3a	protein_coding
ENSMUSG00000019873.8	1552.77	0.0493498	0.228725	0.21576	0.829175	0.99999	1494.98	1480.55	1554.78	1680.76	2138	1025	1610	1687	Reep3	protein_coding
ENSMUSG00000019877.10	1012.83	0.171048	0.250027	0.68412	0.493899	0.99999	1121.58	1107.89	797.672	1024.2	1604	767	826	1028	Serinc1	protein_coding
ENSMUSG00000019878.8	132.004	-0.00520246	0.436499	-0.0119186	0.990491	0.99999	167.118	145.889	100.433	114.574	239	101	104	115	Hsf2	protein_coding
ENSMUSG00000019883.11	933.931	0.0517968	0.245306	0.211152	0.832769	0.99999	950.967	1002.44	882.654	899.659	1360	694	914	903	Echdc1	protein_coding
ENSMUSG00000019888.16	1725.78	0.561606	0.225502	2.49047	0.0127575	0.99999	1848.79	2789.22	927.076	1338.03	2644	1931	960	1343	Mgat4c	protein_coding
ENSMUSG00000019889.10	2679.06	-0.0540497	0.21777	-0.248196	0.803983	0.99999	3030.51	2751.66	2440.34	2493.74	4334	1905	2527	2503	Ptprk	protein_coding
ENSMUSG00000019890.4	131.074	-0.412093	0.438909	-0.938903	0.34778	0.99999	121.668	105.444	179.621	117.563	174	73	186	118	Nts	protein_coding
ENSMUSG00000019891.15	1563.78	-0.104255	0.230401	-0.452492	0.650914	0.99999	1394.28	1396.78	1858.02	1606.04	1994	967	1924	1612	Dcbld1	protein_coding
ENSMUSG00000019893.13	46.4553	-0.459353	0.729023	-0.630094	0.528633	0.99999	11.1878	11.5555	104.296	58.7817	16	8	108	59	Ros1	protein_coding
ENSMUSG00000019897.8	577.961	-0.211471	0.270223	-0.782578	0.433875	0.99999	604.144	524.332	636.399	546.969	864	363	659	549	Ccdc59	protein_coding
ENSMUSG00000019900.19	39.8069	0.258553	0.764767	0.338081	0.735303	0.99999	60.1347	41.8888	18.3484	38.8557	86	29	19	39	Rfx6	protein_coding
ENSMUSG00000019907.10	1410.51	0.041912	0.231639	0.180937	0.856417	0.99999	1557.91	1529.66	1228.38	1326.07	2228	1059	1272	1331	Ppp1r12a	protein_coding
ENSMUSG00000019916.14	81.1223	0.227893	0.5293	0.430556	0.666791	0.99999	58.0369	75.111	92.7076	98.6337	83	52	96	99	P4ha1	protein_coding
ENSMUSG00000019917.10	241.113	0.0128859	0.358718	0.0359221	0.971344	0.99999	317.455	262.888	171.895	212.212	454	182	178	213	Sept10	protein_coding
ENSMUSG00000019920.18	837.747	0.0119312	0.258888	0.0460866	0.963241	0.99999	1013.9	889.776	670.199	777.114	1450	616	694	780	Lims1	protein_coding
ENSMUSG00000019923.14	1266.43	0.0441436	0.234793	0.18801	0.850868	0.99999	1202.69	1295.66	1292.11	1275.26	1720	897	1338	1280	Zwint	protein_coding
ENSMUSG00000019927.6	428.606	-0.0529237	0.290956	-0.181896	0.855665	0.99999	446.115	428.999	426.841	412.468	638	297	442	414	Ube2d1	protein_coding
ENSMUSG00000019929.16	9.86309	0.475487	1.59247	0.298584	0.765257	0.99999	0.69924	1.44444	17.3827	19.926	1	1	18	20	Dcn	protein_coding
ENSMUSG00000019935.16	6.80392	-0.625974	1.75264	-0.35716	0.720972	0.99999	8.39088	13	4.82852	0.9963	12	9	5	1	Slc17a8	protein_coding
ENSMUSG00000019942.13	2603.57	-0.0234552	0.220494	-0.106375	0.915285	0.99999	2571.81	2760.33	2672.1	2410.05	3678	1911	2767	2419	Cdk1	protein_coding
ENSMUSG00000019943.10	2250.49	0.149929	0.218966	0.684712	0.493526	0.99999	2468.32	2730	1800.07	2003.56	3530	1890	1864	2011	Atp2b1	protein_coding
ENSMUSG00000019944.14	33.7887	0.203813	0.789741	0.258076	0.796348	0.99999	32.165	49.111	28.9711	24.9075	46	34	30	25	Rhobtb1	protein_coding
ENSMUSG00000019945.10	61.7147	-0.295608	0.595551	-0.496361	0.61964	0.99999	57.3377	50.5555	79.1878	59.778	82	35	82	60	Cabcoco1	protein_coding
ENSMUSG00000019947.10	512.569	0.167741	0.318531	0.526608	0.598466	0.99999	749.586	600.888	270.397	429.405	1072	416	280	431	Arid5b	protein_coding
ENSMUSG00000019948.4	114.114	-0.0365026	0.483454	-0.0755037	0.939814	0.99999	97.1944	134.333	133.267	91.6596	139	93	138	92	Actr6	protein_coding
ENSMUSG00000019951.10	744.459	0.0435076	0.25693	0.169336	0.865532	0.99999	836.991	821.887	633.502	685.454	1197	569	656	688	Uhrf1bp1l	protein_coding
ENSMUSG00000019952.15	1133.33	0.125805	0.243417	0.516829	0.605276	0.99999	1198.5	1172.89	975.362	1186.59	1714	812	1010	1191	Poc1b	protein_coding
ENSMUSG00000019960.8	1038.99	-0.159596	0.275396	-0.579514	0.562242	0.99999	473.386	566.221	1858.02	1258.33	677	392	1924	1263	Dusp6	protein_coding
ENSMUSG00000019961.17	4554.93	0.0610803	0.218612	0.279401	0.779937	0.99999	5488.34	5017.99	3520.96	4192.43	7849	3474	3646	4208	Tmpo	protein_coding
ENSMUSG00000019966.18	1685.24	0.118739	0.227431	0.522088	0.601609	0.99999	1869.77	1913.89	1374.2	1583.12	2674	1325	1423	1589	Kitl	protein_coding
ENSMUSG00000019969.14	3334.97	-0.0322471	0.223593	-0.144222	0.885325	0.99999	2974.57	3353.99	3793.29	3218.05	4254	2322	3928	3230	Psen1	protein_coding
ENSMUSG00000019970.15	284.303	0.256506	0.341217	0.751738	0.452209	0.99999	177.607	174.777	322.545	462.283	254	121	334	464	Sgk1	protein_coding
ENSMUSG00000019971.10	187.382	-0.0583319	0.401861	-0.145154	0.884589	0.99999	251.027	179.111	139.061	180.33	359	124	144	181	Cep290	protein_coding
ENSMUSG00000019975.12	90.0036	-0.295521	0.505139	-0.58503	0.558528	0.99999	109.781	86.6665	88.8448	74.7225	157	60	92	75	Ikbip	protein_coding
ENSMUSG00000019977.16	1697.04	-0.00419819	0.234966	-0.0178672	0.985745	0.99999	1488.68	1703	1923.68	1672.79	2129	1179	1992	1679	Hbs1l	protein_coding
ENSMUSG00000019978.16	1840.71	0.0372466	0.224831	0.165665	0.86842	0.99999	2208.2	2153.66	1442.76	1558.21	3158	1491	1494	1564	Epb41l2	protein_coding
ENSMUSG00000019979.12	1725.95	0.0885132	0.225443	0.392619	0.694601	0.99999	1782.36	1834.44	1566.37	1720.61	2549	1270	1622	1727	Apaf1	protein_coding
ENSMUSG00000019982.15	2828.13	0.0349132	0.220743	0.158162	0.874329	0.99999	3392.71	3138.77	2239.47	2541.56	4852	2173	2319	2551	Myb	protein_coding
ENSMUSG00000019984.16	613.451	0.112438	0.27935	0.402499	0.687317	0.99999	713.924	647.11	477.058	615.713	1021	448	494	618	Med23	protein_coding
ENSMUSG00000019986.17	12.3055	0.412922	1.25149	0.329945	0.741442	0.99999	12.5863	13	8.69134	14.9445	18	9	9	15	Ahi1	protein_coding
ENSMUSG00000019987.9	9.31611	-0.791776	1.54773	-0.511574	0.608949	0.99999	11.1878	1.44444	8.69134	15.9408	16	1	9	16	Arg1	protein_coding
ENSMUSG00000019988.7	447.157	-0.128682	0.289914	-0.443861	0.657143	0.99999	541.911	462.221	395.939	388.557	775	320	410	390	Nedd1	protein_coding
ENSMUSG00000019989.8	262.306	-0.758159	0.386974	-1.9592	0.0500896	0.99999	107.683	96.7776	600.668	244.093	154	67	622	245	Enpp3	protein_coding
ENSMUSG00000019992.8	244.329	-0.0163647	0.345141	-0.0474147	0.962183	0.99999	249.629	257.111	241.426	229.149	357	178	250	230	Mtfr2	protein_coding
ENSMUSG00000019996.17	2159.52	0.0259909	0.221132	0.117536	0.906435	0.99999	2290.71	2220.11	1994.18	2133.08	3276	1537	2065	2141	Map7	protein_coding
ENSMUSG00000019998.6	2016.93	0.0656444	0.226309	0.290065	0.771766	0.99999	1733.42	1999.11	2223.05	2112.16	2479	1384	2302	2120	Stx7	protein_coding
ENSMUSG00000020000.7	23.8203	-0.265816	0.930712	-0.285605	0.775181	0.99999	16.0825	11.5555	34.7654	32.8779	23	8	36	33	Moxd1	protein_coding
ENSMUSG00000020003.16	749.296	0.048706	0.259206	0.187905	0.850951	0.99999	636.309	720.777	843.06	797.04	910	499	873	800	Pex7	protein_coding
ENSMUSG00000020009.13	2569.16	0.107284	0.218557	0.490874	0.623516	0.99999	2238.97	2562.44	2718.46	2756.76	3202	1774	2815	2767	Ifngr1	protein_coding
ENSMUSG00000020010.7	11.7794	0.138617	1.27363	0.108836	0.913333	0.99999	9.09012	11.5555	13.5199	12.9519	13	8	14	13	Vnn3	protein_coding
ENSMUSG00000020015.10	136.957	-0.111235	0.430369	-0.258464	0.796049	0.99999	176.209	143	111.056	117.563	252	99	115	118	Cdk17	protein_coding
ENSMUSG00000020018.6	1488.99	-0.0150948	0.238323	-0.0633377	0.949498	0.99999	985.929	1118	2064.68	1787.36	1410	774	2138	1794	Snrpf	protein_coding
ENSMUSG00000020019.4	170.234	0.22228	0.394394	0.5636	0.573026	0.99999	192.291	203.666	124.576	160.404	275	141	129	161	Ntn4	protein_coding
ENSMUSG00000020021.4	407.775	-0.0205629	0.302559	-0.0679632	0.945815	0.99999	441.221	376.999	380.488	432.394	631	261	394	434	Fgd6	protein_coding
ENSMUSG00000020022.17	1923.29	0.0292658	0.238556	0.122679	0.902361	0.99999	1332.05	1627.89	2553.32	2179.9	1905	1127	2644	2188	Ndufa12	protein_coding
ENSMUSG00000020023.18	2331.11	-0.130024	0.218309	-0.595596	0.551445	0.99999	2350.15	2133.44	2521.45	2319.39	3361	1477	2611	2328	Tmcc3	protein_coding
ENSMUSG00000020024.7	644.913	-0.0585724	0.263766	-0.222062	0.824266	0.99999	705.533	691.888	609.36	572.872	1009	479	631	575	Cep83	protein_coding
ENSMUSG00000020027.18	1293.79	0.150044	0.235011	0.638456	0.523177	0.99999	1176.12	1227.78	1271.83	1499.43	1682	850	1317	1505	Socs2	protein_coding
ENSMUSG00000020029.6	3373.69	0.0546753	0.21337	0.256246	0.797761	0.99999	3455.65	3749.77	3153.99	3135.35	4942	2596	3266	3147	Nudt4	protein_coding
ENSMUSG00000020032.14	7.65581	-1.11453	1.59382	-0.699286	0.484373	0.99999	9.78936	7.22221	10.6228	2.9889	14	5	11	3	Nuak1	protein_coding
ENSMUSG00000020034.7	66.4336	-0.0422405	0.589004	-0.0717151	0.942829	0.99999	83.2096	60.6666	53.1138	68.7447	119	42	55	69	Tcp11l2	protein_coding
ENSMUSG00000020038.10	183.222	-0.0477486	0.381714	-0.12509	0.900452	0.99999	153.134	147.333	219.215	213.208	219	102	227	214	Cry1	protein_coding
ENSMUSG00000020042.15	4.05002	-0.484637	2.14212	-0.226242	0.821013	0.99999	8.39088	2.88888	1.93141	2.9889	12	2	2	3	Btbd11	protein_coding
ENSMUSG00000020044.13	34.7672	-0.184192	0.791147	-0.232816	0.815904	0.99999	58.7362	36.111	19.3141	24.9075	84	25	20	25	Timp3	protein_coding
ENSMUSG00000020048.13	21964.8	-0.0117495	0.205191	-0.0572616	0.954337	0.99999	19096.3	20675.7	25193.3	22894	27310	14314	26088	22979	Hsp90b1	protein_coding
ENSMUSG00000020056.16	582.963	-0.00068451	0.279851	-0.00244598	0.998048	0.99999	473.386	554.666	703.033	600.769	677	384	728	603	Washc3	protein_coding
ENSMUSG00000020062.7	856.32	0.176164	0.330567	0.532915	0.594093	0.99999	693.646	1297.11	853.683	580.843	992	898	884	583	Slc5a8	protein_coding
ENSMUSG00000020063.16	459.244	0.130444	0.299624	0.43536	0.663301	0.99999	539.813	488.221	347.654	461.287	772	338	360	463	Sirt1	protein_coding
ENSMUSG00000020064.9	1142.31	-0.049646	0.237658	-0.208897	0.834529	0.99999	1215.28	1145.44	1109.59	1098.92	1738	793	1149	1103	Herc4	protein_coding
ENSMUSG00000020069.16	716.113	0.0739994	0.257985	0.286836	0.774238	0.99999	718.819	774.221	675.993	695.417	1028	536	700	698	Hnrnph3	protein_coding
ENSMUSG00000020070.18	193.543	0.234121	0.393331	0.595227	0.551692	0.99999	251.726	228.222	115.885	178.338	360	158	120	179	Rufy2	protein_coding
ENSMUSG00000020072.15	865.718	0.00216326	0.248905	0.00869113	0.993066	0.99999	708.33	723.665	1024.61	1006.26	1013	501	1061	1010	Pbld2	protein_coding
ENSMUSG00000020074.7	2324.42	0.0589727	0.222963	0.264496	0.791398	0.99999	2580.2	2452.66	1991.28	2273.56	3690	1698	2062	2282	Ccar1	protein_coding
ENSMUSG00000020075.8	3911.47	-0.122339	0.212146	-0.576673	0.56416	0.99999	4236.7	4109.44	3903.38	3396.39	6059	2845	4042	3409	Ddx21	protein_coding
ENSMUSG00000020076.7	1264.58	0.0112631	0.234964	0.0479353	0.961768	0.99999	1335.55	1285.55	1185.89	1251.35	1910	890	1228	1256	Ddx50	protein_coding
ENSMUSG00000020077.14	169.493	-0.150891	0.430878	-0.350196	0.726192	0.99999	139.149	83.7776	197.004	258.042	199	58	204	259	Srgn	protein_coding
ENSMUSG00000020078.16	1708.86	0.104003	0.225173	0.46188	0.644168	0.99999	1650.91	1753.55	1643.63	1787.36	2361	1214	1702	1794	Vps26a	protein_coding
ENSMUSG00000020079.15	996.44	0.079953	0.243938	0.32776	0.743093	0.99999	923.696	1029.89	1014.96	1017.22	1321	713	1051	1021	Supv3l1	protein_coding
ENSMUSG00000020080.8	6213.45	0.0128556	0.2305	0.0557728	0.955523	0.99999	4535.97	5683.88	8072.33	6561.63	6487	3935	8359	6586	Hkdc1	protein_coding
ENSMUSG00000020083.13	420.919	0.208224	0.298859	0.69673	0.485972	0.99999	361.507	476.666	420.082	425.42	517	330	435	427	Fam241b	protein_coding
ENSMUSG00000020085.15	413.715	0.0649356	0.300413	0.216155	0.828867	0.99999	371.996	444.888	437.464	400.512	532	308	453	402	Aifm2	protein_coding
ENSMUSG00000020086.6	8.83456	-0.406315	1.45941	-0.27841	0.780698	0.99999	10.4886	7.22221	9.65705	7.9704	15	5	10	8	Macroh2a2	protein_coding
ENSMUSG00000020087.5	1020.8	-0.0240033	0.246875	-0.0972282	0.922545	0.99999	687.353	748.221	1400.27	1247.37	983	518	1450	1252	Tysnd1	protein_coding
ENSMUSG00000020088.10	2326.25	0.0122105	0.219916	0.0555236	0.955721	0.99999	2101.22	2236	2539.8	2427.98	3005	1548	2630	2437	Sar1a	protein_coding
ENSMUSG00000020089.8	6622.51	-0.0104723	0.223331	-0.0468913	0.9626	0.99999	4433.88	5272.21	9174.19	7609.74	6341	3650	9500	7638	Ppa1	protein_coding
ENSMUSG00000020091.15	6131.65	-0.0340052	0.20653	-0.16465	0.86922	0.99999	6489.65	6163.43	5923.63	5949.9	9281	4267	6134	5972	Eif4ebp2	protein_coding
ENSMUSG00000020092.9	14.3656	-0.1635	1.19564	-0.136748	0.89123	0.99999	11.8871	20.2222	17.3827	7.9704	17	14	18	8	Pald1	protein_coding
ENSMUSG00000020097.14	4237.63	-0.0827995	0.215951	-0.383418	0.70141	0.99999	2632.64	2760.33	6243.28	5314.26	3765	1911	6465	5334	Sgpl1	protein_coding
ENSMUSG00000020098.7	1056.53	-0.0193999	0.259087	-0.074878	0.940312	0.99999	857.269	1038.55	1291.15	1039.14	1226	719	1337	1043	Pcbd1	protein_coding
ENSMUSG00000020099.8	506.092	0.020282	0.302286	0.0670953	0.946506	0.99999	367.101	479.555	657.645	520.068	525	332	681	522	Unc5b	protein_coding
ENSMUSG00000020100.15	235.015	0.116498	0.349466	0.333359	0.738863	0.99999	258.719	273	193.141	215.201	370	189	200	216	Slc29a3	protein_coding
ENSMUSG00000020101.14	52.0164	-0.683496	0.748463	-0.913199	0.361138	0.99999	60.8339	14.4444	54.0795	78.7077	87	10	56	79	Vsir	protein_coding
ENSMUSG00000020102.15	10.391	0.00580458	1.35833	0.00427332	0.99659	0.99999	10.4886	14.4444	9.65705	6.9741	15	10	10	7	Slc16a7	protein_coding
ENSMUSG00000020105.9	1256.11	0.111753	0.245368	0.455449	0.648786	0.99999	1360.72	1262.44	1063.24	1338.03	1946	874	1101	1343	Lrig3	protein_coding
ENSMUSG00000020107.10	847.591	0.104259	0.255588	0.407917	0.683335	0.99999	667.075	804.554	979.225	939.511	954	557	1014	943	Anapc16	protein_coding
ENSMUSG00000020108.4	1507.8	0.380878	0.286202	1.3308	0.183254	0.99999	1405.47	1242.22	1160.78	2222.74	2010	860	1202	2231	Ddit4	protein_coding
ENSMUSG00000020109.13	1261.58	0.0377643	0.236146	0.159919	0.872945	0.99999	1097.81	1203.22	1399.31	1346	1570	833	1449	1351	Dnajb12	protein_coding
ENSMUSG00000020111.15	2754.2	0.018363	0.239882	0.0765503	0.938981	0.99999	2009.62	2543.66	3568.28	2895.25	2874	1761	3695	2906	Micu1	protein_coding
ENSMUSG00000020114.12	2731.61	-0.077173	0.216572	-0.35634	0.721586	0.99999	2820.74	2795	2785.09	2525.62	4034	1935	2884	2535	Cand1	protein_coding
ENSMUSG00000020115.3	1280.33	0.0510018	0.235381	0.216678	0.828459	0.99999	1195.7	1317.33	1321.08	1287.22	1710	912	1368	1292	Tbk1	protein_coding
ENSMUSG00000020116.7	910.433	-0.0634404	0.251206	-0.252544	0.800621	0.99999	809.72	857.999	1058.41	915.599	1158	594	1096	919	Pno1	protein_coding
ENSMUSG00000020120.15	21.1598	-0.724655	0.986501	-0.734571	0.462601	0.99999	21.6764	10.1111	29.9368	22.9149	31	7	31	23	Plek	protein_coding
ENSMUSG00000020121.15	51.0398	0.0306598	0.6567	0.0466878	0.962762	0.99999	78.3149	67.8888	26.074	31.8816	112	47	27	32	Srgap1	protein_coding
ENSMUSG00000020122.16	522.896	0.00944244	0.281138	0.0335865	0.973207	0.99999	599.249	543.11	448.087	501.139	857	376	464	503	Egfr	protein_coding
ENSMUSG00000020124.10	1765.13	0.0532589	0.224613	0.237114	0.812568	0.99999	1757.89	1781	1707.37	1814.26	2514	1233	1768	1821	Usp15	protein_coding
ENSMUSG00000020128.15	1676.45	0.0677781	0.225999	0.299905	0.76425	0.99999	1755.79	1791.11	1520.98	1637.92	2511	1240	1575	1644	Vps54	protein_coding
ENSMUSG00000020130.9	1155.06	0.158061	0.24076	0.656511	0.511495	0.99999	1218.08	1245.11	972.465	1184.6	1742	862	1007	1189	Tbc1d15	protein_coding
ENSMUSG00000020131.14	125.358	0.0343695	0.447093	0.0768733	0.938724	0.99999	134.953	117	112.987	136.493	193	81	117	137	Pcsk4	protein_coding
ENSMUSG00000020132.10	1485.08	0.0206237	0.232404	0.0887405	0.929288	0.99999	1428.55	1573	1519.05	1419.73	2043	1089	1573	1425	Rab21	protein_coding
ENSMUSG00000020133.8	1361.41	0.0466482	0.250095	0.186522	0.852036	0.99999	907.614	1144	1835.8	1558.21	1298	792	1901	1564	2310011J03Rik	protein_coding
ENSMUSG00000020134.13	1271.79	0.17241	0.238098	0.724113	0.468996	0.99999	1197.1	1227.78	1189.75	1472.53	1712	850	1232	1478	Peli1	protein_coding
ENSMUSG00000020137.5	409.866	0.0339919	0.294792	0.115308	0.908201	0.99999	365.703	384.222	445.19	444.35	523	266	461	446	Thap2	protein_coding
ENSMUSG00000020140.15	332.882	0.1785	0.340346	0.524467	0.599954	0.99999	459.401	389.999	191.21	290.919	657	270	198	292	Lgr5	protein_coding
ENSMUSG00000020142.12	244.49	-0.260014	0.350405	-0.742038	0.458065	0.99999	248.93	236.888	283.917	208.227	356	164	294	209	Slc1a4	protein_coding
ENSMUSG00000020143.15	46.8997	-1.34052	0.835348	-1.60475	0.108549	0.99999	92.9989	10.1111	37.6625	46.8261	133	7	39	47	Dock2	protein_coding
ENSMUSG00000020149.17	6360.31	0.116889	0.209581	0.557727	0.577031	0.99999	5228.22	6138.88	7031.3	7042.84	7477	4250	7281	7069	Rab1a	protein_coding
ENSMUSG00000020150.13	46.7774	0.0618855	0.674268	0.0917817	0.926871	0.99999	40.5559	37.5555	50.2166	58.7817	58	26	52	59	Gamt	protein_coding
ENSMUSG00000020151.16	410.443	-0.183849	0.341536	-0.538299	0.59037	0.99999	274.801	356.777	630.605	379.59	393	247	653	381	Ptprr	protein_coding
ENSMUSG00000020152.7	5921.08	0.0509037	0.206757	0.246201	0.805527	0.99999	5905.08	5958.32	5728.56	6092.37	8445	4125	5932	6115	Actr2	protein_coding
ENSMUSG00000020153.14	3397.66	0.0125073	0.242081	0.0516657	0.958795	0.99999	2125.69	2747.33	4873.91	3843.72	3040	1902	5047	3858	Ndufs7	protein_coding
ENSMUSG00000020154.10	8.27488	-0.957197	1.53435	-0.623846	0.532729	0.99999	14.684	8.66665	6.75993	2.9889	21	6	7	3	Ptprb	protein_coding
ENSMUSG00000020156.16	1021.35	-0.0504412	0.242479	-0.208023	0.835211	0.99999	1297.79	1207.55	788.981	791.062	1856	836	817	794	Pwwp3a	protein_coding
ENSMUSG00000020163.12	4650.55	-0.0250902	0.23645	-0.106112	0.915494	0.99999	2896.25	3602.44	6809.18	5294.34	4142	2494	7051	5314	Uqcr11	protein_coding
ENSMUSG00000020166.15	1281.61	0.065931	0.238964	0.275904	0.782622	0.99999	1370.51	1291.33	1139.53	1325.08	1960	894	1180	1330	Cnot2	protein_coding
ENSMUSG00000020167.14	2212.94	0.0880622	0.221035	0.398408	0.690329	0.99999	2019.41	2270.66	2275.2	2286.51	2888	1572	2356	2295	Tcf3	protein_coding
ENSMUSG00000020170.4	713.271	-0.0624291	0.264386	-0.236129	0.813333	0.99999	883.14	751.11	586.183	632.65	1263	520	607	635	Frs2	protein_coding
ENSMUSG00000020171.8	794.549	0.0599919	0.260301	0.230471	0.817726	0.99999	616.031	732.332	955.082	874.751	881	507	989	878	Yeats4	protein_coding
ENSMUSG00000020173.17	1186.91	0.164438	0.245929	0.66864	0.503725	0.99999	874.05	1131	1390.61	1351.98	1250	783	1440	1357	Cobl	protein_coding
ENSMUSG00000020175.15	10.1264	0.64591	1.39145	0.4642	0.642505	0.99999	11.8871	18.7777	3.86282	5.9778	17	13	4	6	Rab36	protein_coding
ENSMUSG00000020176.17	4.94961	0.447369	1.92244	0.232709	0.815987	0.99999	5.59392	4.33333	2.89711	6.9741	8	3	3	7	Grb10	protein_coding
ENSMUSG00000020178.6	22.5823	0.0600351	0.944049	0.0635932	0.949294	0.99999	17.481	15.8889	26.074	30.8853	25	11	27	31	Adora2a	protein_coding
ENSMUSG00000020180.10	2307.31	-0.105005	0.227712	-0.46113	0.644705	0.99999	1940.39	2056.89	2880.7	2351.27	2775	1424	2983	2360	Snrpd3	protein_coding
ENSMUSG00000020182.16	1609.17	-0.0174205	0.22908	-0.0760455	0.939383	0.99999	772.66	801.665	2503.11	2359.24	1105	555	2592	2368	Ddc	protein_coding
ENSMUSG00000020183.11	147.301	0.0680645	0.414369	0.16426	0.869526	0.99999	181.103	186.333	107.193	114.574	259	129	111	115	Cpm	protein_coding
ENSMUSG00000020184.15	839.746	-0.0250912	0.252445	-0.099393	0.920826	0.99999	787.344	831.999	908.728	830.914	1126	576	941	834	Mdm2	protein_coding
ENSMUSG00000020185.16	421.488	0.116268	0.298059	0.390082	0.696476	0.99999	543.31	525.777	278.123	338.742	777	364	288	340	E2f7	protein_coding
ENSMUSG00000020186.7	3033.5	0.110108	0.217652	0.505891	0.612933	0.99999	2666.9	3125.77	3180.07	3161.26	3814	2164	3293	3173	Csrp2	protein_coding
ENSMUSG00000020189.15	166.791	-0.190654	0.396095	-0.481335	0.630279	0.99999	223.058	186.333	134.233	123.541	319	129	139	124	Osbpl8	protein_coding
ENSMUSG00000020190.13	3138.38	0.0401603	0.220844	0.181849	0.855701	0.99999	3391.32	3104.11	2811.17	3246.94	4850	2149	2911	3259	Mknk2	protein_coding
ENSMUSG00000020196.10	2040.21	-0.0868686	0.221086	-0.392918	0.69438	0.99999	2238.97	2136.33	1962.31	1823.23	3202	1479	2032	1830	Cabin1	protein_coding
ENSMUSG00000020198.8	2972.91	-0.0105499	0.214465	-0.0491918	0.960766	0.99999	2997.64	3052.11	2968.58	2873.33	4287	2113	3074	2884	Ap3d1	protein_coding
ENSMUSG00000020205.8	484.711	-0.328229	0.286209	-1.14681	0.251458	0.99999	434.927	382.777	650.885	470.253	622	265	674	472	Phlda1	protein_coding
ENSMUSG00000020211.15	1925.27	-0.0634134	0.228568	-0.277438	0.781444	0.99999	1693.56	1807	2259.75	1940.79	2422	1251	2340	1948	Sf3a2	protein_coding
ENSMUSG00000020212.14	157.731	0.030442	0.416778	0.0730412	0.941773	0.99999	187.396	151.666	127.473	164.389	268	105	132	165	Mdm1	protein_coding
ENSMUSG00000020219.7	2427.44	-0.0230181	0.244877	-0.0939986	0.92511	0.99999	1532.73	1915.33	3523.86	2737.83	2192	1326	3649	2748	Timm13	protein_coding
ENSMUSG00000020220.16	1946.49	0.0157757	0.224705	0.0702061	0.94403	0.99999	2143.87	2020.77	1737.3	1884	3066	1399	1799	1891	Vps13d	protein_coding
ENSMUSG00000020224.15	592.746	-0.0108381	0.277762	-0.0390195	0.968875	0.99999	511.145	589.332	684.685	585.824	731	408	709	588	Llph	protein_coding
ENSMUSG00000020225.10	1297.62	0.0536075	0.25689	0.208679	0.834699	0.99999	878.945	1148.33	1731.51	1431.68	1257	795	1793	1437	Tmbim4	protein_coding
ENSMUSG00000020226.9	306.462	-0.0460504	0.364091	-0.126481	0.899352	0.99999	27.2704	31.7777	624.811	541.987	39	22	647	544	Slc5a4b	protein_coding
ENSMUSG00000020227.10	51.1864	0.24532	0.646765	0.379303	0.704463	0.99999	60.8339	72.2221	32.834	38.8557	87	50	34	39	Irak3	protein_coding
ENSMUSG00000020228.11	561.441	0.0391619	0.275918	0.141933	0.887133	0.99999	725.112	680.332	394.973	445.346	1037	471	409	447	Helb	protein_coding
ENSMUSG00000020229.4	223.512	0.0775793	0.429608	0.180582	0.856696	0.99999	14.684	24.5555	472.23	382.579	21	17	489	384	Slc5a4a	protein_coding
ENSMUSG00000020230.15	128.621	0.109198	0.443782	0.246063	0.805634	0.99999	90.202	115.555	161.273	147.452	129	80	167	148	Prmt2	protein_coding
ENSMUSG00000020231.15	865.87	0.199431	0.249789	0.798401	0.424638	0.99999	939.08	1025.55	678.89	819.955	1343	710	703	823	Dip2a	protein_coding
ENSMUSG00000020232.17	1003.27	0.184269	0.249755	0.737797	0.460638	0.99999	696.443	896.998	1207.13	1212.5	996	621	1250	1217	Hmg20b	protein_coding
ENSMUSG00000020234.10	11.8605	0.520771	1.27695	0.407824	0.683403	0.99999	13.2856	14.4444	6.75993	12.9519	19	10	7	13	4930404N11Rik	protein_coding
ENSMUSG00000020235.16	1774.08	-0.00254005	0.224943	-0.011292	0.990991	0.99999	1694.96	1755	1858.02	1788.36	2424	1215	1924	1795	Fzr1	protein_coding
ENSMUSG00000020238.14	4677.83	0.0505189	0.217683	0.232076	0.816479	0.99999	3894.77	4581.77	5352.9	4881.87	5570	3172	5543	4900	Ncln	protein_coding
ENSMUSG00000020241.13	13.3535	-0.0189662	1.33547	-0.014202	0.988669	0.99999	2.79696	1.44444	20.2798	28.8927	4	1	21	29	Col6a2	protein_coding
ENSMUSG00000020246.13	322.649	-0.0388713	0.316225	-0.122923	0.902168	0.99999	321.65	327.888	332.202	308.853	460	227	344	310	Hcfc2	protein_coding
ENSMUSG00000020248.18	609.737	-0.0972811	0.272508	-0.356985	0.721103	0.99999	643.301	535.888	615.154	644.606	920	371	637	647	Nfyb	protein_coding
ENSMUSG00000020250.10	7321.64	0.0233498	0.206341	0.113162	0.909902	0.99999	6944.15	7420.1	7587.54	7334.76	9931	5137	7857	7362	Txnrd1	protein_coding
ENSMUSG00000020253.15	82.63	-0.099131	0.524074	-0.189155	0.849972	0.99999	74.8187	66.4443	95.6048	93.6522	107	46	99	94	Ppm1m	protein_coding
ENSMUSG00000020255.8	963.541	-0.121955	0.247399	-0.492949	0.622049	0.99999	1135.57	959.109	879.757	879.733	1624	664	911	883	D10Wsu102e	protein_coding
ENSMUSG00000020256.14	11.5991	0.479316	1.31286	0.365092	0.715042	0.99999	16.7818	18.7777	3.86282	6.9741	24	13	4	7	Aldh1l2	protein_coding
ENSMUSG00000020257.13	2315.55	-0.0402775	0.218601	-0.184251	0.853817	0.99999	2258.55	2238.89	2438.4	2326.36	3230	1550	2525	2335	Wdr82	protein_coding
ENSMUSG00000020258.16	109.553	-0.36593	0.476166	-0.768492	0.442195	0.99999	63.6309	57.7777	189.278	127.526	91	40	196	128	Glyctk	protein_coding
ENSMUSG00000020260.9	715.588	-0.0376402	0.259216	-0.145208	0.884547	0.99999	653.79	671.666	798.638	738.258	935	465	827	741	Pofut2	protein_coding
ENSMUSG00000020261.15	1202.96	-0.171355	0.248956	-0.688296	0.491266	0.99999	716.721	751.11	1904.37	1439.65	1025	520	1972	1445	Slc36a1	protein_coding
ENSMUSG00000020262.15	14.1861	-0.127571	1.18468	-0.107684	0.914247	0.99999	17.481	21.6666	10.6228	6.9741	25	15	11	7	Adarb1	protein_coding
ENSMUSG00000020263.14	741.534	0.0514198	0.261031	0.196987	0.843837	0.99999	981.733	920.11	495.406	568.887	1404	637	513	571	Appl2	protein_coding
ENSMUSG00000020265.16	3328.63	0.0187075	0.21648	0.0864167	0.931135	0.99999	2971.07	3273.11	3660.02	3410.33	4249	2266	3790	3423	Sumo3	protein_coding
ENSMUSG00000020267.6	4719.8	-0.0247962	0.23334	-0.106267	0.915371	0.99999	3089.24	3785.88	6708.75	5295.33	4418	2621	6947	5315	Hint1	protein_coding
ENSMUSG00000020268.14	74.3706	-0.236491	0.550571	-0.429539	0.667531	0.99999	72.0217	54.8888	87.8791	82.6929	103	38	91	83	Lyrm7	protein_coding
ENSMUSG00000020271.17	1403.71	-0.0612725	0.230674	-0.265624	0.790529	0.99999	1325.06	1287	1543.2	1459.58	1895	891	1598	1465	Fbxw11	protein_coding
ENSMUSG00000020272.8	132.676	-0.0912069	0.442963	-0.205902	0.836868	0.99999	123.066	92.4443	145.821	169.371	176	64	151	170	Stk10	protein_coding
ENSMUSG00000020273.13	253.143	0.0915602	0.349439	0.26202	0.793306	0.99999	308.365	278.777	188.312	237.119	441	193	195	238	Papolg	protein_coding
ENSMUSG00000020275.9	129.759	0.114262	0.434839	0.262769	0.792729	0.99999	147.54	154.555	102.365	114.574	211	107	106	115	Rel	protein_coding
ENSMUSG00000020277.10	2391.13	0.0519958	0.219803	0.236556	0.813001	0.99999	1809.63	1989	2914.5	2851.41	2588	1377	3018	2862	Pfkl	protein_coding
ENSMUSG00000020279.10	2.08883	-2.82105	3.16522	-0.891267	0.372786	0.99999	3.4962	0	3.86282	0.9963	5	0	4	1	Il9r	protein_coding
ENSMUSG00000020280.12	547.396	0.284739	0.279322	1.01939	0.308016	0.99999	615.331	668.777	382.419	523.057	880	463	396	525	Pus10	protein_coding
ENSMUSG00000020282.18	371.386	-0.104555	0.340205	-0.30733	0.758592	0.99999	571.978	379.888	230.803	302.875	818	263	239	304	Rhbdf1	protein_coding
ENSMUSG00000020283.5	712.747	0.130983	0.259622	0.504514	0.6139	0.99999	637.008	658.666	720.416	834.899	911	456	746	838	Pex13	protein_coding
ENSMUSG00000020284.16	48.9233	0.204156	0.661728	0.308519	0.757687	0.99999	51.7438	50.5555	39.5939	53.8002	74	35	41	54	Cfap410	protein_coding
ENSMUSG00000020287.15	362.081	-0.102041	0.305963	-0.333509	0.73875	0.99999	375.492	368.333	373.728	330.771	537	255	387	332	Mpg	protein_coding
ENSMUSG00000020288.13	433.468	-0.0954225	0.29586	-0.322526	0.747055	0.99999	401.364	424.666	496.372	411.472	574	294	514	413	Ahsa2	protein_coding
ENSMUSG00000020289.15	276.113	-0.0336489	0.331142	-0.101615	0.919063	0.99999	297.876	291.777	260.74	254.056	426	202	270	255	Nprl3	protein_coding
ENSMUSG00000020290.14	2605.16	0.112832	0.224236	0.503184	0.614835	0.99999	3151.48	3021.77	1913.06	2334.33	4507	2092	1981	2343	Xpo1	protein_coding
ENSMUSG00000020297.10	6.12095	-2.84471	1.97877	-1.43762	0.150542	0.99999	18.1802	1.44444	3.86282	0.9963	26	1	4	1	Nsg2	protein_coding
ENSMUSG00000020300.14	550.149	0.150049	0.2902	0.517056	0.605117	0.99999	595.053	535.888	451.95	617.706	851	371	468	620	Cpeb4	protein_coding
ENSMUSG00000020303.2	3.28214	-0.303285	2.67176	-0.113515	0.909622	0.99999	3.4962	8.66665	0.965705	0	5	6	1	0	Stc2	protein_coding
ENSMUSG00000020305.13	176.846	0.0250464	0.389354	0.0643279	0.948709	0.99999	167.818	190.666	182.518	166.382	240	132	189	167	Asb3	protein_coding
ENSMUSG00000020307.15	1781.88	-0.0501579	0.247256	-0.202858	0.839246	0.99999	1299.89	1565.78	2399.78	1862.08	1859	1084	2485	1869	Cdc34	protein_coding
ENSMUSG00000020308.6	308.965	0.366308	0.34773	1.05343	0.292145	0.99999	122.367	212.333	455.813	445.346	175	147	472	447	Tpgs1	protein_coding
ENSMUSG00000020309.6	158.581	0.179737	0.404481	0.444366	0.656778	0.99999	125.164	156	173.827	179.334	179	108	180	180	Chac2	protein_coding
ENSMUSG00000020311.17	659.917	0.219796	0.26378	0.833258	0.404699	0.99999	606.241	749.665	612.257	671.506	867	519	634	674	Erlec1	protein_coding
ENSMUSG00000020312.12	5.83337	-0.82557	1.86049	-0.443739	0.657231	0.99999	9.09012	1.44444	4.82852	7.9704	13	1	5	8	Shc2	protein_coding
ENSMUSG00000020315.18	6390	0.0503251	0.209185	0.240578	0.809882	0.99999	7332.93	7041.65	5284.34	5901.08	10487	4875	5472	5923	Sptbn1	protein_coding
ENSMUSG00000020319.9	100.855	0.132556	0.488471	0.271369	0.786107	0.99999	52.443	53.4444	137.13	160.404	75	37	142	161	Wdpcp	protein_coding
ENSMUSG00000020321.16	14063.3	0.0458287	0.231909	0.197615	0.843346	0.99999	8543.32	11232	20143.6	16334.3	12218	7776	20859	16395	Mdh1	protein_coding
ENSMUSG00000020325.10	63.1841	-0.25799	0.59617	-0.432746	0.665199	0.99999	65.7286	44.7777	70.4964	71.7336	94	31	73	72	Fstl3	protein_coding
ENSMUSG00000020326.7	1450.15	0.0893031	0.229606	0.38894	0.69732	0.99999	1504.76	1587.44	1306.6	1401.79	2152	1099	1353	1407	Ccng1	protein_coding
ENSMUSG00000020328.10	1198.88	0.0714078	0.241256	0.295983	0.767243	0.99999	1013.2	1184.44	1335.57	1262.31	1449	820	1383	1267	Nudcd2	protein_coding
ENSMUSG00000020329.12	1093.76	0.0738148	0.238884	0.308998	0.757323	0.99999	1043.27	1100.66	1088.35	1142.76	1492	762	1127	1147	Polrmt	protein_coding
ENSMUSG00000020330.16	1233.29	0.098764	0.251522	0.392666	0.694566	0.99999	1490.78	1321.66	924.179	1196.56	2132	915	957	1201	Hmmr	protein_coding
ENSMUSG00000020331.9	172.006	0.148469	0.395299	0.375588	0.707223	0.99999	128.66	163.222	200.867	195.275	184	113	208	196	Hcn2	protein_coding
[truncated: 16,133 more rows]

## Sheet: Colon IEC
	baseMean	log2FoldChange	lfcSE	stat	pvalue	padj	WT_3534_normalized	WT_4591_normalized	KO_3532_normalized	KO_4589_normalized	WT_3534_original	WT_4591_original	KO_3532_original	KO_4589_original	genename	genetype
ENSMUSG00000000001.4	4789.16	0.177586	0.187438	0.947438	0.343416	0.999868	4460.34	4513.34	4678.47	5504.51	4841	3870	5139	5484	Gnai3	protein_coding
ENSMUSG00000000028.15	396.448	0.118216	0.273998	0.431447	0.666143	0.999868	398.031	361.534	448.82	377.406	432	310	493	376	Cdc45	protein_coding
ENSMUSG00000000037.17	34.248	0.0682877	0.764383	0.0893371	0.928814	0.999868	18.4274	52.4807	30.9531	35.1309	20	45	34	35	Scml2	protein_coding
ENSMUSG00000000049.11	7.52605	0.846366	1.5169	0.557959	0.576873	0.999868	3.68547	6.99743	6.37269	13.0486	4	6	7	13	Apoh	protein_coding
ENSMUSG00000000056.7	1232.57	0.21796	0.219467	0.993134	0.320645	0.999868	1039.3	1244.38	1372.86	1273.75	1128	1067	1508	1269	Narf	protein_coding
ENSMUSG00000000058.6	160.062	0.367755	0.376592	0.976535	0.328799	0.999868	156.633	123.621	189.36	170.636	170	106	208	170	Cav2	protein_coding
ENSMUSG00000000078.7	12538.3	0.0963901	0.178104	0.541201	0.588369	0.999868	11183.6	13081.7	12367.6	13520.4	12138	11217	13585	13470	Klf6	protein_coding
ENSMUSG00000000085.16	1029.52	-0.0979529	0.21767	-0.450007	0.652705	0.999868	1167.37	963.312	1066.97	920.429	1267	826	1172	917	Scmh1	protein_coding
ENSMUSG00000000088.7	7632.33	0.149432	0.184653	0.809258	0.418367	0.999868	6493.8	7893.1	6623.96	9518.46	7048	6768	7276	9483	Cox5a	protein_coding
ENSMUSG00000000125.5	2.69245	0.718097	2.46821	0.290938	0.771099	0.999868	2.7641	1.16624	1.82077	5.0187	3	1	2	5	Wnt3	protein_coding
ENSMUSG00000000127.15	377.286	0.0405508	0.28389	0.14284	0.886416	0.999868	405.402	339.375	366.885	397.481	440	291	403	396	Fer	protein_coding
ENSMUSG00000000131.15	1765.83	-0.122269	0.200395	-0.610141	0.541768	0.999868	1891.57	1790.17	1703.33	1678.25	2053	1535	1871	1672	Xpo6	protein_coding
ENSMUSG00000000134.17	867.114	0.00846385	0.224702	0.0376671	0.969953	0.999868	866.086	863.016	882.163	857.193	940	740	969	854	Tfe3	protein_coding
ENSMUSG00000000142.15	1406.63	-0.403002	0.208815	-1.92995	0.0536136	0.999868	1387.58	1825.16	1117.95	1295.83	1506	1565	1228	1291	Axin2	protein_coding
ENSMUSG00000000148.17	399.067	-0.136918	0.273849	-0.499975	0.617093	0.999868	371.311	466.495	355.96	402.499	403	400	391	401	Brat1	protein_coding
ENSMUSG00000000149.10	579.594	-0.0171559	0.246211	-0.0696796	0.944449	0.999868	503.067	662.423	493.429	659.457	546	568	542	657	Gna12	protein_coding
ENSMUSG00000000154.16	2983.65	0.137478	0.200792	0.684678	0.493547	0.999868	3016.56	2663.69	2896.84	3357.51	3274	2284	3182	3345	Slc22a18	protein_coding
ENSMUSG00000000159.16	651.47	0.0507512	0.246488	0.205897	0.836871	0.999868	722.352	562.127	660.939	660.46	784	482	726	658	Igsf5	protein_coding
ENSMUSG00000000167.14	35.8369	-0.307161	0.721862	-0.425513	0.670463	0.999868	46.9898	32.6547	34.5946	29.1084	51	28	38	29	Pih1d2	protein_coding
ENSMUSG00000000168.9	2521.59	0.0972786	0.193159	0.503619	0.614529	0.999868	2355.94	2513.24	2439.83	2777.35	2557	2155	2680	2767	Dlat	protein_coding
ENSMUSG00000000171.5	8831.1	0.235748	0.198407	1.1882	0.234755	0.999868	8720.75	7481.41	8594.03	10528.2	9465	6415	9440	10489	Sdhd	protein_coding
ENSMUSG00000000184.12	5150.13	0.0688854	0.183114	0.376187	0.706778	0.999868	5179.93	4871.37	5521.48	5027.73	5622	4177	6065	5009	Ccnd2	protein_coding
ENSMUSG00000000194.13	2231.51	0.0513749	0.197103	0.26065	0.794363	0.999868	2236.16	2145.88	2182.19	2361.8	2427	1840	2397	2353	Gpr107	protein_coding
ENSMUSG00000000204.16	3236.47	-0.701288	1.0079	-0.695795	0.486557	0.999868	3545.42	3525.54	4913.35	961.582	3848	3023	5397	958	Slfn4	protein_coding
ENSMUSG00000000214.11	2.89008	-1.56209	2.68655	-0.581449	0.560938	0.999868	0.921368	6.99743	3.64154	0	1	6	4	0	Th	protein_coding
ENSMUSG00000000216.8	25.3044	-1.14326	0.878207	-1.30181	0.192982	0.999868	17.506	54.8132	11.835	17.0636	19	47	13	17	Scnn1g	protein_coding
ENSMUSG00000000223.13	7.11724	0.269619	1.55822	0.17303	0.862628	0.999868	5.52821	6.99743	10.9246	5.0187	6	6	12	5	Drp2	protein_coding
ENSMUSG00000000244.17	2.3652	-0.756236	3.15335	-0.23982	0.81047	0.999868	6.44957	0	0	3.01122	7	0	0	3	Tspan32	protein_coding
ENSMUSG00000000253.13	299.923	-0.0323218	0.306216	-0.105552	0.915937	0.999868	429.357	188.93	369.616	211.789	466	162	406	211	Gmpr	protein_coding
ENSMUSG00000000266.11	1282.97	0.175746	0.209415	0.839223	0.401344	0.999868	1164.61	1245.54	1325.52	1396.2	1264	1068	1456	1391	Mid2	protein_coding
ENSMUSG00000000275.16	4011.55	-0.0339636	0.204896	-0.16576	0.868346	0.999868	3896.46	4182.13	4561.94	3405.69	4229	3586	5011	3393	Trim25	protein_coding
ENSMUSG00000000276.11	223.976	-0.144609	0.344773	-0.419432	0.674901	0.999868	239.556	225.084	267.653	163.609	260	193	294	163	Dgke	protein_coding
ENSMUSG00000000278.10	1446.37	0.00243151	0.213556	0.0113858	0.990916	0.999868	1528.55	1361	1359.2	1536.72	1659	1167	1493	1531	Scpep1	protein_coding
ENSMUSG00000000282.12	677.214	-0.00890387	0.23807	-0.0374003	0.970166	0.999868	672.599	685.748	700.086	650.423	730	588	769	648	Mnt	protein_coding
ENSMUSG00000000290.13	147.917	-0.456129	0.427902	-1.06597	0.286439	0.999868	155.711	172.603	74.6516	188.703	169	148	82	188	Itgb2	protein_coding
ENSMUSG00000000295.13	342.744	0.00569686	0.292142	0.0195003	0.984442	0.999868	381.446	304.388	336.842	348.298	414	261	370	347	Hddc2	protein_coding
ENSMUSG00000000296.8	136.092	-0.101596	0.400847	-0.253455	0.799917	0.999868	153.868	128.286	134.737	127.475	167	110	148	127	Tpd52l1	protein_coding
ENSMUSG00000000301.16	115.409	-0.106297	0.432168	-0.245963	0.805711	0.999868	136.362	103.795	111.067	110.411	148	89	122	110	Pemt	protein_coding
ENSMUSG00000000303.12	29215.9	0.142321	0.17511	0.81275	0.416362	0.999868	26796.1	28740.8	29205.1	32121.7	29083	24644	32080	32002	Cdh1	protein_coding
ENSMUSG00000000305.12	4.61095	-0.723098	1.90651	-0.379278	0.704482	0.999868	8.29231	3.49871	3.64154	3.01122	9	3	4	3	Cdh4	protein_coding
ENSMUSG00000000308.14	42449.2	0.125452	0.174507	0.718894	0.472206	0.999868	39630.8	41568.2	42857.3	45740.4	43013	35643	47076	45570	Ckmt1	protein_coding
ENSMUSG00000000317.11	5.85077	-0.629786	1.72917	-0.364214	0.715698	0.999868	7.37094	5.83119	8.19346	2.00748	8	5	9	2	Bcl6b	protein_coding
ENSMUSG00000000325.16	186.632	-0.37506	0.364916	-1.0278	0.304045	0.999868	190.723	230.915	179.346	145.542	207	198	197	145	Arvcf	protein_coding
ENSMUSG00000000326.13	2094.25	0.0202591	0.218229	0.092834	0.926035	0.999868	2223.26	1923.13	1841.71	2388.9	2413	1649	2023	2380	Comt	protein_coding
ENSMUSG00000000339.14	1012.04	0.0742389	0.227742	0.325978	0.744441	0.999868	950.852	1007.63	872.149	1217.54	1032	864	958	1213	Rtca	protein_coding
ENSMUSG00000000340.10	904.519	0.102562	0.223192	0.459524	0.645858	0.999868	893.727	850.187	986.857	887.306	970	729	1084	884	Dbt	protein_coding
ENSMUSG00000000346.9	7509.62	0.182515	0.183518	0.994534	0.319963	0.999868	6739.81	7290.15	7117.39	8891.12	7315	6251	7818	8858	Dazap2	protein_coding
ENSMUSG00000000355.13	617.428	-0.0658645	0.245188	-0.268629	0.788215	0.999868	652.328	607.61	672.774	537.001	708	521	739	535	Mcts1	protein_coding
ENSMUSG00000000374.8	3623.62	0.0807749	0.187406	0.431015	0.666457	0.999868	3729.7	3307.45	4056.67	3400.67	4048	2836	4456	3388	Trappc10	protein_coding
ENSMUSG00000000378.15	574.246	-0.165857	0.264712	-0.626558	0.530949	0.999868	676.284	538.802	490.697	591.202	734	462	539	589	Ccm2	protein_coding
ENSMUSG00000000384.15	3265.84	0.0484918	0.193185	0.251013	0.801804	0.999868	3234.92	3176.83	3065.27	3586.36	3511	2724	3367	3573	Tbrg4	protein_coding
ENSMUSG00000000385.8	19741.1	-0.061604	0.176389	-0.349251	0.726901	0.999868	22977.1	17415.4	21415	17156.9	24938	14933	23523	17093	Tmprss2	protein_coding
ENSMUSG00000000386.16	199.839	-0.489394	0.389572	-1.25623	0.209031	0.999868	234.949	214.588	249.445	100.374	255	184	274	100	Mx1	polymorphic_pseudogene
ENSMUSG00000000392.17	62.6472	-0.194466	0.561744	-0.346182	0.729206	0.999868	54.3607	80.4704	55.5335	60.2244	59	69	61	60	Fap	protein_coding
ENSMUSG00000000394.15	838.104	0.00894179	0.246523	0.0362717	0.971066	0.999868	848.58	808.203	691.892	1003.74	921	693	760	1000	Gcg	protein_coding
ENSMUSG00000000399.10	4276.27	0.163896	0.201139	0.814838	0.415165	0.999868	4159.98	3874.24	3953.8	5117.06	4515	3322	4343	5098	Ndufa9	protein_coding
ENSMUSG00000000402.2	2.59852	-1.47467	2.79778	-0.527085	0.598135	0.999868	0.921368	5.83119	3.64154	0	1	5	4	0	Egfl6	protein_coding
ENSMUSG00000000409.14	319.682	-0.34372	0.31879	-1.0782	0.280943	0.999868	268.118	418.679	159.317	432.612	291	359	175	431	Lck	protein_coding
ENSMUSG00000000416.16	265.068	-0.234276	0.318213	-0.736221	0.461596	0.999868	289.309	281.063	283.13	206.77	314	241	311	206	Cttnbp2	protein_coding
ENSMUSG00000000420.15	2384.58	0.130174	0.194729	0.668487	0.503823	0.999868	2281.31	2270.66	2390.67	2595.67	2476	1947	2626	2586	Galnt1	protein_coding
ENSMUSG00000000439.9	561.034	0.086754	0.248171	0.349574	0.726658	0.999868	521.494	566.791	552.604	603.247	566	486	607	601	Mkrn2	protein_coding
ENSMUSG00000000440.12	1994.19	0.0225537	0.21042	0.107184	0.914643	0.999868	1864.85	2054.91	1625.95	2431.06	2024	1762	1786	2422	Pparg	protein_coding
ENSMUSG00000000441.17	3344.87	0.0192116	0.188233	0.102063	0.918707	0.999868	3288.36	3355.27	3261.91	3473.94	3569	2877	3583	3461	Raf1	protein_coding
ENSMUSG00000000486.13	182.574	-0.291744	0.402696	-0.724477	0.468773	0.999868	175.06	206.424	92.8592	255.954	190	177	102	255	2020-09-01	protein_coding
ENSMUSG00000000489.7	41.3809	-0.389824	0.673303	-0.578973	0.562607	0.999868	46.0684	47.8157	35.505	36.1346	50	41	39	36	Pdgfb	protein_coding
ENSMUSG00000000530.16	143.234	0.0330052	0.396387	0.0832649	0.933641	0.999868	135.441	145.78	121.081	170.636	147	125	133	170	Acvrl1	protein_coding
ENSMUSG00000000531.5	105.532	-0.595422	0.450016	-1.32311	0.185798	0.999868	119.778	134.117	91.9489	76.2842	130	115	101	76	Grasp	protein_coding
ENSMUSG00000000532.11	3226.84	-0.132623	0.192538	-0.688813	0.490941	0.999868	3415.51	3321.44	3372.98	2797.42	3707	2848	3705	2787	Acvr1b	protein_coding
ENSMUSG00000000538.18	2083.37	-0.078245	0.199421	-0.392362	0.694791	0.999868	2133.89	2141.21	2170.36	1888.03	2316	1836	2384	1881	Tom1l2	protein_coding
ENSMUSG00000000544.14	18725.2	0.0814788	0.176577	0.461435	0.644487	0.999868	17831.2	18543.2	18325.1	20201.3	19353	15900	20129	20126	Gpa33	protein_coding
ENSMUSG00000000552.10	32.1646	0.372722	0.770851	0.48352	0.628727	0.999868	35.9333	20.9923	34.5946	37.1384	39	18	38	37	Zfp385a	protein_coding
ENSMUSG00000000555.8	698.693	-0.232083	0.243145	-0.954505	0.339828	0.999868	846.737	667.088	634.538	646.408	919	572	697	644	Itga5	protein_coding
ENSMUSG00000000561.14	537.032	0.0768793	0.26561	0.289444	0.772241	0.999868	586.911	460.664	514.367	586.184	637	395	565	584	Wdr77	protein_coding
ENSMUSG00000000563.17	10568.8	0.224703	0.192473	1.16745	0.243028	0.999868	10098.2	9339.23	10153.5	12684.3	10960	8008	11153	12637	Atp5pb	protein_coding
ENSMUSG00000000567.5	1639.7	-0.183884	0.211051	-0.871275	0.383604	0.999868	1587.52	1906.8	1584.98	1479.51	1723	1635	1741	1474	Sox9	protein_coding
ENSMUSG00000000568.15	3226.88	0.103158	0.188685	0.546723	0.584569	0.999868	3187.01	3036.88	3360.23	3323.38	3459	2604	3691	3311	Hnrnpd	protein_coding
ENSMUSG00000000579.14	79.7105	-0.145945	0.51363	-0.284144	0.7763	0.999868	109.643	60.6444	78.2931	70.2617	119	52	86	70	Dynlt1c	protein_coding
ENSMUSG00000000581.8	723.742	0.138682	0.236829	0.585577	0.55816	0.999868	680.891	693.911	690.072	830.092	739	595	758	827	C1d	protein_coding
ENSMUSG00000000594.7	437.702	-0.0325621	0.267252	-0.12184	0.903026	0.999868	395.267	486.321	362.333	506.888	429	417	398	505	Gm2a	protein_coding
ENSMUSG00000000600.15	663.903	-0.083012	0.251967	-0.329456	0.741811	0.999868	665.228	693.911	747.426	549.045	722	595	821	547	Krit1	protein_coding
ENSMUSG00000000605.9	2149.34	0.0904939	0.196176	0.461288	0.644592	0.999868	2110.85	2051.41	2314.2	2120.9	2291	1759	2542	2113	Clcn4	protein_coding
ENSMUSG00000000627.15	8.46082	-0.513204	1.43132	-0.358554	0.719929	0.999868	6.44957	13.9949	6.37269	7.02617	7	12	7	7	Sema4f	protein_coding
ENSMUSG00000000628.10	6008.22	0.118391	0.181768	0.651331	0.514833	0.999868	5647.06	5877.84	6231.58	6276.38	6129	5040	6845	6253	Hk2	protein_coding
ENSMUSG00000000631.20	6621.19	0.0860909	0.180886	0.47594	0.634117	0.999868	6178.69	6670.88	6623.05	7012.12	6706	5720	7275	6986	Myo18a	protein_coding
ENSMUSG00000000673.9	10.0282	0.288958	1.31372	0.219955	0.825906	0.999868	7.37094	10.4961	8.19346	14.0523	8	9	9	14	Haao	protein_coding
ENSMUSG00000000682.7	110.637	-0.513442	0.522238	-0.983156	0.325531	0.999868	137.284	108.46	48.2504	148.553	149	93	53	148	Cd52	protein_coding
ENSMUSG00000000686.11	8.42216	-1.27945	1.52382	-0.839635	0.401113	0.999868	20.2701	4.66495	2.73115	6.02244	22	4	3	6	Abhd15	protein_coding
ENSMUSG00000000690.5	626.86	0.21386	0.295243	0.724352	0.468849	0.999868	213.757	1070.61	366.885	856.19	232	918	403	853	Hoxb6	protein_coding
ENSMUSG00000000693.10	19.4431	-0.0311343	0.981448	-0.0317228	0.974693	0.999868	23.9556	15.1611	14.5662	24.0897	26	13	16	24	Loxl3	protein_coding
ENSMUSG00000000706.16	84.2105	0.0523357	0.492987	0.10616	0.915455	0.999868	94.9009	71.1405	86.4866	84.3141	103	61	95	84	Btn1a1	protein_coding
ENSMUSG00000000708.14	1222.47	0.118066	0.215949	0.546733	0.584562	0.999868	1134.2	1209.39	1352.83	1193.45	1231	1037	1486	1189	Kat2b	protein_coding
ENSMUSG00000000711.3	1884.37	0.0397463	0.199362	0.199367	0.841975	0.999868	1860.24	1855.48	1981.91	1839.85	2019	1591	2177	1833	Rab5b	protein_coding
ENSMUSG00000000731.15	7.85106	-0.927708	1.51835	-0.610996	0.541202	0.999868	7.37094	12.8286	8.19346	3.01122	8	11	9	3	Aire	protein_coding
ENSMUSG00000000732.9	261.293	-0.345928	0.313889	-1.10207	0.270431	0.999868	332.614	250.741	273.115	188.703	361	215	300	188	Icosl	protein_coding
ENSMUSG00000000738.18	2735.85	-0.0677233	0.193779	-0.349487	0.726724	0.999868	2868.22	2730.16	2563.64	2781.36	3113	2341	2816	2771	Spg7	protein_coding
ENSMUSG00000000740.12	10985.8	0.0661993	0.18977	0.348841	0.727209	0.999868	9687.26	11552.8	8861.69	13841.6	10514	9906	9734	13790	Rpl13	protein_coding
ENSMUSG00000000743.9	6080.36	0.122668	0.187124	0.655543	0.512118	0.999868	5779.74	5835.85	5740.89	6964.95	6273	5004	6306	6939	Chmp1a	protein_coding
ENSMUSG00000000751.13	1504.37	0.0874564	0.217968	0.401235	0.688247	0.999868	1628.06	1296.86	1477.55	1615.02	1767	1112	1623	1609	Rpa1	protein_coding
ENSMUSG00000000753.15	4.94314	-2.11921	2.12584	-0.996884	0.318821	0.999868	11.9778	2.33248	5.46231	0	13	2	6	0	Serpinf1	protein_coding
ENSMUSG00000000759.14	1163.06	-0.185557	0.229445	-0.808719	0.418677	0.999868	1262.27	1189.56	1329.16	871.246	1370	1020	1460	868	Tubgcp3	protein_coding
ENSMUSG00000000776.13	464.108	-0.325008	0.261927	-1.24083	0.214667	0.999868	523.337	508.48	435.164	389.451	568	436	478	388	Polr3d	protein_coding
ENSMUSG00000000782.16	207.13	-0.213366	0.364398	-0.585529	0.558192	0.999868	210.993	223.918	135.647	257.961	229	192	149	257	Tcf7	protein_coding
ENSMUSG00000000787.12	8755.29	0.167525	0.179043	0.93567	0.349443	0.999868	8319.03	8175.33	9408.83	9117.97	9029	7010	10335	9084	Ddx3x	protein_coding
ENSMUSG00000000791.9	31.9414	-0.253122	0.830217	-0.304887	0.760452	0.999868	35.9333	27.9897	13.6558	50.187	39	24	15	50	Il12rb1	protein_coding
ENSMUSG00000000792.2	13.8136	-0.0600673	1.1314	-0.0530911	0.957659	0.999868	11.0564	17.4936	13.6558	13.0486	12	15	15	13	Slc5a5	protein_coding
ENSMUSG00000000804.14	956.94	0.0359047	0.225576	0.159169	0.873536	0.999868	929.66	957.481	1053.32	887.306	1009	821	1157	884	Usp32	protein_coding
ENSMUSG00000000805.18	7166.07	0.195608	0.180724	1.08236	0.279092	0.999868	8188.2	5133.78	9600.92	5741.39	8887	4402	10546	5720	Car4	protein_coding
ENSMUSG00000000811.13	263.977	0.106293	0.315816	0.336565	0.736445	0.999868	252.455	254.24	243.073	306.14	274	218	267	305	Txnrd3	protein_coding
ENSMUSG00000000817.10	41.0748	-0.756402	0.738697	-1.02397	0.30585	0.999868	26.7197	64.1431	8.19346	65.2431	29	55	9	65	Fasl	protein_coding
ENSMUSG00000000823.16	723.572	-0.103815	0.258493	-0.401617	0.687966	0.999868	803.433	661.257	946.8	482.799	872	567	1040	481	Zfp512b	protein_coding
ENSMUSG00000000826.16	3658.73	-0.0691465	0.19433	-0.355819	0.721976	0.999868	3908.44	3544.2	4155	3027.28	4242	3039	4564	3016	Dnajc5	protein_coding
ENSMUSG00000000827.18	1112.93	-0.0132805	0.220316	-0.0602794	0.951933	0.999868	1172.9	1062.44	1046.03	1170.36	1273	911	1149	1166	Tpd52l2	protein_coding
ENSMUSG00000000838.17	1391.51	0.340479	0.20698	1.64499	0.0999727	0.999868	1252.14	1203.56	1607.74	1502.6	1359	1032	1766	1497	Fmr1	protein_coding
ENSMUSG00000000861.15	250.194	-0.00926659	0.320306	-0.0289304	0.97692	0.999868	257.983	242.577	280.399	219.819	280	208	308	219	Bcl11a	protein_coding
ENSMUSG00000000876.11	900.994	0.269952	0.224036	1.20495	0.228221	0.999868	789.612	842.024	910.385	1061.96	857	722	1000	1058	Pxmp4	protein_coding
ENSMUSG00000000881.12	1867.19	-0.0276699	0.203559	-0.135931	0.891876	0.999868	1671.36	2110.89	1793.46	1893.05	1814	1810	1970	1886	Dlg3	protein_coding
ENSMUSG00000000884.17	90.2526	-0.0818346	0.487473	-0.167875	0.866681	0.999868	102.272	82.8029	75.5619	100.374	111	71	83	100	Gnb1l	protein_coding
ENSMUSG00000000901.17	7.90048	-0.977234	1.47943	-0.660546	0.508903	0.999868	8.29231	12.8286	5.46231	5.0187	9	11	6	5	Mmp11	protein_coding
ENSMUSG00000000902.13	1792.97	0.097002	0.219497	0.441928	0.658541	0.999868	1823.39	1628.07	1609.56	2110.86	1979	1396	1768	2103	Smarcb1	protein_coding
ENSMUSG00000000915.15	3285.41	-0.128214	0.188631	-0.67971	0.496688	0.999868	3341.8	3522.04	3138.1	3139.7	3627	3020	3447	3128	Hip1r	protein_coding
ENSMUSG00000000916.15	337.935	-0.294027	0.289523	-1.01555	0.309842	0.999868	392.503	352.204	295.875	311.159	426	302	325	310	Nsun5	protein_coding
ENSMUSG00000000934.9	194.138	-0.0838679	0.351163	-0.238829	0.811238	0.999868	199.015	199.427	169.332	208.778	216	171	186	208	Top1mt	protein_coding
ENSMUSG00000000938.11	1028.74	0.0458883	0.221697	0.206987	0.83602	0.999868	1255.82	784.878	1188.96	885.298	1363	673	1306	882	Hoxa10	protein_coding
ENSMUSG00000000942.10	32.8737	-0.371074	0.760084	-0.488201	0.625407	0.999868	43.3043	29.1559	40.9673	18.0673	47	25	45	18	Hoxa4	protein_coding
ENSMUSG00000000948.16	19.5504	-0.717571	1.02498	-0.700082	0.483876	0.999868	30.4051	12.8286	30.9531	4.01496	33	11	34	4	Gm38393	protein_coding
ENSMUSG00000000957.11	1986.88	-0.0873541	0.202883	-0.430564	0.666785	0.999868	2204.83	1893.97	1885.41	1963.31	2393	1624	2071	1956	Mmp14	protein_coding
ENSMUSG00000000958.10	1053.37	0.239835	0.23032	1.04131	0.297731	0.999868	1000.61	923.66	1001.42	1287.8	1086	792	1100	1283	Slc7a7	protein_coding
ENSMUSG00000000959.7	1860.28	0.0273157	0.212081	0.128799	0.897517	0.999868	1875.9	1793.67	1639.6	2131.94	2036	1538	1801	2124	Oxa1l	protein_coding
ENSMUSG00000000976.13	701.226	-0.111877	0.237754	-0.470556	0.637958	0.999868	700.24	756.888	697.355	650.423	760	649	766	648	Heatr6	protein_coding
ENSMUSG00000000982.5	12.2526	-0.773074	1.23901	-0.623947	0.532662	0.999868	11.9778	16.3273	3.64154	17.0636	13	14	4	17	Ccl3	protein_coding
ENSMUSG00000000983.13	348.801	0.0189294	0.288376	0.0656416	0.947663	0.999868	304.973	390.69	343.215	356.327	331	335	377	355	Wfdc18	protein_coding
ENSMUSG00000001016.12	1736.04	0.0424861	0.208639	0.203635	0.838639	0.999868	1744.15	1668.89	1595.9	1935.21	1893	1431	1753	1928	Ilf2	protein_coding
ENSMUSG00000001017.15	2474.68	0.0289796	0.193871	0.149479	0.881176	0.999868	2420.43	2475.92	2371.55	2630.8	2627	2123	2605	2621	Chtop	protein_coding
ENSMUSG00000001018.15	493.435	0.04566	0.256727	0.177854	0.858838	0.999868	474.504	496.817	492.518	509.9	515	426	541	508	Snapin	protein_coding
ENSMUSG00000001025.8	18307.2	0.0816471	0.176524	0.462526	0.643704	0.999868	18022	17556.5	18576.4	19074.1	19560	15054	20405	19003	S100a6	protein_coding
ENSMUSG00000001029.15	4.20025	-0.310273	2.08144	-0.149066	0.881501	0.999868	5.52821	2.33248	0.910385	8.02991	6	2	1	8	Icam2	protein_coding
ENSMUSG00000001034.17	530.557	-0.163166	0.252348	-0.646593	0.517895	0.999868	605.339	516.643	523.471	476.776	657	443	575	475	Mapk7	protein_coding
ENSMUSG00000001036.17	454.752	0.124139	0.26364	0.470864	0.637738	0.999868	468.976	402.352	487.966	459.713	509	345	536	458	Epn2	protein_coding
ENSMUSG00000001039.12	86.8351	0.00488193	0.483232	0.0101027	0.991939	0.999868	89.3727	83.9691	84.6658	89.3328	97	72	93	89	B9d1	protein_coding
ENSMUSG00000001052.15	1468.55	-0.0533609	0.208017	-0.256522	0.797548	0.999868	1436.41	1555.76	1484.84	1397.21	1559	1334	1631	1392	Sec24b	protein_coding
ENSMUSG00000001053.15	277.767	-0.317236	0.308404	-1.02864	0.303649	0.999868	354.727	263.57	264.922	227.849	385	226	291	227	N4bp3	protein_coding
ENSMUSG00000001054.9	636.088	-0.0328186	0.244505	-0.134225	0.893225	0.999868	708.532	580.786	632.717	622.318	769	498	695	620	Rmnd5b	protein_coding
ENSMUSG00000001056.3	1137.4	0.221123	0.265299	0.833488	0.404569	0.999868	1220.81	874.678	998.692	1455.42	1325	750	1097	1450	Nhp2	protein_coding
ENSMUSG00000001062.18	619.109	-0.340068	0.24459	-1.39036	0.16442	0.999868	698.397	683.415	591.75	502.873	758	586	650	501	Vps9d1	protein_coding
ENSMUSG00000001065.15	736.354	-0.389025	0.24378	-1.5958	0.110533	0.999868	814.489	850.187	724.666	556.072	884	729	796	554	Zfp276	protein_coding
ENSMUSG00000001082.12	796.43	-0.0410806	0.230677	-0.178087	0.858654	0.999868	855.029	761.553	780.2	788.939	928	653	857	786	Mfsd10	protein_coding
ENSMUSG00000001089.14	3675.7	0.043498	0.199813	0.217694	0.827667	0.999868	3436.7	3791.44	4103.1	3371.56	3730	3251	4507	3359	Luzp1	protein_coding
ENSMUSG00000001095.5	6792.39	0.0389205	0.183559	0.212032	0.832082	0.999868	6565.67	6813.16	6319.89	7470.83	7126	5842	6942	7443	Slc13a2	protein_coding
ENSMUSG00000001098.15	4241.48	-0.000884719	0.185676	-0.00476487	0.996198	0.999868	4149.84	4330.24	4011.16	4474.67	4504	3713	4406	4458	Kctd10	protein_coding
ENSMUSG00000001100.10	1473.82	0.115107	0.218781	0.526129	0.598798	0.999868	1518.41	1309.68	1401.99	1665.2	1648	1123	1540	1659	Poldip2	protein_coding
ENSMUSG00000001105.15	915.592	0.112073	0.230587	0.486033	0.626944	0.999868	917.682	839.691	872.149	1032.85	996	720	958	1029	Ift20	protein_coding
ENSMUSG00000001119.7	18.0948	-0.492277	1.02427	-0.480614	0.630791	0.999868	20.2701	19.826	8.19346	24.0897	22	17	9	24	Col6a1	protein_coding
ENSMUSG00000001123.15	5832.24	0.188699	0.182199	1.03567	0.300354	0.999868	4829.81	6056.27	5378.55	7064.32	5242	5193	5908	7038	Lgals9	protein_coding
ENSMUSG00000001127.12	2449.72	-0.147766	0.193483	-0.763715	0.445037	0.999868	2718.96	2426.94	2519.03	2133.95	2951	2081	2767	2126	Araf	protein_coding
ENSMUSG00000001128.7	67.1124	-0.69411	0.549915	-1.26221	0.206872	0.999868	100.429	62.9768	71.9204	33.1234	109	54	79	33	Cfp	protein_coding
ENSMUSG00000001131.11	3.53499	-0.401238	2.22473	-0.180353	0.856875	0.999868	1.84274	5.83119	5.46231	1.00374	2	5	6	1	Timp1	protein_coding
ENSMUSG00000001134.9	405.717	0.293007	0.272944	1.0735	0.283045	0.999868	347.356	380.193	401.48	493.84	377	326	441	492	Uxt	protein_coding
ENSMUSG00000001138.13	695.21	0.0145572	0.246377	0.0590852	0.952884	0.999868	604.417	784.878	711.01	680.535	656	673	781	678	Cnnm3	protein_coding
ENSMUSG00000001143.13	445.948	-0.194461	0.264431	-0.735395	0.462099	0.999868	502.145	450.168	426.97	404.507	545	386	469	403	Lman2l	protein_coding
ENSMUSG00000001150.7	1033.75	0.042578	0.218055	0.195263	0.845187	0.999868	1022.72	1013.46	1096.1	1002.74	1110	869	1204	999	Mcm3ap	protein_coding
ENSMUSG00000001151.10	1222.08	0.0991078	0.222315	0.445799	0.655742	0.999868	1162.77	1187.23	1440.23	1098.09	1262	1018	1582	1094	Pcnt	protein_coding
ENSMUSG00000001156.9	13113.4	0.173906	0.185657	0.936704	0.348911	0.999868	11307.9	13381.4	14273.9	13490.3	12273	11474	15679	13440	Mxd1	protein_coding
ENSMUSG00000001157.13	921.474	0.0770215	0.221967	0.346994	0.728596	0.999868	925.053	868.847	969.56	922.436	1004	745	1065	919	Gmcl1	protein_coding
ENSMUSG00000001158.13	411.888	0.0484035	0.272513	0.177619	0.859022	0.999868	360.255	445.503	345.946	495.847	391	382	380	494	Snrnp27	protein_coding
ENSMUSG00000001166.17	139.995	-0.214584	0.39695	-0.540581	0.588797	0.999868	154.79	145.78	122.902	136.509	168	125	135	136	Oas1c	protein_coding
ENSMUSG00000001173.15	687.005	-0.0156749	0.239072	-0.0655658	0.947724	0.999868	693.79	685.748	740.143	628.341	753	588	813	626	Ocrl	protein_coding
ENSMUSG00000001175.15	23789.8	0.35172	0.189809	1.85302	0.0638791	0.999868	20562.2	20956.1	22618.5	31022.6	22317	17969	24845	30907	Calm1	protein_coding
ENSMUSG00000001211.15	1448.13	-0.136045	0.207422	-0.655886	0.511898	0.999868	1538.68	1492.78	1323.7	1437.35	1670	1280	1454	1432	Agpat3	protein_coding
ENSMUSG00000001225.12	13255.6	0.316245	0.185853	1.70158	0.0888332	0.999868	13691.5	10068.1	15212.5	14050.3	14860	8633	16710	13998	Slc26a3	protein_coding
ENSMUSG00000001227.12	77.2862	0.0591152	0.508053	0.116356	0.90737	0.999868	80.159	71.1405	85.5762	72.2692	87	61	94	72	Sema6b	protein_coding
ENSMUSG00000001228.14	1878.76	0.313709	0.203471	1.54179	0.123126	0.999868	1846.42	1512.61	2099.35	2056.66	2004	1297	2306	2049	Uhrf1	protein_coding
ENSMUSG00000001229.9	1664.46	0.0131878	0.201824	0.0653433	0.947901	0.999868	1578.3	1736.53	1619.57	1723.42	1713	1489	1779	1717	Dpp9	protein_coding
ENSMUSG00000001240.13	2.48489	-0.790692	2.54753	-0.310376	0.756275	0.999868	3.68547	2.33248	0.910385	3.01122	4	2	1	3	Ramp2	protein_coding
ENSMUSG00000001247.16	3985.93	0.0550609	0.190027	0.289753	0.772005	0.999868	3957.27	3853.25	3789.02	4344.18	4295	3304	4162	4328	Lsr	protein_coding
ENSMUSG00000001248.15	477.042	-0.724349	0.259796	-2.78814	0.00530111	0.999868	596.125	592.449	353.229	366.365	647	508	388	365	Gramd1a	protein_coding
ENSMUSG00000001249.14	141.361	-0.42148	0.429711	-0.980845	0.326669	0.999868	157.554	157.442	171.152	79.2954	171	135	188	79	Hpn	protein_coding
ENSMUSG00000001270.9	818.924	0.336074	0.233445	1.43963	0.149972	0.999868	821.86	632.101	930.413	891.32	892	542	1022	888	Ckb	protein_coding
ENSMUSG00000001280.13	2708.07	0.0957651	0.196199	0.488102	0.625478	0.999868	2416.75	2828.13	2823.1	2764.3	2623	2425	3101	2754	Sp1	protein_coding
ENSMUSG00000001281.10	226.253	-0.305498	0.413604	-0.738623	0.460136	0.999868	193.487	256.572	85.5762	369.376	210	220	94	368	Itgb7	protein_coding
ENSMUSG00000001285.12	609.981	0.0676135	0.257545	0.262531	0.792912	0.999868	627.451	559.794	548.052	704.625	681	480	602	702	Myg1	protein_coding
ENSMUSG00000001288.15	363.255	-0.14608	0.280703	-0.520409	0.602779	0.999868	332.614	430.342	298.606	391.458	361	369	328	390	Rarg	protein_coding
ENSMUSG00000001289.12	2092.28	-0.0036773	0.213752	-0.0172035	0.986274	0.999868	2048.2	2103.89	1709.7	2507.34	2223	1804	1878	2498	Pfdn5	protein_coding
ENSMUSG00000001300.16	2750.11	0.205176	0.198253	1.03492	0.300707	0.999868	2243.53	2887.6	2883.19	2986.12	2435	2476	3167	2975	Efnb2	protein_coding
ENSMUSG00000001305.5	273.944	0.108119	0.310703	0.347983	0.727853	0.999868	266.275	260.071	261.28	308.148	289	223	287	307	Rrp15	protein_coding
ENSMUSG00000001313.12	46.2511	-0.0262707	0.646421	-0.0406402	0.967583	0.999868	46.9898	45.4833	37.3258	55.2057	51	39	41	55	Rnd2	protein_coding
ENSMUSG00000001323.17	499.957	0.106511	0.255959	0.416125	0.677319	0.999868	416.458	545.799	443.357	594.214	452	468	487	592	Srr	protein_coding
ENSMUSG00000001333.9	40.2043	-0.043166	0.683578	-0.0631471	0.949649	0.999868	33.1692	48.982	35.505	43.1608	36	42	39	43	Sync	protein_coding
ENSMUSG00000001334.9	37.4105	-0.715632	0.728918	-0.981772	0.326212	0.999868	34.0906	54.8132	14.5662	46.172	37	47	16	46	Fndc5	protein_coding
ENSMUSG00000001348.15	4762.5	0.0587308	0.191943	0.30598	0.75962	0.999868	4654.75	4646.29	4329.79	5419.19	5052	3984	4756	5399	Acp5	protein_coding
ENSMUSG00000001349.5	3.08255	-1.2255	2.33209	-0.525495	0.599239	0.999868	2.7641	5.83119	2.73115	1.00374	3	5	3	1	Cnn1	protein_coding
ENSMUSG00000001366.14	1049.12	-0.0378764	0.216808	-0.1747	0.861315	0.999868	1020.88	1105.59	1015.08	1054.93	1108	948	1115	1051	Fbxo9	protein_coding
ENSMUSG00000001376.17	826.311	0.131455	0.227407	0.57806	0.563224	0.999868	808.961	768.551	858.493	869.238	878	659	943	866	Vps50	protein_coding
ENSMUSG00000001380.7	1283.52	0.127791	0.222363	0.574693	0.565499	0.999868	1332.3	1121.92	1244.5	1435.35	1446	962	1367	1430	Hars	protein_coding
ENSMUSG00000001383.9	1483.9	0.264668	0.216533	1.2223	0.221594	0.999868	1397.71	1291.03	1451.15	1795.69	1517	1107	1594	1789	Zmat2	protein_coding
ENSMUSG00000001403.13	1959.34	0.0282881	0.202269	0.139854	0.888776	0.999868	2094.27	1791.34	1957.33	1994.43	2273	1536	2150	1987	Ube2c	protein_coding
ENSMUSG00000001415.10	2702.77	-0.0725146	0.191352	-0.378959	0.704719	0.999868	2928.11	2614.7	2753.91	2514.37	3178	2242	3025	2505	Smg5	protein_coding
ENSMUSG00000001416.13	4246.55	0.184972	0.222716	0.830527	0.406241	0.999868	4520.23	3431.07	3922.85	5112.04	4906	2942	4309	5093	Cct3	protein_coding
ENSMUSG00000001418.13	2621.79	0.0275026	0.19215	0.143131	0.886187	0.999868	2575.22	2617.04	2562.73	2732.18	2795	2244	2815	2722	Glmp	protein_coding
ENSMUSG00000001419.17	3157.63	-0.171263	0.197212	-0.868419	0.385165	0.999868	3376.81	3287.62	3368.42	2597.68	3665	2819	3700	2588	Mef2d	protein_coding
ENSMUSG00000001420.13	1259.43	0.304122	0.220911	1.37667	0.168614	0.999868	1196.86	1055.45	1281.82	1503.6	1299	905	1408	1498	Tmem79	protein_coding
ENSMUSG00000001424.14	4780.5	0.251128	0.201101	1.24876	0.211751	0.999868	4531.29	4164.63	4549.19	5876.89	4918	3571	4997	5855	Snd1	protein_coding
ENSMUSG00000001435.15	27.7299	0.0522074	0.815028	0.064056	0.948926	0.999868	28.5624	25.6572	24.5804	32.1197	31	22	27	32	Col18a1	protein_coding
ENSMUSG00000001436.15	424.972	0.140199	0.273511	0.512588	0.60824	0.999868	432.122	376.695	423.329	467.742	469	323	465	466	Slc19a1	protein_coding
ENSMUSG00000001440.5	7419.39	0.122826	0.182974	0.671277	0.502044	0.999868	7431.75	6781.67	7580.77	7883.37	8066	5815	8327	7854	Kpnb1	protein_coding
ENSMUSG00000001441.13	2996.72	-0.0195483	0.193157	-0.101204	0.919388	0.999868	2823.99	3216.48	3002.45	2943.97	3065	2758	3298	2933	Npepps	protein_coding
ENSMUSG00000001444.2	61.9063	-0.415197	0.588897	-0.705041	0.480785	0.999868	41.4616	90.9665	21.8492	93.3478	45	78	24	93	Tbx21	protein_coding
ENSMUSG00000001445.10	1679.07	0.0264097	0.209731	0.125922	0.899794	0.999868	1734.01	1589.58	1565.86	1826.81	1882	1363	1720	1820	Mrpl10	protein_coding
ENSMUSG00000001467.5	4719.25	0.154926	0.183889	0.8425	0.399508	0.999868	4826.12	4109.82	5314.83	4626.23	5238	3524	5838	4609	Cyp51	protein_coding
ENSMUSG00000001472.17	6894.16	-0.153738	0.182951	-0.840325	0.400726	0.999868	7508.23	6988.1	7159.27	5921.06	8149	5992	7864	5899	Tcf25	protein_coding
ENSMUSG00000001473.7	13.4002	0.440319	1.17016	0.376288	0.706703	0.999868	18.4274	5.83119	17.2973	12.0449	20	5	19	12	Tubb6	protein_coding
ENSMUSG00000001482.15	579.901	0.132136	0.255643	0.516879	0.605241	0.999868	599.81	507.313	568.08	644.401	651	435	624	642	Def8	protein_coding
ENSMUSG00000001493.9	10.0856	-0.573048	1.33368	-0.429674	0.667433	0.999868	16.5846	6.99743	12.7454	4.01496	18	6	14	4	Meox1	protein_coding
ENSMUSG00000001506.10	49.1786	-0.0257517	0.647856	-0.0397491	0.968293	0.999868	82.0017	23.3248	58.2646	33.1234	89	20	64	33	Col1a1	protein_coding
ENSMUSG00000001507.16	4884.48	0.0832838	0.184695	0.450926	0.652043	0.999868	4959.72	4532	5033.52	5012.67	5383	3886	5529	4994	Itga3	protein_coding
ENSMUSG00000001517.14	1397.51	-0.132005	0.212298	-0.621792	0.534079	0.999868	1628.06	1272.37	1638.69	1050.92	1767	1091	1800	1047	Foxm1	protein_coding
ENSMUSG00000001518.12	419.002	-0.0387455	0.284754	-0.136067	0.891768	0.999868	370.39	481.656	441.537	382.425	402	413	485	381	Itfg2	protein_coding
ENSMUSG00000001521.12	139.579	0.00715828	0.396697	0.0180447	0.985603	0.999868	167.689	110.793	168.421	111.415	182	95	185	111	Tulp3	protein_coding
ENSMUSG00000001524.14	481.981	-0.138031	0.271672	-0.508081	0.611396	0.999868	558.349	452.5	424.239	492.836	606	388	466	491	Gtf2h4	protein_coding
ENSMUSG00000001525.10	8205.58	0.202547	0.212752	0.952033	0.34108	0.999868	8828.55	6492.44	7946.75	9554.59	9582	5567	8729	9519	Tubb5	protein_coding
ENSMUSG00000001542.7	1005.63	0.233737	0.2192	1.06632	0.28628	0.999868	870.693	979.64	1066.06	1106.12	945	840	1171	1102	Ell2	protein_coding
ENSMUSG00000001552.14	9672.73	0.104571	0.178805	0.584833	0.55866	0.999868	9065.34	9571.31	9538.1	10516.2	9839	8207	10477	10477	Jup	protein_coding
ENSMUSG00000001558.5	2.95462	-0.459102	2.36633	-0.194014	0.846165	0.999868	2.7641	3.49871	4.55192	1.00374	3	3	5	1	Klhl10	protein_coding
ENSMUSG00000001566.9	33.3453	-0.191583	0.772519	-0.247998	0.804136	0.999868	15.6633	60.6444	20.9388	36.1346	17	52	23	36	Mnx1	protein_coding
ENSMUSG00000001569.10	942.155	-0.0524661	0.221689	-0.236666	0.812916	0.999868	943.481	973.808	876.701	974.631	1024	835	963	971	Nom1	protein_coding
ENSMUSG00000001576.15	3022.16	0.00582527	0.19022	0.0306238	0.97557	0.999868	3140.94	2893.44	3047.06	3007.2	3409	2481	3347	2996	Ergic1	protein_coding
ENSMUSG00000001583.13	1851.3	-0.178106	0.202335	-0.880254	0.378722	0.999868	1987.39	1937.12	1891.78	1588.92	2157	1661	2078	1583	Tnk1	protein_coding
ENSMUSG00000001588.12	192.435	-0.842441	0.370107	-2.27621	0.0228337	0.999868	202.701	279.897	87.3969	199.744	220	240	96	199	Acap1	protein_coding
ENSMUSG00000001604.14	1444.18	-0.160077	0.205796	-0.777844	0.436661	0.999868	1411.54	1635.07	1243.59	1486.54	1532	1402	1366	1481	Tcea3	protein_coding
ENSMUSG00000001627.12	1530.75	-0.1515	0.206541	-0.733511	0.463247	0.999868	1722.96	1489.29	1655.08	1255.68	1870	1277	1818	1251	Ifrd1	protein_coding
ENSMUSG00000001630.13	2299.33	0.0433646	0.203165	0.213446	0.830979	0.999868	2212.2	2306.82	2575.48	2102.83	2401	1978	2829	2095	Stk38l	protein_coding
ENSMUSG00000001632.16	1191.15	-0.237996	0.215749	-1.10312	0.269976	0.999868	1347.96	1222.22	1240.85	953.552	1463	1048	1363	950	Brpf1	protein_coding
ENSMUSG00000001642.18	1616.51	-0.0291805	0.224127	-0.130196	0.896411	0.999868	2017.8	1286.36	1614.11	1547.77	2190	1103	1773	1542	Akr1b3	protein_coding
ENSMUSG00000001663.10	287.702	-0.0384531	0.305085	-0.12604	0.8997	0.999868	272.725	307.887	243.983	326.215	296	264	268	325	Gstt1	protein_coding
ENSMUSG00000001665.11	1147.38	0.0381853	0.217723	0.175385	0.860777	0.999868	1246.61	1022.79	1169.84	1150.29	1353	877	1285	1146	Gstt3	protein_coding
ENSMUSG00000001666.8	620.579	0.1968	0.25666	0.766776	0.443215	0.999868	614.552	538.802	587.198	741.763	667	462	645	739	Ddt	protein_coding
ENSMUSG00000001670.13	630.788	0.467432	0.25788	1.8126	0.0698941	0.999868	462.527	600.612	777.469	682.543	502	515	854	680	Tat	protein_coding
ENSMUSG00000001672.14	1834.95	0.0836088	0.206779	0.404339	0.685964	0.999868	1624.37	1946.45	1929.11	1839.85	1763	1669	2119	1833	Marveld3	protein_coding
ENSMUSG00000001674.11	745.26	0.082836	0.24149	0.34302	0.731583	0.999868	770.264	676.418	708.279	826.077	836	580	778	823	Ddx18	protein_coding
ENSMUSG00000001687.15	1752.75	0.112674	0.205798	0.5475	0.584035	0.999868	1607.79	1745.86	1578.61	2078.74	1745	1497	1734	2071	Ubl3	protein_coding
ENSMUSG00000001700.10	1671.35	0.113048	0.201579	0.560815	0.574924	0.999868	1451.15	1761.02	1573.14	1900.08	1575	1510	1728	1893	Gramd3	protein_coding
ENSMUSG00000001707.8	295.969	0.176627	0.309729	0.570262	0.5685	0.999868	273.646	277.565	261.28	371.384	297	238	287	370	Eef1e1	protein_coding
ENSMUSG00000001729.14	5479.17	0.00449862	0.188106	0.0239154	0.98092	0.999868	5794.48	5152.44	5296.62	5673.13	6289	4418	5818	5652	Akt1	protein_coding
ENSMUSG00000001739.14	5001.18	-0.0333765	0.200438	-0.166518	0.867749	0.999868	5322.74	4769.91	4393.52	5518.56	5777	4090	4826	5498	Cldn15	protein_coding
ENSMUSG00000001741.12	73.4459	-0.55046	0.575004	-0.957315	0.338408	0.999868	92.1368	75.8054	35.505	90.3365	100	65	39	90	Il16	protein_coding
ENSMUSG00000001750.16	2115.31	-0.575856	0.205529	-2.80183	0.00508143	0.999868	2795.43	2225.18	2125.75	1314.9	3034	1908	2335	1310	Tcirg1	protein_coding
ENSMUSG00000001751.9	762.81	-0.0595789	0.231408	-0.257463	0.796822	0.999868	766.578	789.543	709.19	785.928	832	677	779	783	Naglu	protein_coding
ENSMUSG00000001755.12	1082.18	0.0317645	0.243348	0.130531	0.896146	0.999868	1138.81	987.803	911.295	1290.81	1236	847	1001	1286	Coasy	protein_coding
ENSMUSG00000001761.7	835.318	-0.0314633	0.229534	-0.137075	0.890972	0.999868	978.493	717.236	886.715	758.827	1062	615	974	756	Smo	protein_coding
ENSMUSG00000001763.14	363.769	-0.339846	0.283627	-1.19821	0.230834	0.999868	414.616	396.521	356.871	287.069	450	340	392	286	Tspan33	protein_coding
ENSMUSG00000001767.5	719.545	0.0591557	0.234943	0.251787	0.801206	0.999868	695.633	712.571	690.072	779.905	755	611	758	777	Crnkl1	protein_coding
ENSMUSG00000001768.16	2237.34	-0.139942	0.201248	-0.695371	0.486823	0.999868	2273.01	2414.11	2286.89	1975.36	2467	2070	2512	1968	Rin2	protein_coding
ENSMUSG00000001774.8	871.741	0.000328926	0.224727	0.00146367	0.998832	0.999868	761.971	978.473	743.784	1002.74	827	839	817	999	Chordc1	protein_coding
ENSMUSG00000001783.3	3781.83	0.0851802	0.196417	0.43367	0.664528	0.999868	3703.9	3611.84	3460.37	4351.21	4020	3097	3801	4335	Rtcb	protein_coding
ENSMUSG00000001785.13	733.634	0.12249	0.243633	0.502763	0.615131	0.999868	791.455	618.106	741.053	783.92	859	530	814	781	Pwp1	protein_coding
ENSMUSG00000001786.14	478.818	-0.106251	0.261038	-0.407033	0.683984	0.999868	463.448	530.638	462.475	458.709	503	455	508	457	Fbxo7	protein_coding
ENSMUSG00000001794.13	6099.05	0.0905293	0.191896	0.471762	0.637096	0.999868	6335.33	5485.98	5941.17	6633.71	6876	4704	6526	6609	Capns1	protein_coding
ENSMUSG00000001802.16	7.65068	0.00317064	1.48766	0.0021313	0.998299	0.999868	8.29231	6.99743	7.28308	8.02991	9	6	8	8	Lrp3	protein_coding
ENSMUSG00000001815.15	28.7216	0.801839	0.81164	0.987925	0.323189	0.999868	20.2701	20.9923	45.5192	28.1047	22	18	50	28	Evx2	protein_coding
ENSMUSG00000001819.4	860.3	0.0834311	0.254066	0.328383	0.742622	0.999868	858.715	775.548	1172.58	634.363	932	665	1288	632	Hoxd13	protein_coding
ENSMUSG00000001823.5	78.9289	0.156584	0.514859	0.304129	0.761029	0.999868	110.564	43.1508	103.784	58.2169	120	37	114	58	Hoxd12	protein_coding
ENSMUSG00000001829.17	1031.36	0.0704393	0.219729	0.320574	0.748534	0.999868	964.672	1042.62	946.8	1171.36	1047	894	1040	1167	Clpb	protein_coding
ENSMUSG00000001833.17	1919.29	0.315804	0.205564	1.53628	0.124469	0.999868	1788.37	1629.23	1990.1	2269.45	1941	1397	2186	2261	2020-09-07	protein_coding
ENSMUSG00000001844.10	760.133	-0.0845298	0.236139	-0.357967	0.720368	0.999868	852.265	714.904	725.577	747.786	925	613	797	745	Zdhhc4	protein_coding
ENSMUSG00000001847.14	10071.3	0.24721	0.185166	1.33508	0.181852	0.999868	8979.65	9369.55	9638.24	12297.8	9746	8034	10587	12252	Rac1	protein_coding
ENSMUSG00000001855.15	1220.96	-0.0195887	0.212653	-0.0921154	0.926606	0.999868	1213.44	1244.38	1262.7	1163.33	1317	1067	1387	1159	Nup214	protein_coding
ENSMUSG00000001865.2	2.39759	0.13381	2.58034	0.0518574	0.958642	0.999868	3.68547	1.16624	2.73115	2.00748	4	1	3	2	Cpa3	protein_coding
ENSMUSG00000001891.16	4691.88	0.260853	0.189549	1.37618	0.168767	0.999868	4259.48	4257.93	4650.25	5599.86	4623	3651	5108	5579	Ugp2	protein_coding
ENSMUSG00000001901.15	48.8198	-1.29208	0.68621	-1.88293	0.0597104	0.999868	62.653	71.1405	46.4296	15.0561	68	61	51	15	Kcnh6	protein_coding
ENSMUSG00000001909.16	1286.04	-0.107051	0.210113	-0.509493	0.610407	0.999868	1363.62	1303.85	1219.01	1257.69	1480	1118	1339	1253	Trmt1	protein_coding
ENSMUSG00000001910.5	3467.41	-0.0900666	0.187438	-0.480513	0.630862	0.999868	3581.36	3569.85	3372.98	3345.46	3887	3061	3705	3333	Nacc1	protein_coding
ENSMUSG00000001911.16	1382.42	-0.127595	0.215513	-0.592054	0.553814	0.999868	1293.6	1601.24	1341	1293.82	1404	1373	1473	1289	Nfix	protein_coding
ENSMUSG00000001918.17	4603.83	-0.249081	0.1872	-1.33056	0.183334	0.999868	4991.97	4998.49	4498.21	3926.63	5418	4286	4941	3912	Slc1a5	protein_coding
ENSMUSG00000001924.15	11392	0.13632	0.186055	0.732685	0.463751	0.999868	11266.5	10420.3	11078.5	12802.7	12228	8935	12169	12755	Uba1	protein_coding
ENSMUSG00000001930.17	59.1841	0.361177	0.580531	0.62215	0.533843	0.999868	55.2821	47.8157	57.3542	76.2842	60	41	63	76	Vwf	protein_coding
ENSMUSG00000001942.8	621.144	0.0316368	0.244363	0.129466	0.896989	0.999868	664.306	559.794	726.487	533.989	721	480	798	532	Siae	protein_coding
ENSMUSG00000001943.8	143.244	0.0718338	0.412308	0.174224	0.86169	0.999868	151.104	125.954	119.26	176.658	164	108	131	176	Vsig2	protein_coding
ENSMUSG00000001946.14	13.3861	-1.0823	1.1542	-0.937704	0.348396	0.999868	16.5846	19.826	9.10385	8.02991	18	17	10	8	Esam	protein_coding
ENSMUSG00000001948.10	16.072	0.320624	1.05141	0.304945	0.760408	0.999868	11.0564	17.4936	13.6558	22.0823	12	15	15	22	Spa17	protein_coding
ENSMUSG00000001962.8	604.637	-0.0302396	0.245988	-0.122931	0.902161	0.999868	587.833	630.935	535.306	664.475	638	541	588	662	Fam50a	protein_coding
ENSMUSG00000001964.14	896.788	0.20614	0.24125	0.854463	0.392848	0.999868	885.434	774.382	840.285	1087.05	961	664	923	1083	Emd	protein_coding
ENSMUSG00000001983.7	455.868	0.11176	0.264597	0.422379	0.672749	0.999868	444.099	431.508	446.999	500.866	482	370	491	499	Taco1	protein_coding
ENSMUSG00000001985.9	4.06681	2.58198	2.30832	1.11856	0.26333	0.999868	0	3.49871	2.73115	10.0374	0	3	3	10	Grik3	protein_coding
ENSMUSG00000001995.9	437.011	-0.130386	0.283639	-0.45969	0.645738	0.999868	416.458	495.651	471.579	364.357	452	425	518	363	Sipa1l2	protein_coding
ENSMUSG00000001998.15	296.126	-0.0931913	0.317197	-0.293796	0.768914	0.999868	315.108	286.894	368.706	213.796	342	246	405	213	Ap4e1	protein_coding
ENSMUSG00000001999.15	426.668	0.201728	0.278189	0.725148	0.468361	0.999868	384.21	402.352	375.079	545.03	417	345	412	543	Blvra	protein_coding
ENSMUSG00000002006.12	24.6119	0.186778	0.866051	0.215666	0.829248	0.999868	14.7419	32.6547	20.9388	30.1122	16	28	23	30	Pdzd4	protein_coding
ENSMUSG00000002010.17	3898.93	0.164144	0.203895	0.805041	0.420796	0.999868	3787.74	3531.37	3565.07	4711.55	4111	3028	3916	4694	Idh3g	protein_coding
ENSMUSG00000002012.13	4.67547	-0.231543	1.89754	-0.122023	0.902881	0.999868	6.44957	3.49871	2.73115	6.02244	7	3	3	6	Pnck	protein_coding
ENSMUSG00000002014.12	3531.73	0.115102	0.204459	0.562957	0.573464	0.999868	3436.7	3305.12	3136.28	4248.83	3730	2834	3445	4233	Ssr4	protein_coding
ENSMUSG00000002015.5	3344.22	0.184543	0.200208	0.921755	0.356656	0.999868	3285.6	2965.74	3240.06	3885.47	3566	2543	3559	3871	Bcap31	protein_coding
ENSMUSG00000002017.10	1073.34	0.0991699	0.221666	0.447383	0.654598	0.999868	1098.27	974.975	1058.78	1161.33	1192	836	1163	1157	Fam98a	protein_coding
ENSMUSG00000002020.15	5.60863	-0.416835	1.72789	-0.24124	0.809369	0.999868	8.29231	4.66495	5.46231	4.01496	9	4	6	4	Ltbp2	protein_coding
ENSMUSG00000002028.13	1168.24	-0.189565	0.221841	-0.854508	0.392824	0.999868	1293.6	1180.23	1292.75	906.377	1404	1012	1420	903	Kmt2a	protein_coding
ENSMUSG00000002031.13	948.089	0.0141763	0.227604	0.0622847	0.950336	0.999868	881.749	992.468	792.945	1125.19	957	851	871	1121	Ift46	protein_coding
ENSMUSG00000002032.17	162.589	-0.428643	0.374391	-1.14491	0.252248	0.999868	200.858	172.603	138.378	138.516	218	148	152	138	Tmem25	protein_coding
ENSMUSG00000002033.14	180.316	-0.399599	0.475433	-0.840496	0.40063	0.999868	177.824	185.432	61.9062	296.103	193	159	68	295	Cd3g	protein_coding
ENSMUSG00000002043.17	1458.82	0.0561861	0.218104	0.257612	0.796707	0.999868	1464.05	1385.49	1305.49	1680.26	1589	1188	1434	1674	Trappc6a	protein_coding
ENSMUSG00000002052.6	2797.31	-0.0740458	0.191779	-0.386099	0.699423	0.999868	2868.22	2867.78	2839.49	2613.74	3113	2459	3119	2604	Supt6	protein_coding
ENSMUSG00000002055.9	1168.09	-0.119278	0.213437	-0.558842	0.576269	0.999868	1411.54	1014.63	1342.82	903.365	1532	870	1475	900	Spag5	protein_coding
ENSMUSG00000002057.4	39.136	-0.231519	0.692388	-0.334377	0.738095	0.999868	42.3829	41.9846	40.0569	32.1197	46	36	44	32	Foxn1	protein_coding
ENSMUSG00000002058.13	709.811	-0.0322286	0.236241	-0.136423	0.891487	0.999868	664.306	773.216	690.072	711.651	721	663	758	709	Unc119	protein_coding
ENSMUSG00000002059.18	4.96154	0.175105	1.82045	0.0961882	0.923371	0.999868	4.60684	4.66495	4.55192	6.02244	5	4	5	6	Rab34	protein_coding
ENSMUSG00000002064.10	1448.71	0.0500358	0.211297	0.236803	0.81281	0.999868	1441.02	1400.65	1349.19	1603.98	1564	1201	1482	1598	Sdf2	protein_coding
ENSMUSG00000002068.16	245.411	0.283711	0.324798	0.8735	0.382391	0.999868	253.376	191.263	274.026	262.98	275	164	301	262	Ccne1	protein_coding
ENSMUSG00000002076.12	39.4088	0.617081	0.750163	0.822596	0.410738	0.999868	40.5402	20.9923	31.8635	64.2393	44	18	35	64	Hsf2bp	protein_coding
ENSMUSG00000002083.13	222.387	0.0577846	0.331084	0.174532	0.861447	0.999868	197.173	239.079	209.388	243.909	214	205	230	243	Bbc3	protein_coding
ENSMUSG00000002102.15	4125.25	0.0757377	0.214988	0.352288	0.724622	0.999868	4055.86	3887.07	3384.81	5173.27	4402	3333	3718	5154	Psmc3	protein_coding
ENSMUSG00000002103.16	916.364	0.1005	0.223325	0.450018	0.652697	0.999868	916.761	852.52	938.607	957.567	995	731	1031	954	Acp2	protein_coding
ENSMUSG00000002105.15	255.31	-0.403133	0.319848	-1.26039	0.207528	0.999868	324.321	253.074	272.205	171.639	352	217	299	171	Slc39a13	protein_coding
ENSMUSG00000002107.18	119.071	-0.121437	0.423625	-0.286661	0.774372	0.999868	86.6086	162.107	81.0242	146.546	94	139	89	146	Celf2	protein_coding
ENSMUSG00000002108.10	364.099	0.277601	0.283976	0.977549	0.328297	0.999868	295.759	358.035	326.828	475.772	321	307	359	474	Nr1h3	protein_coding
ENSMUSG00000002109.14	396.934	-0.412475	0.29832	-1.38266	0.166769	0.999868	472.662	416.347	458.834	239.894	513	357	504	239	Ddb2	protein_coding
ENSMUSG00000002111.8	10.8815	-0.857366	1.33082	-0.64424	0.51942	0.999868	17.506	9.3299	3.64154	13.0486	19	8	4	13	Spi1	protein_coding
ENSMUSG00000002129.11	2679.44	0.112005	0.192624	0.581469	0.560924	0.999868	2464.66	2678.85	2549.99	3024.27	2675	2297	2801	3013	Sf3a1	protein_coding
ENSMUSG00000002147.18	2830.36	-0.105831	0.190626	-0.555176	0.578774	0.999868	2925.34	2942.42	2678.35	2775.34	3175	2523	2942	2765	Stat6	protein_coding
ENSMUSG00000002204.9	17.299	-0.247731	1.15112	-0.215209	0.829604	0.999868	28.5624	8.16366	6.37269	26.0972	31	7	7	26	Napsa	protein_coding
ENSMUSG00000002205.16	1530.28	0.0728836	0.204709	0.356035	0.721814	0.999868	1406.01	1573.25	1427.48	1714.39	1526	1349	1568	1708	Vrk3	protein_coding
ENSMUSG00000002210.11	916.747	0.0209079	0.224673	0.0930592	0.925857	0.999868	871.614	949.317	947.711	898.347	946	814	1041	895	Smg9	protein_coding
ENSMUSG00000002221.11	1077.9	-0.0917132	0.2162	-0.424206	0.671415	0.999868	1140.65	1082.27	1107.03	981.657	1238	928	1216	978	Paxip1	protein_coding
ENSMUSG00000002222.14	2832.28	0.0220578	0.193644	0.113909	0.90931	0.999868	2601.94	3027.55	2834.94	2864.67	2824	2596	3114	2854	Rmnd5a	protein_coding
ENSMUSG00000002227.15	1897.96	0.092103	0.200044	0.460414	0.645219	0.999868	1816.94	1856.65	2039.26	1879	1972	1592	2240	1872	Mov10	protein_coding
ENSMUSG00000002228.7	331.071	-0.750019	0.302294	-2.48109	0.0130982	0.999868	480.954	337.043	338.663	167.624	522	289	372	167	Ppm1j	protein_coding
ENSMUSG00000002233.13	2648.84	0.151081	0.197394	0.765378	0.444046	0.999868	2679.34	2345.3	2702.02	2868.69	2908	2011	2968	2858	Rhoc	protein_coding
ENSMUSG00000002249.21	819.986	-0.156713	0.227682	-0.6883	0.491264	0.999868	789.612	941.154	730.129	819.051	857	807	802	816	Tead3	protein_coding
ENSMUSG00000002250.16	7556.42	0.0113494	0.185476	0.0611906	0.951207	0.999868	6405.35	8722.29	7069.14	8028.91	6952	7479	7765	7999	Ppard	protein_coding
ENSMUSG00000002257.8	80.5753	-0.455514	0.54718	-0.832476	0.405141	0.999868	90.294	87.4678	39.1465	105.393	98	75	43	105	Def6	protein_coding
ENSMUSG00000002265.17	36.1278	-0.575376	0.766491	-0.750662	0.452856	0.999868	35.9333	47.8157	43.6985	17.0636	39	41	48	17	Peg3	protein_coding
ENSMUSG00000002274.13	70.9825	-0.340873	0.56488	-0.603442	0.546215	0.999868	93.0582	64.1431	46.4296	80.2991	101	55	51	80	Metrn	protein_coding
ENSMUSG00000002279.19	687.695	0.0310028	0.238198	0.130156	0.896443	0.999868	703.925	656.592	674.595	715.666	764	563	741	713	Lmf1	protein_coding
ENSMUSG00000002280.11	781.435	-0.0670582	0.229561	-0.292115	0.770199	0.999868	785.005	814.034	743.784	782.917	852	698	817	780	Ciao3	protein_coding
ENSMUSG00000002289.16	11.9728	-0.294558	1.2181	-0.241818	0.808921	0.999868	17.506	9.3299	10.0142	11.0411	19	8	11	11	Angptl4	protein_coding
ENSMUSG00000002297.16	868.999	0.0870868	0.22762	0.382597	0.702019	0.999868	970.2	721.901	956.814	827.081	1053	619	1051	824	Dbf4	protein_coding
ENSMUSG00000002307.16	1060.47	-0.120363	0.217723	-0.552825	0.580383	0.999868	1039.3	1172.07	1008.71	1021.81	1128	1005	1108	1018	Daxx	protein_coding
ENSMUSG00000002308.16	558.098	-0.0275929	0.281757	-0.0979316	0.921987	0.999868	641.272	483.989	469.759	637.374	696	415	516	635	Cd320	protein_coding
ENSMUSG00000002319.16	458.407	-0.0846522	0.277353	-0.305214	0.760203	0.999868	605.339	352.204	471.579	404.507	657	302	518	403	Ipo4	protein_coding
ENSMUSG00000002320.15	3090.21	0.0367096	0.189906	0.193304	0.846721	0.999868	3192.54	2912.1	3162.68	3093.52	3465	2497	3474	3082	Tm9sf1	protein_coding
ENSMUSG00000002324.8	116.658	-0.833566	0.428109	-1.94709	0.0515239	0.999868	117.935	180.767	65.5477	102.381	128	155	72	102	Rec8	protein_coding
ENSMUSG00000002325.15	1673.88	0.0910976	0.216216	0.421326	0.673517	0.999868	1492.62	1749.36	1872.66	1580.89	1620	1500	2057	1575	Irf9	protein_coding
ENSMUSG00000002326.6	405.988	0.117154	0.275103	0.425854	0.670214	0.999868	398.952	379.027	393.286	452.686	433	325	432	451	Gmpr2	protein_coding
ENSMUSG00000002329.7	2282.63	0.0361296	0.197986	0.182486	0.855201	0.999868	2231.55	2268.33	2120.29	2510.35	2422	1945	2329	2501	Mdp1	protein_coding
ENSMUSG00000002332.16	1116.71	0.0539132	0.221031	0.243917	0.807295	0.999868	1246.61	953.982	1157.1	1109.13	1353	818	1271	1105	Dhrs1	protein_coding
ENSMUSG00000002342.17	765.314	-0.0459561	0.232051	-0.198043	0.843011	0.999868	805.275	749.891	739.232	766.857	874	643	812	764	Tmem161a	protein_coding
ENSMUSG00000002343.11	272.611	0.19035	0.317121	0.600243	0.548344	0.999868	266.275	241.411	258.549	324.208	289	207	284	323	Armc6	protein_coding
ENSMUSG00000002345.18	475.985	0.0130145	0.267474	0.0486572	0.961193	0.999868	522.416	426.843	458.834	495.847	567	366	504	494	Borcs8	protein_coding
ENSMUSG00000002346.16	415.086	-0.459809	0.298341	-1.54122	0.123263	0.999868	468.055	480.49	448.82	262.98	508	412	493	262	Slc25a42	protein_coding
ENSMUSG00000002365.10	1973.62	0.0274074	0.200335	0.136808	0.891183	0.999868	1882.35	2028.09	2053.83	1930.19	2043	1739	2256	1923	Snx9	protein_coding
ENSMUSG00000002372.9	1742.6	-0.124937	0.203695	-0.613351	0.539644	0.999868	1821.54	1810	1552.21	1786.66	1977	1552	1705	1780	Ranbp3	protein_coding
ENSMUSG00000002379.7	2316.57	0.0775093	0.215623	0.359467	0.719246	0.999868	2320.93	2158.71	2008.31	2778.35	2519	1851	2206	2768	Ndufa11	protein_coding
ENSMUSG00000002384.2	31.5985	0.30582	0.774108	0.395061	0.692798	0.999868	41.4616	16.3273	45.5192	23.086	45	14	50	23	Bmp8b	protein_coding
ENSMUSG00000002393.14	1633.34	-0.0795688	0.202485	-0.392961	0.694348	0.999868	1436.41	1914.96	1330.07	1851.9	1559	1642	1461	1845	Nr2f6	protein_coding
ENSMUSG00000002395.14	1652.31	0.0619806	0.216452	0.286348	0.774612	0.999868	1578.3	1629.23	1399.26	2002.46	1713	1397	1537	1995	Use1	protein_coding
ENSMUSG00000002396.8	342.448	0.0259723	0.292959	0.088655	0.929356	0.999868	277.332	407.017	324.097	361.346	301	349	356	360	Ocel1	protein_coding
ENSMUSG00000002409.18	505.483	-0.0992915	0.281921	-0.352196	0.724691	0.999868	418.301	637.932	507.995	457.705	454	547	558	456	Dyrk1b	protein_coding
ENSMUSG00000002413.15	537.924	0.0539898	0.259314	0.208202	0.835071	0.999868	524.258	527.139	624.524	475.772	569	452	686	474	Braf	protein_coding
ENSMUSG00000002416.13	679.509	-0.170589	0.237877	-0.717129	0.473294	0.999868	737.094	702.075	625.434	653.434	800	602	687	651	Ndufb2	protein_coding
ENSMUSG00000002428.12	841.176	0.0375831	0.226205	0.166146	0.868042	0.999868	849.501	810.535	887.625	817.044	922	695	975	814	Hltf	protein_coding
ENSMUSG00000002455.14	1684.92	-0.00171572	0.210369	-0.00815577	0.993493	0.999868	1711.9	1650.23	1507.6	1869.97	1858	1415	1656	1863	Prpf6	protein_coding
ENSMUSG00000002458.13	68.0212	-0.0646829	0.538518	-0.120113	0.904394	0.999868	63.5744	75.8054	66.4581	66.2468	69	65	73	66	Rgs19	protein_coding
ENSMUSG00000002475.16	82.5408	-0.272983	0.496176	-0.550175	0.5822	0.999868	60.8103	121.289	53.7127	94.3515	66	104	59	94	Abhd3	protein_coding
ENSMUSG00000002477.5	903.712	0.212173	0.253381	0.837366	0.402387	0.999868	877.142	780.213	781.11	1176.38	952	669	858	1172	Snrpd1	protein_coding
ENSMUSG00000002486.15	288.745	-0.503682	0.326553	-1.54242	0.122971	0.999868	327.086	342.874	301.337	183.684	355	294	331	183	Tchp	protein_coding
ENSMUSG00000002489.16	507.719	0.164965	0.255434	0.645823	0.518394	0.999868	559.27	400.02	610.868	460.716	607	343	671	459	Tiam1	protein_coding
ENSMUSG00000002496.10	2102.48	-0.174561	0.199092	-0.876786	0.380603	0.999868	2314.48	2134.21	2197.67	1763.57	2512	1830	2414	1757	Tsc2	protein_coding
ENSMUSG00000002504.15	292.155	-0.619591	0.302561	-2.04782	0.0405776	0.999868	372.233	334.71	254.908	206.77	404	287	280	206	Slc9a3r2	protein_coding
ENSMUSG00000002524.17	2901.87	-0.0620981	0.197712	-0.314084	0.753457	0.999868	2991.68	2922.59	2564.55	3128.66	3247	2506	2817	3117	Puf60	protein_coding
ENSMUSG00000002546.16	3186.41	0.0142275	0.190101	0.0748418	0.940341	0.999868	3121.59	3218.82	3304.7	3100.55	3388	2760	3630	3089	Golga2	protein_coding
ENSMUSG00000002550.16	939.148	-0.0553572	0.227667	-0.24315	0.807889	0.999868	977.571	932.99	840.285	1005.75	1061	800	923	1002	Uck1	protein_coding
ENSMUSG00000002565.16	2452.53	0.0172827	0.203705	0.0848418	0.932387	0.999868	2091.5	2810.63	2420.71	2487.27	2270	2410	2659	2478	Scin	protein_coding
ENSMUSG00000002578.18	8.88087	-0.379953	1.41129	-0.269224	0.787757	0.999868	4.60684	16.3273	4.55192	10.0374	5	14	5	10	Ikzf4	protein_coding
ENSMUSG00000002580.7	1251.44	0.0731206	0.212261	0.344484	0.730482	0.999868	1184.88	1250.21	1173.49	1397.21	1286	1072	1289	1392	Mien1	protein_coding
ENSMUSG00000002602.16	22.9781	-0.0259461	0.896169	-0.0289523	0.976903	0.999868	29.4838	17.4936	21.8492	23.086	32	15	24	23	Axl	protein_coding
ENSMUSG00000002603.15	180.208	-0.326996	0.367114	-0.890719	0.37308	0.999868	228.499	173.769	152.945	165.617	248	149	168	165	Tgfb1	protein_coding
ENSMUSG00000002608.8	1369.43	-0.140907	0.21204	-0.664529	0.506352	0.999868	1379.29	1492.78	1371.04	1234.6	1497	1280	1506	1230	Ccdc97	protein_coding
ENSMUSG00000002617.14	95.864	0.120847	0.464051	0.260417	0.794542	0.999868	90.294	93.299	106.515	93.3478	98	80	117	93	Zfp40	protein_coding
ENSMUSG00000002625.10	1068.94	-0.808024	0.248689	-3.24913	0.00115759	0.999868	1358.1	1327.18	1012.35	578.154	1474	1138	1112	576	Akap8l	protein_coding
ENSMUSG00000002633.4	21.0065	-1.00693	1.03583	-0.972102	0.331	0.999868	13.8205	43.1508	20.0285	7.02617	15	37	22	7	Shh	protein_coding
ENSMUSG00000002635.11	299.759	0.0654354	0.301086	0.217331	0.82795	0.999868	305.894	279.897	294.054	319.189	332	240	323	318	Pdcd2l	protein_coding
ENSMUSG00000002658.9	1727.33	0.0618161	0.207153	0.298409	0.765391	0.999868	1687.02	1684.05	1584.98	1953.28	1831	1444	1741	1946	Gtf2f1	protein_coding
ENSMUSG00000002660.8	854.322	0.0616744	0.262225	0.235197	0.814056	0.999868	961.908	710.239	747.426	997.717	1044	609	821	994	Clpp	protein_coding
ENSMUSG00000002661.14	372.477	0.0125958	0.279631	0.0450445	0.964072	0.999868	326.164	412.848	312.262	438.634	354	354	343	437	Alkbh7	protein_coding
ENSMUSG00000002668.8	87.2319	-0.785276	0.489606	-1.60389	0.108738	0.999868	92.1368	125.954	45.5192	85.3178	100	108	50	85	Dennd1c	protein_coding
ENSMUSG00000002679.14	357.376	0.0521329	0.290325	0.179567	0.857492	0.999868	396.188	307.887	355.05	370.38	430	264	390	369	Med6	protein_coding
ENSMUSG00000002688.8	13.5297	-0.698336	1.14432	-0.610263	0.541688	0.999868	19.3487	13.9949	12.7454	8.02991	21	12	14	8	Prkd1	protein_coding
ENSMUSG00000002699.13	112.577	-0.109967	0.504046	-0.218169	0.827297	0.999868	108.721	107.294	54.6231	179.669	118	92	60	179	Lcp2	protein_coding
ENSMUSG00000002718.14	1590.85	0.140108	0.205507	0.681769	0.495385	0.999868	1595.81	1433.31	1645.98	1688.29	1732	1229	1808	1682	Cse1l	protein_coding
ENSMUSG00000002728.14	1286.15	0.150855	0.222733	0.677292	0.498221	0.999868	1324.93	1113.76	1254.51	1451.41	1438	955	1378	1446	Naa20	protein_coding
ENSMUSG00000002731.6	851.099	0.12016	0.22706	0.529199	0.596668	0.999868	843.052	788.377	867.597	905.373	915	676	953	902	Prkra	protein_coding
ENSMUSG00000002732.14	60.2302	-0.116274	0.567868	-0.204755	0.837764	0.999868	58.9675	66.4755	58.2646	57.2131	64	57	64	57	Fkbp7	protein_coding
ENSMUSG00000002733.8	965.798	0.11385	0.219961	0.517592	0.604743	0.999868	857.793	997.133	922.22	1086.05	931	855	1013	1082	Plekha3	protein_coding
ENSMUSG00000002741.9	3521.56	0.16498	0.199031	0.82892	0.40715	0.999868	3530.68	3106.86	3445.81	4002.91	3832	2664	3785	3988	Ykt6	protein_coding
ENSMUSG00000002748.7	2610.9	-0.078655	0.193433	-0.406627	0.684282	0.999868	2681.18	2680.01	2667.43	2415	2910	2298	2930	2406	Baz1b	protein_coding
ENSMUSG00000002763.16	1811.4	-0.0447481	0.200752	-0.222903	0.823611	0.999868	1869.46	1808.83	1732.46	1834.84	2029	1551	1903	1828	Pex6	protein_coding
ENSMUSG00000002767.13	1200.31	0.00924453	0.221268	0.0417799	0.966674	0.999868	1200.54	1182.56	1056.05	1362.07	1303	1014	1160	1357	Mrpl2	protein_coding
ENSMUSG00000002768.8	1362.13	0.113568	0.219522	0.517341	0.604918	0.999868	1277.02	1321.35	1188.96	1661.19	1386	1133	1306	1655	Mea1	protein_coding
ENSMUSG00000002769.9	10.5704	-0.37947	1.33862	-0.283478	0.776811	0.999868	12.8991	8.16366	18.2077	3.01122	14	7	20	3	Gnmt	protein_coding
ENSMUSG00000002771.12	113.071	-0.428302	0.45181	-0.947969	0.343145	0.999868	116.092	142.281	115.619	78.2917	126	122	127	78	Grin2d	protein_coding
ENSMUSG00000002778.14	4695.59	0.215898	0.192823	1.11967	0.262856	0.999868	4245.66	4401.38	4379.86	5755.44	4608	3774	4811	5734	Kdelr1	protein_coding
ENSMUSG00000002781.19	407.895	0.00788837	0.271187	0.0290884	0.976794	0.999868	369.469	443.17	363.244	455.698	401	380	399	454	Tmem143	protein_coding
ENSMUSG00000002797.9	85.8399	-0.0569009	0.489446	-0.116256	0.90745	0.999868	86.6086	87.4678	71.9204	97.3627	94	75	79	97	Ggct	protein_coding
ENSMUSG00000002799.6	103.683	-0.690303	0.48433	-1.42527	0.154078	0.999868	125.306	123.621	115.619	50.187	136	106	127	50	Jag2	protein_coding
ENSMUSG00000002803.14	516.829	0.190472	0.257522	0.739635	0.459522	0.999868	469.898	492.152	487.966	617.3	510	422	536	615	Btbd6	protein_coding
ENSMUSG00000002804.4	702.435	0.11844	0.239449	0.494637	0.620856	0.999868	660.621	682.249	651.835	815.036	717	585	716	812	Nudt14	protein_coding
ENSMUSG00000002808.7	3.64128	3.85878	2.52325	1.52929	0.126193	0.999868	0	1.16624	6.37269	7.02617	0	1	7	7	Epdr1	protein_coding
ENSMUSG00000002812.4	5945.45	0.0980501	0.181696	0.539638	0.589446	0.999868	5686.68	5799.7	6043.13	6252.29	6172	4973	6638	6229	Flii	protein_coding
ENSMUSG00000002814.15	357.835	-0.121364	0.283215	-0.428524	0.668269	0.999868	383.289	361.534	372.347	314.17	416	310	409	313	Top3a	protein_coding
ENSMUSG00000002820.6	2597.12	0.142042	0.194138	0.731654	0.46438	0.999868	2294.21	2629.87	2387.94	3076.46	2490	2255	2623	3065	Atg4d	protein_coding
ENSMUSG00000002825.8	435.801	-0.281455	0.272347	-1.03344	0.301396	0.999868	503.067	452.5	365.064	422.574	546	388	401	421	Qtrt1	protein_coding
ENSMUSG00000002831.14	3.01309	0.191464	2.40918	0.0794726	0.936657	0.999868	0.921368	4.66495	5.46231	1.00374	1	4	6	1	Plin4	protein_coding
ENSMUSG00000002833.11	1057.41	-0.277522	0.216326	-1.28289	0.199531	0.999868	1192.25	1125.42	980.484	931.47	1294	965	1077	928	Hdgfl2	protein_coding
ENSMUSG00000002835.9	867.675	0.188112	0.22674	0.82964	0.406742	0.999868	913.076	713.737	978.664	865.223	991	612	1075	862	Chaf1a	protein_coding
ENSMUSG00000002844.9	834.623	0.232369	0.2283	1.01782	0.308763	0.999868	692.869	836.192	766.544	1042.89	752	717	842	1039	Adprh	protein_coding
ENSMUSG00000002845.14	808.558	-0.0192074	0.227959	-0.0842581	0.932851	0.999868	859.636	768.551	841.196	764.849	933	659	924	762	Tmem39a	protein_coding
ENSMUSG00000002846.9	589.153	0.0168653	0.253726	0.0664707	0.947003	0.999868	611.788	557.462	538.948	648.416	664	478	592	646	Timmdc1	protein_coding
ENSMUSG00000002870.8	1385.52	0.299145	0.215009	1.39131	0.164131	0.999868	1343.35	1144.08	1465.72	1588.92	1458	981	1610	1583	Mcm2	protein_coding
ENSMUSG00000002871.14	924.129	-0.219721	0.22438	-0.979238	0.327462	0.999868	1061.42	921.328	975.022	738.752	1152	790	1071	736	Tpra1	protein_coding
ENSMUSG00000002881.14	1705.74	0.0863097	0.202358	0.426519	0.669729	0.999868	1641.88	1666.55	1826.23	1688.29	1782	1429	2006	1682	Nab1	protein_coding
ENSMUSG00000002885.14	850.565	-0.296238	0.23074	-1.28386	0.199191	0.999868	890.041	985.471	802.049	724.7	966	845	881	722	Adgre5	protein_coding
ENSMUSG00000002897.5	608.465	-0.118809	0.245163	-0.484613	0.627951	0.999868	588.754	679.917	579.005	586.184	639	583	636	584	Il17ra	protein_coding
ENSMUSG00000002900.16	13.9489	-0.76587	1.22543	-0.624982	0.531983	0.999868	6.44957	31.4884	11.835	6.02244	7	27	13	6	Lamb1	protein_coding
ENSMUSG00000002908.17	7.25558	-1.65497	1.58019	-1.04733	0.294949	0.999868	11.0564	10.4961	5.46231	2.00748	12	9	6	2	Kcnn1	protein_coding
ENSMUSG00000002910.11	569.155	-0.244808	0.25453	-0.961804	0.336148	0.999868	619.159	611.109	592.66	453.69	672	524	651	452	Arrdc2	protein_coding
ENSMUSG00000002948.19	865.876	-0.25788	0.238646	-1.0806	0.279875	0.999868	935.188	939.988	925.861	662.468	1015	806	1017	660	Map2k7	protein_coding
ENSMUSG00000002949.15	1787.86	0.0187241	0.203027	0.0922246	0.92652	0.999868	1769.95	1777.35	1666.91	1937.22	1921	1524	1831	1930	Timm44	protein_coding
ENSMUSG00000002957.11	2694.43	0.157028	0.191882	0.818356	0.413154	0.999868	2390.03	2699.84	2587.31	3100.55	2594	2315	2842	3089	Ap2a2	protein_coding
ENSMUSG00000002963.17	935.844	-0.147413	0.224996	-0.655182	0.512351	0.999868	1048.52	920.162	870.328	904.369	1138	789	956	901	Pnkp	protein_coding
ENSMUSG00000002968.9	2975.19	-0.15966	0.189987	-0.840374	0.400699	0.999868	3049.73	3226.98	2671.07	2953	3310	2767	2934	2942	Med25	protein_coding
ENSMUSG00000002980.14	108.143	-0.1285	0.442233	-0.290571	0.771379	0.999868	113.328	111.959	92.8592	114.426	123	96	102	114	Bcam	protein_coding
ENSMUSG00000002981.10	5683.01	0.0858992	0.18989	0.452363	0.651008	0.999868	5493.2	5499.98	5225.61	6513.26	5962	4716	5740	6489	Clptm1	protein_coding
ENSMUSG00000002983.17	1026.42	-0.106976	0.218779	-0.488968	0.624864	0.999868	978.493	1153.41	954.994	1018.8	1062	989	1049	1015	Relb	protein_coding
ENSMUSG00000002984.17	2369.5	0.0202579	0.211543	0.0957629	0.923709	0.999868	2498.75	2196.03	2120.29	2662.92	2712	1883	2329	2653	Tomm40	protein_coding
ENSMUSG00000002985.16	235.468	-0.374904	0.324359	-1.15583	0.247751	0.999868	258.904	272.9	200.285	209.782	281	234	220	209	Apoe	protein_coding
ENSMUSG00000002996.17	1548.58	0.176208	0.206395	0.853742	0.393248	0.999868	1434.57	1471.79	1735.19	1552.78	1557	1262	1906	1547	Hbp1	protein_coding
ENSMUSG00000002997.15	31.683	-0.429822	0.7869	-0.546222	0.584913	0.999868	28.5624	44.317	32.7739	21.0785	31	38	36	21	Prkar2b	protein_coding
ENSMUSG00000003031.14	2012.55	0.0983698	0.197443	0.498219	0.618329	0.999868	1956.99	1930.12	2147.6	2015.51	2124	1655	2359	2008	Cdkn1b	protein_coding
ENSMUSG00000003032.8	20347.3	-0.0778391	0.178008	-0.437278	0.66191	0.999868	20072.9	21732.8	20115	19468.5	21786	18635	22095	19396	Klf4	protein_coding
ENSMUSG00000003033.15	475.492	0.0597412	0.260138	0.229652	0.818362	0.999868	480.033	451.334	479.773	490.828	521	387	527	489	Ap1m1	protein_coding
ENSMUSG00000003037.16	3232.69	0.132749	0.202186	0.656569	0.511458	0.999868	3032.22	3094.03	2856.79	3947.71	3291	2653	3138	3933	Rab8a	protein_coding
ENSMUSG00000003038.15	3261.01	0.141444	0.193782	0.729916	0.465442	0.999868	3099.48	3089.36	3116.25	3738.93	3364	2649	3423	3725	Hmgn2	protein_coding
ENSMUSG00000003039.9	2450.08	-0.0528294	0.198591	-0.266022	0.790222	0.999868	2607.47	2381.46	2285.98	2525.41	2830	2042	2511	2516	Fam32a	protein_coding
ENSMUSG00000003051.13	20227.4	-0.0414742	0.177509	-0.233646	0.81526	0.999868	18381.3	22530.5	17006	22991.7	19950	19319	18680	22906	Elf3	protein_coding
ENSMUSG00000003062.13	877.548	0.0688354	0.235747	0.291988	0.770296	0.999868	785.005	908.499	705.548	1111.14	852	779	775	1107	Stard3nl	protein_coding
ENSMUSG00000003068.16	2287.48	-0.165671	0.195641	-0.846809	0.397102	0.999868	2495.06	2342.97	2125.75	2186.14	2708	2009	2335	2178	Stk11	protein_coding
ENSMUSG00000003070.6	5.61468	-0.110017	1.75249	-0.0627779	0.949943	0.999868	8.29231	3.49871	3.64154	7.02617	9	3	4	7	Efna2	protein_coding
ENSMUSG00000003072.15	10403.2	0.105117	0.189977	0.553318	0.580046	0.999868	9154.71	10693.2	8604.96	13160	9936	9169	9452	13111	Atp5d	protein_coding
ENSMUSG00000003099.11	3096.12	-0.104329	0.189142	-0.551593	0.581227	0.999868	3260.72	3154.67	3065.27	2903.82	3539	2705	3367	2893	Ppp5c	protein_coding
ENSMUSG00000003119.14	1308.57	-0.000211653	0.234132	-0.000903988	0.999279	0.999868	1205.15	1401.82	1512.15	1115.15	1308	1202	1661	1111	Cdk12	protein_coding
ENSMUSG00000003123.15	329.984	-0.0975561	0.290356	-0.335988	0.73688	0.999868	325.243	355.702	287.682	351.309	353	305	316	350	Lipe	protein_coding
ENSMUSG00000003131.7	1500.22	0.156729	0.204669	0.765772	0.443812	0.999868	1388.5	1448.47	1525.8	1638.1	1507	1242	1676	1632	Pafah1b2	protein_coding
ENSMUSG00000003134.10	323.023	-0.273147	0.343519	-0.795145	0.426529	0.999868	288.388	416.347	360.512	226.845	313	357	396	226	Tbc1d8	protein_coding
ENSMUSG00000003135.15	689.991	0.00559907	0.239309	0.0233968	0.981334	0.999868	641.272	730.065	592.66	795.965	696	626	651	793	Cnot11	protein_coding
ENSMUSG00000003153.10	28.4825	-0.0638357	0.832088	-0.0767175	0.938848	0.999868	28.5624	26.8235	16.3869	42.157	31	23	18	42	Slc2a3	protein_coding
ENSMUSG00000003154.15	853.561	-0.114664	0.241264	-0.475264	0.634599	0.999868	874.378	888.673	968.649	682.543	949	762	1064	680	Foxj2	protein_coding
ENSMUSG00000003161.15	9285.72	0.271109	0.186796	1.45136	0.146679	0.999868	8143.97	8604.5	8805.24	11589.2	8839	7378	9672	11546	Sri	protein_coding
ENSMUSG00000003166.20	2204.95	-0.0871452	0.19598	-0.444665	0.656562	0.999868	2443.47	2103.89	2216.79	2055.66	2652	1804	2435	2048	Dgcr2	protein_coding
ENSMUSG00000003184.15	1874.45	-0.203756	0.198783	-1.02502	0.305355	0.999868	1971.73	2040.92	1691.49	1793.68	2140	1750	1858	1787	Irf3	protein_coding
ENSMUSG00000003190.12	331.241	-0.311824	0.289663	-1.07651	0.281701	0.999868	378.682	354.536	317.724	274.021	411	304	349	273	Bcl2l12	protein_coding
ENSMUSG00000003198.10	138.836	0.0567911	0.396595	0.143197	0.886135	0.999868	142.812	129.452	146.572	136.509	155	111	161	136	Zfp959	protein_coding
ENSMUSG00000003199.16	1643.68	-0.067452	0.227296	-0.296758	0.766651	0.999868	1575.54	1731.86	1202.62	2064.69	1710	1485	1321	2057	Mpnd	protein_coding
ENSMUSG00000003200.10	1262.64	-0.144325	0.211407	-0.682687	0.494804	0.999868	1366.39	1285.19	1174.4	1224.56	1483	1102	1290	1220	Sh3gl1	protein_coding
ENSMUSG00000003206.7	5.5062	-0.901066	1.77628	-0.507278	0.61196	0.999868	3.68547	10.4961	1.82077	6.02244	4	9	2	6	Ebi3	protein_coding
ENSMUSG00000003208.9	240.595	-0.0208095	0.323683	-0.0642898	0.948739	0.999868	231.263	251.907	211.209	267.998	251	216	232	267	Yju2	protein_coding
ENSMUSG00000003226.7	2273.08	0.0624466	0.195327	0.319702	0.749194	0.999868	2267.49	2177.37	2455.31	2192.17	2461	1867	2697	2184	Ranbp2	protein_coding
ENSMUSG00000003228.9	257.898	-0.0766232	0.319745	-0.239639	0.81061	0.999868	250.612	278.731	270.384	231.864	272	239	297	231	Grk5	protein_coding
ENSMUSG00000003233.12	1424.29	-0.205041	0.216547	-0.946867	0.343707	0.999868	1490.77	1551.1	1483.93	1171.36	1618	1330	1630	1167	Dvl3	protein_coding
ENSMUSG00000003234.16	1206.72	-0.00114345	0.217327	-0.00526144	0.995802	0.999868	1165.53	1238.54	1049.67	1373.12	1265	1062	1153	1368	Abcf3	protein_coding
ENSMUSG00000003235.13	1735.63	0.225242	0.228036	0.987747	0.323277	0.999868	1791.14	1409.98	1659.63	2081.76	1944	1209	1823	2074	Eif2b5	protein_coding
ENSMUSG00000003269.17	1650.25	0.0329574	0.202843	0.162477	0.87093	0.999868	1494.46	1772.68	1591.35	1742.49	1622	1520	1748	1736	Cyth2	protein_coding
ENSMUSG00000003271.17	796.236	0.344585	0.24654	1.39768	0.162209	0.999868	695.633	692.745	725.577	1070.99	755	594	797	1067	Sult2b1	protein_coding
ENSMUSG00000003273.14	8.25769	0.475066	1.4724	0.322648	0.746962	0.999868	2.7641	11.6624	4.55192	14.0523	3	10	5	14	Car11	protein_coding
ENSMUSG00000003282.9	14.2751	0.0149322	1.13987	0.0130999	0.989548	0.999868	14.7419	11.6624	23.67	7.02617	16	10	26	7	Plag1	protein_coding
ENSMUSG00000003283.14	126.34	-0.358001	0.422339	-0.847663	0.396626	0.999868	131.756	151.611	125.633	96.359	143	130	138	96	Hck	protein_coding
ENSMUSG00000003299.10	1411.37	0.0492166	0.219708	0.224009	0.822751	0.999868	1551.58	1230.38	1371.95	1491.56	1684	1055	1507	1486	Mrpl4	protein_coding
ENSMUSG00000003308.15	2060.18	0.0270209	0.200264	0.134926	0.89267	0.999868	1945.93	2122.55	1833.51	2338.71	2112	1820	2014	2330	Keap1	protein_coding
ENSMUSG00000003309.14	3854.07	0.155827	0.201948	0.771622	0.440338	0.999868	3904.76	3380.92	3697.07	4433.52	4238	2899	4061	4417	Ap1m2	protein_coding
ENSMUSG00000003316.14	3579.48	0.104208	0.192597	0.541067	0.588462	0.999868	3381.42	3510.38	3989.31	3436.8	3670	3010	4382	3424	Glg1	protein_coding
ENSMUSG00000003344.14	1295.91	0.00178736	0.209363	0.00853717	0.993188	0.999868	1288.07	1301.52	1259.06	1334.97	1398	1116	1383	1330	Btbd2	protein_coding
ENSMUSG00000003345.16	3626.12	-0.0219341	0.188922	-0.116102	0.907572	0.999868	3615.45	3684.14	3366.6	3838.3	3924	3159	3698	3824	Csnk1g2	protein_coding
ENSMUSG00000003346.14	1716.22	0.11024	0.217097	0.507789	0.611601	0.999868	1662.15	1617.57	1509.42	2075.73	1804	1387	1658	2068	Abhd17a	protein_coding
ENSMUSG00000003348.10	850.439	0.0301431	0.230366	0.130849	0.895895	0.999868	866.086	815.2	802.049	918.421	940	699	881	915	Mob3a	protein_coding
ENSMUSG00000003352.14	1677.26	-0.156721	0.201654	-0.777178	0.437054	0.999868	1643.72	1890.47	1448.42	1726.43	1784	1621	1591	1720	Cacnb3	protein_coding
ENSMUSG00000003355.7	310.423	0.132311	0.344755	0.383781	0.701141	0.999868	403.559	204.092	296.785	337.256	438	175	326	336	Fkbp11	protein_coding
ENSMUSG00000003360.15	2131.1	-0.0349291	0.195804	-0.178388	0.858418	0.999868	2111.78	2201.86	2054.74	2156.03	2292	1888	2257	2148	Ddx23	protein_coding
ENSMUSG00000003363.15	896.74	-0.0634388	0.225335	-0.281531	0.778303	0.999868	902.94	927.159	809.332	947.53	980	795	889	944	Pld3	protein_coding
ENSMUSG00000003378.9	132.495	-0.662693	0.436254	-1.51905	0.128749	0.999868	142.812	179.601	129.275	78.2917	155	154	142	78	Grik5	protein_coding
ENSMUSG00000003379.7	7.73169	-0.594383	1.59029	-0.373757	0.708585	0.999868	15.6633	3.49871	2.73115	9.03365	17	3	3	9	Cd79a	protein_coding
ENSMUSG00000003380.11	857.996	-0.055736	0.231456	-0.240806	0.809705	0.999868	843.973	896.837	725.577	965.597	916	769	797	962	Rabac1	protein_coding
ENSMUSG00000003382.18	2065.52	-0.0499799	0.208859	-0.2393	0.810873	0.999868	1949.61	2253.17	2181.28	1878	2116	1932	2396	1871	Etv3	protein_coding
ENSMUSG00000003402.14	4717.39	0.0450925	0.190315	0.236936	0.812707	0.999868	4745.97	4528.5	4430.84	5164.24	5151	3883	4867	5145	Prkcsh	protein_coding
ENSMUSG00000003411.10	52.7053	0.279261	0.607828	0.459441	0.645918	0.999868	54.3607	39.6521	74.6516	42.157	59	34	82	42	Rab3b	protein_coding
ENSMUSG00000003420.8	1007.5	0.00741574	0.226907	0.0326819	0.973928	0.999868	863.322	1121.92	761.992	1282.78	937	962	837	1278	Fcgrt	protein_coding
ENSMUSG00000003421.13	1209.69	0.0928228	0.214427	0.432887	0.665097	0.999868	1066.02	1280.53	1224.47	1267.72	1157	1098	1345	1263	Nosip	protein_coding
ENSMUSG00000003423.15	1107.72	-0.0770917	0.21712	-0.355064	0.722541	0.999868	1147.1	1125.42	1015.08	1143.26	1245	965	1115	1139	Pih1d1	protein_coding
ENSMUSG00000003429.11	11751.9	0.131024	0.204965	0.639251	0.52266	0.999868	11614.8	10657.1	10240.9	14495	12606	9138	11249	14441	Rps11	protein_coding
ENSMUSG00000003435.9	3471.15	-0.0180237	0.188231	-0.0957528	0.923717	0.999868	3543.58	3441.57	3379.35	3520.11	3846	2951	3712	3507	Supt5	protein_coding
ENSMUSG00000003436.11	3.81808	0.370657	2.12293	0.174597	0.861396	0.999868	6.44957	1.16624	3.64154	4.01496	7	1	4	4	Dll3	protein_coding
ENSMUSG00000003437.14	1081.65	-0.160552	0.216511	-0.741539	0.458367	0.999868	1133.28	1148.74	969.56	1075	1230	985	1065	1071	Paf1	protein_coding
ENSMUSG00000003438.17	1425.03	0.0633507	0.2375	0.266739	0.78967	0.999868	1524.86	1251.37	1233.57	1690.3	1655	1073	1355	1684	Timm50	protein_coding
ENSMUSG00000003444.8	256.197	-0.00257066	0.336277	-0.00764448	0.993901	0.999868	283.781	227.416	218.492	295.099	308	195	240	294	Med29	protein_coding
ENSMUSG00000003452.15	182.688	-0.192133	0.385063	-0.498965	0.617804	0.999868	177.824	207.59	214.851	130.486	193	178	236	130	Bicd1	protein_coding
ENSMUSG00000003458.12	4984.08	0.0366578	0.183285	0.200004	0.841477	0.999868	5106.22	4733.76	5278.41	4817.95	5542	4059	5798	4800	Ncstn	protein_coding
ENSMUSG00000003464.13	1985.38	0.0839184	0.198054	0.423714	0.671774	0.999868	1857.48	1994.27	1903.61	2186.14	2016	1710	2091	2178	Pex19	protein_coding
ENSMUSG00000003484.4	4.33722	0.0159337	1.95022	0.00817022	0.993481	0.999868	2.7641	5.83119	2.73115	6.02244	3	5	3	6	Cyp4f18	protein_coding
ENSMUSG00000003500.13	1007.44	-0.0718349	0.222325	-0.323107	0.746614	0.999868	1189.49	884.008	1037.84	918.421	1291	758	1140	915	Impdh1	protein_coding
ENSMUSG00000003518.13	582.584	-0.0730275	0.251739	-0.290091	0.771746	0.999868	593.361	598.28	631.807	506.888	644	513	694	505	Dusp3	protein_coding
ENSMUSG00000003526.12	620.705	-0.0118038	0.256417	-0.0460335	0.963284	0.999868	487.404	728.899	403.3	863.216	529	625	443	860	Prodh	protein_coding
ENSMUSG00000003527.9	566.068	-0.12119	0.247674	-0.489313	0.62462	0.999868	561.113	618.106	508.905	576.146	609	530	559	574	Ess2	protein_coding
ENSMUSG00000003528.15	3334.55	0.123362	0.199621	0.617982	0.536587	0.999868	3399.85	2982.07	3226.4	3729.9	3690	2557	3544	3716	Slc25a1	protein_coding
ENSMUSG00000003531.15	630.796	-0.0672167	0.249792	-0.269091	0.78786	0.999868	590.597	688.08	490.697	753.808	641	590	539	751	Dgcr6	protein_coding
ENSMUSG00000003534.17	4484.81	0.032829	0.184664	0.177777	0.858898	0.999868	4219.86	4641.63	4219.63	4858.1	4580	3980	4635	4840	Ddr1	protein_coding
ENSMUSG00000003541.6	506.057	0.0135621	0.259005	0.0523623	0.95824	0.999868	548.214	460.664	503.443	511.907	595	395	553	510	Ier3	protein_coding
ENSMUSG00000003545.3	9191.41	-0.663762	0.205773	-3.2257	0.00125664	0.999868	11799	10426.2	9237.67	5302.75	12806	8940	10147	5283	Fosb	protein_coding
ENSMUSG00000003546.10	4562.51	0.0585763	0.184129	0.318126	0.750389	0.999868	4280.67	4659.12	4458.15	4852.08	4646	3995	4897	4834	Klc4	protein_coding
ENSMUSG00000003549.9	303.828	-0.0679738	0.301588	-0.225386	0.821679	0.999868	325.243	296.224	277.667	316.178	353	254	305	315	Ercc1	protein_coding
ENSMUSG00000003559.8	1206.66	0.135126	0.218815	0.617537	0.536881	0.999868	1203.31	1095.1	1176.22	1352.04	1306	939	1292	1347	As3mt	protein_coding
ENSMUSG00000003573.15	58.4086	-0.380299	0.58031	-0.655338	0.51225	0.999868	73.7094	57.1456	64.6373	38.1421	80	49	71	38	Homer3	protein_coding
ENSMUSG00000003575.13	538.327	-0.124977	0.257149	-0.48601	0.62696	0.999868	552.821	567.958	570.811	461.72	600	487	627	460	Crtc1	protein_coding
ENSMUSG00000003581.14	428.389	0.0237079	0.274882	0.0862478	0.931269	0.999868	386.053	465.329	450.64	411.533	419	399	495	410	Rnf215	protein_coding
ENSMUSG00000003585.13	118.805	0.483634	0.448595	1.07811	0.280986	0.999868	111.486	85.1353	111.977	166.621	121	73	123	166	Sec14l2	protein_coding
ENSMUSG00000003604.14	493.638	0.242487	0.275809	0.879186	0.379301	0.999868	475.426	423.344	452.461	623.322	516	363	497	621	Aven	protein_coding
ENSMUSG00000003617.16	9.39296	1.29366	1.46917	0.880533	0.378571	0.999868	12.8991	1.16624	15.4765	8.02991	14	1	17	8	Cp	protein_coding
ENSMUSG00000003623.4	1225.58	0.217071	0.211004	1.02875	0.303595	0.999868	1099.19	1167.4	1263.61	1372.11	1193	1001	1388	1367	Crot	protein_coding
ENSMUSG00000003644.17	8264	0.0789614	0.182012	0.433825	0.664416	0.999868	7896.12	8155.5	7840.23	9164.14	8570	6993	8612	9130	Rps6ka1	protein_coding
ENSMUSG00000003660.10	3021.11	0.00647267	0.190607	0.0339582	0.97291	0.999868	2998.13	3028.72	3141.74	2915.86	3254	2597	3451	2905	Snrnp200	protein_coding
ENSMUSG00000003662.10	955.181	0.104294	0.223875	0.465859	0.641316	0.999868	903.862	932.99	895.819	1088.05	981	800	984	1084	Ciao1	protein_coding
ENSMUSG00000003680.16	171.433	0.000873177	0.366051	0.0023854	0.998097	0.999868	155.711	187.764	166.6	175.654	169	161	183	175	Taf6l	protein_coding
ENSMUSG00000003721.14	983.902	0.144785	0.221864	0.652583	0.514025	0.999868	971.122	898.003	1000.51	1065.97	1054	770	1099	1062	Insig2	protein_coding
ENSMUSG00000003731.13	1890.07	0.057116	0.201291	0.283749	0.776603	0.999868	1817.86	1885.81	2023.79	1832.83	1973	1617	2223	1826	Kpna6	protein_coding
ENSMUSG00000003746.16	1261.48	0.138715	0.210298	0.659609	0.509505	0.999868	1143.42	1259.54	1290.93	1352.04	1241	1080	1418	1347	Man1a	protein_coding
ENSMUSG00000003752.9	1204.5	-0.0167157	0.211617	-0.0789902	0.93704	0.999868	1096.43	1324.85	1068.79	1327.95	1190	1136	1174	1323	Itpkc	protein_coding
ENSMUSG00000003762.13	650.508	0.126778	0.241279	0.525444	0.599275	0.999868	585.99	654.259	599.944	761.838	636	561	659	759	Coq8b	protein_coding
ENSMUSG00000003778.14	2058.25	-0.246659	0.224086	-1.10073	0.271013	0.999868	2290.52	2106.23	2428	1408.25	2486	1806	2667	1403	Brd8	protein_coding
ENSMUSG00000003779.16	1576.22	-0.11089	0.203491	-0.544937	0.585797	0.999868	1776.4	1493.95	1681.48	1353.04	1928	1281	1847	1348	Kif20a	protein_coding
ENSMUSG00000003808.18	1003.38	0.00964993	0.223747	0.0431287	0.965599	0.999868	1050.36	949.317	955.904	1057.94	1140	814	1050	1054	Farsa	protein_coding
ENSMUSG00000003809.14	1055.68	-0.0252684	0.221703	-0.113974	0.909258	0.999868	1122.23	1007.63	997.782	1095.08	1218	864	1096	1091	Gcdh	protein_coding
ENSMUSG00000003810.13	3609.7	-0.2098	0.19292	-1.0875	0.276815	0.999868	3834.73	3895.23	3652.46	3056.39	4162	3340	4012	3045	Mast2	protein_coding
ENSMUSG00000003812.13	300.494	-0.144027	0.299668	-0.480622	0.630785	0.999868	365.783	267.068	313.172	255.954	397	229	344	255	Dnase2a	protein_coding
ENSMUSG00000003813.15	1682.48	0.0384326	0.211821	0.181439	0.856023	0.999868	1711.9	1600.08	1534.91	1883.01	1858	1372	1686	1876	Rad23a	protein_coding
ENSMUSG00000003814.8	21423.1	0.214833	0.195879	1.09676	0.272744	0.999868	20717	18786.9	20079.4	26109.3	22485	16109	22056	26012	Calr	protein_coding
ENSMUSG00000003824.12	128.464	0.0407668	0.409402	0.0995763	0.920681	0.999868	118.856	134.117	118.35	142.531	129	115	130	142	Syce2	protein_coding
ENSMUSG00000003847.16	1228.03	-0.192046	0.252545	-0.760441	0.446991	0.999868	1311.11	1244.38	1557.67	798.976	1423	1067	1711	796	Nfat5	protein_coding
ENSMUSG00000003848.14	640.271	0.0636916	0.25433	0.250428	0.802256	0.999868	657.857	590.116	575.363	737.748	714	506	632	735	Nob1	protein_coding
ENSMUSG00000003849.8	1122.04	-0.0380693	0.221772	-0.17166	0.863705	0.999868	1152.63	1114.92	995.051	1225.57	1251	956	1093	1221	Nqo1	protein_coding
ENSMUSG00000003863.18	1171.8	-0.189385	0.214764	-0.881827	0.377871	0.999868	1170.14	1320.18	962.277	1234.6	1270	1132	1057	1230	Ppfia3	protein_coding
ENSMUSG00000003865.16	1085.37	0.00128508	0.216092	0.00594693	0.995255	0.999868	1112.09	1057.78	1071.52	1100.1	1207	907	1177	1096	Gys1	protein_coding
ENSMUSG00000003868.14	1465.32	-0.0370991	0.219319	-0.169156	0.865674	0.999868	1529.47	1427.47	1267.26	1637.1	1660	1224	1392	1631	Ruvbl2	protein_coding
ENSMUSG00000003872.9	18.242	-1.26995	1.02593	-1.23786	0.21577	0.999868	32.2479	17.4936	18.2077	5.0187	35	15	20	5	Lin7b	protein_coding
ENSMUSG00000003873.11	718.135	0.0466957	0.250289	0.186567	0.852	0.999868	812.646	606.444	694.624	758.827	882	520	763	756	Bax	protein_coding
ENSMUSG00000003882.5	28.3968	-0.334658	0.8238	-0.406237	0.684568	0.999868	29.4838	31.4884	15.4765	37.1384	32	27	17	37	Il7r	protein_coding
ENSMUSG00000003923.14	1175	0.0613655	0.216379	0.283602	0.776715	0.999868	1158.16	1138.25	1109.76	1293.82	1257	976	1219	1289	Tfam	protein_coding
ENSMUSG00000003929.11	203.632	0.145925	0.344637	0.423417	0.671991	0.999868	179.667	207.59	218.492	208.778	195	178	240	208	Zfp81	protein_coding
ENSMUSG00000003934.5	28.0336	-0.570544	0.829703	-0.687649	0.491674	0.999868	53.4393	16.3273	27.3115	15.0561	58	14	30	15	Efnb3	protein_coding
ENSMUSG00000003948.17	215.265	-0.0594976	0.33964	-0.175178	0.86094	0.999868	172.296	261.237	147.482	280.043	187	224	162	279	Mmd	protein_coding
ENSMUSG00000003949.16	2.58454	1.85707	2.76778	0.67096	0.502246	0.999868	0	3.49871	1.82077	5.0187	0	3	2	5	Hlf	protein_coding
ENSMUSG00000003955.8	2409.67	0.293734	0.214077	1.3721	0.170034	0.999868	1771.79	2444.43	1788.91	3633.54	1923	2096	1965	3620	Fam162a	protein_coding
ENSMUSG00000003970.9	19546.4	0.149844	0.21074	0.711037	0.477061	0.999868	18900.9	17716.3	16333.2	25235	20514	15191	17941	25141	Rpl8	protein_coding
ENSMUSG00000003992.15	106.496	-0.0985322	0.445744	-0.221051	0.825053	0.999868	112.407	107.294	92.8592	113.423	122	92	102	113	Ssbp2	protein_coding
ENSMUSG00000004018.9	226.82	0.202601	0.334216	0.606198	0.544383	0.999868	228.499	193.595	231.238	253.946	248	166	254	253	Fancl	protein_coding
ENSMUSG00000004032.10	789.012	0.231923	0.265179	0.874589	0.381798	0.999868	764.735	668.254	669.133	1053.93	830	573	735	1050	Gstm5	protein_coding
ENSMUSG00000004035.12	298.712	-0.00551994	0.31548	-0.0174969	0.98604	0.999868	328.007	269.401	262.191	335.249	356	231	288	334	Gstm7	protein_coding
ENSMUSG00000004038.9	1125.22	-0.0878523	0.22196	-0.395803	0.692251	0.999868	1269.64	1053.11	1056.96	1121.18	1378	903	1161	1117	Gstm3	protein_coding
ENSMUSG00000004040.16	3840.13	-0.0260345	0.187546	-0.138817	0.889595	0.999868	3717.72	4035.18	3824.53	3783.09	4035	3460	4201	3769	Stat3	protein_coding
ENSMUSG00000004043.14	350.173	-0.239124	0.284676	-0.839985	0.400917	0.999868	382.368	375.529	338.663	304.133	415	322	372	303	Stat5a	protein_coding
ENSMUSG00000004044.9	74.116	-0.184285	0.517856	-0.355862	0.721944	0.999868	72.7881	85.1353	68.2789	70.2617	79	73	75	70	Cavin1	protein_coding
ENSMUSG00000004054.9	2709.78	0.00528896	0.191411	0.0276314	0.977956	0.999868	2438.86	2965.74	2405.24	3029.29	2647	2543	2642	3018	Map3k11	protein_coding
ENSMUSG00000004056.15	1288.08	0.00314762	0.213587	0.014737	0.988242	0.999868	1291.76	1277.03	1185.32	1398.21	1402	1095	1302	1393	Akt2	protein_coding
ENSMUSG00000004069.17	2000.22	0.119064	0.200968	0.592455	0.553546	0.999868	1967.12	1865.98	1974.62	2193.17	2135	1600	2169	2185	Dnaja3	protein_coding
ENSMUSG00000004070.15	874.178	0.171517	0.229513	0.747311	0.454876	0.999868	800.669	837.359	814.794	1043.89	869	718	895	1040	Hmox2	protein_coding
ENSMUSG00000004071.13	865.321	-0.299958	0.234113	-1.28125	0.200106	0.999868	982.178	916.663	914.026	648.416	1066	786	1004	646	Cdip1	protein_coding
ENSMUSG00000004085.14	612.439	0.173576	0.244432	0.710122	0.477628	0.999868	588.754	560.96	702.817	597.225	639	481	772	595	Map3k20	protein_coding
ENSMUSG00000004096.9	1661.01	0.143741	0.20949	0.686147	0.492621	0.999868	1546.98	1595.41	1521.25	1980.38	1679	1368	1671	1973	Cwc15	protein_coding
ENSMUSG00000004099.16	2501.55	0.119574	0.192752	0.620353	0.535026	0.999868	2559.56	2238.01	2748.45	2460.16	2778	1919	3019	2451	Dnmt1	protein_coding
ENSMUSG00000004100.12	724.853	-0.346897	0.241641	-1.43559	0.15112	0.999868	888.199	737.062	612.689	661.464	964	632	673	659	Ppan	protein_coding
ENSMUSG00000004105.8	5.48618	-0.387123	1.74291	-0.222113	0.824226	0.999868	6.44957	5.83119	3.64154	6.02244	7	5	4	6	Angptl2	protein_coding
ENSMUSG00000004110.17	111.129	-0.0502569	0.470518	-0.106812	0.914938	0.999868	144.655	62.9768	195.733	41.1533	157	54	215	41	Cacna1e	protein_coding
ENSMUSG00000004113.18	219.619	-0.327349	0.386141	-0.847745	0.39658	0.999868	217.443	260.071	269.474	131.49	236	223	296	131	Cacna1b	protein_coding
ENSMUSG00000004127.12	120.947	0.0273564	0.421639	0.064881	0.948269	0.999868	123.463	115.458	137.468	107.4	134	99	151	107	Trmt10a	protein_coding
ENSMUSG00000004151.17	22.2063	-0.627067	0.90423	-0.693481	0.488007	0.999868	20.2701	33.8209	13.6558	21.0785	22	29	15	21	Etv1	protein_coding
ENSMUSG00000004187.11	392.62	-1.02166	0.324679	-3.14668	0.00165138	0.999868	540.843	480.49	390.555	158.591	587	412	429	158	Kifc2	protein_coding
ENSMUSG00000004207.14	19663.8	0.103533	0.180526	0.573504	0.566304	0.999868	16960.5	20733.4	16800.2	24161	18408	17778	18454	24071	Psap	protein_coding
ENSMUSG00000004221.16	1161.27	0.130464	0.214341	0.608674	0.542741	0.999868	1130.52	1084.6	1302.76	1127.2	1227	930	1431	1123	Ikbkg	protein_coding
ENSMUSG00000004233.14	436.457	0.0607152	0.265693	0.228517	0.819245	0.999868	431.2	423.344	450.64	440.642	468	363	495	439	Wars2	protein_coding
ENSMUSG00000004263.15	144.126	-0.185684	0.39755	-0.467072	0.640449	0.999868	147.419	158.608	152.034	118.441	160	136	167	118	Atn1	protein_coding
ENSMUSG00000004264.17	5131.74	0.082175	0.205722	0.399446	0.689565	0.999868	5038.96	4851.55	4377.13	6259.32	5469	4160	4808	6236	Phb2	protein_coding
ENSMUSG00000004266.15	675.084	0.0152623	0.240112	0.0635634	0.949318	0.999868	651.407	688.08	609.047	751.801	707	590	669	749	Ptpn6	protein_coding
ENSMUSG00000004268.11	1680.75	0.0340673	0.223817	0.152211	0.879021	0.999868	1792.98	1520.77	1492.12	1917.14	1946	1304	1639	1910	Emg1	protein_coding
ENSMUSG00000004270.13	2588.6	0.0187915	0.193978	0.0968746	0.922826	0.999868	2762.26	2387.29	2648.31	2556.52	2998	2047	2909	2547	Lpcat3	protein_coding
ENSMUSG00000004285.12	1374.37	0.0352073	0.235496	0.149503	0.881157	0.999868	1425.36	1268.87	1147.08	1656.17	1547	1088	1260	1650	Atp6v1f	protein_coding
ENSMUSG00000004317.14	856.784	0.0909891	0.23103	0.393841	0.693698	0.999868	873.457	776.714	1034.2	742.767	948	666	1136	740	Clcn5	protein_coding
ENSMUSG00000004319.15	2635.48	0.25398	0.194233	1.30761	0.191007	0.999868	2383.58	2421.11	3026.12	2711.1	2587	2076	3324	2701	Clcn3	protein_coding
ENSMUSG00000004328.15	184.953	-0.220425	0.393282	-0.560475	0.575155	0.999868	198.094	186.598	246.714	108.404	215	160	271	108	Hif3a	protein_coding
ENSMUSG00000004347.17	32.9959	0.356125	0.749081	0.475416	0.634491	0.999868	23.9556	33.8209	30.0427	44.1645	26	29	33	44	Pde1c	protein_coding
ENSMUSG00000004356.8	2387.29	-0.206807	0.200708	-1.03038	0.30283	0.999868	2659.07	2432.77	2567.29	1890.04	2886	2086	2820	1883	Utp20	protein_coding
ENSMUSG00000004364.14	2108.32	0.239057	0.196335	1.21759	0.223378	0.999868	1881.43	1984.94	2174	2392.91	2042	1702	2388	2384	Cul3	protein_coding
ENSMUSG00000004366.4	104.498	-0.0614317	0.447104	-0.137399	0.890715	0.999868	87.5299	124.787	79.2035	126.471	95	107	87	126	Sst	protein_coding
ENSMUSG00000004371.15	12.3258	-0.403702	1.21794	-0.331464	0.740294	0.999868	12.8991	13.9949	16.3869	6.02244	14	12	18	6	Il11	protein_coding
ENSMUSG00000004383.18	232.528	0.123964	0.328983	0.376809	0.706315	0.999868	237.713	207.59	234.879	249.931	258	178	258	249	Large1	protein_coding
ENSMUSG00000004393.10	910.77	0.101499	0.230009	0.441284	0.659007	0.999868	898.334	854.852	853.031	1036.86	975	733	937	1033	Ddx56	protein_coding
ENSMUSG00000004394.12	1594.83	0.159719	0.217879	0.733065	0.463519	0.999868	1612.39	1397.15	1524.89	1844.87	1750	1198	1675	1838	Tmed4	protein_coding
ENSMUSG00000004446.12	442.867	-0.0535606	0.264584	-0.202433	0.839578	0.999868	449.628	452.5	429.702	439.638	488	388	472	438	Bid	protein_coding
ENSMUSG00000004451.14	1998.72	0.189832	0.200302	0.947728	0.343268	0.999868	1896.17	1835.66	2014.68	2248.38	2058	1574	2213	2240	Ralb	protein_coding
ENSMUSG00000004455.16	2051.51	0.18119	0.202574	0.894438	0.371087	0.999868	1989.23	1853.15	2041.99	2321.65	2159	1589	2243	2313	Ppp1cc	protein_coding
ENSMUSG00000004460.17	3648.02	0.115435	0.199762	0.577865	0.563355	0.999868	3537.13	3435.74	3310.16	4309.05	3839	2946	3636	4293	Dnajb11	protein_coding
ENSMUSG00000004462.7	878.461	-0.122178	0.22603	-0.540538	0.588826	0.999868	1005.21	829.195	869.417	810.018	1091	711	955	807	Tbccd1	protein_coding
ENSMUSG00000004473.10	25.0476	-0.433434	0.861017	-0.503397	0.614685	0.999868	22.1128	36.1534	21.8492	20.0748	24	31	24	20	Clec11a	protein_coding
ENSMUSG00000004500.9	207.232	-0.0699409	0.345949	-0.202171	0.839783	0.999868	207.308	214.588	171.152	235.879	225	184	188	235	Zfp324	protein_coding
ENSMUSG00000004508.6	697.984	0.0440104	0.239707	0.183601	0.854327	0.999868	619.159	759.221	701.907	711.651	672	651	771	709	Gab2	protein_coding
ENSMUSG00000004530.12	5559.44	0.20345	0.188222	1.08091	0.279738	0.999868	5084.11	5220.08	5323.93	6609.62	5518	4476	5848	6585	Coro1c	protein_coding
ENSMUSG00000004535.12	14450.8	0.243692	0.178196	1.36755	0.171454	0.999868	12537.1	13882.9	14201.1	17182	13607	11904	15599	17118	Tax1bp1	protein_coding
ENSMUSG00000004540.7	14.7468	-0.199845	1.10483	-0.180883	0.856459	0.999868	12.8991	18.6598	16.3869	11.0411	14	16	18	11	Psg17	protein_coding
ENSMUSG00000004552.16	872.229	-0.0726945	0.227808	-0.319104	0.749648	0.999868	850.423	938.821	877.611	822.062	923	805	964	819	Ctse	protein_coding
ENSMUSG00000004558.15	3232.05	-0.0268979	0.18856	-0.142649	0.886567	0.999868	3315.08	3208.32	3299.23	3105.57	3598	2751	3624	3094	Ndrg2	protein_coding
ENSMUSG00000004561.14	602.64	-0.315971	0.243874	-1.29563	0.195103	0.999868	704.846	632.101	561.707	511.907	765	542	617	510	Mettl17	protein_coding
ENSMUSG00000004562.16	371.047	-0.187423	0.28433	-0.659175	0.509784	0.999868	451.47	331.211	441.537	259.968	490	284	485	259	Arhgef40	protein_coding
ENSMUSG00000004565.15	1579.53	-0.125433	0.206705	-0.606821	0.54397	0.999868	1757.05	1526.61	1740.66	1293.82	1907	1309	1912	1289	Pnpla6	protein_coding
ENSMUSG00000004567.16	919.19	-0.224558	0.224273	-1.00127	0.316696	0.999868	1029.17	948.151	938.607	760.834	1117	813	1031	758	Mcoln1	protein_coding
ENSMUSG00000004568.13	1400.29	-0.0982468	0.219935	-0.446709	0.655085	0.999868	1283.47	1621.07	1403.81	1292.82	1393	1390	1542	1288	Arhgef18	protein_coding
ENSMUSG00000004591.16	2155.45	0.136778	0.199709	0.684886	0.493416	0.999868	1868.53	2247.34	2230.44	2275.48	2028	1927	2450	2267	Pkn2	protein_coding
ENSMUSG00000004609.11	6.20136	0.415918	1.66556	0.249717	0.802806	0.999868	3.68547	6.99743	9.10385	5.0187	4	6	10	5	Cd33	protein_coding
ENSMUSG00000004610.4	512.498	0.118537	0.293095	0.404433	0.685894	0.999868	527.022	443.17	413.315	666.483	572	380	454	664	Etfb	protein_coding
ENSMUSG00000004612.9	157.701	-0.297466	0.466269	-0.63797	0.523493	0.999868	139.127	171.437	58.2646	261.976	151	147	64	261	Nkg7	protein_coding
ENSMUSG00000004626.14	4207.69	-0.131766	0.185211	-0.711438	0.476813	0.999868	4739.52	4064.34	4257.87	3769.04	5144	3485	4677	3755	Stxbp2	protein_coding
ENSMUSG00000004631.15	5.13915	-0.819959	1.88731	-0.43446	0.663955	0.999868	5.52821	5.83119	8.19346	1.00374	6	5	9	1	Sgce	protein_coding
ENSMUSG00000004633.17	657.866	0.0777695	0.244196	0.318472	0.750127	0.999868	574.934	695.078	544.41	817.044	624	596	598	814	Chn2	protein_coding
ENSMUSG00000004637.15	233.087	-0.0269257	0.325452	-0.0827335	0.934063	0.999868	234.949	235.58	233.969	227.849	255	202	257	227	Wwox	protein_coding
ENSMUSG00000004642.13	1089.82	0.0565936	0.21552	0.262591	0.792866	0.999868	1066.94	1069.44	1080.63	1142.26	1158	917	1187	1138	Slbp	protein_coding
ENSMUSG00000004654.6	4.8097	0.0803751	1.86792	0.0430293	0.965678	0.999868	2.7641	6.99743	5.46231	4.01496	3	6	6	4	Ghrhr	protein_coding
ENSMUSG00000004655.5	2044.77	-0.202186	0.19874	-1.01734	0.308992	0.999868	1916.45	2442.1	1573.14	2247.37	2080	2094	1728	2239	Aqp1	protein_coding
ENSMUSG00000004661.15	232.963	-0.526055	0.346219	-1.51943	0.128654	0.999868	290.231	249.575	258.549	133.497	315	214	284	133	Arid3b	protein_coding
ENSMUSG00000004665.10	578.103	-0.0121529	0.268257	-0.0453031	0.963866	0.999868	511.359	622.771	402.39	775.89	555	534	442	773	Cnn2	protein_coding
ENSMUSG00000004667.18	1492.18	0.0343239	0.224401	0.152958	0.878432	0.999868	1510.12	1419.31	1272.72	1766.58	1639	1217	1398	1760	Polr2e	protein_coding
ENSMUSG00000004668.14	61.7864	0.379093	0.58055	0.652989	0.513763	0.999868	49.7539	55.9794	89.2177	52.1944	54	48	98	52	Abca13	protein_coding
ENSMUSG00000004677.17	1396.61	-0.294577	0.217266	-1.35584	0.175151	0.999868	1588.44	1469.46	1486.66	1041.88	1724	1260	1633	1038	Myo9b	protein_coding
ENSMUSG00000004698.11	62.3436	-0.213694	0.562399	-0.379969	0.703969	0.999868	41.4616	93.299	37.3258	77.2879	45	80	41	77	Hdac9	protein_coding
ENSMUSG00000004707.14	21.8111	0.670166	0.973327	0.688532	0.491118	0.999868	17.506	12.8286	12.7454	44.1645	19	11	14	44	Ly9	protein_coding
ENSMUSG00000004709.14	91.1654	-0.461974	0.509919	-0.905974	0.36495	0.999868	93.0582	108.46	43.6985	119.445	101	93	48	119	Cd244a	protein_coding
ENSMUSG00000004730.15	9.13787	-0.393923	1.38282	-0.284869	0.775745	0.999868	8.29231	11.6624	4.55192	12.0449	9	10	5	12	Adgre1	protein_coding
ENSMUSG00000004748.5	327.205	-0.036858	0.307576	-0.119834	0.904615	0.999868	314.186	338.209	244.894	411.533	341	290	269	410	Mtfp1	protein_coding
ENSMUSG00000004768.14	210.58	0.0319131	0.337613	0.0945259	0.924691	0.999868	210.072	206.424	213.03	212.793	228	177	234	212	Rab23	protein_coding
ENSMUSG00000004771.12	2375.51	0.331558	0.21862	1.5166	0.129369	0.999868	2237.08	1949.95	2268.68	3046.35	2428	1672	2492	3035	Rab11a	protein_coding
ENSMUSG00000004788.11	1215.45	0.0588749	0.22629	0.260174	0.794729	0.999868	1273.33	1104.43	1117.95	1366.09	1382	947	1228	1361	Eif2b2	protein_coding
ENSMUSG00000004789.10	6277.13	0.0447784	0.192891	0.232143	0.816427	0.999868	6381.39	5950.14	5751.81	7025.17	6926	5102	6318	6999	Dlst	protein_coding
ENSMUSG00000004798.14	421.524	-0.0157802	0.268351	-0.0588041	0.953108	0.999868	421.986	425.677	417.867	420.567	458	365	459	419	Ulk2	protein_coding
ENSMUSG00000004815.12	1746.07	-0.197652	0.215752	-0.916106	0.359611	0.999868	1853.79	1854.32	1909.08	1367.09	2012	1590	2097	1362	Dgkq	protein_coding
ENSMUSG00000004837.2	41.9132	-0.630346	0.672369	-0.937501	0.348501	0.999868	37.7761	64.1431	24.5804	41.1533	41	55	27	41	Grap	protein_coding
ENSMUSG00000004843.7	2687.86	0.305368	0.203124	1.50336	0.132746	0.999868	2291.44	2477.09	2460.77	3522.12	2487	2124	2703	3509	Chmp2b	protein_coding
ENSMUSG00000004846.10	839.282	0.106398	0.234789	0.453162	0.650432	0.999868	878.985	739.395	829.361	909.388	954	634	911	906	Plod3	protein_coding
ENSMUSG00000004849.14	3907.14	0.14363	0.204	0.704068	0.48139	0.999868	4003.34	3415.91	3712.55	4496.75	4345	2929	4078	4480	Ap1s1	protein_coding
ENSMUSG00000004864.13	8234.44	0.0705374	0.206878	0.340962	0.733132	0.999868	8778.79	7261	7409.62	9488.35	9528	6226	8139	9453	Mapk13	protein_coding
ENSMUSG00000004865.16	2265.26	-0.135929	0.19469	-0.698179	0.485066	0.999868	2451.76	2292.82	2198.58	2117.89	2661	1966	2415	2110	Srpk1	protein_coding
ENSMUSG00000004880.11	2365.97	0.0163308	0.193702	0.0843085	0.932811	0.999868	2467.42	2238.01	2488.99	2269.45	2678	1919	2734	2261	Lbr	protein_coding
ENSMUSG00000004891.16	3.20886	1.04439	2.25081	0.464007	0.642643	0.999868	1.84274	2.33248	3.64154	5.0187	2	2	4	5	Nes	protein_coding
ENSMUSG00000004892.13	13.5264	-1.05152	1.1655	-0.902206	0.366948	0.999868	20.2701	15.1611	13.6558	5.0187	22	13	15	5	Bcan	protein_coding
ENSMUSG00000004895.9	1322.23	0.0258692	0.217835	0.118756	0.905469	0.999868	1224.5	1374.99	1092.46	1596.95	1329	1179	1200	1591	Prcc	protein_coding
ENSMUSG00000004896.16	422.048	-0.678807	0.305731	-2.22028	0.0264001	0.999868	494.775	529.472	426.06	237.886	537	454	468	237	Rrnad1	protein_coding
ENSMUSG00000004897.16	5292.11	0.0928956	0.194553	0.477483	0.633018	0.999868	5293.26	4926.19	4921.54	6027.45	5745	4224	5406	6005	Hdgf	protein_coding
ENSMUSG00000004929.12	1154.84	0.243875	0.220389	1.10657	0.268482	0.999868	1124.99	990.136	1185.32	1318.91	1221	849	1302	1314	Thop1	protein_coding
ENSMUSG00000004931.11	747.729	-0.130642	0.23175	-0.563722	0.572943	0.999868	766.578	796.54	700.086	727.711	832	683	769	725	Apba3	protein_coding
ENSMUSG00000004933.17	86.6543	-0.499787	0.492563	-1.01466	0.310266	0.999868	91.2154	111.959	79.2035	64.2393	99	96	87	64	Matk	protein_coding
ENSMUSG00000004934.14	941.196	-0.119286	0.221089	-0.539537	0.589516	0.999868	967.436	992.468	879.432	925.448	1050	851	966	922	Pias4	protein_coding
ENSMUSG00000004936.8	4007.29	0.202269	0.185701	1.08922	0.276056	0.999868	3490.14	3966.37	4064.87	4507.79	3788	3401	4465	4491	Map2k1	protein_coding
ENSMUSG00000004937.6	2832.79	0.128819	0.204823	0.628926	0.529397	0.999868	2777.92	2613.54	2598.24	3341.45	3015	2241	2854	3329	Sgta	protein_coding
ENSMUSG00000004945.15	897.938	0.0746199	0.226839	0.328955	0.742189	0.999868	815.411	925.993	788.393	1061.96	885	794	866	1058	Tmem242	protein_coding
ENSMUSG00000004947.15	309.413	-0.146573	0.295338	-0.496288	0.619691	0.999868	301.287	348.705	269.474	318.185	327	299	296	317	Dtx2	protein_coding
ENSMUSG00000004951.10	32.3705	-0.842425	0.794511	-1.06031	0.289006	0.999868	65.4171	15.1611	41.8777	7.02617	71	13	46	7	Hspb1	protein_coding
ENSMUSG00000004952.13	1613.29	-0.369895	0.224661	-1.64646	0.0996687	0.999868	1852.87	1743.53	1760.68	1096.08	2011	1495	1934	1092	Rasa4	protein_coding
ENSMUSG00000004961.7	39.1531	0.726706	0.70887	1.02516	0.305287	0.999868	33.1692	23.3248	71.01	29.1084	36	20	78	29	Syt5	protein_coding
ENSMUSG00000004980.16	20971.8	0.106732	0.177698	0.600638	0.548081	0.999868	20306	20064	20739.5	22777.9	22039	17204	22781	22693	Hnrnpa2b1	protein_coding
ENSMUSG00000004988.9	180.152	0.0331056	0.360688	0.0917847	0.926869	0.999868	187.959	166.772	210.299	155.58	204	143	231	155	Fxyd4	protein_coding
ENSMUSG00000004994.12	253.896	-0.0767364	0.32682	-0.234797	0.814366	0.999868	280.096	240.245	221.223	274.021	304	206	243	273	Ccdc130	protein_coding
ENSMUSG00000004996.9	494.151	-0.209238	0.261233	-0.800964	0.423153	0.999868	562.034	497.983	438.805	477.78	610	427	482	476	Mri1	protein_coding
ENSMUSG00000005034.15	2779.61	0.0751874	0.196233	0.383153	0.701606	0.999868	2919.81	2461.93	3373.89	2362.8	3169	2111	3706	2354	Prkacb	protein_coding
ENSMUSG00000005043.13	549.499	0.101449	0.249949	0.405878	0.684832	0.999868	505.831	555.129	559.887	577.15	549	476	615	575	Sgsh	protein_coding
ENSMUSG00000005045.16	12.7844	-0.0401237	1.18466	-0.0338695	0.972981	0.999868	15.6633	9.3299	19.1181	7.02617	17	8	21	7	Chd5	protein_coding
ENSMUSG00000005054.7	1049.13	0.104515	0.219522	0.4761	0.634003	0.999868	1004.29	1014.63	1003.24	1174.37	1090	870	1102	1170	Cstb	protein_coding
ENSMUSG00000005057.13	6.67852	-1.04518	1.6071	-0.650352	0.515465	0.999868	11.0564	6.99743	3.64154	5.0187	12	6	4	5	Sh2b2	protein_coding
ENSMUSG00000005069.12	1196.27	-0.104565	0.212828	-0.491311	0.623206	0.999868	1253.98	1224.55	1116.13	1190.43	1361	1050	1226	1186	Pex5	protein_coding
ENSMUSG00000005078.16	351.712	0.0455639	0.283968	0.160454	0.872523	0.999868	368.547	324.214	367.795	346.29	400	278	404	345	Jkamp	protein_coding
ENSMUSG00000005087.17	1535.65	0.0858175	0.206992	0.414594	0.678439	0.999868	1325.85	1638.56	1308.22	1869.97	1439	1405	1437	1863	Cd44	protein_coding
ENSMUSG00000005089.15	18.4484	0.236041	1.01296	0.233022	0.815745	0.999868	6.44957	30.3222	10.9246	26.0972	7	26	12	26	Slc1a2	protein_coding
ENSMUSG00000005102.13	558.109	-0.340256	0.268544	-1.26704	0.20514	0.999868	599.81	639.098	589.019	404.507	651	548	647	403	Eif2ak4	protein_coding
ENSMUSG00000005103.12	8755.75	0.223159	0.180443	1.23673	0.216188	0.999868	7768.97	8367.76	8673.24	10213	8432	7175	9527	10175	Wdr1	protein_coding
ENSMUSG00000005107.13	236.345	0.175975	0.324353	0.542541	0.587446	0.999868	200.858	243.744	235.79	264.987	218	209	259	264	Slc2a9	protein_coding
ENSMUSG00000005125.13	4947.57	0.1587	0.184198	0.861575	0.388921	0.999868	5301.55	4069	5717.22	4702.52	5754	3489	6280	4685	Ndrg1	protein_coding
ENSMUSG00000005131.4	7.69793	0.792267	1.55263	0.510275	0.609859	0.999868	10.135	2.33248	7.28308	11.0411	11	2	8	11	4930550C14Rik	protein_coding
ENSMUSG00000005142.10	3086.69	0.0184759	0.189993	0.0972451	0.922532	0.999868	3159.37	2969.24	3318.35	2899.8	3429	2546	3645	2889	Man2b1	protein_coding
ENSMUSG00000005148.8	11443.1	0.0739066	0.180693	0.409018	0.682527	0.999868	9027.56	13394.2	10145.3	13205.2	9798	11485	11144	13156	Klf5	protein_coding
ENSMUSG00000005150.16	554.661	-0.0511856	0.24996	-0.204775	0.837748	0.999868	604.417	522.474	609.958	481.795	656	448	670	480	Wdr83	protein_coding
ENSMUSG00000005161.15	4876.41	0.138366	0.200607	0.689736	0.49036	0.999868	4832.57	4420.04	4494.57	5758.45	5245	3790	4937	5737	Prdx2	protein_coding
ENSMUSG00000005198.15	4484.66	-0.0322516	0.200424	-0.160917	0.872159	0.999868	4607.76	4386.22	5302.08	3642.57	5001	3761	5824	3629	Polr2a	protein_coding
ENSMUSG00000005204.12	1795.07	-0.194424	0.199976	-0.972234	0.330934	0.999868	1982.78	1849.65	1699.69	1648.14	2152	1586	1867	1642	Senp3	protein_coding
ENSMUSG00000005225.15	2172.16	0.0275011	0.196935	0.139646	0.88894	0.999868	2093.35	2210.02	2242.28	2142.98	2272	1895	2463	2135	Plekha8	protein_coding
ENSMUSG00000005233.16	529.23	0.251689	0.254144	0.99034	0.322008	0.999868	580.462	390.69	650.925	494.843	630	335	715	493	Spc25	protein_coding
ENSMUSG00000005237.14	27.6445	-0.049239	0.830876	-0.0592615	0.952744	0.999868	18.4274	39.6521	26.4012	26.0972	20	34	29	26	Dnah2	protein_coding
ENSMUSG00000005251.15	960.376	-0.104709	0.222148	-0.471349	0.637392	0.999868	994.156	994.801	982.305	870.242	1079	853	1079	867	Ripk4	protein_coding
ENSMUSG00000005262.13	1151.53	-0.0224553	0.214168	-0.104849	0.916496	0.999868	1150.79	1168.57	1084.27	1202.48	1249	1002	1191	1198	Ufd1	protein_coding
ENSMUSG00000005267.13	91.8692	0.00274079	0.494907	0.00553799	0.995581	0.999868	76.4735	107.294	107.425	76.2842	83	92	118	76	Zfp287	protein_coding
ENSMUSG00000005268.20	134.107	-0.17645	0.443538	-0.397824	0.69076	0.999868	86.6086	209.923	117.44	122.456	94	180	129	122	Prlr	protein_coding
ENSMUSG00000005299.6	4860.79	0.0504117	0.188488	0.267453	0.789121	0.999868	4377.42	5123.28	4155.91	5786.56	4751	4393	4565	5765	Letm1	protein_coding
ENSMUSG00000005312.15	3578.22	0.190564	0.192027	0.992384	0.32101	0.999868	3227.55	3433.4	3372.98	4278.94	3503	2944	3705	4263	Ubqln1	protein_coding
ENSMUSG00000005320.9	785.766	-0.169399	0.229402	-0.738436	0.46025	0.999868	877.142	786.044	789.304	690.573	952	674	867	688	Fgfr4	protein_coding
ENSMUSG00000005339.10	3.42353	-2.69565	2.48152	-1.08629	0.27735	0.999868	3.68547	6.99743	0	3.01122	4	6	0	3	Fcer1a	protein_coding
ENSMUSG00000005354.16	4583.2	0.156074	0.205659	0.758894	0.447916	0.999868	4485.22	4136.64	4123.13	5587.82	4868	3547	4529	5567	Txn2	protein_coding
ENSMUSG00000005355.9	392.044	0.308901	0.281836	1.09603	0.273066	0.999868	334.457	365.032	475.221	393.466	363	313	522	392	Casp14	protein_coding
ENSMUSG00000005360.14	34.7618	-0.0694381	0.73607	-0.0943363	0.924842	0.999868	36.8547	33.8209	28.2219	40.1496	40	29	31	40	Slc1a3	protein_coding
ENSMUSG00000005362.14	584.629	0.297517	0.245707	1.21086	0.225948	0.999868	488.325	560.96	602.675	686.558	530	481	662	684	Crbn	protein_coding
ENSMUSG00000005364.11	3.01309	0.191464	2.40918	0.0794726	0.936657	0.999868	0.921368	4.66495	5.46231	1.00374	1	4	6	1	Il5ra	protein_coding
ENSMUSG00000005370.4	879.592	-0.0229314	0.224573	-0.102112	0.918668	0.999868	894.648	878.177	851.21	894.332	971	753	935	891	Msh6	protein_coding
ENSMUSG00000005371.15	1082.34	0.136914	0.215787	0.634487	0.525763	0.999868	1075.24	985.471	1211.72	1056.94	1167	845	1331	1053	Fbxo11	protein_coding
ENSMUSG00000005373.13	803.948	-0.586153	0.267366	-2.19233	0.0283559	0.999868	922.289	980.806	833.912	478.784	1001	841	916	477	Mlxipl	protein_coding
ENSMUSG00000005374.13	936.505	-0.111586	0.222006	-0.502625	0.615228	0.999868	1069.71	878.177	954.994	843.141	1161	753	1049	840	Tbl2	protein_coding
ENSMUSG00000005378.17	924.573	-0.0111369	0.22371	-0.049783	0.960295	0.999868	965.593	891.006	902.191	939.5	1048	764	991	936	Bud23	protein_coding
ENSMUSG00000005397.8	19.0228	-0.191469	0.978374	-0.195701	0.844844	0.999868	27.641	12.8286	24.5804	11.0411	30	11	27	11	Nid1	protein_coding
ENSMUSG00000005410.6	2104.16	0.278489	0.223977	1.24338	0.213728	0.999868	2282.23	1555.76	2196.76	2381.87	2477	1334	2413	2373	Mcm5	protein_coding
ENSMUSG00000005413.8	84.717	0.208112	0.492396	0.422651	0.67255	0.999868	77.3949	79.3042	102.873	79.2954	84	68	113	79	Hmox1	protein_coding
ENSMUSG00000005417.17	5370.75	-0.413644	0.218928	-1.88941	0.0588374	0.999868	6278.2	5758.88	6120.52	3325.39	6814	4938	6723	3313	Mprip	protein_coding
ENSMUSG00000005442.13	2429.26	-0.235155	0.208603	-1.12728	0.259622	0.999868	2717.11	2488.75	2717.5	1793.68	2949	2134	2985	1787	Cic	protein_coding
ENSMUSG00000005447.12	2015.54	0.0964989	0.206572	0.467143	0.640397	0.999868	1994.76	1891.64	1877.21	2298.56	2165	1622	2062	2290	Pafah1b3	protein_coding
ENSMUSG00000005465.9	42.0386	-0.541963	0.681534	-0.795211	0.426491	0.999868	33.1692	68.808	30.0427	36.1346	36	59	33	36	Il27ra	protein_coding
ENSMUSG00000005469.10	1763.38	0.131292	0.203986	0.643633	0.519814	0.999868	1688.87	1672.38	1707.88	1984.39	1833	1434	1876	1977	Prkaca	protein_coding
ENSMUSG00000005470.8	567.454	0.205108	0.265756	0.771791	0.440238	0.999868	637.587	426.843	598.123	607.262	692	366	657	605	Asf1b	protein_coding
ENSMUSG00000005481.18	2590.55	0.0193981	0.216811	0.0894699	0.928708	0.999868	2888.49	2264.83	2364.27	2844.6	3135	1942	2597	2834	Ddx39	protein_coding
ENSMUSG00000005483.10	4059.66	-0.239688	0.186662	-1.28407	0.199117	0.999868	5720.77	3115.02	4656.62	2746.23	6209	2671	5115	2736	Dnajb1	protein_coding
ENSMUSG00000005501.14	716.159	-0.171817	0.234425	-0.73293	0.463601	0.999868	811.725	704.408	739.232	609.27	881	604	812	607	Usp40	protein_coding
ENSMUSG00000005503.8	75.5443	-0.528909	0.5313	-0.995499	0.319493	0.999868	132.677	51.3145	71.01	47.1757	144	44	78	47	Evx1	protein_coding
ENSMUSG00000005505.12	357.345	0.00908965	0.282541	0.0321711	0.974336	0.999868	346.434	366.199	361.423	355.324	376	314	397	354	Kbtbd4	protein_coding
ENSMUSG00000005506.16	3392.66	0.0676159	0.187784	0.360073	0.718792	0.999868	3259.8	3366.93	3444.9	3499.04	3538	2887	3784	3486	Celf1	protein_coding
ENSMUSG00000005510.9	2772.53	0.128156	0.20716	0.618633	0.536158	0.999868	2592.73	2661.35	2395.22	3440.82	2814	2282	2631	3428	Ndufs3	protein_coding
ENSMUSG00000005514.14	2883.97	-0.00371125	0.190825	-0.0194484	0.984483	0.999868	2892.17	2881.77	2794.88	2967.05	3139	2471	3070	2956	Por	protein_coding
ENSMUSG00000005533.10	432.393	-0.0707596	0.27668	-0.255745	0.798148	0.999868	386.974	502.648	432.433	407.518	420	431	475	406	Igf1r	protein_coding
ENSMUSG00000005534.10	1849.55	-0.141927	0.224069	-0.63341	0.526466	0.999868	1781.93	2087.57	2011.04	1517.65	1934	1790	2209	1512	Insr	protein_coding
ENSMUSG00000005553.14	8.19044	0.204714	1.45539	0.140659	0.888139	0.999868	11.0564	4.66495	10.0142	7.02617	12	4	11	7	Atp4a	protein_coding
ENSMUSG00000005566.14	5042.14	-0.0740688	0.192876	-0.384022	0.700962	0.999868	5470.16	4870.21	4594.71	5233.5	5937	4176	5047	5214	Trim28	protein_coding
ENSMUSG00000005575.16	2162.52	0.137801	0.214554	0.642265	0.520701	0.999868	2229.71	1884.64	2037.44	2498.31	2420	1616	2238	2489	Ube2m	protein_coding
ENSMUSG00000005580.11	213.987	-0.231512	0.374929	-0.617483	0.536916	0.999868	185.195	278.731	229.417	162.606	201	239	252	162	Adcy9	protein_coding
ENSMUSG00000005583.16	4.11238	-0.36253	2.02453	-0.179068	0.857884	0.999868	7.37094	2.33248	2.73115	4.01496	8	2	3	4	Mef2c	protein_coding
ENSMUSG00000005609.16	1800.15	-0.0236507	0.199681	-0.118442	0.905717	0.999868	1872.22	1757.52	1844.44	1726.43	2032	1507	2026	1720	Ctr9	protein_coding
ENSMUSG00000005610.17	19673.8	0.236564	0.178161	1.32781	0.184241	0.999868	18745.2	17393.3	20866.9	21689.8	20345	14914	22921	21609	Eif4g2	protein_coding
ENSMUSG00000005611.15	14.542	1.08217	1.12043	0.965858	0.334115	0.999868	11.9778	6.99743	19.1181	20.0748	13	6	21	20	Mrvi1	protein_coding
ENSMUSG00000005615.15	1868.43	0.0977289	0.198804	0.491583	0.623014	0.999868	1676.89	1932.46	1781.62	2082.76	1820	1657	1957	2075	Pcyt1a	protein_coding
ENSMUSG00000005621.11	1616.24	-0.244472	0.21075	-1.16001	0.246046	0.999868	1656.62	1848.49	1577.7	1382.15	1798	1585	1733	1377	Zfp592	protein_coding
ENSMUSG00000005625.15	2518.69	0.0452642	0.217515	0.208096	0.835154	0.999868	2619.45	2313.82	2179.46	2962.03	2843	1984	2394	2951	Psmd4	protein_coding
ENSMUSG00000005628.12	14.0684	-1.93866	1.26415	-1.53357	0.125136	0.999868	25.7983	13.9949	15.4765	1.00374	28	12	17	1	Tmod4	protein_coding
ENSMUSG00000005640.11	86.8613	-0.702146	0.615612	-1.14057	0.254051	0.999868	30.4051	214.588	48.2504	54.2019	33	184	53	54	Insrr	protein_coding
ENSMUSG00000005656.9	1347.82	0.2541	0.212953	1.19322	0.232784	0.999868	1189.49	1259.54	1289.1	1653.16	1291	1080	1416	1647	Snx6	protein_coding
ENSMUSG00000005667.8	370.612	0.0961916	0.282529	0.340467	0.733505	0.999868	402.638	316.05	392.376	371.384	437	271	431	370	Mthfd2	protein_coding
ENSMUSG00000005672.12	1543.2	-0.336981	0.255343	-1.31972	0.186929	0.999868	1461.29	1973.27	1634.14	1104.11	1586	1692	1795	1100	Kit	protein_coding
[truncated: 17,049 more rows]
